# Supplementary material for: CMV serostatus is associated with improved survival and delayed toxicity onset following anti-PD-1 checkpoint blockade
Source: Nat Med. 2025 Apr 23;31(7):2350–64. doi: 10.1038/s41591-025-03647-1 (PMC12283384; doi:10.1038/s41591-025-03647-1)
Supplement: Supplementary file 4 — Fig. 1a. Pre-treatment lymphocyte count. Fig. 1b. Pre-treatment neutrophil to lymphocyte ratio. Fig. 1c. CD4+ T cell flow cytometry. Fig. 1d. CD8+ T cell flow cytometry. Fig. 1e. Treg flow cytometry. Fig. 1f. Bulk CD8+ RNA-seq data. Fig. 1g. Bulk CD8+ RNA-seq data. [file 41591_2025_3647_MOESM4_ESM.xlsx]

## Sheet: Fig1a
cmv	Lymph_pre
CMV-	1.9
CMV+	2.42
CMV+	2.02
CMV+	2.4
CMV-	2.22
CMV-	1.33
CMV-	2.06
CMV+	1.33
CMV+	1.64
CMV+	1.83
CMV-	1.76
CMV+	2.18
CMV-	1.46
CMV-	1.13
CMV-	0.83
CMV-	1.63
CMV-	1.51
CMV+	2.07
CMV-	2.25
CMV+	1.81
CMV-	1.77
CMV+	1.99
CMV-	1.72
CMV-	0.8
CMV-	1.36
CMV+	2.07
CMV-	1.4
CMV-	1.27
CMV+	1.27
CMV-	1.7
CMV+	1.26
CMV+	3.22
CMV-	1.38
CMV+	2.27
CMV-	1.93
CMV+	2.11
CMV+	3.31
CMV-	2.2
CMV-	1.01
CMV-	1.19
CMV+	2.29
CMV-	1.8
CMV+	2.02
CMV+	3.07
CMV+	1.26
CMV-	1.7
CMV+	1.69
CMV+	0.78
CMV-	2.89
CMV-	2.2
CMV-	1.28
CMV-	0.92
CMV-	1.32
CMV-	0.95
CMV+	2.13
CMV+	2.36
CMV-	1.57
CMV+	0.97
CMV-	1.11
CMV+	2.66
CMV-	1.16
CMV+	1.79
CMV-	0.79
CMV-	1.64
CMV-	1.42
CMV+	1.37
CMV+	2.47
CMV-	1.29
CMV-	0.87
CMV-	1.43
CMV+	2.46
CMV-	2.04
CMV+	1.73
CMV+	1.42
CMV-	1.24
CMV-	1.89
CMV+	1.56
CMV-	2.12
CMV-	1.54
CMV+	1.15
CMV+	1.86
CMV+	1.25
CMV-	1.46
CMV-	1.21
CMV-	1.04
CMV-	1.31
CMV+	2.34
CMV+	1.08
CMV-	1.59
CMV-	0.8
CMV-	1.49
CMV+	2.53
CMV-	1.1
CMV-	1.54
CMV+	4.93
CMV-	2.39
CMV-	1.46
CMV-	2.03
CMV-	0.79
CMV+	2.77
CMV+	2.59
CMV+	1.55
CMV-	2.77
CMV+	1.41
CMV+	2.78
CMV+	2.05
CMV+	3.15
CMV+	1.44
CMV+	1.89
CMV+	2.36
CMV-	1.43
CMV-	0.74
CMV-	2.12
CMV-	1.01
CMV+	1.33
CMV+	2.51
CMV+	1.91
CMV+	2.79
CMV+	1.74
CMV-	0.54
CMV+	2.25
CMV-	1.33
CMV-	1.59
CMV+	1.38
CMV-	1.99
CMV+	1.97
CMV+	2.05
CMV-	1.15
CMV-	1.63
CMV-	1.45
CMV-	1.37
CMV+	1.4
CMV-	1.86
CMV-	1.56
CMV-	1.01
CMV-	1.33
CMV-	1.91
CMV-	1.19
CMV-	2.44
CMV+	2.38
CMV-	1.58
CMV-	1.25
CMV+	1.93
CMV-	1.08
CMV-	0.92
CMV+	1.23
CMV-	1.53
CMV+	2.06
CMV-	1.65
CMV+	1.44
CMV-	2.36
CMV+	1.89
CMV-	1.64
CMV+	3.06
CMV-	3.23
CMV+	1.98
CMV+	1.62
CMV+	2.72
CMV-	1.22
CMV+	1.02
CMV+	1.5
CMV-	1.11
CMV-	0.98
CMV+	2.38
CMV-	0.94
CMV-	1.81
CMV-	2.66
CMV-	1.1
CMV+	1.4
CMV-	1.22
CMV-	1.01
CMV-	2.42
CMV-	2.1
CMV+	0.7
CMV-	1.13
CMV+	1.71
CMV-	1.8
CMV-	1.52
CMV+	0.76
CMV+	2.11
CMV+	1.68
CMV+	2.19
CMV+	1.51
CMV-	1.52
CMV-	1.52
CMV-	2.01
CMV+	2.36
CMV+	0.89
CMV+	1.67
CMV-	1.39
CMV-	1.73
CMV+	1.35
CMV+	1.63
CMV+	1.58
CMV-	1.43
CMV+	0.87
CMV+	1.42
CMV-	1.26
CMV+	0.84
CMV+	0.91
CMV+	0.98
CMV-	0.62
CMV+	1.6
CMV-	1.89
CMV+	1.47
CMV+	2.45
CMV+	1.05
CMV-	1.5
CMV-	1.5
CMV-	1.87
CMV+	1.72
CMV+	1.5
CMV+	1.39
CMV-	1.45
CMV+	2.12
CMV-	1.4
CMV-	2.3
CMV-	1.96
CMV-	1.77
CMV-	1.59
CMV+	2.3
CMV-	2.18
CMV-	1.97
CMV-	1.34
CMV+	2.32
CMV+	0.98
CMV+	1.32
CMV-	1.37
CMV-	1.3

## Sheet: Fig1b
cmv	NLR_pre
CMV-	2.04211
CMV+	1.84298
CMV+	2.41089
CMV+	2.38333
CMV-	1.70721
CMV-	2.66165
CMV-	2.8835
CMV+	2.60902
CMV+	2.4878
CMV+	0.628415
CMV-	2.03409
CMV+	1.63303
CMV-	2.60274
CMV-	5.74336
CMV-	4.83133
CMV-	1.82209
CMV-	6.13245
CMV+	2.93237
CMV-	4.2
CMV+	1.98343
CMV-	1.71751
CMV+	4.65327
CMV-	4.15698
CMV-	15.0125
CMV-	2.61029
CMV+	1.58937
CMV-	2.93571
CMV-	4.83465
CMV+	2.8189
CMV-	6.87059
CMV+	5.0873
CMV+	1.35714
CMV-	3.43478
CMV+	1.43612
CMV-	2.87047
CMV+	0.938389
CMV+	0.797583
CMV-	1.75909
CMV-	3.65347
CMV-	5.80672
CMV+	3.47162
CMV-	2.46667
CMV+	1.63366
CMV+	1.09121
CMV+	3.25397
CMV-	1.62353
CMV+	2.33728
CMV+	3.38462
CMV-	3.46367
CMV-	1.72273
CMV-	5.54688
CMV-	10.2283
CMV-	3.69697
CMV-	9.56842
CMV+	1.42254
CMV+	1.83475
CMV-	4.10828
CMV+	5.12371
CMV-	3.98198
CMV+	0.800752
CMV-	2
CMV+	1.74302
CMV-	5.63291
CMV-	2.93293
CMV-	2.45775
CMV+	1.45255
CMV+	0.987854
CMV-	6.47287
CMV-	6.7931
CMV-	4.13986
CMV+	1.54472
CMV-	10.4657
CMV+	2.05202
CMV+	1.51408
CMV-	3.16935
CMV-	2.62963
CMV+	4.92308
CMV-	2.0566
CMV-	1.82468
CMV+	2.24348
CMV+	2.58602
CMV+	6.056
CMV-	5.63014
CMV-	2.38017
CMV-	3.76923
CMV-	2.70229
CMV+	1.04701
CMV+	6.39815
CMV-	5.1195
CMV-	14.8625
CMV-	2.77181
CMV+	2.2253
CMV-	1.7
CMV-	2.64286
CMV+	1.1927
CMV-	1.6569
CMV-	3.58904
CMV-	1.6798
CMV-	5.13924
CMV+	1.40072
CMV+	3.86873
CMV+	3.65161
CMV-	2.22022
CMV+	5.41844
CMV+	1.8777
CMV+	2.90732
CMV+	3.04762
CMV+	2.90278
CMV+	1.85714
CMV+	2.65678
CMV-	2.6014
CMV-	10.0811
CMV-	1.94811
CMV-	9.14851
CMV+	2.7218
CMV+	1.65737
CMV+	2.20942
CMV+	2.8638
CMV+	1.90805
CMV-	13.6111
CMV+	2.93778
CMV-	3.3609
CMV-	2.15094
CMV+	4.18116
CMV-	0.869347
CMV+	1.3401
CMV+	2.44878
CMV-	1.18261
CMV-	4.32515
CMV-	3.63448
CMV-	17.7956
CMV+	6.79286
CMV-	3.41935
CMV-	2.44231
CMV-	5.58416
CMV-	4.20301
CMV-	1.37696
CMV-	3.94118
CMV-	2.20492
CMV+	1.62605
CMV-	2.53797
CMV-	2.104
CMV+	2.47668
CMV-	3.91667
CMV-	6.1413
CMV+	4.20325
CMV-	2.02614
CMV+	1.07767
CMV-	3.26667
CMV+	4.50694
CMV-	2.83475
CMV+	1.09524
CMV-	2.42073
CMV+	2.23856
CMV-	1.30341
CMV+	1.58081
CMV+	3.14815
CMV+	0.643382
CMV-	2.31967
CMV+	3.03922
CMV+	2.07333
CMV-	5.18919
CMV-	5.37755
CMV+	1.33193
CMV-	6.6383
CMV-	8.34807
CMV-	2.02632
CMV-	4.33636
CMV+	1.86429
CMV-	5.43443
CMV-	4.08911
CMV-	1.78512
CMV-	1.7381
CMV+	6.6
CMV-	4.58407
CMV+	2.60819
CMV-	2.7
CMV-	3.46711
CMV+	5.47368
CMV+	1.82938
CMV+	1.125
CMV+	5.12785
CMV+	4.8543
CMV-	4.96053
CMV-	2.84211
CMV-	3.21891
CMV+	2.23305
CMV+	7.08989
CMV+	2.52695
CMV-	8.03597
CMV-	1.79769
CMV+	4.1037
CMV+	2.82209
CMV+	2.81013
CMV-	1.36364
CMV+	7.13793
CMV+	2.90141
CMV-	4.57937
CMV+	6.92857
CMV+	3.48352
CMV+	6.97959
CMV-	15.7581
CMV+	3.9625
CMV-	1.56614
CMV+	5.72789
CMV+	1.09796
CMV+	4.65714
CMV-	1.46
CMV-	3.80667
CMV-	4.09091
CMV+	5.38372
CMV+	3.88
CMV+	2.73381
CMV-	2.13103
CMV+	4.26887
CMV-	5.36429
CMV-	1.76957
CMV-	5.16837
CMV-	1.89831
CMV-	3.16981
CMV+	2.93913
CMV-	2.3211
CMV-	2.73096
CMV-	3.31343
CMV+	1.96121
CMV+	13.0102
CMV+	4.74242
CMV-	4.41606
CMV-	3.24615

## Sheet: Fig1c
value	metric	cmv
58.4	TCM	CMV-
49.3	TCM	CMV-
57	TCM	CMV-
39.8	TCM	CMV+
35.9	TCM	CMV+
62.4	TCM	CMV-
33.9	TCM	CMV+
55.3	TCM	CMV-
43.7	TCM	CMV-
51.5	TCM	CMV-
37	TCM	CMV+
32.1	TCM	CMV+
28.7	TCM	CMV+
61.9	TCM	CMV+
55.7	TCM	CMV+
57.6	TCM	CMV-
36.3	TCM	CMV+
50	TCM	CMV+
41.3	TCM	CMV-
20.8	TCM	CMV+
40.4	TCM	CMV-
36.9	TCM	CMV-
42.5	TCM	CMV-
50.9	TCM	CMV-
46.6	TCM	CMV-
64.9	TCM	CMV+
26.1	TCM	CMV+
52.8	TCM	CMV+
64.3	TCM	CMV+
36.5	TCM	CMV+
47.5	TCM	CMV-
75.4	TCM	CMV-
50.1	TCM	CMV+
40.3	TCM	CMV+
39.4	TCM	CMV-
52.4	TCM	CMV-
43.5	TCM	CMV-
58.9	TCM	CMV-
63.5	TCM	CMV-
27.1	TCM	CMV+
39.8	TCM	CMV-
55.6	TCM	CMV-
54.3	TCM	CMV-
6.19	TCM	CMV-
49.5	TCM	CMV+
41.7	TCM	CMV-
44	TCM	CMV-
53.3	TCM	CMV-
37.5	TCM	CMV-
51.3	TCM	CMV-
29.3	TCM	CMV+
62.5	TCM	CMV-
54.1	TCM	CMV-
52.4	TCM	CMV-
27	TCM	CMV+
27.7	TCM	CMV+
30	TCM	CMV+
64.6	TCM	CMV-
41.7	TCM	CMV-
70.3	TCM	CMV-
72.1	TCM	CMV-
43.8	TCM	CMV+
59.6	TCM	CMV-
23.2	TCM	CMV+
29.3	TCM	CMV+
68.7	TCM	CMV-
56.5	TCM	CMV+
47.2	TCM	CMV+
49.4	TCM	CMV-
57.1	TCM	CMV-
42.9	TCM	CMV+
53.1	TCM	CMV+
63.1	TCM	CMV+
44.5	TCM	CMV+
27.6	T Naive	CMV-
47.6	T Naive	CMV-
33.9	T Naive	CMV-
37.5	T Naive	CMV+
11.9	T Naive	CMV+
30.3	T Naive	CMV-
58	T Naive	CMV+
39	T Naive	CMV-
52.7	T Naive	CMV-
42	T Naive	CMV-
35.5	T Naive	CMV+
39.7	T Naive	CMV+
27.7	T Naive	CMV+
14.6	T Naive	CMV+
21.2	T Naive	CMV+
35	T Naive	CMV-
21	T Naive	CMV+
37	T Naive	CMV+
44.2	T Naive	CMV-
17.1	T Naive	CMV+
51	T Naive	CMV-
52.9	T Naive	CMV-
43.5	T Naive	CMV-
40.8	T Naive	CMV-
19.4	T Naive	CMV-
13.8	T Naive	CMV+
11.9	T Naive	CMV+
13.1	T Naive	CMV+
16.5	T Naive	CMV+
52.3	T Naive	CMV+
37.4	T Naive	CMV-
11.9	T Naive	CMV-
13.3	T Naive	CMV+
25.9	T Naive	CMV+
56.9	T Naive	CMV-
42.8	T Naive	CMV-
49	T Naive	CMV-
32.9	T Naive	CMV-
25.3	T Naive	CMV-
40.8	T Naive	CMV+
54	T Naive	CMV-
37.1	T Naive	CMV-
30.1	T Naive	CMV-
82.3	T Naive	CMV-
20.8	T Naive	CMV+
32.6	T Naive	CMV-
20.4	T Naive	CMV-
41.8	T Naive	CMV-
35.6	T Naive	CMV-
39.9	T Naive	CMV-
7.46	T Naive	CMV+
22.7	T Naive	CMV-
10.7	T Naive	CMV-
21.2	T Naive	CMV-
43.9	T Naive	CMV+
33.9	T Naive	CMV+
0.56	T Naive	CMV+
20.8	T Naive	CMV-
55.3	T Naive	CMV-
21.2	T Naive	CMV-
12.3	T Naive	CMV-
12.9	T Naive	CMV+
17.6	T Naive	CMV-
8.57	T Naive	CMV+
9.08	T Naive	CMV+
18.2	T Naive	CMV-
23.4	T Naive	CMV+
49.6	T Naive	CMV+
46	T Naive	CMV-
34.4	T Naive	CMV-
16.7	T Naive	CMV+
17.3	T Naive	CMV+
23.3	T Naive	CMV+
13.8	T Naive	CMV+
0.33	TEMRA	CMV-
0.35	TEMRA	CMV-
0.3	TEMRA	CMV-
2.16	TEMRA	CMV+
19.3	TEMRA	CMV+
0.61	TEMRA	CMV-
1.65	TEMRA	CMV+
0.28	TEMRA	CMV-
0.09	TEMRA	CMV-
0.69	TEMRA	CMV-
4.36	TEMRA	CMV+
12.2	TEMRA	CMV+
19.6	TEMRA	CMV+
0.46	TEMRA	CMV+
3.16	TEMRA	CMV+
0.53	TEMRA	CMV-
21	TEMRA	CMV+
2.41	TEMRA	CMV+
1.7	TEMRA	CMV-
44.7	TEMRA	CMV+
0.48	TEMRA	CMV-
1.96	TEMRA	CMV-
1.77	TEMRA	CMV-
0.69	TEMRA	CMV-
0.52	TEMRA	CMV-
6.64	TEMRA	CMV+
21.5	TEMRA	CMV+
1	TEMRA	CMV+
0.63	TEMRA	CMV+
4.86	TEMRA	CMV+
0.81	TEMRA	CMV-
0.15	TEMRA	CMV-
10.8	TEMRA	CMV+
3.89	TEMRA	CMV+
0.36	TEMRA	CMV-
0.29	TEMRA	CMV-
0.18	TEMRA	CMV-
0.27	TEMRA	CMV-
0.19	TEMRA	CMV-
17.3	TEMRA	CMV+
0.51	TEMRA	CMV-
0.21	TEMRA	CMV-
3.25	TEMRA	CMV-
10.1	TEMRA	CMV-
10.8	TEMRA	CMV+
4.88	TEMRA	CMV-
1.89	TEMRA	CMV-
0.3	TEMRA	CMV-
1.85	TEMRA	CMV-
0.81	TEMRA	CMV-
12.5	TEMRA	CMV+
0.58	TEMRA	CMV-
4.47	TEMRA	CMV-
0.75	TEMRA	CMV-
9.61	TEMRA	CMV+
16.1	TEMRA	CMV+
1.47	TEMRA	CMV+
0.43	TEMRA	CMV-
0.18	TEMRA	CMV-
0.43	TEMRA	CMV-
0.32	TEMRA	CMV-
20.2	TEMRA	CMV+
0.49	TEMRA	CMV-
35.2	TEMRA	CMV+
21.7	TEMRA	CMV+
1.48	TEMRA	CMV-
1.48	TEMRA	CMV+
0.49	TEMRA	CMV+
1.02	TEMRA	CMV-
0.62	TEMRA	CMV-
18.5	TEMRA	CMV+
5.17	TEMRA	CMV+
0.61	TEMRA	CMV+
15.5	TEMRA	CMV+
13.6	TEM	CMV-
2.74	TEM	CMV-
8.83	TEM	CMV-
20.5	TEM	CMV+
33	TEM	CMV+
6.77	TEM	CMV-
6.45	TEM	CMV+
5.36	TEM	CMV-
3.52	TEM	CMV-
5.87	TEM	CMV-
23.1	TEM	CMV+
16	TEM	CMV+
24	TEM	CMV+
23.1	TEM	CMV+
19.9	TEM	CMV+
6.92	TEM	CMV-
21.7	TEM	CMV+
10.6	TEM	CMV+
12.8	TEM	CMV-
17.5	TEM	CMV+
8.1	TEM	CMV-
8.28	TEM	CMV-
12.1	TEM	CMV-
7.59	TEM	CMV-
33.5	TEM	CMV-
14.7	TEM	CMV+
40.5	TEM	CMV+
33.1	TEM	CMV+
18.6	TEM	CMV+
6.32	TEM	CMV+
14.4	TEM	CMV-
12.5	TEM	CMV-
25.8	TEM	CMV+
30	TEM	CMV+
3.29	TEM	CMV-
4.51	TEM	CMV-
7.36	TEM	CMV-
7.94	TEM	CMV-
10.9	TEM	CMV-
14.8	TEM	CMV+
5.67	TEM	CMV-
7.08	TEM	CMV-
12.4	TEM	CMV-
1.41	TEM	CMV-
18.9	TEM	CMV+
20.9	TEM	CMV-
33.7	TEM	CMV-
4.6	TEM	CMV-
25.1	TEM	CMV-
7.98	TEM	CMV-
50.7	TEM	CMV+
14.2	TEM	CMV-
30.7	TEM	CMV-
25.6	TEM	CMV-
19.5	TEM	CMV+
22.4	TEM	CMV+
67.9	TEM	CMV+
14.1	TEM	CMV-
2.78	TEM	CMV-
8.01	TEM	CMV-
15.3	TEM	CMV-
23.1	TEM	CMV+
22.3	TEM	CMV-
33.1	TEM	CMV+
40	TEM	CMV+
11.6	TEM	CMV-
18.6	TEM	CMV+
2.79	TEM	CMV+
3.56	TEM	CMV-
7.91	TEM	CMV-
21.9	TEM	CMV+
24.4	TEM	CMV+
13	TEM	CMV+
26.2	TEM	CMV+

## Sheet: Fig1d
value	metric	cmv
52.2	TCM	CMV-
44.9	TCM	CMV-
32.4	TCM	CMV-
11.2	TCM	CMV+
16.9	TCM	CMV+
38.4	TCM	CMV-
35.2	TCM	CMV+
50.5	TCM	CMV-
33.9	TCM	CMV-
49.7	TCM	CMV-
17.5	TCM	CMV+
3.94	TCM	CMV+
6.66	TCM	CMV+
10.8	TCM	CMV+
8.83	TCM	CMV+
40	TCM	CMV-
19.1	TCM	CMV+
15.4	TCM	CMV+
18.7	TCM	CMV-
10.9	TCM	CMV+
18.2	TCM	CMV-
17.5	TCM	CMV-
21.7	TCM	CMV-
28.9	TCM	CMV-
42.9	TCM	CMV-
14.2	TCM	CMV+
2.95	TCM	CMV+
10.5	TCM	CMV+
15.9	TCM	CMV+
2.55	TCM	CMV+
20.5	TCM	CMV-
31.7	TCM	CMV-
29.1	TCM	CMV+
8.79	TCM	CMV+
13.7	TCM	CMV-
18.1	TCM	CMV-
23.3	TCM	CMV-
24	TCM	CMV-
51.1	TCM	CMV-
6.82	TCM	CMV+
33.9	TCM	CMV-
30.1	TCM	CMV-
25.2	TCM	CMV-
2.48	TCM	CMV-
21.2	TCM	CMV+
10.8	TCM	CMV-
19.6	TCM	CMV-
15.4	TCM	CMV-
26.4	TCM	CMV-
31.1	TCM	CMV-
14.8	TCM	CMV+
38.7	TCM	CMV-
8.27	TCM	CMV-
24.8	TCM	CMV-
8.55	TCM	CMV+
2.95	TCM	CMV+
47	TCM	CMV+
47.5	TCM	CMV-
17.8	TCM	CMV-
27.4	TCM	CMV-
50.7	TCM	CMV-
24.3	TCM	CMV+
50.4	TCM	CMV-
6.43	TCM	CMV+
11.9	TCM	CMV+
67.4	TCM	CMV-
19.9	TCM	CMV+
32.6	TCM	CMV+
52.1	TCM	CMV-
31.5	TCM	CMV-
27.2	TCM	CMV+
17.2	TCM	CMV+
25.9	TCM	CMV+
5.11	TCM	CMV+
11	T Naive	CMV-
48.7	T Naive	CMV-
18.3	T Naive	CMV-
33.8	T Naive	CMV+
8.9	T Naive	CMV+
45	T Naive	CMV-
40.6	T Naive	CMV+
37.6	T Naive	CMV-
54.8	T Naive	CMV-
48.3	T Naive	CMV-
17	T Naive	CMV+
15.4	T Naive	CMV+
4.91	T Naive	CMV+
8.35	T Naive	CMV+
5.3	T Naive	CMV+
28.9	T Naive	CMV-
54.4	T Naive	CMV+
65	T Naive	CMV+
69.4	T Naive	CMV-
12	T Naive	CMV+
61.2	T Naive	CMV-
56.3	T Naive	CMV-
52.4	T Naive	CMV-
53	T Naive	CMV-
25.4	T Naive	CMV-
34.9	T Naive	CMV+
7.74	T Naive	CMV+
8.13	T Naive	CMV+
33.4	T Naive	CMV+
9.99	T Naive	CMV+
34.2	T Naive	CMV-
20.1	T Naive	CMV-
21.2	T Naive	CMV+
8.2	T Naive	CMV+
53	T Naive	CMV-
53.8	T Naive	CMV-
64.8	T Naive	CMV-
66	T Naive	CMV-
24.9	T Naive	CMV-
15	T Naive	CMV+
38.3	T Naive	CMV-
51.9	T Naive	CMV-
32.8	T Naive	CMV-
67.2	T Naive	CMV-
37.4	T Naive	CMV+
35.5	T Naive	CMV-
21.3	T Naive	CMV-
50.1	T Naive	CMV-
22.1	T Naive	CMV-
57.9	T Naive	CMV-
16.3	T Naive	CMV+
33.7	T Naive	CMV-
54.9	T Naive	CMV-
38.4	T Naive	CMV-
31	T Naive	CMV+
8.57	T Naive	CMV+
14.4	T Naive	CMV+
29.3	T Naive	CMV-
52.7	T Naive	CMV-
47.5	T Naive	CMV-
25.3	T Naive	CMV-
19.4	T Naive	CMV+
27.6	T Naive	CMV-
12.5	T Naive	CMV+
25	T Naive	CMV+
23.4	T Naive	CMV-
37.8	T Naive	CMV+
40.1	T Naive	CMV+
36.5	T Naive	CMV-
34.3	T Naive	CMV-
31.6	T Naive	CMV+
15.4	T Naive	CMV+
16.9	T Naive	CMV+
7.86	T Naive	CMV+
8.31	TEMRA	CMV-
2.84	TEMRA	CMV-
34.7	TEMRA	CMV-
49.2	TEMRA	CMV+
64.8	TEMRA	CMV+
12.3	TEMRA	CMV-
11.5	TEMRA	CMV+
7.27	TEMRA	CMV-
5.79	TEMRA	CMV-
0.85	TEMRA	CMV-
44.8	TEMRA	CMV+
77.6	TEMRA	CMV+
80.1	TEMRA	CMV+
54.2	TEMRA	CMV+
74.9	TEMRA	CMV+
22.4	TEMRA	CMV-
23.1	TEMRA	CMV+
17.8	TEMRA	CMV+
10.1	TEMRA	CMV-
52.3	TEMRA	CMV+
17.2	TEMRA	CMV-
24	TEMRA	CMV-
18.5	TEMRA	CMV-
10.8	TEMRA	CMV-
19.2	TEMRA	CMV-
47.6	TEMRA	CMV+
83.5	TEMRA	CMV+
69.2	TEMRA	CMV+
46.2	TEMRA	CMV+
84	TEMRA	CMV+
36.6	TEMRA	CMV-
15.9	TEMRA	CMV-
41.3	TEMRA	CMV+
70.1	TEMRA	CMV+
31.9	TEMRA	CMV-
24.7	TEMRA	CMV-
5.84	TEMRA	CMV-
7.69	TEMRA	CMV-
13.4	TEMRA	CMV-
57.7	TEMRA	CMV+
23.1	TEMRA	CMV-
14.6	TEMRA	CMV-
37.2	TEMRA	CMV-
29.6	TEMRA	CMV-
34.4	TEMRA	CMV+
48.8	TEMRA	CMV-
38	TEMRA	CMV-
30	TEMRA	CMV-
16.8	TEMRA	CMV-
6.04	TEMRA	CMV-
62.5	TEMRA	CMV+
23.7	TEMRA	CMV-
34.4	TEMRA	CMV-
26.1	TEMRA	CMV-
56.3	TEMRA	CMV+
86	TEMRA	CMV+
16.5	TEMRA	CMV+
19.2	TEMRA	CMV-
25.9	TEMRA	CMV-
20.9	TEMRA	CMV-
14.6	TEMRA	CMV-
51.1	TEMRA	CMV+
12.8	TEMRA	CMV-
71.5	TEMRA	CMV+
54.5	TEMRA	CMV+
2.84	TEMRA	CMV-
38.8	TEMRA	CMV+
22.9	TEMRA	CMV+
7.43	TEMRA	CMV-
28.3	TEMRA	CMV-
34.7	TEMRA	CMV+
48.6	TEMRA	CMV+
38.3	TEMRA	CMV+
75.7	TEMRA	CMV+
28.5	TEM	CMV-
3.56	TEM	CMV-
14.6	TEM	CMV-
5.81	TEM	CMV+
9.39	TEM	CMV+
4.27	TEM	CMV-
12.6	TEM	CMV+
4.6	TEM	CMV-
5.48	TEM	CMV-
1.17	TEM	CMV-
20.7	TEM	CMV+
3.06	TEM	CMV+
8.29	TEM	CMV+
26.7	TEM	CMV+
11	TEM	CMV+
8.72	TEM	CMV-
3.36	TEM	CMV+
1.79	TEM	CMV+
1.69	TEM	CMV-
24.8	TEM	CMV+
3.38	TEM	CMV-
2.22	TEM	CMV-
7.39	TEM	CMV-
7.28	TEM	CMV-
12.5	TEM	CMV-
3.34	TEM	CMV+
5.8	TEM	CMV+
12.1	TEM	CMV+
4.45	TEM	CMV+
3.49	TEM	CMV+
8.67	TEM	CMV-
32.3	TEM	CMV-
8.37	TEM	CMV+
12.9	TEM	CMV+
1.35	TEM	CMV-
3.39	TEM	CMV-
6.05	TEM	CMV-
2.33	TEM	CMV-
10.6	TEM	CMV-
20.5	TEM	CMV+
4.68	TEM	CMV-
3.46	TEM	CMV-
4.78	TEM	CMV-
0.73	TEM	CMV-
6.89	TEM	CMV+
4.85	TEM	CMV-
21.2	TEM	CMV-
4.44	TEM	CMV-
34.7	TEM	CMV-
5.01	TEM	CMV-
6.52	TEM	CMV+
4	TEM	CMV-
2.5	TEM	CMV-
10.6	TEM	CMV-
4.2	TEM	CMV+
2.53	TEM	CMV+
22	TEM	CMV+
4	TEM	CMV-
3.6	TEM	CMV-
4.11	TEM	CMV-
9.42	TEM	CMV-
5.24	TEM	CMV+
9.16	TEM	CMV-
9.6	TEM	CMV+
8.66	TEM	CMV+
6.44	TEM	CMV-
3.44	TEM	CMV+
4.32	TEM	CMV+
3.91	TEM	CMV-
5.87	TEM	CMV-
6.52	TEM	CMV+
18.8	TEM	CMV+
19	TEM	CMV+
11.3	TEM	CMV+

## Sheet: Fig1e
value	cmv
2.81	CMV-
2.36	CMV-
2.92	CMV-
2	CMV+
0.98	CMV+
1.56	CMV-
1.66	CMV+
4.84	CMV-
1.03	CMV-
1.93	CMV-
1.33	CMV+
0.76	CMV+
1.11	CMV+
3.78	CMV+
1.72	CMV+
4.59	CMV-
2.82	CMV+
3.93	CMV+
4.07	CMV-
0.66	CMV+
1.73	CMV+
0.4	CMV+
5.35	CMV-
7.13	CMV-
0.53	CMV+
6.22	CMV+
1.51	CMV+
1.89	CMV+
1.37	CMV+
1.88	CMV+
2.11	CMV-
0.49	CMV+
2.05	CMV-
2.57	CMV-
4.69	CMV-
2.45	CMV-
1.83	CMV-
3.63	CMV+
0.92	CMV+
2.58	CMV+
2.94	CMV+
2.65	CMV-
2.92	CMV-
2.06	CMV+
6.13	CMV-
2.73	CMV-
3.42	CMV-
1.66	CMV-
1.47	CMV-
0.99	CMV+
2.1	CMV-
2.4	CMV-
1.5	CMV-
2.96	CMV-
3.94	CMV+
2.06	CMV-
2.76	CMV-
2.61	CMV-
1.7	CMV-
1.72	CMV-
2.4	CMV+
3.83	CMV-
1.61	CMV-
0.88	CMV-
1.55	CMV+
1.87	CMV+
1.32	CMV+
5.69	CMV-
4.69	CMV-
4.23	CMV-
4.49	CMV-
1.11	CMV+
2.26	CMV-
2.61	CMV+

## Sheet: Fig1f
	baseMean	log2FoldChange	lfcSE	stat	pvalue	padj	symbol	Response
ENSG00000091181	109.838	1.77672	0.142306	12.4852	8.99206e-36	1.55635e-31	IL5RA	CMV+
ENSG00000225079	306.671	1.08435	0.0895489	12.109	9.46572e-34	8.19164e-30	FTH1P22	CMV+
ENSG00000149328	388.881	1.33309	0.111815	11.9223	9.05366e-33	5.22336e-29	GLB1L2	CMV+
ENSG00000176083	2444.91	1.64234	0.139242	11.7949	4.14877e-32	1.79517e-28	ZNF683	CMV+
ENSG00000147234	729.497	0.966331	0.0841609	11.482	1.6257e-30	5.62752e-27	FRMPD3	CMV+
ENSG00000135114	1142.41	1.06374	0.0960358	11.0765	1.6313e-28	4.70576e-25	OASL	CMV+
ENSG00000074966	2506.22	-0.856878	0.0785724	-10.9056	1.08391e-27	2.68005e-24	TXK	CMV-
ENSG00000135631	1763.29	0.988084	0.0941361	10.4963	8.97991e-26	1.9428e-22	RAB11FIP5	CMV+
ENSG00000159335	1052.83	0.962408	0.0924777	10.4069	2.30551e-25	4.43376e-22	PTMS	CMV+
ENSG00000271503	36450.5	0.58386	0.0561582	10.3967	2.56677e-25	4.44257e-22	CCL5	CMV+
ENSG00000272763	55.2102	1.55666	0.150763	10.3252	5.4204e-25	8.52876e-22	NA	CMV+
ENSG00000177311	7850.03	0.536214	0.0523767	10.2376	1.3448e-24	1.93965e-21	ZBTB38	CMV+
ENSG00000244649	152.407	1.51126	0.148558	10.1729	2.62028e-24	3.43482e-21	NA	CMV+
ENSG00000100450	14014.5	1.0341	0.101738	10.1643	2.8619e-24	3.43482e-21	GZMH	CMV+
ENSG00000139629	1242.68	0.450515	0.04434	10.1605	2.97679e-24	3.43482e-21	GALNT6	CMV+
ENSG00000116824	11257.9	0.453779	0.0451649	10.0472	9.45615e-24	1.02292e-20	CD2	CMV+
ENSG00000163517	352.654	0.701285	0.0699045	10.032	1.1021e-23	1.12207e-20	HDAC11	CMV+
ENSG00000153563	45074.6	0.44845	0.0447675	10.0173	1.27923e-23	1.23005e-20	CD8A	CMV+
ENSG00000089692	1620.37	0.756512	0.0762938	9.91578	3.55484e-23	3.23828e-20	LAG3	CMV+
ENSG00000069702	9200.34	0.697342	0.0704892	9.89288	4.46972e-23	3.8681e-20	TGFBR3	CMV+
ENSG00000081377	883.934	0.582842	0.0598166	9.74382	1.96051e-22	1.61584e-19	CDC14B	CMV+
ENSG00000163421	294.199	1.63692	0.169801	9.6402	5.40803e-22	4.25465e-19	PROK2	CMV+
ENSG00000171291	296.184	-0.841562	0.0875747	-9.60965	7.27981e-22	5.47821e-19	ZNF439	CMV-
ENSG00000181036	7578.99	0.867854	0.0904978	9.58979	8.82681e-22	6.3656e-19	FCRL6	CMV+
ENSG00000197077	1406.57	0.950351	0.0992641	9.57397	1.0288e-21	7.12256e-19	KIAA1671	CMV+
ENSG00000130766	1265.53	0.589929	0.0617776	9.54924	1.30649e-21	8.6972e-19	SESN2	CMV+
ENSG00000127124	1957	0.559057	0.0587475	9.51628	1.79494e-21	1.15062e-18	HIVEP3	CMV+
ENSG00000105409	1299.91	0.546699	0.0575172	9.50497	2.00107e-21	1.21924e-18	ATP1A3	CMV+
ENSG00000105255	170.409	-1.22163	0.128555	-9.50282	2.04287e-21	1.21924e-18	FSD1	CMV-
ENSG00000035664	299.488	0.957866	0.101254	9.45999	3.07961e-21	1.77673e-18	DAPK2	CMV+
ENSG00000162676	2369.75	0.61547	0.0652866	9.4272	4.21177e-21	2.35153e-18	GFI1	CMV+
ENSG00000145358	16.348	1.88943	0.200752	9.41177	4.87858e-21	2.6387e-18	DDIT4L	CMV+
ENSG00000182534	1953.36	0.819743	0.0876573	9.35168	8.62681e-21	4.52463e-18	MXRA7	CMV+
ENSG00000157216	5566.95	0.534065	0.0572211	9.33336	1.02567e-20	5.22125e-18	SSBP3	CMV+
ENSG00000116574	956.517	0.927964	0.100343	9.24796	2.28818e-20	1.13154e-17	RHOU	CMV+
ENSG00000178860	392.658	1.01199	0.109735	9.22209	2.91355e-20	1.40077e-17	MSC	CMV+
ENSG00000122557	5272.24	0.28705	0.0313445	9.15792	5.29093e-20	2.47501e-17	HERPUD2	CMV+
ENSG00000104728	80.251	-0.991986	0.109046	-9.09694	9.29122e-20	4.23191e-17	ARHGEF10	CMV-
ENSG00000005844	37842.9	0.399944	0.0439972	9.09021	9.88471e-20	4.38678e-17	ITGAL	CMV+
ENSG00000117394	2760.39	0.419418	0.0463073	9.05727	1.33756e-19	5.78763e-17	SLC2A1	CMV+
ENSG00000143842	1178.31	0.638516	0.070949	8.99964	2.2645e-19	9.5595e-17	SOX13	CMV+
ENSG00000128294	7470.58	0.445727	0.0495426	8.99686	2.32266e-19	9.57157e-17	TPST2	CMV+
ENSG00000156475	1450.58	0.57163	0.0638671	8.9503	3.54514e-19	1.42696e-16	PPP2R2B	CMV+
ENSG00000205730	187.088	0.822415	0.0920892	8.93063	4.23594e-19	1.66626e-16	ITPRIPL2	CMV+
ENSG00000090975	1667.21	-0.604518	0.0680524	-8.88313	6.50077e-19	2.50034e-16	PITPNM2	CMV-
ENSG00000189233	570.742	0.730163	0.0822615	8.87612	6.92317e-19	2.60492e-16	NUGGC	CMV+
ENSG00000124496	4416.4	0.269925	0.0304979	8.85061	8.70395e-19	3.20528e-16	TRERF1	CMV+
ENSG00000103064	1501.35	-0.543746	0.0614934	-8.84234	9.37343e-19	3.3799e-16	SLC7A6	CMV-
ENSG00000235162	2643.68	0.561049	0.0636306	8.81728	1.17276e-18	4.14246e-16	C12orf75	CMV+
ENSG00000176871	1656.78	0.328932	0.0373462	8.80763	1.27818e-18	4.42455e-16	WSB2	CMV+
ENSG00000154127	1296.59	-0.480384	0.0546134	-8.79607	1.41686e-18	4.80843e-16	UBASH3B	CMV-
ENSG00000136379	227.305	0.516126	0.0587784	8.78088	1.62198e-18	5.39871e-16	ABHD17C	CMV+
ENSG00000082458	1202.66	0.314372	0.0360131	8.7294	2.56034e-18	8.3612e-16	DLG3	CMV+
ENSG00000171916	101.305	-1.66484	0.191492	-8.69402	3.49831e-18	1.12127e-15	LGALS9C	CMV-
ENSG00000189319	8447.96	0.490114	0.0564654	8.67989	3.96162e-18	1.22823e-15	FAM53B	CMV+
ENSG00000170837	166.32	1.34781	0.155286	8.67953	3.97395e-18	1.22823e-15	GPR27	CMV+
ENSG00000134308	11371.1	0.358997	0.0413835	8.67488	4.13969e-18	1.25701e-15	YWHAQ	CMV+
ENSG00000087258	914.046	0.801883	0.0924856	8.67036	4.30774e-18	1.28549e-15	GNAO1	CMV+
ENSG00000058668	16992.6	0.432368	0.0500396	8.64052	5.59586e-18	1.64158e-15	ATP2B4	CMV+
ENSG00000156463	59.5241	1.82805	0.211859	8.62859	6.2111e-18	1.79169e-15	SH3RF2	CMV+
ENSG00000159216	4011.5	0.297424	0.034491	8.62324	6.50864e-18	1.84675e-15	RUNX1	CMV+
ENSG00000172031	70.2948	1.23321	0.143089	8.61848	6.78459e-18	1.89399e-15	EPHX4	CMV+
ENSG00000206561	637.5	-0.989708	0.11487	-8.61586	6.94196e-18	1.90717e-15	COLQ	CMV-
ENSG00000152990	81.107	-1.31245	0.152392	-8.61232	7.15982e-18	1.93628e-15	ADGRA3	CMV-
ENSG00000071909	73.4483	1.9539	0.22717	8.60104	7.89962e-18	2.10349e-15	MYO3B	CMV+
ENSG00000188001	572.803	0.65152	0.075822	8.59277	8.48995e-18	2.22643e-15	TPRG1	CMV+
ENSG00000125868	2859.69	0.412827	0.0481442	8.57479	9.92661e-18	2.56432e-15	DSTN	CMV+
ENSG00000197647	39.8521	-0.668031	0.0781401	-8.54913	1.24015e-17	3.13507e-15	ZNF433	CMV-
ENSG00000171475	2690.33	0.187876	0.0219784	8.5482	1.25024e-17	3.13507e-15	WIPF2	CMV+
ENSG00000164221	394.31	0.387398	0.0453279	8.54658	1.26794e-17	3.13507e-15	CCDC112	CMV+
ENSG00000136770	1606.41	0.380598	0.0447636	8.5024	1.85706e-17	4.52704e-15	DNAJC1	CMV+
ENSG00000167664	994.029	-1.00582	0.118588	-8.48166	2.22001e-17	5.33665e-15	TMIGD2	CMV-
ENSG00000184007	17372	0.308449	0.0364666	8.4584	2.71074e-17	6.42705e-15	PTP4A2	CMV+
ENSG00000141622	246.628	-1.30312	0.154182	-8.45188	2.86648e-17	6.70447e-15	ARK2C	CMV-
ENSG00000181467	4606.04	0.370748	0.0439349	8.43857	3.21241e-17	7.41338e-15	RAP2B	CMV+
ENSG00000007047	1719.09	0.406447	0.0487001	8.34592	7.06596e-17	1.60918e-14	MARK4	CMV+
ENSG00000035720	80.5707	-0.994593	0.119335	-8.33447	7.78472e-17	1.74984e-14	STAP1	CMV-
ENSG00000007402	2392.92	0.71943	0.0863976	8.32697	8.29404e-17	1.84043e-14	CACNA2D2	CMV+
ENSG00000172348	200.21	1.30064	0.156892	8.28998	1.13263e-16	2.46055e-14	RCAN2	CMV+
ENSG00000196814	2263.45	0.600232	0.072412	8.28912	1.14087e-16	2.46055e-14	MVB12B	CMV+
ENSG00000125864	204.119	0.850163	0.102577	8.28802	1.15152e-16	2.46055e-14	BFSP1	CMV+
ENSG00000140443	1321.9	-0.661681	0.0798784	-8.28361	1.19501e-16	2.52234e-14	IGF1R	CMV-
ENSG00000140545	993.479	-0.64385	0.0777723	-8.27866	1.2457e-16	2.59765e-14	MFGE8	CMV-
ENSG00000169252	1405.62	0.6224	0.0752867	8.26706	1.37303e-16	2.8074e-14	ADRB2	CMV+
ENSG00000154914	20.273	-1.48565	0.179718	-8.26657	1.37872e-16	2.8074e-14	USP43	CMV-
ENSG00000163820	3495.04	0.304129	0.0368243	8.2589	1.47017e-16	2.9588e-14	FYCO1	CMV+
ENSG00000135083	107.499	-1.51084	0.18317	-8.24829	1.60672e-16	3.19645e-14	CCNJL	CMV-
ENSG00000172878	251.488	-0.522885	0.0636543	-8.21444	2.13153e-16	4.19233e-14	METAP1D	CMV-
ENSG00000198429	93.2702	-0.636103	0.077564	-8.201	2.38386e-16	4.63593e-14	ZNF69	CMV-
ENSG00000186951	1433.81	0.279616	0.0341441	8.1893	2.62754e-16	5.05306e-14	PPARA	CMV+
ENSG00000121413	414.208	-0.803479	0.0983282	-8.1714	3.04827e-16	5.79774e-14	ZSCAN18	CMV-
ENSG00000152061	4246.55	0.284889	0.0348816	8.16731	3.15332e-16	5.93235e-14	RABGAP1L	CMV+
ENSG00000122121	177.196	0.773042	0.0948461	8.15048	3.6247e-16	6.74584e-14	XPNPEP2	CMV+
ENSG00000166025	43.9861	-1.01021	0.124146	-8.13725	4.04357e-16	7.44534e-14	AMOTL1	CMV-
ENSG00000143514	2157.99	0.250761	0.0308748	8.12186	4.59096e-16	8.36425e-14	TP53BP2	CMV+
ENSG00000018408	35.321	0.872444	0.107571	8.11041	5.0451e-16	9.0959e-14	WWTR1	CMV+
ENSG00000145882	1182.32	-0.431823	0.0532551	-8.10857	5.12193e-16	9.13921e-14	PCYOX1L	CMV-
ENSG00000064393	3359.55	-0.520986	0.064329	-8.09877	5.55154e-16	9.72755e-14	HIPK2	CMV-
ENSG00000232354	71.7703	-0.902292	0.111415	-8.0985	5.56406e-16	9.72755e-14	NA	CMV-
ENSG00000134198	978.472	0.774339	0.0956617	8.09456	5.74733e-16	9.94748e-14	TSPAN2	CMV+
ENSG00000101493	586.961	-0.85705	0.106084	-8.07895	6.5327e-16	1.11949e-13	ZNF516	CMV-
ENSG00000129595	140.72	1.08368	0.134212	8.07439	6.78129e-16	1.15069e-13	EPB41L4A	CMV+
ENSG00000119608	56.1925	-0.763545	0.0946029	-8.07106	6.96912e-16	1.17108e-13	PROX2	CMV-
ENSG00000155970	76.5363	-0.996049	0.123535	-8.06292	7.44925e-16	1.23973e-13	MICU3	CMV-
ENSG00000123836	276.107	-0.749747	0.0932144	-8.04325	8.74853e-16	1.44209e-13	PFKFB2	CMV-
ENSG00000003400	1600.56	-0.432056	0.0538187	-8.02799	9.90864e-16	1.6121e-13	CASP10	CMV-
ENSG00000108523	6289.59	0.272621	0.0339618	8.02727	9.96617e-16	1.6121e-13	RNF167	CMV+
ENSG00000131504	25052.3	0.236079	0.0294734	8.00989	1.14813e-15	1.83998e-13	DIAPH1	CMV+
ENSG00000214279	718.945	-1.29111	0.161345	-8.00218	1.22236e-15	1.94097e-13	SCART1	CMV-
ENSG00000109906	704.035	-1.03431	0.129359	-7.99561	1.28938e-15	2.02879e-13	ZBTB16	CMV-
ENSG00000173597	597.334	-0.896214	0.112438	-7.97071	1.57762e-15	2.45996e-13	SULT1B1	CMV-
ENSG00000185920	3522.79	0.369904	0.0464373	7.96566	1.64341e-15	2.53965e-13	PTCH1	CMV+
ENSG00000108797	328.748	-0.786268	0.098731	-7.96374	1.66913e-15	2.55658e-13	CNTNAP1	CMV-
ENSG00000164929	9.36179	-1.62496	0.204237	-7.95622	1.77373e-15	2.69296e-13	BAALC	CMV-
ENSG00000196169	500.79	1.24715	0.156966	7.94534	1.93652e-15	2.91454e-13	KIF19	CMV+
ENSG00000223547	351.998	-0.7231	0.0911366	-7.93425	2.11773e-15	3.1598e-13	ZNF844	CMV-
ENSG00000142686	1014.65	0.383733	0.0483815	7.93141	2.16679e-15	3.20537e-13	C1orf216	CMV+
ENSG00000198885	1222.63	0.40936	0.051622	7.92994	2.19253e-15	3.21596e-13	ITPRIPL1	CMV+
ENSG00000223865	6075.91	0.547448	0.069122	7.92002	2.37478e-15	3.454e-13	HLA-DPB1	CMV+
ENSG00000178752	18.4591	-1.94523	0.245879	-7.91132	2.54678e-15	3.67137e-13	ERFE	CMV-
ENSG00000157483	118.272	-1.17747	0.148852	-7.91035	2.56665e-15	3.67137e-13	MYO1E	CMV-
ENSG00000166105	309.389	0.566272	0.0716277	7.90577	2.66282e-15	3.77771e-13	GLB1L3	CMV+
ENSG00000228476	14.2079	1.20722	0.152825	7.89934	2.80381e-15	3.9454e-13	CSTP1	CMV+
ENSG00000237943	1998.41	-0.370713	0.0469833	-7.89032	3.0142e-15	4.18309e-13	PRKCQ-AS1	CMV-
ENSG00000162496	1075.26	-0.490265	0.0621372	-7.89003	3.02107e-15	4.18309e-13	DHRS3	CMV-
ENSG00000160219	3200.4	0.50481	0.064066	7.87953	3.28605e-15	4.51388e-13	GAB3	CMV+
ENSG00000164574	6468.77	0.354043	0.0449482	7.87669	3.36169e-15	4.58142e-13	GALNT10	CMV+
ENSG00000239713	6638.35	0.409998	0.0521351	7.86416	3.71596e-15	5.02467e-13	APOBEC3G	CMV+
ENSG00000149177	7522.66	0.363953	0.0463053	7.85985	3.84596e-15	5.16015e-13	PTPRJ	CMV+
ENSG00000196924	162002	0.360429	0.0458708	7.85747	3.91963e-15	5.18986e-13	FLNA	CMV+
ENSG00000267128	129.63	-0.762552	0.0970513	-7.8572	3.92808e-15	5.18986e-13	RNF157-AS1	CMV-
ENSG00000142784	6684.96	0.297144	0.037874	7.8456	4.30877e-15	5.64972e-13	WDTC1	CMV+
ENSG00000132718	3610.07	0.470451	0.0600108	7.83944	4.52563e-15	5.88945e-13	SYT11	CMV+
ENSG00000107263	15692	0.325065	0.0415	7.8329	4.76742e-15	6.1578e-13	RAPGEF1	CMV+
ENSG00000002586	11750.2	0.365191	0.0466789	7.82346	5.13894e-15	6.5885e-13	CD99	CMV+
ENSG00000150093	23257.1	0.496341	0.0635369	7.81186	5.63514e-15	7.17154e-13	ITGB1	CMV+
ENSG00000152969	1787.49	0.568771	0.0728618	7.80617	5.8954e-15	7.448e-13	JAKMIP1	CMV+
ENSG00000151502	5156.35	0.279835	0.0358642	7.80263	6.06291e-15	7.514e-13	VPS26B	CMV+
ENSG00000134539	13585.6	0.667071	0.0854952	7.80244	6.07236e-15	7.514e-13	KLRD1	CMV+
ENSG00000185090	124.63	0.587206	0.0752604	7.80232	6.07789e-15	7.514e-13	MANEAL	CMV+
ENSG00000065357	9901.29	-0.493452	0.0632935	-7.79625	6.37727e-15	7.82821e-13	DGKA	CMV-
ENSG00000230537	83.1858	1.03155	0.132519	7.78417	7.01719e-15	8.55306e-13	NA	CMV+
ENSG00000231233	31.4124	1.29058	0.165949	7.77695	7.42937e-15	8.99214e-13	CFAP58-DT	CMV+
ENSG00000108370	746.077	0.655251	0.0842701	7.7756	7.50884e-15	9.02521e-13	RGS9	CMV+
ENSG00000204271	117.879	-0.688664	0.0885936	-7.77329	7.64735e-15	9.1283e-13	SPIN3	CMV-
ENSG00000179314	10.3789	-1.51791	0.195479	-7.76511	8.15769e-15	9.63925e-13	WSCD1	CMV-
ENSG00000165548	218.313	0.946419	0.121888	7.76465	8.18679e-15	9.63925e-13	TMEM63C	CMV+
ENSG00000170689	13.7259	1.55586	0.200669	7.75337	8.94821e-15	1.04646e-12	HOXB9	CMV+
ENSG00000068354	1844.5	0.276093	0.0356142	7.75232	9.02259e-15	1.04807e-12	TBC1D25	CMV+
ENSG00000026751	7966.9	0.475151	0.0613089	7.75011	9.18153e-15	1.05943e-12	SLAMF7	CMV+
ENSG00000171316	1575.79	-0.374298	0.0483148	-7.74706	9.40472e-15	1.07799e-12	CHD7	CMV-
ENSG00000162909	17378.2	0.249735	0.0322579	7.74181	9.80133e-15	1.11606e-12	CAPN2	CMV+
ENSG00000172578	1516.61	-0.483353	0.0624537	-7.73938	9.99057e-15	1.13018e-12	KLHL6	CMV-
ENSG00000269713	538.479	-0.669341	0.0865153	-7.73667	1.02052e-14	1.14696e-12	NBPF9	CMV-
ENSG00000105374	24983.3	0.552593	0.071446	7.73442	1.03879e-14	1.15996e-12	NKG7	CMV+
ENSG00000178386	13.416	-0.975844	0.126266	-7.72849	1.08833e-14	1.20749e-12	ZNF223	CMV-
ENSG00000278897	58.7679	-1.03636	0.134127	-7.72666	1.10407e-14	1.21522e-12	NA	CMV-
ENSG00000141564	3336.32	0.442449	0.0572671	7.72605	1.10934e-14	1.21522e-12	RPTOR	CMV+
ENSG00000118513	168.14	-1.05502	0.136651	-7.72053	1.15844e-14	1.25442e-12	MYB	CMV-
ENSG00000131871	1126.96	0.27812	0.036024	7.7204	1.15962e-14	1.25442e-12	SELENOS	CMV+
ENSG00000141540	915.014	0.42234	0.0548547	7.69925	1.36863e-14	1.47132e-12	TTYH2	CMV+
ENSG00000171101	852.74	0.870167	0.113138	7.69122	1.45734e-14	1.55701e-12	NA	CMV+
ENSG00000156127	1141.52	0.547826	0.0712766	7.68593	1.51895e-14	1.60484e-12	BATF	CMV+
ENSG00000172794	5543.39	0.327678	0.0426378	7.68515	1.52817e-14	1.60484e-12	RAB37	CMV+
ENSG00000196739	17.5674	-1.39835	0.181959	-7.685	1.52992e-14	1.60484e-12	COL27A1	CMV-
ENSG00000177599	50.6895	-0.758568	0.098787	-7.67883	1.60549e-14	1.67397e-12	ZNF491	CMV-
ENSG00000101665	1731.68	0.564677	0.0735617	7.67624	1.63825e-14	1.6979e-12	SMAD7	CMV+
ENSG00000119772	3764.92	-0.424851	0.0553695	-7.67302	1.67991e-14	1.73071e-12	DNMT3A	CMV-
ENSG00000127329	24.9475	-1.39303	0.1818	-7.66241	1.82483e-14	1.86888e-12	PTPRB	CMV-
ENSG00000166224	2692.19	0.230042	0.0300411	7.6576	1.89447e-14	1.92879e-12	SGPL1	CMV+
ENSG00000186567	26.5639	-1.15742	0.151344	-7.64763	2.04711e-14	2.07201e-12	CEACAM19	CMV-
ENSG00000166501	13887.4	0.247258	0.0323507	7.64306	2.12121e-14	2.13453e-12	PRKCB	CMV+
ENSG00000185010	444.388	0.404518	0.0530198	7.62955	2.35566e-14	2.35675e-12	F8	CMV+
ENSG00000235531	101.804	0.828069	0.108737	7.61531	2.63055e-14	2.61664e-12	MSC-AS1	CMV+
ENSG00000189067	16772.5	0.35175	0.0462143	7.61129	2.71379e-14	2.68402e-12	LITAF	CMV+
ENSG00000078304	16912.7	0.310389	0.0408811	7.59248	3.13832e-14	3.08625e-12	PPP2R5C	CMV+
ENSG00000168056	4828.16	-0.638757	0.0841582	-7.58995	3.2002e-14	3.12933e-12	LTBP3	CMV-
ENSG00000114812	1013.9	-0.782104	0.103139	-7.58299	3.37674e-14	3.2834e-12	VIPR1	CMV-
ENSG00000221866	332.836	-1.27196	0.168184	-7.5629	3.94184e-14	3.81147e-12	PLXNA4	CMV-
ENSG00000184481	1886.18	0.25134	0.0332439	7.56049	4.01568e-14	3.8613e-12	FOXO4	CMV+
ENSG00000162976	1441.16	0.332308	0.0439822	7.55552	4.17192e-14	3.98937e-12	SLC66A3	CMV+
ENSG00000196159	70.1453	-1.50446	0.199501	-7.54114	4.65882e-14	4.43049e-12	FAT4	CMV-
ENSG00000280156	14.776	-1.48285	0.196741	-7.53705	4.80714e-14	4.54656e-12	NA	CMV-
ENSG00000185527	84.3737	-0.973808	0.129589	-7.51461	5.70795e-14	5.36764e-12	PDE6G	CMV-
ENSG00000122042	4255.17	0.335262	0.0446187	7.51394	5.73731e-14	5.36764e-12	UBL3	CMV+
ENSG00000230918	10.3475	-1.01848	0.13559	-7.51147	5.84688e-14	5.44074e-12	NA	CMV-
ENSG00000146021	566.895	-0.50447	0.0672177	-7.50502	6.14189e-14	5.6847e-12	KLHL3	CMV-
ENSG00000143412	137.085	-0.752718	0.100689	-7.4757	7.67929e-14	7.06985e-12	ANXA9	CMV-
ENSG00000100097	2810.41	0.533818	0.0714221	7.47413	7.77169e-14	7.08576e-12	LGALS1	CMV+
ENSG00000047849	6371.04	0.219917	0.0294242	7.47401	7.77845e-14	7.08576e-12	MAP4	CMV+
ENSG00000130649	40.5498	-1.06362	0.142433	-7.46752	8.17209e-14	7.40536e-12	CYP 20.00	CMV-
ENSG00000100154	116.42	-0.848914	0.113696	-7.46652	8.23449e-14	7.42305e-12	TTC28	CMV-
ENSG00000102547	328.483	0.299339	0.0401316	7.45893	8.72258e-14	7.8223e-12	CAB39L	CMV+
ENSG00000184860	387.811	-0.500931	0.0672392	-7.44999	9.33504e-14	8.32839e-12	SDR42E1	CMV-
ENSG00000073861	6948.72	0.565067	0.0758728	7.44756	9.50826e-14	8.39881e-12	TBX21	CMV+
ENSG00000136193	1220.79	-0.842555	0.113132	-7.44752	9.51101e-14	8.39881e-12	SCRN1	CMV-
ENSG00000188636	3179.44	0.349966	0.0470064	7.44507	9.68902e-14	8.51257e-12	RTL6	CMV+
ENSG00000197265	1017.77	0.227275	0.0305448	7.4407	1.00154e-13	8.75489e-12	GTF2E2	CMV+
ENSG00000061273	4782.99	-0.324381	0.0436111	-7.43805	1.02186e-13	8.88757e-12	HDAC7	CMV-
ENSG00000135362	4704.38	0.530786	0.0713918	7.43483	1.04703e-13	9.06097e-12	PRR5L	CMV+
ENSG00000182054	4520.61	0.374983	0.050444	7.43364	1.0565e-13	9.09746e-12	IDH2	CMV+
ENSG00000170779	743.834	0.356105	0.0479103	7.43274	1.06367e-13	9.11388e-12	CDCA4	CMV+
ENSG00000013725	15548.6	0.383989	0.0517028	7.42685	1.11211e-13	9.48193e-12	CD6	CMV+
ENSG00000084731	451.618	0.378798	0.0510313	7.42286	1.14614e-13	9.72424e-12	KIF3C	CMV+
ENSG00000119042	71.6192	1.2466	0.168031	7.4189	1.18098e-13	9.97095e-12	SATB2	CMV+
ENSG00000121297	335.884	0.859524	0.115966	7.41189	1.24511e-13	1.04613e-11	TSHZ3	CMV+
ENSG00000203485	1775.04	-0.784253	0.105947	-7.40232	1.3383e-13	1.119e-11	INF2	CMV-
ENSG00000196968	1910.58	0.411661	0.0556739	7.39414	1.42323e-13	1.18429e-11	FUT11	CMV+
ENSG00000274114	90.2295	-0.765583	0.103822	-7.37398	1.65613e-13	1.3715e-11	NA	CMV-
ENSG00000115232	15980.2	0.258028	0.0349995	7.37232	1.67687e-13	1.38206e-11	ITGA4	CMV+
ENSG00000131873	2451.55	0.273545	0.037142	7.36485	1.77344e-13	1.45472e-11	CHSY1	CMV+
ENSG00000255163	48.9574	-0.840279	0.114107	-7.36394	1.78562e-13	1.45781e-11	NA	CMV-
ENSG00000078269	1513.9	-0.467927	0.0635872	-7.35882	1.85537e-13	1.50764e-11	SYNJ2	CMV-
ENSG00000197142	3465.64	0.241915	0.0328983	7.35344	1.93172e-13	1.56235e-11	ACSL5	CMV+
ENSG00000006555	977.151	0.404953	0.0550892	7.35087	1.96915e-13	1.58521e-11	TTC22	CMV+
ENSG00000112378	339.806	0.587129	0.0799727	7.34162	2.11031e-13	1.69099e-11	PERP	CMV+
ENSG00000181215	155.922	0.705961	0.0962652	7.3335	2.24212e-13	1.78832e-11	C4orf50	CMV+
ENSG00000198932	1535.81	-0.548522	0.0748061	-7.33259	2.25755e-13	1.79237e-11	GPRASP1	CMV-
ENSG00000204131	2035.46	0.505697	0.0689929	7.3297	2.30676e-13	1.82308e-11	NHSL2	CMV+
ENSG00000139433	2250.78	0.259879	0.0354749	7.32572	2.37618e-13	1.86941e-11	GLTP	CMV+
ENSG00000230747	169.001	0.425692	0.0581175	7.32468	2.39464e-13	1.8754e-11	NA	CMV+
ENSG00000180801	16.4941	-1.37967	0.188399	-7.32312	2.42275e-13	1.88878e-11	ARSJ	CMV-
ENSG00000158714	244.754	0.659851	0.0901126	7.32252	2.43354e-13	1.88878e-11	SLAMF8	CMV+
ENSG00000172939	3038.64	0.153578	0.0209766	7.32137	2.45443e-13	1.89649e-11	OXSR1	CMV+
ENSG00000163453	198.146	-1.16767	0.15967	-7.313	2.61242e-13	2.00959e-11	IGFBP7	CMV-
ENSG00000130779	4101.71	0.197161	0.0269712	7.31005	2.6704e-13	2.0451e-11	CLIP1	CMV+
ENSG00000198574	1500.32	-1.20771	0.165713	-7.28799	3.14602e-13	2.39874e-11	SH2D1B	CMV-
ENSG00000204514	385.281	-0.57691	0.0791751	-7.28651	3.18083e-13	2.41464e-11	ZNF814	CMV-
ENSG00000183734	730.203	0.983632	0.135112	7.2801	3.33567e-13	2.51521e-11	ASCL2	CMV+
ENSG00000170962	1203.39	0.725804	0.0997006	7.27983	3.34237e-13	2.51521e-11	PDGFD	CMV+
ENSG00000236901	231.767	-0.468146	0.0643776	-7.27188	3.54511e-13	2.64667e-11	MIR600HG	CMV-
ENSG00000085832	4834.93	0.254902	0.0350535	7.27179	3.54765e-13	2.64667e-11	EPS15	CMV+
ENSG00000166704	283.464	-0.480562	0.0660979	-7.27045	3.5828e-13	2.66142e-11	ZNF606	CMV-
ENSG00000117280	6295.55	0.258814	0.0356078	7.26845	3.6364e-13	2.68969e-11	RAB29	CMV+
ENSG00000111863	147.097	-1.17499	0.161747	-7.2644	3.74711e-13	2.75978e-11	ADTRP	CMV-
ENSG00000197880	77.5746	-0.894753	0.123219	-7.26151	3.82785e-13	2.80731e-11	MDS2	CMV-
ENSG00000130699	1712.64	0.205684	0.0283718	7.24961	4.17982e-13	3.0525e-11	TAF4	CMV+
ENSG00000164483	4741.76	0.331886	0.0458004	7.24637	4.28099e-13	3.11325e-11	SAMD3	CMV+
ENSG00000197935	12.8939	-0.919748	0.126953	-7.24481	4.33032e-13	3.13595e-11	ZNF311	CMV-
ENSG00000198690	828.403	-0.355972	0.049157	-7.24154	4.43625e-13	3.19928e-11	FAN1	CMV-
ENSG00000066056	20.7617	-1.44897	0.20025	-7.23581	4.62759e-13	3.32341e-11	TIE1	CMV-
ENSG00000198933	2316.69	0.543788	0.0751585	7.23521	4.64799e-13	3.32427e-11	TBKBP1	CMV+
ENSG00000109956	1936.55	1.03012	0.14242	7.23299	4.72487e-13	3.36535e-11	B3GAT1	CMV+
ENSG00000152217	801.733	0.74416	0.103141	7.21501	5.3931e-13	3.82557e-11	SETBP1	CMV+
ENSG00000196867	182.197	-0.72836	0.101084	-7.20548	5.78383e-13	4.08598e-11	ZFP28	CMV-
ENSG00000249786	21.6571	-1.06254	0.147537	-7.20189	5.9385e-13	4.17819e-11	NA	CMV-
ENSG00000169902	86.1502	-0.876323	0.121694	-7.20101	5.97698e-13	4.18824e-11	TPST1	CMV-
ENSG00000139112	3239.44	0.468912	0.0651603	7.19628	6.18784e-13	4.31851e-11	GABARAPL1	CMV+
ENSG00000124788	3089.43	0.332979	0.0463017	7.1915	6.40853e-13	4.45457e-11	ATXN1	CMV+
ENSG00000145819	4005.46	0.276889	0.0385186	7.18845	6.55318e-13	4.5369e-11	ARHGAP26	CMV+
ENSG00000147155	1135.87	0.268744	0.0373957	7.18651	6.64688e-13	4.58343e-11	EBP	CMV+
ENSG00000231711	70.264	-0.790927	0.110162	-7.17968	6.98723e-13	4.79901e-11	NA	CMV-
ENSG00000197937	251.679	-0.579919	0.0808621	-7.1717	7.40713e-13	5.06729e-11	ZNF347	CMV-
ENSG00000231445	12.7031	-0.926538	0.129263	-7.16787	7.61745e-13	5.19066e-11	NA	CMV-
ENSG00000168016	9595.73	0.265164	0.0370862	7.14993	8.68214e-13	5.89296e-11	TRANK1	CMV+
ENSG00000235576	541.603	0.436675	0.0611121	7.14548	8.96842e-13	6.0635e-11	NA	CMV+
ENSG00000139626	6929.32	0.282403	0.039531	7.14384	9.07611e-13	6.11242e-11	ITGB7	CMV+
ENSG00000197971	14129.7	0.286597	0.040217	7.12625	1.03139e-12	6.91912e-11	MBP	CMV+
ENSG00000173068	163.088	-1.12806	0.15843	-7.12026	1.07727e-12	7.19441e-11	BNC2	CMV-
ENSG00000181104	4751.06	0.566082	0.079508	7.11981	1.08074e-12	7.19441e-11	F2R	CMV+
ENSG00000238249	17.1993	-1.11706	0.157088	-7.11104	1.15173e-12	7.6376e-11	NA	CMV-
ENSG00000116667	3098.12	0.601394	0.0846333	7.10587	1.19563e-12	7.89843e-11	C1orf21	CMV+
ENSG00000135801	1289.64	0.157355	0.0221461	7.10531	1.20057e-12	7.90092e-11	TAF5L	CMV+
ENSG00000181472	2031.49	0.241893	0.0341005	7.09351	1.30748e-12	8.57191e-11	ZBTB2	CMV+
ENSG00000149218	1516.7	0.283856	0.040034	7.09038	1.33744e-12	8.73527e-11	ENDOD1	CMV+
ENSG00000100320	43.5711	-0.913254	0.128919	-7.08394	1.40114e-12	9.11687e-11	RBFOX2	CMV-
ENSG00000130402	15775.5	0.352918	0.0498242	7.08326	1.40799e-12	9.12712e-11	ACTN4	CMV+
ENSG00000127990	69.5262	0.86277	0.121847	7.08076	1.4337e-12	9.25916e-11	SGCE	CMV+
ENSG00000172965	653.318	0.500798	0.0707413	7.07929	1.44894e-12	9.32274e-11	MIR4435-2HG	CMV+
ENSG00000204789	290.59	-0.473903	0.0669775	-7.07556	1.48851e-12	9.5419e-11	NA	CMV-
ENSG00000068383	261.699	-0.394308	0.05583	-7.06266	1.63341e-12	1.04322e-10	INPP5A	CMV-
ENSG00000154978	5049.56	0.257505	0.0364655	7.06159	1.64606e-12	1.04742e-10	VOPP1	CMV+
ENSG00000172296	24.3181	-1.23859	0.175526	-7.0564	1.70866e-12	1.08328e-10	SPTLC3	CMV-
ENSG00000168394	11731.5	0.249381	0.0353539	7.05384	1.74047e-12	1.09942e-10	TAP1	CMV+
ENSG00000065675	3500.65	0.211892	0.030043	7.05296	1.75146e-12	1.10234e-10	PRKCQ	CMV+
ENSG00000035403	6160.98	0.465272	0.0659788	7.05185	1.76557e-12	1.10644e-10	VCL	CMV+
ENSG00000047365	6044.78	0.33938	0.0481292	7.05144	1.77077e-12	1.10644e-10	ARAP2	CMV+
ENSG00000135956	3943.29	0.248907	0.0353184	7.0475	1.82155e-12	1.13408e-10	TMEM127	CMV+
ENSG00000136451	3535.27	0.220333	0.0312904	7.04156	1.90096e-12	1.17927e-10	VEZF1	CMV+
ENSG00000073417	599.57	-0.36008	0.0511415	-7.04086	1.91054e-12	1.18099e-10	PDE8A	CMV-
ENSG00000215788	2711.56	-0.695124	0.0987533	-7.039	1.93626e-12	1.19255e-10	TNFRSF25	CMV-
ENSG00000142634	20539.8	0.517318	0.0734987	7.03847	1.94365e-12	1.19255e-10	EFHD2	CMV+
ENSG00000279019	45.2156	-0.816821	0.116058	-7.03802	1.94992e-12	1.19255e-10	NA	CMV-
ENSG00000163069	354.894	0.264168	0.0375626	7.03274	2.02511e-12	1.23038e-10	SGCB	CMV+
ENSG00000260807	312.458	-1.05474	0.149978	-7.03268	2.02598e-12	1.23038e-10	CEROX1	CMV-
ENSG00000169744	17.494	-1.51827	0.216048	-7.02743	2.10372e-12	1.27312e-10	LDB2	CMV-
ENSG00000170145	1683.23	0.168517	0.0240045	7.02021	2.21528e-12	1.33596e-10	SIK2	CMV+
ENSG00000114395	682.3	0.246252	0.0351123	7.01327	2.32814e-12	1.39915e-10	CYB561D2	CMV+
ENSG00000064300	56.2226	0.983454	0.140393	7.00502	2.46956e-12	1.479e-10	NGFR	CMV+
ENSG00000105641	65.1794	-0.821946	0.117351	-7.00419	2.48425e-12	1.48267e-10	SLC5A5	CMV-
ENSG00000187535	490.592	-0.464036	0.0662657	-7.00265	2.51157e-12	1.49382e-10	IFT140	CMV-
ENSG00000198663	6314.75	0.15677	0.0223954	7.00008	2.55808e-12	1.51628e-10	C6orf89	CMV+
ENSG00000186564	133.249	0.481027	0.0687663	6.99509	2.6508e-12	1.56138e-10	FOXD2	CMV+
ENSG00000233093	134.575	0.794025	0.113513	6.99502	2.65222e-12	1.56138e-10	LINC00892	CMV+
ENSG00000122203	2533.39	0.170468	0.0243797	6.99222	2.70565e-12	1.58744e-10	KIAA1191	CMV+
ENSG00000117602	5316.57	-0.631673	0.0903515	-6.99129	2.72378e-12	1.5898e-10	RCAN3	CMV-
ENSG00000171649	243.076	-0.610721	0.0873628	-6.99063	2.73654e-12	1.5898e-10	ZIK1	CMV-
ENSG00000140497	5288.84	0.226179	0.0323547	6.9906	2.73723e-12	1.5898e-10	SCAMP2	CMV+
ENSG00000105866	2249.87	0.329109	0.0470915	6.98871	2.7742e-12	1.60588e-10	SP4	CMV+
ENSG00000196411	245.378	-0.850466	0.121712	-6.98755	2.79735e-12	1.61389e-10	EPHB4	CMV-
ENSG00000169258	108.388	0.635993	0.0910317	6.9865	2.81825e-12	1.62054e-10	GPRIN1	CMV+
ENSG00000125249	2849.22	0.650771	0.0931893	6.98332	2.88286e-12	1.6522e-10	RAP2A	CMV+
ENSG00000266947	395.606	-0.437417	0.0626474	-6.98221	2.90573e-12	1.65981e-10	NA	CMV-
ENSG00000231062	37.0344	-0.903261	0.129418	-6.9794	2.96436e-12	1.68774e-10	NA	CMV-
ENSG00000145649	10369.9	0.44001	0.0630587	6.97779	2.99859e-12	1.70162e-10	GZMA	CMV+
ENSG00000143409	473.352	-0.620343	0.0889169	-6.97666	3.02287e-12	1.7098e-10	MINDY1	CMV-
ENSG00000113249	45.0676	-0.874333	0.125353	-6.97499	3.05884e-12	1.72451e-10	HAVCR1	CMV-
ENSG00000162542	1134.49	0.241156	0.0346341	6.96298	3.33153e-12	1.86814e-10	TMCO4	CMV+
ENSG00000178038	307.236	-0.886677	0.127352	-6.96242	3.34475e-12	1.86814e-10	ALS2CL	CMV-
ENSG00000004866	213.124	0.373732	0.0536788	6.96237	3.34598e-12	1.86814e-10	ST7	CMV+
ENSG00000150637	4452.39	0.452004	0.0650424	6.94937	3.66927e-12	2.04205e-10	CD226	CMV+
ENSG00000110723	84.3986	-0.679094	0.0977379	-6.94812	3.70199e-12	2.05365e-10	EXPH5	CMV-
ENSG00000170074	330.958	-1.15888	0.167179	-6.93195	4.15074e-12	2.29414e-10	FAM153A	CMV-
ENSG00000229151	34.4081	-0.817059	0.117875	-6.93157	4.162e-12	2.29414e-10	NA	CMV-
ENSG00000197892	2226.33	0.252448	0.0364254	6.93055	4.19219e-12	2.30344e-10	KIF13B	CMV+
ENSG00000243587	10.033	-0.974089	0.140776	-6.91941	4.53529e-12	2.48408e-10	NA	CMV-
ENSG00000241679	12.3894	-1.33506	0.19298	-6.91812	4.57675e-12	2.49887e-10	NA	CMV-
ENSG00000176371	262.145	0.240937	0.0348567	6.91223	4.77106e-12	2.59678e-10	ZSCAN2	CMV+
ENSG00000179981	4522.66	0.264616	0.0383032	6.90846	4.89953e-12	2.65834e-10	TSHZ1	CMV+
ENSG00000184361	37.9753	-0.705674	0.102247	-6.90167	5.13938e-12	2.77976e-10	SPATA32	CMV-
ENSG00000020633	33524.8	0.399937	0.0579549	6.90083	5.16978e-12	2.78254e-10	RUNX3	CMV+
ENSG00000171603	12569.6	0.243738	0.035321	6.90065	5.17666e-12	2.78254e-10	CLSTN1	CMV+
ENSG00000160224	60.6464	-1.05148	0.15241	-6.89904	5.23548e-12	2.80544e-10	AIRE	CMV-
ENSG00000266338	1591.89	-0.542172	0.0786392	-6.89441	5.40869e-12	2.88931e-10	NBPF15	CMV-
ENSG00000182230	203.355	-1.3063	0.189574	-6.89068	5.55264e-12	2.95708e-10	NA	CMV-
ENSG00000158470	2864.12	0.431829	0.0627367	6.8832	5.85231e-12	3.10711e-10	B4GALT5	CMV+
ENSG00000280237	559.006	-0.640766	0.0931162	-6.88135	5.92865e-12	3.12716e-10	NA	CMV-
ENSG00000111879	73.3344	-0.638441	0.0927831	-6.881	5.94321e-12	3.12716e-10	FAM184A	CMV-
ENSG00000150687	2840.22	0.871557	0.126662	6.88098	5.94428e-12	3.12716e-10	PRSS23	CMV+
ENSG00000188868	98.7633	-0.529594	0.0769961	-6.87819	6.06179e-12	3.17932e-10	ZNF563	CMV-
ENSG00000140511	1417.65	-0.652171	0.0948309	-6.8772	6.10409e-12	3.19183e-10	HAPLN3	CMV-
ENSG00000246526	967.777	0.425073	0.0618376	6.87402	6.24161e-12	3.25391e-10	LINC02481	CMV+
ENSG00000137441	8351.97	0.79184	0.115284	6.86861	6.48285e-12	3.35974e-10	FGFBP2	CMV+
ENSG00000158122	509.138	0.299477	0.0436009	6.8686	6.48343e-12	3.35974e-10	PRXL2C	CMV+
ENSG00000162398	110.671	0.838923	0.122162	6.86731	6.5426e-12	3.38028e-10	CIMAP2	CMV+
ENSG00000169926	29937.7	0.20582	0.0299812	6.86495	6.6515e-12	3.42631e-10	KLF13	CMV+
ENSG00000178732	323.012	-0.808452	0.117845	-6.86029	6.87194e-12	3.52936e-10	GP5	CMV-
ENSG00000136997	4369.11	-0.678954	0.0990006	-6.85807	6.97951e-12	3.57401e-10	MYC	CMV-
ENSG00000240225	116.975	-0.607413	0.088718	-6.84655	7.56507e-12	3.86243e-10	NA	CMV-
ENSG00000214140	44.1877	-1.03379	0.151168	-6.8387	7.99124e-12	4.06801e-10	PRCD	CMV-
ENSG00000131943	2327.22	0.211752	0.0309718	6.83693	8.09102e-12	4.10673e-10	C19orf12	CMV+
ENSG00000102034	4735.67	0.233617	0.0341819	6.83452	8.22797e-12	4.16403e-10	ELF4	CMV+
ENSG00000250602	10.7828	-0.772657	0.113077	-6.83302	8.31434e-12	4.1861e-10	NA	CMV-
ENSG00000229153	168.886	-0.903041	0.13216	-6.83293	8.31996e-12	4.1861e-10	EPHA1-AS1	CMV-
ENSG00000115935	23784.4	0.201008	0.0294206	6.83222	8.36115e-12	4.19463e-10	WIPF1	CMV+
ENSG00000102804	2204.11	0.211281	0.0309774	6.82048	9.0734e-12	4.5388e-10	TSC22D1	CMV+
ENSG00000180611	152.924	-0.996191	0.146179	-6.81489	9.43386e-12	4.70551e-10	MB21D2	CMV-
ENSG00000092096	186.015	-0.82189	0.120686	-6.81016	9.74872e-12	4.84859e-10	SLC22A17	CMV-
ENSG00000185436	393.258	0.490392	0.0720277	6.80838	9.8704e-12	4.8927e-10	IFNLR1	CMV+
ENSG00000170298	126.678	-1.17259	0.172238	-6.80795	9.89959e-12	4.8927e-10	LGALS9B	CMV-
ENSG00000219665	198.997	-0.334092	0.0490762	-6.80763	9.92221e-12	4.8927e-10	ZNF433-AS1	CMV-
ENSG00000141576	2580.23	-0.484202	0.0711761	-6.80288	1.02551e-11	5.0425e-10	RNF157	CMV-
ENSG00000186049	172.02	-1.38483	0.203613	-6.80128	1.03693e-11	5.08418e-10	KRT73	CMV-
ENSG00000123595	1024.95	0.31869	0.0468607	6.80079	1.04047e-11	5.08711e-10	RAB9A	CMV+
ENSG00000130340	847.486	-0.563677	0.0828901	-6.8003	1.04401e-11	5.09008e-10	SNX9	CMV-
ENSG00000136286	19750.3	0.276287	0.0406466	6.79729	1.06607e-11	5.18303e-10	MYO1G	CMV+
ENSG00000062524	1107.91	-1.18637	0.174617	-6.7941	1.0899e-11	5.28403e-10	LTK	CMV-
ENSG00000197355	908.309	-0.46686	0.0687465	-6.79104	1.1133e-11	5.3824e-10	UAP1L1	CMV-
ENSG00000112655	211.655	-0.920552	0.135661	-6.78569	1.1553e-11	5.5699e-10	PTK7	CMV-
ENSG00000185272	55.4168	-0.773253	0.113993	-6.78336	1.1741e-11	5.64483e-10	RBM11	CMV-
ENSG00000010404	10327.7	0.250371	0.0369255	6.78044	1.1981e-11	5.74426e-10	IDS	CMV+
ENSG00000113296	58.0087	-0.709951	0.104754	-6.77734	1.2241e-11	5.85266e-10	THBS4	CMV-
ENSG00000233355	675.068	-0.851595	0.125912	-6.76339	1.34797e-11	6.4272e-10	CHRM3-AS2	CMV-
ENSG00000225948	85.1177	-0.788785	0.116727	-6.75753	1.40368e-11	6.67444e-10	NA	CMV-
ENSG00000158486	15.504	-0.831947	0.123203	-6.75264	1.45182e-11	6.88439e-10	DNAH3	CMV-
ENSG00000130635	143.285	-1.41821	0.21025	-6.74536	1.52649e-11	7.21872e-10	COL5A1	CMV-
ENSG00000211692	14.129	-1.12769	0.167307	-6.74029	1.58069e-11	7.45468e-10	TRGJP1	CMV-
ENSG00000160593	4922.26	-0.567535	0.0842576	-6.73572	1.63125e-11	7.67218e-10	JAML	CMV-
ENSG00000120915	838.498	-0.576442	0.0856272	-6.732	1.67349e-11	7.84585e-10	EPHX2	CMV-
ENSG00000103404	346.852	0.282003	0.041892	6.73167	1.67724e-11	7.84585e-10	USP31	CMV+
ENSG00000164300	1800.36	-0.556389	0.0826618	-6.73091	1.68609e-11	7.86601e-10	SERINC5	CMV-
ENSG00000081237	75892.4	0.204575	0.0304106	6.7271	1.73082e-11	7.9983e-10	PTPRC	CMV+
ENSG00000170486	444.924	-1.44816	0.215273	-6.72706	1.73126e-11	7.9983e-10	KRT72	CMV-
ENSG00000109320	3826.89	-0.332749	0.0494652	-6.72694	1.73273e-11	7.9983e-10	NFKB1	CMV-
ENSG00000090097	888.808	0.382533	0.0568661	6.72692	1.73293e-11	7.9983e-10	PCBP4	CMV+
ENSG00000102870	279.37	-0.557571	0.0828937	-6.72634	1.73987e-11	8.00896e-10	ZNF629	CMV-
ENSG00000181652	163.167	-0.613891	0.0912918	-6.72449	1.76206e-11	8.08957e-10	ATG9B	CMV-
ENSG00000246790	122.733	-0.695025	0.103367	-6.72386	1.76971e-11	8.10323e-10	SORL1-AS1	CMV-
ENSG00000270972	19.0967	-0.968065	0.144013	-6.72208	1.79148e-11	8.18125e-10	NA	CMV-
ENSG00000249859	287.181	-0.513636	0.0764247	-6.72082	1.80705e-11	8.23064e-10	PVT1	CMV-
ENSG00000168610	9578.73	0.18422	0.0274276	6.7166	1.86011e-11	8.45009e-10	STAT3	CMV+
ENSG00000105612	1210	0.255365	0.038032	6.71448	1.88741e-11	8.55164e-10	DNASE2	CMV+
ENSG00000166681	290.821	-0.698623	0.10407	-6.71302	1.90633e-11	8.61483e-10	BEX3	CMV-
ENSG00000197928	213.94	-0.651015	0.0969991	-6.71156	1.92556e-11	8.67907e-10	ZNF677	CMV-
ENSG00000240065	5628.86	0.236505	0.0352646	6.70659	1.99222e-11	8.9562e-10	PSMB9	CMV+
ENSG00000137414	2516.17	0.281647	0.0419981	6.70618	1.99779e-11	8.95795e-10	FAM8A1	CMV+
ENSG00000109062	12283.2	0.356149	0.0531708	6.6982	2.11007e-11	9.42722e-10	NHERF1	CMV+
ENSG00000168995	256.425	-0.913214	0.136342	-6.69797	2.11333e-11	9.42722e-10	SIGLEC7	CMV-
ENSG00000158636	1637.34	0.158745	0.0237071	6.6961	2.14061e-11	9.52435e-10	EMSY	CMV+
ENSG00000048028	3469.96	0.456962	0.0682997	6.69054	2.22348e-11	9.86771e-10	USP28	CMV+
ENSG00000175928	37.2268	-1.01768	0.152143	-6.68894	2.24794e-11	9.95071e-10	LRRN1	CMV-
ENSG00000204314	74.2383	-0.716838	0.107218	-6.68577	2.2971e-11	1.01424e-09	PRRT1	CMV-
ENSG00000136213	4017.62	0.364096	0.054468	6.68459	2.31576e-11	1.01988e-09	CHST12	CMV+
ENSG00000169442	5832.35	0.360538	0.053945	6.68344	2.33391e-11	1.02526e-09	CD52	CMV+
ENSG00000197471	17661.7	0.31477	0.0471175	6.68054	2.38068e-11	1.04316e-09	SPN	CMV+
ENSG00000131686	314.752	-0.954537	0.142914	-6.67911	2.40399e-11	1.05071e-09	CA6	CMV-
ENSG00000228794	643.274	-0.275256	0.0412174	-6.67815	2.41977e-11	1.05495e-09	LINC01128	CMV-
ENSG00000227124	182.887	-0.498467	0.0746649	-6.67606	2.45447e-11	1.06739e-09	ZNF717	CMV-
ENSG00000047634	221.194	-0.922194	0.138274	-6.66932	2.5699e-11	1.11478e-09	SCML1	CMV-
ENSG00000110851	2173.58	0.186608	0.0279825	6.66876	2.57977e-11	1.11627e-09	PRDM4	CMV+
ENSG00000110651	7095.86	0.339872	0.0510229	6.66117	2.7166e-11	1.17254e-09	CD81	CMV+
ENSG00000141376	1055.41	0.215128	0.0323029	6.6597	2.74387e-11	1.18137e-09	BCAS3	CMV+
ENSG00000228956	780.702	-0.438489	0.0658523	-6.65868	2.76302e-11	1.18666e-09	NA	CMV-
ENSG00000205336	19083.1	0.707966	0.106344	6.65735	2.78805e-11	1.19268e-09	ADGRG1	CMV+
ENSG00000196586	974.427	0.543057	0.0815772	6.65697	2.79537e-11	1.19268e-09	MYO6	CMV+
ENSG00000178078	39.8426	-0.636655	0.0956391	-6.65684	2.79772e-11	1.19268e-09	STAP2	CMV-
ENSG00000175505	384.091	0.579076	0.0870003	6.65603	2.81326e-11	1.19636e-09	CLCF1	CMV+
ENSG00000149970	144.804	-0.723888	0.108846	-6.6506	2.91909e-11	1.23832e-09	CNKSR2	CMV-
ENSG00000185291	268.499	-0.693608	0.104349	-6.64703	2.99068e-11	1.26559e-09	IL3RA	CMV-
ENSG00000099139	466.822	-0.563239	0.0847704	-6.64428	3.04693e-11	1.28625e-09	PCSK5	CMV-
ENSG00000144792	30.5307	-0.751118	0.113157	-6.63783	3.18338e-11	1.34058e-09	ZNF660	CMV-
ENSG00000242265	148.582	0.766523	0.115498	6.63668	3.20834e-11	1.34781e-09	PEG10	CMV+
ENSG00000171295	345.625	-0.38052	0.0573607	-6.63381	3.27131e-11	1.37094e-09	ZNF440	CMV-
ENSG00000104611	10.0641	-1.38169	0.208399	-6.63002	3.35645e-11	1.40322e-09	SH2D4A	CMV-
ENSG00000226423	54.6142	-0.805666	0.121573	-6.62701	3.4255e-11	1.42864e-09	NA	CMV-
ENSG00000213699	548.948	0.263875	0.039826	6.62569	3.45635e-11	1.43804e-09	SLC35F6	CMV+
ENSG00000166272	4192.2	0.227279	0.034316	6.62312	3.51705e-11	1.45979e-09	WBP1L	CMV+
ENSG00000140470	109.707	-0.692418	0.104597	-6.61987	3.59505e-11	1.48859e-09	ADAMTS17	CMV-
ENSG00000248469	14.1285	-1.5085	0.228083	-6.61382	3.74525e-11	1.54708e-09	LOC100996385	CMV-
ENSG00000111537	114.257	0.85074	0.128839	6.60313	4.02578e-11	1.65901e-09	IFNG	CMV+
ENSG00000182934	8724.06	0.172045	0.0260571	6.60261	4.03975e-11	1.66081e-09	SRPRA	CMV+
ENSG00000084112	4486.97	0.245626	0.0372101	6.60105	4.08251e-11	1.67441e-09	SSH1	CMV+
ENSG00000232815	150.937	0.502935	0.0761966	6.6005	4.09786e-11	1.67673e-09	NA	CMV+
ENSG00000262655	188.673	-0.700526	0.106197	-6.59646	4.21083e-11	1.71889e-09	SPON1	CMV-
ENSG00000077984	11442.1	0.472396	0.0716217	6.59571	4.23237e-11	1.72057e-09	CST7	CMV+
ENSG00000180739	7703.89	0.57652	0.0874095	6.59562	4.23482e-11	1.72057e-09	S1PR5	CMV+
ENSG00000099308	5383.9	0.262472	0.0398499	6.58652	4.50253e-11	1.82505e-09	MAST3	CMV+
ENSG00000166402	111.839	-0.732099	0.111173	-6.58523	4.54189e-11	1.83671e-09	TUB	CMV-
ENSG00000204219	361.134	-0.788691	0.119804	-6.58319	4.6046e-11	1.85773e-09	TCEA3	CMV-
ENSG00000182162	19094.1	0.334677	0.0508463	6.58213	4.63755e-11	1.86667e-09	P2RY8	CMV+
ENSG00000106415	1814.08	0.287442	0.0436876	6.57948	4.72102e-11	1.89586e-09	GLCCI1	CMV+
ENSG00000134709	430.943	-0.57359	0.0872562	-6.57363	4.91021e-11	1.96726e-09	HOOK1	CMV-
ENSG00000142920	278.563	-0.438676	0.0667753	-6.56944	5.05035e-11	2.01874e-09	AZIN2	CMV-
ENSG00000109680	208.209	0.327165	0.0498066	6.56871	5.07527e-11	2.02403e-09	TBC1D19	CMV+
ENSG00000109787	6010.69	0.28916	0.0440242	6.5682	5.09264e-11	2.02629e-09	KLF3	CMV+
ENSG00000226530	10.4469	-0.865312	0.131759	-6.56736	5.12145e-11	2.03307e-09	NA	CMV-
ENSG00000139116	1587.14	0.355698	0.0541755	6.56567	5.17981e-11	2.05154e-09	KIF21A	CMV+
ENSG00000198719	171.879	-0.786814	0.119876	-6.56358	5.2531e-11	2.07581e-09	DLL1	CMV-
ENSG00000121406	661.364	-0.252807	0.0385241	-6.5623	5.29829e-11	2.0889e-09	ZNF549	CMV-
ENSG00000143319	2241.13	0.195699	0.0298253	6.56152	5.32631e-11	2.09518e-09	ISG20L2	CMV+
ENSG00000196914	2244.1	0.438487	0.0668375	6.5605	5.36269e-11	2.1047e-09	ARHGEF12	CMV+
ENSG00000188227	252.96	-0.578672	0.088212	-6.56001	5.38025e-11	2.10682e-09	ZNF793	CMV-
ENSG00000101350	2467.19	0.200691	0.0306329	6.55149	5.69664e-11	2.22568e-09	KIF3B	CMV+
ENSG00000066322	2248.03	0.195801	0.0298989	6.54877	5.80115e-11	2.2614e-09	ELOVL1	CMV+
ENSG00000176293	52.5305	-1.07934	0.164931	-6.54423	5.9804e-11	2.32604e-09	ZNF135	CMV-
ENSG00000104972	2682.07	0.754431	0.115298	6.54333	6.01656e-11	2.33486e-09	LILRB1	CMV+
ENSG00000111737	3244.42	0.205278	0.0313833	6.541	6.11088e-11	2.36616e-09	RAB35	CMV+
ENSG00000267508	56.0341	-0.898733	0.137535	-6.53459	6.37823e-11	2.46416e-09	ZNF285	CMV-
ENSG00000184545	746.31	0.707907	0.108363	6.53276	6.45678e-11	2.48895e-09	DUSP8	CMV+
ENSG00000118680	9077.94	0.222655	0.0340922	6.53097	6.53466e-11	2.51337e-09	MYL12B	CMV+
ENSG00000142669	9667.7	0.311293	0.047676	6.52935	6.60577e-11	2.53509e-09	SH3BGRL3	CMV+
ENSG00000121964	1370.87	0.283729	0.0434746	6.52631	6.74085e-11	2.58121e-09	GTDC1	CMV+
ENSG00000172673	6273.27	0.385213	0.0590309	6.52562	6.77192e-11	2.58738e-09	THEMIS	CMV+
ENSG00000198353	215.048	0.537309	0.0823872	6.52175	6.94938e-11	2.64933e-09	HOXC4	CMV+
ENSG00000060140	225.37	0.703587	0.107994	6.51508	7.26506e-11	2.7636e-09	STYK1	CMV+
ENSG00000174292	254.918	-0.534508	0.0820531	-6.51418	7.30888e-11	2.77417e-09	TNK1	CMV-
ENSG00000158813	185.704	-0.804295	0.123529	-6.51101	7.46489e-11	2.82718e-09	EDA	CMV-
ENSG00000070018	102.418	-1.05251	0.16167	-6.51021	7.50466e-11	2.83604e-09	LRP6	CMV-
ENSG00000167775	1487.67	0.42624	0.065485	6.50897	7.56678e-11	2.85329e-09	CD320	CMV+
ENSG00000144579	9167.87	0.230247	0.0353816	6.50753	7.63961e-11	2.87449e-09	CTDSP1	CMV+
ENSG00000196396	5024.76	0.170425	0.0262143	6.50121	7.96756e-11	2.99138e-09	PTPN1	CMV+
ENSG00000176049	788.917	0.447329	0.0688152	6.50045	8.00813e-11	3.0001e-09	JAKMIP2	CMV+
ENSG00000276141	379.192	-0.440427	0.067776	-6.49827	8.12474e-11	3.03722e-09	NA	CMV-
ENSG00000279649	101.456	-0.668652	0.103014	-6.49086	8.53494e-11	3.18368e-09	NA	CMV-
ENSG00000154229	3458.99	-0.519347	0.080035	-6.489	8.64065e-11	3.21618e-09	PRKCA	CMV-
ENSG00000011028	138.44	-0.909337	0.140144	-6.4886	8.6638e-11	3.21764e-09	MRC2	CMV-
ENSG00000123933	5776.6	0.318062	0.0490209	6.48829	8.68175e-11	3.21764e-09	MXD4	CMV+
ENSG00000187824	185.086	-0.581757	0.0897481	-6.48211	9.045e-11	3.3451e-09	TMEM220	CMV-
ENSG00000108798	3143.8	0.425452	0.0656466	6.48095	9.11439e-11	3.36358e-09	ABI3	CMV+
ENSG00000197093	201.404	-0.857023	0.132279	-6.4789	9.23959e-11	3.40253e-09	GAL3ST4	CMV-
ENSG00000231389	6703.11	0.496293	0.0766269	6.47674	9.37246e-11	3.44413e-09	HLA-DPA1	CMV+
ENSG00000229474	2878.11	0.749563	0.115793	6.47328	9.58992e-11	3.51304e-09	PATL2	CMV+
ENSG00000196781	794.352	-0.791095	0.122213	-6.47311	9.60057e-11	3.51304e-09	TLE1	CMV-
ENSG00000136854	274.072	-0.51347	0.0793635	-6.46985	9.8098e-11	3.58203e-09	STXBP1	CMV-
ENSG00000056972	645.007	-0.460694	0.0712139	-6.46916	9.85506e-11	3.59097e-09	TRAF3IP2	CMV-
ENSG00000165527	12318.1	0.21044	0.0325393	6.46726	9.97986e-11	3.62881e-09	ARF6	CMV+
ENSG00000237914	165.373	-0.839568	0.129878	-6.46427	1.01786e-10	3.69331e-09	SIRPG-AS1	CMV-
ENSG00000197635	2567.81	-0.571358	0.0884217	-6.46174	1.03508e-10	3.74795e-09	DPP4	CMV-
ENSG00000168952	18.7932	1.0699	0.165754	6.45475	1.08401e-10	3.91315e-09	STXBP6	CMV+
ENSG00000136111	1954.36	-0.479776	0.0743311	-6.45458	1.08523e-10	3.91315e-09	TBC1D4	CMV-
ENSG00000158106	684.339	-0.746767	0.115729	-6.45273	1.0985e-10	3.95279e-09	RHPN1	CMV-
ENSG00000235823	89.1584	-0.499678	0.0774518	-6.45147	1.10773e-10	3.97773e-09	OLMALINC	CMV-
ENSG00000274979	31.7841	-1.20746	0.187313	-6.44619	1.14696e-10	4.11008e-09	NA	CMV-
ENSG00000117155	650.162	0.306197	0.0475031	6.44583	1.14966e-10	4.11122e-09	SSX2IP	CMV+
ENSG00000121039	366.171	0.414831	0.0643626	6.44523	1.15428e-10	4.11923e-09	RDH10	CMV+
ENSG00000249825	62.2318	-0.757418	0.117562	-6.44271	1.17359e-10	4.17953e-09	THBS4-AS1	CMV-
ENSG00000133321	4509.89	0.272764	0.0423535	6.44017	1.19338e-10	4.23472e-09	PLAAT4	CMV+
ENSG00000167286	7766.5	0.251909	0.0391157	6.4401	1.19398e-10	4.23472e-09	CD3D	CMV+
ENSG00000248334	657.528	-0.569602	0.0884702	-6.43836	1.20775e-10	4.27478e-09	NA	CMV-
ENSG00000156642	1929.65	0.24374	0.0378643	6.4372	1.21696e-10	4.29861e-09	NPTN	CMV+
ENSG00000119782	15.7974	0.693423	0.10776	6.4349	1.23555e-10	4.35538e-09	FKBP1B	CMV+
ENSG00000106868	1926.42	0.392585	0.061012	6.43455	1.23843e-10	4.35665e-09	SUSD1	CMV+
ENSG00000065491	813.627	0.160866	0.0250156	6.43061	1.27094e-10	4.46196e-09	TBC1D22B	CMV+
ENSG00000158092	1800.46	0.208112	0.0323672	6.42971	1.2785e-10	4.47942e-09	NCK1	CMV+
ENSG00000172292	556.798	-0.4485	0.0697664	-6.42859	1.28792e-10	4.50329e-09	CERS6	CMV-
ENSG00000110721	112.953	-0.388457	0.0604417	-6.42698	1.30166e-10	4.54216e-09	CHKA	CMV-
ENSG00000115568	2232.13	0.182806	0.0284481	6.42595	1.31052e-10	4.56386e-09	ZNF142	CMV+
ENSG00000116771	298.001	-0.466832	0.0726666	-6.4243	1.32478e-10	4.60426e-09	AGMAT	CMV-
ENSG00000100298	309.33	0.545479	0.0849158	6.42376	1.32949e-10	4.6046e-09	APOBEC3H	CMV+
ENSG00000189114	649.794	0.258482	0.0402389	6.42368	1.33019e-10	4.6046e-09	BLOC1S3	CMV+
ENSG00000102053	131.24	-0.439982	0.0685015	-6.42295	1.33657e-10	4.61745e-09	ZC3H12B	CMV-
ENSG00000115956	13517.5	0.47057	0.0732771	6.42178	1.34688e-10	4.64379e-09	PLEK	CMV+
ENSG00000151065	905.824	0.231801	0.0361378	6.41436	1.41418e-10	4.86613e-09	DCP1B	CMV+
ENSG00000103522	1193.58	0.257346	0.0401239	6.4138	1.41938e-10	4.87434e-09	IL21R	CMV+
ENSG00000153395	12776.6	0.373337	0.0582972	6.40403	1.51333e-10	5.18668e-09	LPCAT1	CMV+
ENSG00000196821	7617.83	0.242694	0.0378995	6.40363	1.51726e-10	5.18987e-09	ILRUN	CMV+
ENSG00000125355	169.169	0.991053	0.154857	6.3998	1.55581e-10	5.31124e-09	TMEM255A	CMV+
ENSG00000183735	1618.62	0.248035	0.0387696	6.39766	1.57771e-10	5.3754e-09	TBK1	CMV+
ENSG00000231925	13443.5	0.179138	0.0280101	6.39547	1.60057e-10	5.44257e-09	TAPBP	CMV+
ENSG00000086589	3013.55	0.115094	0.0180015	6.39359	1.62039e-10	5.49917e-09	RBM22	CMV+
ENSG00000172575	8168.23	0.204977	0.0320693	6.39167	1.64084e-10	5.55766e-09	RASGRP1	CMV+
ENSG00000100346	1158.13	-0.754213	0.118023	-6.39037	1.65483e-10	5.5941e-09	CACNA1I	CMV-
ENSG00000126882	9735.37	0.23189	0.0363245	6.38383	1.72708e-10	5.82697e-09	FAM78A	CMV+
ENSG00000167261	1180.51	-0.420529	0.0659042	-6.38092	1.7603e-10	5.92748e-09	DPEP2	CMV-
ENSG00000225190	3029.39	0.202025	0.0316684	6.37938	1.77811e-10	5.97582e-09	PLEKHM1	CMV+
ENSG00000182983	98.3849	-0.957162	0.150178	-6.3735	1.84768e-10	6.19761e-09	ZNF662	CMV-
ENSG00000274180	1124.07	0.324824	0.0509821	6.37134	1.87381e-10	6.27308e-09	NATD1	CMV+
ENSG00000159200	698.687	0.253206	0.0397541	6.36931	1.89879e-10	6.34445e-09	RCAN1	CMV+
ENSG00000272734	118.12	-0.768325	0.120711	-6.36502	1.95266e-10	6.51187e-09	NA	CMV-
ENSG00000185100	62.3047	-0.436748	0.0686219	-6.36455	1.95858e-10	6.51905e-09	ADSS1	CMV-
ENSG00000261188	49.3637	-0.435019	0.0683929	-6.36059	2.00985e-10	6.67687e-09	TFIP11-DT	CMV-
ENSG00000162889	7150.44	0.267526	0.0420853	6.35675	2.06066e-10	6.83254e-09	MAPKAPK2	CMV+
ENSG00000077585	503.274	0.396	0.0623157	6.35474	2.08775e-10	6.90913e-09	GPR137B	CMV+
ENSG00000247516	30.8512	-0.723765	0.113907	-6.35399	2.09795e-10	6.92964e-09	MIR4458HG	CMV-
ENSG00000052126	543.558	0.548861	0.0863955	6.3529	2.11298e-10	6.966e-09	PLEKHA5	CMV+
ENSG00000065883	3967.91	0.121573	0.0191452	6.35002	2.15293e-10	7.0842e-09	CDK13	CMV+
ENSG00000169083	10.2322	-1.53131	0.241188	-6.34903	2.16671e-10	7.11601e-09	AR	CMV-
ENSG00000148175	8508.14	0.358667	0.0565654	6.34075	2.28653e-10	7.49531e-09	STOM	CMV+
ENSG00000175040	2035.24	-0.886269	0.139796	-6.33974	2.30154e-10	7.53026e-09	CHST2	CMV-
ENSG00000182568	8037.35	-0.312252	0.0492792	-6.33639	2.35204e-10	7.68095e-09	SATB1	CMV-
ENSG00000231672	22.3122	-0.73518	0.116095	-6.33259	2.41078e-10	7.85795e-09	DIRC3	CMV-
ENSG00000235194	686.266	-0.569563	0.0899701	-6.33058	2.44246e-10	7.93652e-09	PPP1R3E	CMV-
ENSG00000103034	27.5845	-0.834834	0.131875	-6.33048	2.44405e-10	7.93652e-09	NDRG4	CMV-
ENSG00000185664	74.4034	-0.877803	0.138722	-6.32781	2.48671e-10	8.04772e-09	PMEL	CMV-
ENSG00000173567	63.8165	-0.660068	0.104313	-6.32775	2.4876e-10	8.04772e-09	ADGRF3	CMV-
ENSG00000187239	15111.5	0.155503	0.0245842	6.32534	2.5267e-10	8.14963e-09	FNBP1	CMV+
ENSG00000132670	6811.45	0.214193	0.0338632	6.32523	2.52851e-10	8.14963e-09	PTPRA	CMV+
ENSG00000179909	299.875	-0.832254	0.131598	-6.32423	2.54494e-10	8.18732e-09	ZNF154	CMV-
ENSG00000066382	24.787	-1.35091	0.213717	-6.32103	2.59823e-10	8.34326e-09	MPPED2	CMV-
ENSG00000160282	19.7332	-1.6468	0.260584	-6.31967	2.62123e-10	8.39024e-09	FTCD	CMV-
ENSG00000188322	4634.8	0.363628	0.0575398	6.31959	2.62256e-10	8.39024e-09	SBK1	CMV+
ENSG00000173281	466.746	0.347083	0.0549347	6.31811	2.64789e-10	8.44429e-09	PPP1R3B	CMV+
ENSG00000111012	19.8141	-0.657634	0.104089	-6.31803	2.64921e-10	8.44429e-09	CYP27B1	CMV-
ENSG00000175274	1417.07	0.610279	0.0966073	6.31711	2.665e-10	8.47903e-09	TP53I11	CMV+
ENSG00000122223	3485.23	0.397291	0.0629201	6.31422	2.71525e-10	8.62304e-09	CD244	CMV+
ENSG00000166483	504.268	0.405444	0.0642305	6.31232	2.74875e-10	8.71345e-09	WEE1	CMV+
ENSG00000102003	31.8299	-0.594315	0.0941904	-6.30971	2.7955e-10	8.8424e-09	SYP	CMV-
ENSG00000198646	3820.73	0.16005	0.0253665	6.30949	2.79965e-10	8.8424e-09	NCOA6	CMV+
ENSG00000170442	13.3583	-1.56337	0.247831	-6.30821	2.82277e-10	8.89918e-09	KRT86	CMV-
ENSG00000169057	6335.34	0.180789	0.0286628	6.30742	2.83726e-10	8.92861e-09	MECP2	CMV+
ENSG00000245904	89.3438	-0.549478	0.0871318	-6.30629	2.85808e-10	8.97781e-09	NA	CMV-
ENSG00000136720	1193.03	0.413775	0.0656388	6.30381	2.90415e-10	9.10598e-09	HS6ST1	CMV+
ENSG00000227218	76.8474	-0.688602	0.109246	-6.30321	2.91543e-10	9.12482e-09	LOC124902280	CMV-
ENSG00000076351	43.8391	-0.456799	0.0724831	-6.30215	2.93552e-10	9.17111e-09	SLC46A1	CMV-
ENSG00000166689	167.939	-0.872819	0.138537	-6.30024	2.97184e-10	9.26785e-09	PLEKHA7	CMV-
ENSG00000069974	6787.69	0.287884	0.0457742	6.28921	3.19084e-10	9.93292e-09	RAB27A	CMV+
ENSG00000073578	5779.4	0.159402	0.0253855	6.27927	3.40175e-10	1.05595e-08	SDHA	CMV+
ENSG00000126016	407.061	0.412072	0.0656257	6.27912	3.4049e-10	1.05595e-08	AMOT	CMV+
ENSG00000175048	348.382	0.34354	0.0547155	6.27866	3.41494e-10	1.05595e-08	ZDHHC14	CMV+
ENSG00000196542	115.683	-1.10062	0.175297	-6.27859	3.41654e-10	1.05595e-08	SPTSSB	CMV-
ENSG00000128050	1124.62	-0.385884	0.0614868	-6.27588	3.47661e-10	1.0726e-08	PAICS	CMV-
ENSG00000094916	2932.23	-0.251395	0.0400729	-6.27345	3.53139e-10	1.08757e-08	CBX5	CMV-
ENSG00000073008	107.058	-0.708689	0.112986	-6.27234	3.55657e-10	1.09338e-08	PVR	CMV-
ENSG00000159905	39.0963	-0.538764	0.0859046	-6.27165	3.5724e-10	1.0963e-08	ZNF221	CMV-
ENSG00000233850	91.4034	-0.780892	0.124524	-6.27103	3.58662e-10	1.09871e-08	NA	CMV-
ENSG00000172005	1598.6	-0.764295	0.121903	-6.26969	3.61772e-10	1.10628e-08	MAL	CMV-
ENSG00000035115	1602.77	-0.445173	0.0710638	-6.26442	3.74223e-10	1.14234e-08	SH3YL1	CMV-
ENSG00000082512	3211.56	-0.278199	0.0444552	-6.25798	3.89995e-10	1.18839e-08	TRAF5	CMV-
ENSG00000183337	3024.6	0.271448	0.043389	6.25615	3.94605e-10	1.20032e-08	BCOR	CMV+
ENSG00000169255	30.8302	-0.825057	0.131958	-6.25241	4.04176e-10	1.22728e-08	B3GALNT1	CMV-
ENSG00000280008	187.595	0.337148	0.0539272	6.2519	4.0548e-10	1.22908e-08	NA	CMV+
ENSG00000171476	3369.63	0.495076	0.0792069	6.25041	4.09374e-10	1.23871e-08	HOPX	CMV+
ENSG00000281398	68.5734	-0.533369	0.0853492	-6.24926	4.12401e-10	1.24448e-08	SNHG4	CMV-
ENSG00000198668	25852.4	0.180371	0.0288633	6.24914	4.12716e-10	1.24448e-08	CALM1	CMV+
ENSG00000237484	53.3563	-0.579593	0.0928083	-6.24506	4.23649e-10	1.27522e-08	LINC01684	CMV-
ENSG00000227500	1170.04	0.302749	0.0484987	6.24241	4.30881e-10	1.29322e-08	SCAMP4	CMV+
ENSG00000087903	162.76	-0.544512	0.0872291	-6.24232	4.31124e-10	1.29322e-08	RFX2	CMV-
ENSG00000096070	3179.39	0.210787	0.0337771	6.24052	4.36111e-10	1.30421e-08	BRPF3	CMV+
ENSG00000135090	5416.93	0.160747	0.0257588	6.24046	4.36295e-10	1.30421e-08	TAOK3	CMV+
ENSG00000165806	1088.61	0.229401	0.0367784	6.23737	4.44977e-10	1.32787e-08	CASP7	CMV+
ENSG00000151690	2805.86	0.247097	0.0396193	6.23678	4.46683e-10	1.33067e-08	MFSD6	CMV+
ENSG00000184867	208.88	-0.616639	0.098909	-6.2344	4.53502e-10	1.34866e-08	ARMCX2	CMV-
ENSG00000105851	2753.83	0.271328	0.0435269	6.23356	4.55938e-10	1.35358e-08	PIK3CG	CMV+
ENSG00000143819	846.476	-0.38173	0.061251	-6.23222	4.59871e-10	1.36292e-08	EPHX1	CMV-
ENSG00000213079	3024.67	0.133597	0.0214426	6.23044	4.65113e-10	1.3761e-08	SCAF8	CMV+
ENSG00000183765	187.093	-0.270035	0.0433458	-6.22978	4.67094e-10	1.3796e-08	CHEK2	CMV-
ENSG00000132321	27.3526	-0.89131	0.143085	-6.22924	4.68711e-10	1.38158e-08	IQCA1	CMV-
ENSG00000102316	3335.88	0.18496	0.0296951	6.22864	4.70514e-10	1.38158e-08	MAGED2	CMV+
ENSG00000166289	2142.82	0.597095	0.0958643	6.22854	4.70787e-10	1.38158e-08	PLEKHF1	CMV+
ENSG00000146904	797.682	-0.708012	0.113673	-6.22849	4.70958e-10	1.38158e-08	EPHA1	CMV-
ENSG00000109066	914.556	0.24566	0.0394599	6.22556	4.79833e-10	1.40524e-08	TMEM104	CMV+
ENSG00000113384	4264.89	0.215631	0.0346553	6.22217	4.9031e-10	1.4335e-08	GOLPH3	CMV+
ENSG00000278921	10.6716	1.18944	0.191198	6.221	4.93993e-10	1.43941e-08	EPB41L4A-DT	CMV+
ENSG00000170776	19368.5	0.151303	0.0243213	6.221	4.93998e-10	1.43941e-08	AKAP13	CMV+
ENSG00000215045	23.4886	-0.692447	0.111338	-6.21934	4.99252e-10	1.45228e-08	GRID2IP	CMV-
ENSG00000277301	190.302	-0.805809	0.129614	-6.217	5.06742e-10	1.47159e-08	LOC101929698	CMV-
ENSG00000110013	200.445	-0.330074	0.0531156	-6.21426	5.15686e-10	1.49506e-08	SIAE	CMV-
ENSG00000168612	170.27	-0.429679	0.0692458	-6.20513	5.46519e-10	1.5818e-08	ZSWIM1	CMV-
ENSG00000102805	187.73	-0.352438	0.0568227	-6.20241	5.56054e-10	1.60671e-08	CLN5	CMV-
ENSG00000232208	290.4	-0.886521	0.142944	-6.20189	5.57876e-10	1.60929e-08	NA	CMV-
ENSG00000227191	3950.47	0.574371	0.092635	6.20037	5.63313e-10	1.62227e-08	TRGC2	CMV+
ENSG00000136710	2056.19	0.176984	0.0285535	6.1983	5.70758e-10	1.64098e-08	CCDC115	CMV+
ENSG00000125827	7879.88	0.277292	0.0447399	6.19786	5.72354e-10	1.6414e-08	TMX4	CMV+
ENSG00000272498	176.723	-0.463684	0.0748151	-6.19774	5.72803e-10	1.6414e-08	NA	CMV-
ENSG00000283125	20.5628	-1.04065	0.167969	-6.19551	5.8098e-10	1.66208e-08	NA	CMV-
ENSG00000136153	572.515	-0.406502	0.0656234	-6.19447	5.84831e-10	1.67034e-08	LMO7	CMV-
ENSG00000143862	1652.98	0.243092	0.0392547	6.19269	5.91455e-10	1.68647e-08	ARL8A	CMV+
ENSG00000153363	65.372	-0.338639	0.054691	-6.19187	5.94558e-10	1.69253e-08	LINC00467	CMV-
ENSG00000139537	775.393	0.237024	0.0382954	6.18936	6.04107e-10	1.71689e-08	CCDC65	CMV+
ENSG00000162739	7284.7	0.289984	0.0468806	6.18559	6.187e-10	1.75549e-08	SLAMF6	CMV+
ENSG00000121579	4265.14	0.3109	0.0502854	6.18272	6.30066e-10	1.78374e-08	NAA50	CMV+
ENSG00000147065	60642.7	0.227561	0.0368069	6.18256	6.30718e-10	1.78374e-08	MSN	CMV+
ENSG00000064652	119.63	0.316189	0.0511457	6.18211	6.32487e-10	1.78582e-08	SNX24	CMV+
ENSG00000225205	97.2971	-0.483438	0.078318	-6.17276	6.71101e-10	1.89176e-08	NA	CMV-
ENSG00000160469	160.939	-0.550209	0.0891397	-6.17244	6.7244e-10	1.89245e-08	BRSK1	CMV-
ENSG00000072736	4967.9	0.21429	0.0347445	6.16759	6.93393e-10	1.94825e-08	NFATC3	CMV+
ENSG00000204516	1120.15	0.225084	0.0365003	6.16665	6.97539e-10	1.95419e-08	MICB	CMV+
ENSG00000160007	5088.45	0.225389	0.0365499	6.16659	6.97764e-10	1.95419e-08	ARHGAP35	CMV+
ENSG00000140043	74.6105	-0.443459	0.071939	-6.16438	7.07612e-10	1.97857e-08	PTGR2	CMV-
ENSG00000169554	5341.01	0.567461	0.0920716	6.16326	7.12614e-10	1.98934e-08	ZEB2	CMV+
ENSG00000158578	294.822	-2.36051	0.38311	-6.16143	7.20898e-10	2.00923e-08	ALAS2	CMV-
ENSG00000115687	2711.16	-0.471861	0.0766003	-6.16004	7.27286e-10	2.02377e-08	PASK	CMV-
ENSG00000241839	2294.31	0.376606	0.0611602	6.15769	7.3812e-10	2.05062e-08	PLEKHO2	CMV+
ENSG00000204241	25.0445	-0.675097	0.109657	-6.15642	7.44091e-10	2.0639e-08	LINC02731	CMV-
ENSG00000162543	244.239	0.550217	0.0894057	6.15416	7.54743e-10	2.09009e-08	UBXN10	CMV+
ENSG00000183726	5055.68	0.227055	0.0369036	6.15265	7.62002e-10	2.10683e-08	TMEM50A	CMV+
ENSG00000198520	727.465	-0.683679	0.111127	-6.15224	7.63955e-10	2.10886e-08	ARMH1	CMV-
ENSG00000189419	23.8357	-0.556445	0.0904775	-6.1501	7.74363e-10	2.13418e-08	SPATA41	CMV-
ENSG00000232021	99.3379	-0.816817	0.132828	-6.14942	7.77652e-10	2.13984e-08	LEF1-AS1	CMV-
ENSG00000178184	56.9616	0.666956	0.108472	6.14864	7.8148e-10	2.14696e-08	PARD6G	CMV+
ENSG00000172915	158.552	-0.691562	0.112482	-6.14818	7.8378e-10	2.14987e-08	NBEA	CMV-
ENSG00000166889	2834.72	0.148806	0.024209	6.14671	7.91062e-10	2.16641e-08	PATL1	CMV+
ENSG00000166405	404.937	-0.710371	0.11558	-6.14616	7.93808e-10	2.17049e-08	RIC3	CMV-
ENSG00000154473	5456.16	0.131059	0.0213687	6.13324	8.61096e-10	2.35076e-08	BUB3	CMV+
ENSG00000166946	3374.44	0.16495	0.0268956	6.13298	8.62478e-10	2.35083e-08	CCNDBP1	CMV+
ENSG00000006125	13038.3	0.197066	0.0321405	6.13138	8.71195e-10	2.37081e-08	AP2B1	CMV+
ENSG00000110881	114.442	-0.916548	0.149491	-6.13113	8.72548e-10	2.37081e-08	ASIC1	CMV-
ENSG00000171604	1409.94	-0.572226	0.0933493	-6.12994	8.79135e-10	2.38496e-08	CXXC5	CMV-
ENSG00000213420	94.6405	-0.888218	0.144987	-6.1262	9.00044e-10	2.43787e-08	GPC2	CMV-
ENSG00000089335	1071.41	-0.323999	0.0528911	-6.12578	9.02378e-10	2.44037e-08	ZNF302	CMV-
ENSG00000069849	2107.56	0.281959	0.0460719	6.11999	9.35799e-10	2.5268e-08	ATP1B3	CMV+
ENSG00000249896	20.6014	0.621768	0.101619	6.11862	9.43883e-10	2.54466e-08	NA	CMV+
ENSG00000171606	1520.34	-0.228033	0.0372745	-6.11768	9.49486e-10	2.55579e-08	ZNF274	CMV-
ENSG00000196724	74.7835	-0.944065	0.154456	-6.11218	9.82798e-10	2.64134e-08	ZNF418	CMV-
ENSG00000006007	1816.39	0.224895	0.0368201	6.10793	1.00933e-09	2.70844e-08	GDE1	CMV+
ENSG00000226742	241.832	-0.441084	0.072228	-6.10683	1.01631e-09	2.72296e-08	HSBP1L1	CMV-
ENSG00000148248	8164.14	0.200952	0.0329103	6.10605	1.02127e-09	2.72921e-08	SURF4	CMV+
ENSG00000168826	554.617	0.267839	0.0438651	6.10597	1.0218e-09	2.72921e-08	ZBTB49	CMV+
ENSG00000170035	1328.49	0.252914	0.0414257	6.10525	1.02638e-09	2.7353e-08	UBE2E3	CMV+
ENSG00000164054	10720.7	0.250099	0.0409654	6.10512	1.02724e-09	2.7353e-08	SHISA5	CMV+
ENSG00000223768	122.289	-0.390691	0.0640679	-6.09808	1.0735e-09	2.85411e-08	LINC00205	CMV-
ENSG00000160654	8408.28	0.316857	0.051984	6.09528	1.09245e-09	2.90001e-08	CD3G	CMV+
ENSG00000090554	188.218	-0.56907	0.0933767	-6.09434	1.09888e-09	2.91261e-08	FLT3LG	CMV-
ENSG00000088538	289.605	-0.61106	0.100273	-6.09394	1.10166e-09	2.91542e-08	DOCK3	CMV-
ENSG00000163359	235.902	-0.599681	0.0984101	-6.0937	1.10331e-09	2.91542e-08	COL6A3	CMV-
ENSG00000138172	1714	0.398947	0.0654764	6.09299	1.10822e-09	2.92396e-08	CALHM2	CMV+
ENSG00000104722	18.2383	-0.889936	0.146071	-6.09251	1.11156e-09	2.92575e-08	NEFM	CMV-
ENSG00000255823	34.3311	-0.575526	0.0944662	-6.0924	1.11229e-09	2.92575e-08	NA	CMV-
ENSG00000198342	36.0796	-0.734784	0.120623	-6.09155	1.11825e-09	2.93697e-08	ZNF442	CMV-
ENSG00000153291	12.1525	-1.19602	0.196379	-6.09039	1.12639e-09	2.94952e-08	SLC25A27	CMV-
ENSG00000124203	4947.84	0.21188	0.0347893	6.09038	1.12643e-09	2.94952e-08	ZNF831	CMV+
ENSG00000114473	425.445	0.313712	0.0515912	6.08073	1.19638e-09	3.12794e-08	IQCG	CMV+
ENSG00000203867	18.0792	-1.09214	0.179687	-6.07802	1.21678e-09	3.17648e-08	RBM20	CMV-
ENSG00000054523	1466.66	0.252113	0.0414975	6.07538	1.23691e-09	3.22418e-08	KIF1B	CMV+
ENSG00000159658	9121.3	0.184827	0.0304272	6.07438	1.24465e-09	3.23945e-08	EFCAB14	CMV+
ENSG00000109654	64.9656	-0.95044	0.156585	-6.0698	1.28066e-09	3.32817e-08	TRIM2	CMV-
ENSG00000092820	13449.5	0.220723	0.0363711	6.06865	1.28994e-09	3.34726e-08	EZR	CMV+
ENSG00000231682	50.2799	-0.715481	0.117934	-6.06677	1.3051e-09	3.38155e-08	LINC01891	CMV-
ENSG00000102921	4034.92	0.140842	0.0232318	6.06248	1.34036e-09	3.4677e-08	N4BP1	CMV+
ENSG00000228784	306.494	-0.674173	0.111222	-6.06149	1.34864e-09	3.48392e-08	LINC00954	CMV-
ENSG00000006453	28.6962	-0.674553	0.111293	-6.06103	1.3525e-09	3.48869e-08	BAIAP2L1	CMV-
ENSG00000173530	393.68	-0.570781	0.094194	-6.05964	1.36429e-09	3.51386e-08	TNFRSF10D	CMV-
ENSG00000157985	2165.54	0.574393	0.0948073	6.05853	1.37374e-09	3.53293e-08	AGAP1	CMV+
ENSG00000204677	50.595	-1.21356	0.200424	-6.05497	1.40441e-09	3.60339e-08	FAM153CP	CMV-
ENSG00000175170	10.9881	-0.962194	0.158912	-6.05487	1.4053e-09	3.60339e-08	NA	CMV-
ENSG00000178878	78.5644	-0.470934	0.0778466	-6.04951	1.45284e-09	3.71977e-08	APOLD1	CMV-
ENSG00000011007	1547.41	0.161026	0.0266203	6.04899	1.45757e-09	3.72511e-08	ELOA	CMV+
ENSG00000142798	130.181	-0.870385	0.143894	-6.04881	1.45922e-09	3.72511e-08	HSPG2	CMV-
ENSG00000092330	3850.71	0.202767	0.0335316	6.04703	1.47537e-09	3.76079e-08	TINF2	CMV+
ENSG00000173852	994.461	0.312832	0.051762	6.04365	1.50665e-09	3.83486e-08	DPY19L1	CMV+
ENSG00000232333	14.2628	0.998873	0.165313	6.04232	1.51911e-09	3.86091e-08	RPS27AP2	CMV+
ENSG00000221340	12.4166	-0.676939	0.112085	-6.03954	1.54553e-09	3.92229e-08	RNU6ATAC18P	CMV-
ENSG00000198851	28095.6	0.230948	0.0382553	6.03701	1.56993e-09	3.9748e-08	CD3E	CMV+
ENSG00000167861	172.796	-0.541159	0.0896416	-6.03692	1.57081e-09	3.9748e-08	HID1	CMV-
ENSG00000237429	27.4887	-0.6734	0.111604	-6.03384	1.60107e-09	4.04545e-08	NA	CMV-
ENSG00000270164	15.5908	-0.975825	0.161734	-6.0335	1.60443e-09	4.04646e-08	LINC01480	CMV-
ENSG00000145220	2770.11	0.271407	0.0449845	6.03333	1.60615e-09	4.04646e-08	LYAR	CMV+
ENSG00000124942	159064	0.242297	0.040167	6.03224	1.61703e-09	4.06795e-08	AHNAK	CMV+
ENSG00000116273	576.082	0.203084	0.0336832	6.02924	1.64731e-09	4.13813e-08	PHF13	CMV+
ENSG00000164241	269.95	-0.374953	0.0621984	-6.02834	1.65651e-09	4.1552e-08	C5orf63	CMV-
ENSG00000196323	6463.72	0.243364	0.0404069	6.02282	1.71402e-09	4.29324e-08	ZBTB44	CMV+
ENSG00000156299	860.661	-0.655342	0.108861	-6.01999	1.7443e-09	4.36277e-08	TIAM1	CMV-
ENSG00000181885	61.237	-0.607908	0.101021	-6.01765	1.76967e-09	4.41983e-08	CLDN7	CMV-
ENSG00000167780	104.382	-0.869839	0.144662	-6.01291	1.82224e-09	4.54457e-08	SOAT2	CMV-
ENSG00000214018	14.0698	-0.797463	0.132691	-6.00994	1.8559e-09	4.62187e-08	NA	CMV-
ENSG00000256128	254.861	0.559148	0.0930903	6.00651	1.89557e-09	4.71388e-08	NA	CMV+
ENSG00000085465	141.246	-0.582465	0.0970395	-6.00235	1.94485e-09	4.82947e-08	OVGP1	CMV-
ENSG00000165617	66.0236	-1.40069	0.233371	-6.00198	1.94925e-09	4.83346e-08	DACT1	CMV-
ENSG00000113532	1757.92	0.276955	0.0461594	5.99997	1.97355e-09	4.88672e-08	ST8SIA4	CMV+
ENSG00000227372	1094.38	-0.255789	0.0426518	-5.99716	2.00801e-09	4.96495e-08	NA	CMV-
ENSG00000001084	1747.71	0.166516	0.0277697	5.99633	2.01824e-09	4.98311e-08	GCLC	CMV+
ENSG00000174903	2846.88	0.241074	0.040224	5.9933	2.05621e-09	5.06964e-08	RAB1B	CMV+
ENSG00000106351	1864.11	0.276491	0.0461466	5.99159	2.07803e-09	5.11616e-08	AGFG2	CMV+
ENSG00000110448	9741.95	0.377749	0.0630513	5.99114	2.08376e-09	5.12297e-08	CD5	CMV+
ENSG00000104341	184.89	-0.630606	0.10528	-5.98979	2.1011e-09	5.15827e-08	LAPTM4B	CMV-
ENSG00000154025	37.2583	-0.557804	0.0931351	-5.98919	2.10891e-09	5.17013e-08	SLC5A10	CMV-
ENSG00000162591	1202.66	-0.669194	0.111747	-5.98848	2.11814e-09	5.1854e-08	MEGF6	CMV-
ENSG00000128791	447.168	0.326784	0.0546212	5.98273	2.19424e-09	5.36411e-08	TWSG1	CMV+
ENSG00000010810	20721.2	0.21101	0.0352731	5.98218	2.20168e-09	5.37471e-08	FYN	CMV+
ENSG00000026652	1209.05	0.481666	0.0805333	5.98095	2.21842e-09	5.40794e-08	AGPAT4	CMV+
ENSG00000257495	33.1457	-1.01286	0.169433	-5.97794	2.25978e-09	5.50102e-08	KRT73-AS1	CMV-
ENSG00000184014	2641.57	-0.501586	0.0839341	-5.97595	2.28749e-09	5.56065e-08	DENND5A	CMV-
ENSG00000227051	157.4	-0.940855	0.157466	-5.97498	2.30112e-09	5.58595e-08	C14orf132	CMV-
ENSG00000268230	41.3647	-0.600075	0.100438	-5.97458	2.30682e-09	5.59193e-08	NA	CMV-
ENSG00000160191	143.748	-0.819008	0.137131	-5.97247	2.3369e-09	5.65693e-08	PDE9A	CMV-
ENSG00000162104	1809.28	0.469368	0.0786207	5.97003	2.37205e-09	5.734e-08	ADCY9	CMV+
ENSG00000139187	4387.74	0.44251	0.0741303	5.96936	2.38187e-09	5.7497e-08	KLRG1	CMV+
ENSG00000100055	9035.8	0.199651	0.0334632	5.96627	2.42743e-09	5.85151e-08	CYTH4	CMV+
ENSG00000235641	25.1938	0.804517	0.134861	5.96551	2.43876e-09	5.87066e-08	NA	CMV+
ENSG00000157593	1400.42	0.165522	0.02775	5.96475	2.4501e-09	5.88977e-08	SLC35B2	CMV+
ENSG00000001561	2046.36	0.394025	0.066069	5.96384	2.46377e-09	5.91442e-08	ENPP4	CMV+
ENSG00000080854	414.783	-0.592341	0.0993883	-5.95986	2.52449e-09	6.05177e-08	IGSF9B	CMV-
ENSG00000124225	55.9332	-0.802495	0.13466	-5.95942	2.5314e-09	6.05254e-08	PMEPA1	CMV-
ENSG00000148187	820.012	-0.185723	0.0311648	-5.95939	2.5318e-09	6.05254e-08	MRRF	CMV-
ENSG00000135821	5050.88	0.434428	0.0729048	5.95885	2.54026e-09	6.06438e-08	GLUL	CMV+
ENSG00000137288	484.76	-0.192187	0.0322568	-5.95803	2.553e-09	6.08641e-08	UQCC2	CMV-
ENSG00000166734	2963.72	0.170089	0.0285494	5.95773	2.55772e-09	6.08928e-08	GOLM2	CMV+
ENSG00000061918	27.479	-1.05163	0.176533	-5.95713	2.56711e-09	6.10324e-08	GUCY1B1	CMV-
ENSG00000251301	602.907	0.950339	0.159578	5.95531	2.59573e-09	6.1628e-08	NA	CMV+
ENSG00000165568	17.1395	-1.13424	0.190479	-5.95467	2.60603e-09	6.17879e-08	AKR1E2	CMV-
ENSG00000185933	13.8797	0.868864	0.145928	5.95406	2.61576e-09	6.19338e-08	CALHM1	CMV+
ENSG00000116685	3107.31	0.302888	0.0509041	5.95017	2.67866e-09	6.33365e-08	KIAA2013	CMV+
ENSG00000163219	9737.96	0.245699	0.0413154	5.94691	2.73252e-09	6.45218e-08	ARHGAP25	CMV+
ENSG00000136002	316.538	-0.613856	0.103237	-5.94608	2.74635e-09	6.476e-08	ARHGEF4	CMV-
ENSG00000089060	1520.44	-0.292116	0.0491398	-5.94458	2.7716e-09	6.52113e-08	SLC8B1	CMV-
ENSG00000235532	928.996	-0.668631	0.112479	-5.9445	2.77302e-09	6.52113e-08	LINC00402	CMV-
ENSG00000137714	876.19	0.23028	0.0387427	5.94383	2.7843e-09	6.53877e-08	FDX1	CMV+
ENSG00000135426	4748.43	-0.403597	0.0679121	-5.94294	2.79955e-09	6.56567e-08	TESPA1	CMV-
ENSG00000115652	1922.19	-0.261459	0.0440015	-5.94205	2.81482e-09	6.59255e-08	UXS1	CMV-
ENSG00000162746	165.194	0.472762	0.0795755	5.94105	2.83203e-09	6.62389e-08	FCRLB	CMV+
ENSG00000186827	214.16	-0.928405	0.156304	-5.93974	2.85473e-09	6.66639e-08	TNFRSF4	CMV-
ENSG00000182544	847.986	0.257152	0.0432947	5.93956	2.85791e-09	6.66639e-08	MFSD5	CMV+
ENSG00000073331	267.388	-0.580984	0.0978563	-5.93711	2.90093e-09	6.75764e-08	ALPK1	CMV-
ENSG00000279825	94.546	-0.606063	0.102135	-5.93391	2.95806e-09	6.88146e-08	NA	CMV-
ENSG00000122085	1861.08	-0.238086	0.0401307	-5.93276	2.97882e-09	6.92045e-08	MTERF4	CMV-
ENSG00000188452	3831.6	0.248331	0.0418679	5.9313	3.00541e-09	6.97288e-08	CERKL	CMV+
ENSG00000176769	12.8614	1.22853	0.207206	5.92901	3.04774e-09	7.05816e-08	TCERG1L	CMV+
ENSG00000269001	67.6314	-0.554259	0.0934848	-5.92887	3.05033e-09	7.05816e-08	NA	CMV-
ENSG00000146856	108.697	-0.547753	0.0924001	-5.92806	3.06538e-09	7.08351e-08	AGBL3	CMV-
ENSG00000233184	189.41	-0.360433	0.060838	-5.92446	3.13317e-09	7.23052e-08	DPH5-DT	CMV-
ENSG00000203872	34.6822	-0.541432	0.0913932	-5.9242	3.13819e-09	7.23245e-08	C6orf163	CMV-
ENSG00000110324	28550.7	0.217784	0.0367801	5.92124	3.19519e-09	7.35403e-08	IL10RA	CMV+
ENSG00000048140	2188.34	0.221215	0.0373633	5.92065	3.20665e-09	7.37061e-08	TSPAN17	CMV+
ENSG00000198208	75.883	-0.635493	0.107364	-5.91904	3.23829e-09	7.43346e-08	RPS6KL1	CMV-
ENSG00000167769	38.3808	-0.595203	0.100585	-5.91738	3.27108e-09	7.49878e-08	ACER1	CMV-
ENSG00000173926	45.9214	-0.582426	0.0984624	-5.91522	3.31436e-09	7.58797e-08	MARCHF3	CMV-
ENSG00000231769	84.169	0.558202	0.0943709	5.91498	3.31918e-09	7.58896e-08	NA	CMV+
ENSG00000184451	50.7173	-0.671563	0.113552	-5.91414	3.33607e-09	7.61752e-08	CCR10	CMV-
ENSG00000279095	18.4031	-0.929265	0.157151	-5.91319	3.35538e-09	7.65149e-08	NA	CMV-
ENSG00000147168	18265.5	0.234645	0.0397008	5.91034	3.41403e-09	7.77502e-08	IL2RG	CMV+
ENSG00000243829	33.3264	-0.454115	0.0768372	-5.9101	3.41906e-09	7.77622e-08	RPS9P4	CMV-
ENSG00000135842	7640.1	0.325671	0.0551137	5.90908	3.4403e-09	7.81427e-08	NIBAN1	CMV+
ENSG00000188687	63.153	-0.465213	0.0787422	-5.90806	3.46167e-09	7.85251e-08	SLC4A5	CMV-
ENSG00000149260	486.432	-0.408825	0.0692059	-5.90737	3.47611e-09	7.87494e-08	CAPN5	CMV-
ENSG00000100084	645.812	0.245874	0.0416553	5.90259	3.57843e-09	8.09615e-08	HIRA	CMV+
ENSG00000227603	36.5128	-0.51845	0.0878454	-5.90185	3.59457e-09	8.12203e-08	NA	CMV-
ENSG00000197043	25111.3	0.239999	0.0406785	5.8999	3.63729e-09	8.20785e-08	ANXA6	CMV+
ENSG00000126903	1565.6	0.26365	0.0446911	5.89939	3.64844e-09	8.22229e-08	SLC10A3	CMV+
ENSG00000182010	347.602	-0.928506	0.157608	-5.89125	3.83281e-09	8.62206e-08	RTKN2	CMV-
ENSG00000176593	206.981	-0.555621	0.0943157	-5.89108	3.83689e-09	8.62206e-08	ZNF606-AS1	CMV-
ENSG00000104419	5246.71	0.221387	0.0375812	5.89091	3.84077e-09	8.62206e-08	NDRG1	CMV+
ENSG00000127824	4183.11	0.3031	0.0514547	5.89062	3.8476e-09	8.6262e-08	TUBA4A	CMV+
ENSG00000059915	180.502	-0.635587	0.107939	-5.88837	3.90017e-09	8.73274e-08	PSD	CMV-
ENSG00000172531	9452.94	0.226998	0.0385684	5.8856	3.96614e-09	8.86898e-08	PPP1CA	CMV+
ENSG00000244509	6030.46	0.285123	0.0484643	5.88316	4.025e-09	8.98898e-08	APOBEC3C	CMV+
ENSG00000180071	57.4714	-0.850711	0.144618	-5.88246	4.04204e-09	9.01543e-08	ANKRD18A	CMV-
ENSG00000125779	1571.19	0.13108	0.0222891	5.88088	4.08084e-09	9.09023e-08	PANK2	CMV+
ENSG00000166126	118.566	-0.688405	0.117076	-5.88	4.10269e-09	9.12716e-08	AMN	CMV-
ENSG00000099957	25.1015	-0.847507	0.144149	-5.87939	4.1178e-09	9.14902e-08	P2RX6	CMV-
ENSG00000155252	890.35	0.257275	0.043789	5.87532	4.22017e-09	9.36444e-08	PI4K2A	CMV+
ENSG00000107736	837.587	-0.544576	0.092729	-5.87277	4.28582e-09	9.49795e-08	CDH23	CMV-
ENSG00000096654	588.992	0.229922	0.0391587	5.87154	4.31764e-09	9.55622e-08	ZNF184	CMV+
ENSG00000174482	52.2516	-1.16609	0.198607	-5.87132	4.32328e-09	9.55648e-08	LINGO2	CMV-
ENSG00000132603	1282.66	0.212533	0.0362013	5.87087	4.3351e-09	9.57041e-08	NIP7	CMV+
ENSG00000146250	99.6146	-1.25733	0.214245	-5.86867	4.39309e-09	9.68606e-08	PRSS35	CMV-
ENSG00000116514	1611.85	0.227278	0.0387368	5.86723	4.43128e-09	9.75785e-08	RNF19B	CMV+
ENSG00000149564	49.0406	-0.813768	0.13873	-5.86585	4.46835e-09	9.82696e-08	ESAM	CMV-
ENSG00000092203	3288.17	0.137148	0.0233822	5.86548	4.47832e-09	9.83639e-08	TOX4	CMV+
ENSG00000124155	2633.48	0.225545	0.0384593	5.86452	4.50443e-09	9.8812e-08	PIGT	CMV+
ENSG00000225720	107.648	0.455032	0.0776007	5.86376	4.52504e-09	9.91385e-08	NA	CMV+
ENSG00000159618	3048.84	0.422876	0.0721503	5.86103	4.59994e-09	1.00652e-07	ADGRG5	CMV+
ENSG00000073921	5168.6	0.268236	0.0457703	5.86049	4.61514e-09	1.00857e-07	PICALM	CMV+
ENSG00000182541	3020.45	-0.237924	0.0406078	-5.85907	4.65466e-09	1.01593e-07	LIMK2	CMV-
ENSG00000123240	6744.68	0.207609	0.0354357	5.85876	4.66343e-09	1.01656e-07	OPTN	CMV+
ENSG00000281106	174.891	-0.889169	0.151785	-5.85809	4.68222e-09	1.01937e-07	TMEM272	CMV-
ENSG00000144711	7662.2	0.197627	0.0337414	5.85711	4.71001e-09	1.02413e-07	IQSEC1	CMV+
ENSG00000101096	8783.66	0.237189	0.0405003	5.85649	4.72753e-09	1.02665e-07	NFATC2	CMV+
ENSG00000254615	17.8205	-0.815533	0.139275	-5.85557	4.7539e-09	1.03108e-07	NA	CMV-
ENSG00000126067	2454.94	0.204889	0.0350063	5.85293	4.82996e-09	1.04627e-07	PSMB2	CMV+
ENSG00000166454	3650.77	0.173021	0.0295813	5.84899	4.94561e-09	1.06998e-07	ATMIN	CMV+
ENSG00000131845	482.261	-0.306979	0.0524928	-5.84801	4.97489e-09	1.07385e-07	ZNF304	CMV-
ENSG00000135250	3001.38	0.216534	0.0370272	5.84798	4.97591e-09	1.07385e-07	SRPK2	CMV+
ENSG00000101445	8020.38	0.315261	0.0539241	5.84637	5.0241e-09	1.0829e-07	PPP1R16B	CMV+
ENSG00000189308	1090.71	0.161845	0.0276841	5.84614	5.03121e-09	1.08309e-07	LIN54	CMV+
ENSG00000120278	237.609	0.653507	0.111792	5.84575	5.04283e-09	1.08424e-07	PLEKHG1	CMV+
ENSG00000112182	1596.95	-0.462119	0.0790716	-5.84431	5.08658e-09	1.09229e-07	BACH2	CMV-
ENSG00000066117	3729.46	0.145144	0.024839	5.84338	5.11526e-09	1.09709e-07	SMARCD1	CMV+
ENSG00000072786	22603.7	0.168612	0.0288642	5.84156	5.17156e-09	1.10779e-07	STK10	CMV+
ENSG00000166341	953.22	-0.628516	0.10766	-5.83797	5.28396e-09	1.13047e-07	DCHS1	CMV-
ENSG00000271022	11.49	-1.04609	0.179206	-5.83736	5.30347e-09	1.13324e-07	NA	CMV-
ENSG00000236778	90.1491	-0.465084	0.0796891	-5.83624	5.33927e-09	1.13948e-07	INTS6-AS1	CMV-
ENSG00000179846	33.131	-0.573811	0.0983315	-5.83548	5.36353e-09	1.14325e-07	NKPD1	CMV-
ENSG00000104814	4906.5	0.207685	0.0356166	5.83114	5.50498e-09	1.1709e-07	MAP4K1	CMV+
ENSG00000231890	47.6406	-0.383629	0.0657904	-5.83109	5.50678e-09	1.1709e-07	NA	CMV-
ENSG00000234684	210.956	-0.279591	0.0479701	-5.82845	5.59446e-09	1.18809e-07	SDCBP2-AS1	CMV-
ENSG00000072195	361.594	-0.863975	0.148263	-5.82732	5.63257e-09	1.19471e-07	SPEG	CMV-
ENSG00000136816	1469.86	0.193752	0.0332587	5.82559	5.69107e-09	1.20564e-07	TOR1B	CMV+
ENSG00000169991	3249.76	0.255106	0.043814	5.82249	5.79789e-09	1.22677e-07	IFFO2	CMV+
ENSG00000118263	1264.51	-0.491806	0.0845066	-5.81974	5.89391e-09	1.24557e-07	KLF7	CMV-
ENSG00000131374	3547.43	0.168741	0.0290005	5.81854	5.93622e-09	1.25298e-07	TBC1D5	CMV+
ENSG00000163755	2176.15	0.177332	0.0304812	5.81775	5.96457e-09	1.25743e-07	HPS3	CMV+
ENSG00000251364	50.2793	-0.85015	0.146141	-5.81733	5.97955e-09	1.259e-07	SYT9-AS1	CMV-
ENSG00000112624	4560.59	0.184612	0.031736	5.81713	5.98659e-09	1.259e-07	BICRAL	CMV+
ENSG00000163923	105.459	0.436853	0.0751033	5.81669	6.0024e-09	1.2608e-07	RPL39L	CMV+
ENSG00000204262	31.2251	-0.519573	0.0893504	-5.81501	6.06306e-09	1.27199e-07	COL5A2	CMV-
ENSG00000181896	3118.68	-0.284578	0.0489415	-5.81466	6.07586e-09	1.27314e-07	ZNF101	CMV-
ENSG00000101224	14528.1	0.201246	0.0346549	5.80716	6.35423e-09	1.32985e-07	CDC25B	CMV+
ENSG00000119946	17.6045	-1.11146	0.191476	-5.8047	6.44816e-09	1.34788e-07	CNNM1	CMV-
ENSG00000138835	3425.8	0.306023	0.052771	5.79907	6.66822e-09	1.3922e-07	RGS3	CMV+
ENSG00000280987	23.6308	-0.498224	0.0859278	-5.79817	6.70438e-09	1.39806e-07	MATR3	CMV-
ENSG00000204843	6223.84	0.156139	0.0269378	5.79627	6.78057e-09	1.41225e-07	DCTN1	CMV+
ENSG00000273415	34.1818	0.550677	0.0950261	5.79501	6.83188e-09	1.41995e-07	LINC02725	CMV+
ENSG00000225345	20.3207	-1.00522	0.173465	-5.79495	6.83395e-09	1.41995e-07	NA	CMV-
ENSG00000234127	3664.23	0.16656	0.0287445	5.79449	6.85306e-09	1.42222e-07	TRIM26	CMV+
ENSG00000006831	3126.06	0.209329	0.0361557	5.78965	7.05348e-09	1.46152e-07	ADIPOR2	CMV+
ENSG00000129625	3953.45	0.229367	0.0396177	5.78951	7.05935e-09	1.46152e-07	REEP5	CMV+
ENSG00000141013	75.34	-0.350635	0.0605808	-5.78789	7.12745e-09	1.47386e-07	GAS8	CMV-
ENSG00000131941	15.6051	-0.842236	0.145529	-5.78741	7.14801e-09	1.47476e-07	RHPN2	CMV-
ENSG00000065361	60.9485	-0.745597	0.128835	-5.7872	7.15675e-09	1.47476e-07	ERBB3	CMV-
ENSG00000100600	180.281	-0.586758	0.101389	-5.78719	7.15737e-09	1.47476e-07	LGMN	CMV-
ENSG00000096996	3606.11	0.260575	0.0450327	5.78635	7.19326e-09	1.48039e-07	IL12RB1	CMV+
ENSG00000112874	23.7405	-0.994369	0.171949	-5.78293	7.34102e-09	1.50901e-07	NUDT12	CMV-
ENSG00000162545	428.16	0.418653	0.0724061	5.78201	7.38153e-09	1.51553e-07	CAMK2N1	CMV+
ENSG00000272144	36.6941	-0.626796	0.108438	-5.78022	7.46022e-09	1.52987e-07	NA	CMV-
ENSG00000057704	808.211	0.653119	0.113018	5.77891	7.5188e-09	1.53736e-07	TMCC3	CMV+
ENSG00000166189	1294.99	0.296783	0.0513564	5.77888	7.52009e-09	1.53736e-07	HPS6	CMV+
ENSG00000135953	779.003	0.151889	0.0262838	5.7788	7.52336e-09	1.53736e-07	MFSD9	CMV+
ENSG00000153815	4374.86	0.247067	0.0427701	5.77662	7.62147e-09	1.55557e-07	CMIP	CMV+
ENSG00000133460	328.352	-0.420396	0.072779	-5.77633	7.63461e-09	1.55642e-07	SLC2A11	CMV-
ENSG00000258405	43.2244	-0.727214	0.125926	-5.77493	7.69842e-09	1.56758e-07	ZNF578	CMV-
ENSG00000176485	928.136	0.384166	0.0665404	5.77343	7.76754e-09	1.5798e-07	PLAAT3	CMV+
ENSG00000116237	2421.31	0.233771	0.040495	5.77282	7.79544e-09	1.58361e-07	ICMT	CMV+
ENSG00000105171	1282.96	0.208873	0.0361887	5.77179	7.84352e-09	1.59082e-07	POP4	CMV+
ENSG00000147010	9724.25	0.178651	0.0309532	5.77166	7.84932e-09	1.59082e-07	SH3KBP1	CMV+
ENSG00000271806	13.0279	-0.709028	0.122881	-5.77003	7.92586e-09	1.60445e-07	NA	CMV-
ENSG00000123739	596.954	-0.196781	0.0341139	-5.76835	8.0053e-09	1.61864e-07	PLA2G12A	CMV-
ENSG00000189283	250.651	-0.69235	0.120098	-5.76486	8.17264e-09	1.65055e-07	FHIT	CMV-
ENSG00000160145	130.246	-0.700915	0.121616	-5.76332	8.2475e-09	1.66373e-07	KALRN	CMV-
ENSG00000143418	2594.79	0.193415	0.0335649	5.76243	8.2912e-09	1.67059e-07	CERS2	CMV+
ENSG00000121210	3361.13	-0.213579	0.0370677	-5.76186	8.319e-09	1.67425e-07	TMEM131L	CMV-
ENSG00000166188	1990.48	0.329012	0.0571306	5.75896	8.46359e-09	1.70129e-07	ZNF319	CMV+
ENSG00000186891	220.752	-0.838948	0.145682	-5.75877	8.47304e-09	1.70129e-07	TNFRSF18	CMV-
ENSG00000251675	26.6094	-0.74436	0.129272	-5.75808	8.50761e-09	1.7056e-07	NA	CMV-
ENSG00000198752	270.928	-0.643439	0.111748	-5.75794	8.51466e-09	1.7056e-07	CDC42BPB	CMV-
ENSG00000175395	866.709	0.183071	0.0317959	5.75768	8.52757e-09	1.7056e-07	ZNF25	CMV+
ENSG00000249684	33.5189	-0.796933	0.138415	-5.75756	8.53394e-09	1.7056e-07	NA	CMV-
ENSG00000233836	61.194	-0.401079	0.0696691	-5.75691	8.56672e-09	1.70939e-07	NA	CMV-
ENSG00000178951	5146.82	0.258768	0.04495	5.75679	8.57263e-09	1.70939e-07	ZBTB7A	CMV+
ENSG00000247765	10.6151	-1.32778	0.230679	-5.75594	8.61613e-09	1.71609e-07	NA	CMV-
ENSG00000162594	78.5888	-1.0697	0.185894	-5.75432	8.69901e-09	1.7306e-07	IL23R	CMV-
ENSG00000257242	98.1828	-0.470746	0.0818317	-5.75262	8.78719e-09	1.74614e-07	LINC01619	CMV-
ENSG00000164342	215.191	0.537042	0.0933632	5.75218	8.80999e-09	1.74759e-07	TLR3	CMV+
ENSG00000164904	27.8413	-0.880371	0.153052	-5.75209	8.81471e-09	1.74759e-07	ALDH7A1	CMV-
ENSG00000179029	386.411	0.218441	0.0379835	5.75094	8.87492e-09	1.75752e-07	TMEM107	CMV+
ENSG00000163950	1839.23	0.185752	0.0323074	5.74953	8.9491e-09	1.77018e-07	SLBP	CMV+
ENSG00000088280	44.0977	-0.597197	0.103878	-5.74902	8.97614e-09	1.77351e-07	ASAP3	CMV-
ENSG00000151320	39.6982	-0.866498	0.150726	-5.74882	8.98664e-09	1.77355e-07	AKAP6	CMV-
ENSG00000121903	113.629	0.238487	0.0414917	5.74782	9.03993e-09	1.78101e-07	ZSCAN20	CMV+
ENSG00000211804	105.357	0.887578	0.154422	5.74773	9.04501e-09	1.78101e-07	TRDV1	CMV+
ENSG00000143851	5058.43	0.229765	0.0399767	5.74748	9.05827e-09	1.7816e-07	PTPN7	CMV+
ENSG00000162373	76.8404	-0.643843	0.112036	-5.74674	9.09787e-09	1.78736e-07	BEND5	CMV-
ENSG00000168675	845.037	-0.276284	0.0480814	-5.74618	9.12839e-09	1.79132e-07	LDLRAD4	CMV-
ENSG00000154153	946.437	-0.455307	0.079308	-5.741	9.41208e-09	1.8449e-07	RETREG1	CMV-
ENSG00000186577	757.538	0.267811	0.0466541	5.74035	9.44796e-09	1.84983e-07	SMIM29	CMV+
ENSG00000026103	1680.17	0.292527	0.0509998	5.73585	9.70269e-09	1.89756e-07	FAS	CMV+
ENSG00000197024	1111.25	0.14154	0.0246791	5.7352	9.7396e-09	1.90206e-07	ZNF398	CMV+
ENSG00000031003	2360.35	0.169224	0.0295069	5.73506	9.7477e-09	1.90206e-07	FAM13B	CMV+
ENSG00000028116	624.017	0.181636	0.0316784	5.73374	9.82396e-09	1.91479e-07	VRK2	CMV+
ENSG00000196220	34.1347	-0.619729	0.108183	-5.72855	1.01294e-08	1.97211e-07	SRGAP3	CMV-
ENSG00000104432	50.7915	0.919433	0.160511	5.72817	1.01522e-08	1.97433e-07	IL7	CMV+
ENSG00000184635	108.359	-0.357576	0.0624352	-5.72716	1.02127e-08	1.98386e-07	ZNF93	CMV-
ENSG00000260844	9.39271	-0.826469	0.144349	-5.7255	1.03131e-08	2.0011e-07	NA	CMV-
ENSG00000005448	761.063	0.18839	0.0329062	5.72506	1.034e-08	2.00409e-07	WDR54	CMV+
ENSG00000077150	2334.79	-0.266643	0.0465874	-5.72349	1.04361e-08	2.02044e-07	NFKB2	CMV-
ENSG00000232434	1152.37	0.596228	0.104244	5.71955	1.06809e-08	2.06553e-07	AJM1	CMV+
ENSG00000172164	1535.48	0.227217	0.0397436	5.71707	1.08375e-08	2.09263e-07	SNTB1	CMV+
ENSG00000116815	674.69	0.298939	0.0522899	5.71695	1.08452e-08	2.09263e-07	CD58	CMV+
ENSG00000245146	95.7949	-0.332108	0.058164	-5.70986	1.13072e-08	2.17934e-07	LOC124900193	CMV-
ENSG00000170954	22.4354	-0.95493	0.167318	-5.70726	1.14806e-08	2.21031e-07	ZNF415	CMV-
ENSG00000236830	19.5279	-0.670932	0.117568	-5.70673	1.15166e-08	2.21477e-07	CBR3-AS1	CMV-
ENSG00000169372	290.684	0.235358	0.0412515	5.70545	1.16036e-08	2.22903e-07	CRADD	CMV+
ENSG00000104081	521.998	0.480216	0.0841901	5.70395	1.17062e-08	2.24625e-07	BMF	CMV+
ENSG00000165185	232.895	-0.364692	0.0639395	-5.70371	1.17229e-08	2.24695e-07	KIAA1958	CMV-
ENSG00000196154	9906.15	0.257066	0.045084	5.70193	1.18459e-08	2.26802e-07	S100A4	CMV+
ENSG00000164251	129.584	-0.709726	0.124556	-5.69805	1.21182e-08	2.31545e-07	F2RL1	CMV-
ENSG00000187688	4175.64	0.185627	0.0325775	5.69802	1.21204e-08	2.31545e-07	TRPV2	CMV+
ENSG00000175073	3850.54	0.221556	0.0388876	5.69734	1.21691e-08	2.32219e-07	VCPIP1	CMV+
ENSG00000083814	881.124	-0.241832	0.0424517	-5.69663	1.222e-08	2.32934e-07	ZNF671	CMV-
ENSG00000133740	131.281	-0.33935	0.0595859	-5.69514	1.23268e-08	2.34711e-07	E2F5	CMV-
ENSG00000273036	34.362	-0.878997	0.154365	-5.69429	1.23885e-08	2.35626e-07	CYP4F33P	CMV-
ENSG00000215447	177.056	-0.34241	0.0601485	-5.69274	1.25017e-08	2.37499e-07	NA	CMV-
ENSG00000141458	3436.42	0.280721	0.0493136	5.69257	1.25144e-08	2.37499e-07	NPC1	CMV+
ENSG00000072135	7065.9	0.270788	0.0475743	5.69189	1.25644e-08	2.38188e-07	PTPN18	CMV+
ENSG00000262468	105.797	-0.297177	0.0522177	-5.69113	1.26204e-08	2.38987e-07	NA	CMV-
ENSG00000167461	1297.9	0.211769	0.0372118	5.69091	1.26361e-08	2.39022e-07	RAB8A	CMV+
ENSG00000066027	5004.62	0.185368	0.0325804	5.68957	1.27362e-08	2.40653e-07	PPP2R5A	CMV+
ENSG00000165209	828.306	-0.285418	0.0501675	-5.68929	1.27567e-08	2.40777e-07	STRBP	CMV-
ENSG00000153814	1373.2	0.432702	0.0760594	5.689	1.27786e-08	2.40929e-07	JAZF1	CMV+
ENSG00000137501	3918.9	0.396933	0.0698017	5.68658	1.29607e-08	2.44095e-07	SYTL2	CMV+
ENSG00000157404	65.8562	-1.08705	0.191261	-5.68362	1.3187e-08	2.48088e-07	KIT	CMV-
ENSG00000135605	116.78	-0.387096	0.0681155	-5.68295	1.32395e-08	2.48804e-07	TEC	CMV-
ENSG00000224892	34.2549	-0.460248	0.0809977	-5.68223	1.32949e-08	2.49575e-07	RPS4XP16	CMV-
ENSG00000171310	3761.05	0.242863	0.0427514	5.68082	1.34052e-08	2.51372e-07	CHST11	CMV+
ENSG00000242861	288.97	-0.373055	0.0657173	-5.67667	1.37339e-08	2.57258e-07	NA	CMV-
ENSG00000170100	848.378	0.163953	0.0288907	5.67493	1.38742e-08	2.59604e-07	ZNF778	CMV+
ENSG00000135966	2988.58	0.189782	0.0334436	5.67467	1.38953e-08	2.59719e-07	TGFBRAP1	CMV+
ENSG00000132561	74.7223	-1.0111	0.178198	-5.67401	1.39494e-08	2.60387e-07	MATN2	CMV-
ENSG00000133985	1477.65	-0.489371	0.08625	-5.67386	1.39611e-08	2.60387e-07	TTC9	CMV-
ENSG00000011114	1496.14	0.124635	0.0219775	5.67103	1.41938e-08	2.64442e-07	BTBD7	CMV+
ENSG00000188626	21.9543	-0.840231	0.148227	-5.66853	1.44027e-08	2.67777e-07	GOLGA8M	CMV-
ENSG00000115183	33.1657	-0.932058	0.164432	-5.66836	1.44174e-08	2.67777e-07	TANC1	CMV-
ENSG00000278195	327.537	-0.811643	0.143192	-5.66821	1.44297e-08	2.67777e-07	SSTR3	CMV-
ENSG00000097096	165.455	-0.50452	0.0890096	-5.66815	1.44347e-08	2.67777e-07	SYDE2	CMV-
ENSG00000104142	1437.94	0.232439	0.0410221	5.66619	1.46011e-08	2.70573e-07	VPS18	CMV+
ENSG00000225460	47.3341	-0.702046	0.123921	-5.66528	1.46787e-08	2.71721e-07	LOC124902324	CMV-
ENSG00000135392	805.86	0.186875	0.0329911	5.66442	1.47519e-08	2.72784e-07	DNAJC14	CMV+
ENSG00000133818	920.038	0.320258	0.0565489	5.66338	1.48422e-08	2.74109e-07	RRAS2	CMV+
ENSG00000164056	105.04	-0.833616	0.147198	-5.66323	1.48552e-08	2.74109e-07	SPRY1	CMV-
ENSG00000156042	66.1891	-0.686688	0.121268	-5.66255	1.49136e-08	2.74893e-07	CFAP70	CMV-
ENSG00000106624	533.793	-0.729517	0.128849	-5.66178	1.49808e-08	2.75838e-07	AEBP1	CMV-
ENSG00000163938	1917.98	-0.184215	0.0325475	-5.65987	1.51484e-08	2.78628e-07	GNL3	CMV-
ENSG00000186026	84.0165	-0.315133	0.0557109	-5.65657	1.54427e-08	2.83739e-07	ZNF284	CMV-
ENSG00000135766	2784.69	0.18694	0.0330579	5.65491	1.55929e-08	2.86195e-07	EGLN1	CMV+
ENSG00000128203	230.648	0.25175	0.0445301	5.65348	1.57228e-08	2.88274e-07	ASPHD2	CMV+
ENSG00000050748	2104.97	0.132745	0.0234814	5.65321	1.57478e-08	2.88427e-07	MAPK9	CMV+
ENSG00000162817	68.9143	-0.665551	0.117749	-5.65227	1.58338e-08	2.89503e-07	C1orf115	CMV-
ENSG00000116584	5476.12	0.159307	0.028185	5.65221	1.584e-08	2.89503e-07	ARHGEF2	CMV+
ENSG00000131473	7170.5	0.155666	0.0275578	5.64872	1.61647e-08	2.95124e-07	ACLY	CMV+
ENSG00000186517	29513.6	0.143586	0.0254204	5.64847	1.61881e-08	2.95241e-07	ARHGAP30	CMV+
ENSG00000101842	607.249	-0.519594	0.0920195	-5.64656	1.63691e-08	2.98228e-07	VSIG1	CMV-
ENSG00000253520	10.0381	-0.757819	0.134247	-5.64497	1.65213e-08	3.00685e-07	NA	CMV-
ENSG00000246084	82.1331	-0.354159	0.0627427	-5.64462	1.6555e-08	3.0098e-07	LINC02325	CMV-
ENSG00000013288	5300.75	0.205029	0.0363253	5.64424	1.65917e-08	3.01332e-07	MAN2B2	CMV+
ENSG00000091409	4816.42	-0.377219	0.0668845	-5.63986	1.7019e-08	3.08769e-07	ITGA6	CMV-
ENSG00000164828	2237.31	-0.250772	0.0444685	-5.63932	1.70721e-08	3.09407e-07	SUN1	CMV-
ENSG00000151136	1001.48	-0.425565	0.0754664	-5.63914	1.70903e-08	3.09414e-07	ABTB3	CMV-
ENSG00000089159	11900.2	0.236319	0.041913	5.63832	1.71716e-08	3.10433e-07	PXN	CMV+
ENSG00000107897	1555.8	0.237012	0.0420368	5.63821	1.71825e-08	3.10433e-07	ACBD5	CMV+
ENSG00000105723	1941.24	0.192822	0.0342158	5.63547	1.74581e-08	3.14995e-07	GSK3A	CMV+
ENSG00000168944	3233.15	0.146099	0.0259256	5.63534	1.74714e-08	3.14995e-07	CEP120	CMV+
ENSG00000175348	2154.19	0.212688	0.037752	5.63383	1.76255e-08	3.17426e-07	TMEM9B	CMV+
ENSG00000140320	2465.69	0.188983	0.0335453	5.63366	1.76429e-08	3.17426e-07	BAHD1	CMV+
ENSG00000050555	34.3958	-1.14619	0.203673	-5.62759	1.82741e-08	3.2844e-07	LAMC3	CMV-
ENSG00000160712	3030.56	-0.598373	0.106452	-5.62107	1.89775e-08	3.40729e-07	IL6R	CMV-
ENSG00000205832	12.7167	-0.611369	0.108803	-5.61903	1.92029e-08	3.44419e-07	C16orf96	CMV-
ENSG00000037897	125.042	-0.310271	0.0552312	-5.61767	1.93546e-08	3.4678e-07	METTL1	CMV-
ENSG00000272529	131.566	-0.500504	0.0890991	-5.61739	1.93864e-08	3.46934e-07	NA	CMV-
ENSG00000186716	7974.38	0.311654	0.0554817	5.61724	1.94033e-08	3.46934e-07	BCR	CMV+
ENSG00000120509	462.356	0.204666	0.0364391	5.61664	1.94707e-08	3.4778e-07	PDZD11	CMV+
ENSG00000136715	1258.57	0.133062	0.0236916	5.61643	1.94939e-08	3.47835e-07	SAP130	CMV+
ENSG00000100271	323.966	0.230502	0.0410584	5.61401	1.9769e-08	3.52381e-07	TTLL1	CMV+
ENSG00000145908	106.69	-0.621153	0.110689	-5.61168	2.00376e-08	3.56742e-07	ZNF300	CMV-
ENSG00000213988	46.3731	-0.465024	0.0828714	-5.6114	2.00702e-08	3.56742e-07	ZNF90	CMV-
ENSG00000126822	5553.53	0.434067	0.0773553	5.61135	2.00755e-08	3.56742e-07	PLEKHG3	CMV+
ENSG00000278917	9.43336	-0.750848	0.133815	-5.61109	2.01053e-08	3.56905e-07	NA	CMV-
ENSG00000255582	20.5933	-1.38847	0.247487	-5.61028	2.01996e-08	3.58211e-07	OR10G2	CMV-
ENSG00000179057	26.3417	-0.498211	0.0888202	-5.60921	2.03254e-08	3.60074e-07	IGSF22	CMV-
ENSG00000110944	197.169	-0.499047	0.0889811	-5.60846	2.04136e-08	3.61266e-07	IL23A	CMV-
ENSG00000196605	315.981	-0.302768	0.0540132	-5.60544	2.07724e-08	3.67241e-07	ZNF846	CMV-
ENSG00000173581	118.091	-0.571207	0.101921	-5.60442	2.08951e-08	3.69033e-07	CCDC106	CMV-
ENSG00000183690	108.224	-0.508032	0.0907001	-5.60123	2.12832e-08	3.75505e-07	EFHC2	CMV-
ENSG00000182208	1680.68	0.185322	0.0330925	5.60012	2.14205e-08	3.77542e-07	MOB2	CMV+
ENSG00000174944	134.78	-0.877978	0.156859	-5.59724	2.17788e-08	3.83466e-07	P2RY14	CMV-
ENSG00000197102	17821.2	0.125	0.022356	5.59135	2.25316e-08	3.96319e-07	DYNC1H1	CMV+
ENSG00000125462	90.5976	0.433031	0.0774621	5.59023	2.26766e-08	3.98463e-07	MIR9-1HG	CMV+
ENSG00000115525	1504.81	0.167598	0.029984	5.5896	2.27599e-08	3.99281e-07	ST3GAL5	CMV+
ENSG00000180938	47.5826	-0.492806	0.0881659	-5.58952	2.27693e-08	3.99281e-07	ZNF572	CMV-
ENSG00000138031	839.678	-0.296545	0.0530699	-5.58781	2.29946e-08	4.02824e-07	ADCY3	CMV-
ENSG00000196878	36.5917	0.480411	0.0859777	5.58762	2.30206e-08	4.02872e-07	LAMB3	CMV+
ENSG00000163866	1617.93	0.14432	0.0258349	5.58626	2.32018e-08	4.05634e-07	SMIM12	CMV+
ENSG00000125037	1498.4	0.174577	0.0312722	5.5825	2.37089e-08	4.1408e-07	EMC3	CMV+
ENSG00000186854	4197.89	-0.494022	0.0885433	-5.57944	2.41295e-08	4.21002e-07	TRABD2A	CMV-
ENSG00000159842	5586.36	0.193641	0.0347138	5.57821	2.43003e-08	4.23555e-07	ABR	CMV+
ENSG00000078487	254.492	-0.246177	0.0441345	-5.57788	2.43466e-08	4.23935e-07	ZCWPW1	CMV-
ENSG00000130592	20566.6	0.269567	0.0483505	5.57526	2.47163e-08	4.29939e-07	LSP1	CMV+
ENSG00000172936	4632.93	0.228969	0.0410724	5.57477	2.47852e-08	4.30319e-07	MYD88	CMV+
ENSG00000232224	32.4344	-0.80446	0.144304	-5.57476	2.47878e-08	4.30319e-07	NA	CMV-
ENSG00000196155	717.571	-0.442799	0.0794415	-5.5739	2.49101e-08	4.32009e-07	PLEKHG4	CMV-
ENSG00000112796	538.366	0.409335	0.0734545	5.57263	2.50916e-08	4.3472e-07	ENPP5	CMV+
ENSG00000117153	1493.31	0.1073	0.0192583	5.57164	2.5235e-08	4.36655e-07	KLHL12	CMV+
ENSG00000198796	54.8582	1.29223	0.231936	5.57151	2.52538e-08	4.36655e-07	ALPK2	CMV+
ENSG00000250722	48.1749	-0.506336	0.0909129	-5.56946	2.55534e-08	4.41395e-07	SELENOP	CMV-
ENSG00000185896	9558.05	0.178924	0.032136	5.5677	2.58121e-08	4.45419e-07	LAMP1	CMV+
ENSG00000234492	21.1065	-0.568999	0.102221	-5.56635	2.6013e-08	4.4844e-07	RPL34-DT	CMV-
ENSG00000176222	87.8282	-0.50927	0.0915345	-5.56369	2.64125e-08	4.54873e-07	ZNF404	CMV-
ENSG00000196440	299.572	-0.366244	0.0658456	-5.56216	2.6646e-08	4.58438e-07	ARMCX4	CMV-
ENSG00000064787	28.0595	-1.005	0.180766	-5.55968	2.7027e-08	4.64532e-07	BCAS1	CMV-
ENSG00000105991	49.2122	0.498474	0.0896675	5.55914	2.71106e-08	4.65506e-07	HOXA1	CMV+
ENSG00000173456	1160.72	0.241363	0.0434217	5.55858	2.71979e-08	4.66542e-07	RNF26	CMV+
ENSG00000224020	18.7372	-0.819807	0.147511	-5.55761	2.73499e-08	4.68685e-07	MIR181A2HG	CMV-
ENSG00000099814	189.234	-0.721857	0.129912	-5.55652	2.75213e-08	4.71156e-07	CEP170B	CMV-
ENSG00000213742	27.653	-0.395005	0.071152	-5.55157	2.8312e-08	4.84213e-07	ZNF337-AS1	CMV-
ENSG00000137942	16.1748	-0.883111	0.159123	-5.54985	2.85917e-08	4.88398e-07	FNBP1L	CMV-
ENSG00000196187	8124.52	-0.305169	0.0549883	-5.54972	2.86131e-08	4.88398e-07	TMEM63A	CMV-
ENSG00000102032	371.962	-0.430913	0.0776574	-5.54889	2.87491e-08	4.90236e-07	RENBP	CMV-
ENSG00000203799	9.84785	-0.90683	0.163441	-5.54835	2.88384e-08	4.91274e-07	CCDC162P	CMV-
ENSG00000174579	4665.27	0.233436	0.0420757	5.548	2.88957e-08	4.91766e-07	MSL2	CMV+
ENSG00000145911	330.03	-0.672202	0.121184	-5.54697	2.90666e-08	4.94189e-07	N4BP3	CMV-
ENSG00000086730	1240.41	-0.656013	0.118289	-5.54584	2.9255e-08	4.96904e-07	LAT2	CMV-
ENSG00000281103	2215.44	0.350454	0.0631971	5.54541	2.93265e-08	4.97631e-07	TRG-AS1	CMV+
ENSG00000152256	1258.54	-0.372995	0.0672774	-5.54414	2.95409e-08	5.00777e-07	PDK1	CMV-
ENSG00000060656	10.7146	0.77441	0.139711	5.54294	2.97429e-08	5.03708e-07	PTPRU	CMV+
ENSG00000165246	26.5748	0.797339	0.143867	5.54218	2.98734e-08	5.05424e-07	NLGN4Y	CMV+
ENSG00000197857	980.165	-0.209081	0.0377272	-5.54192	2.9917e-08	5.05667e-07	ZNF44	CMV-
ENSG00000197646	20.4191	0.747262	0.134849	5.54147	2.99939e-08	5.06472e-07	PDCD1LG2	CMV+
ENSG00000156398	389.143	-0.29005	0.0523472	-5.54089	3.00934e-08	5.07658e-07	SFXN2	CMV-
ENSG00000124209	2008.77	0.192623	0.034782	5.538	3.0594e-08	5.15599e-07	RAB22A	CMV+
ENSG00000232117	15.8045	0.865303	0.156298	5.53624	3.0903e-08	5.20301e-07	NA	CMV+
ENSG00000114529	66.9291	-0.632644	0.11434	-5.53298	3.14831e-08	5.29553e-07	C3orf52	CMV-
ENSG00000176148	541.247	0.196139	0.0354533	5.53232	3.1602e-08	5.31036e-07	TCP11L1	CMV+
ENSG00000092068	164.403	-1.04011	0.188079	-5.53018	3.19906e-08	5.37045e-07	SLC7A8	CMV-
ENSG00000164530	381.137	-0.736709	0.133221	-5.52999	3.20244e-08	5.37091e-07	PI16	CMV-
ENSG00000177963	4024.36	0.175917	0.031821	5.52833	3.2329e-08	5.41674e-07	RIC8A	CMV+
ENSG00000274588	305.21	-1.05876	0.191528	-5.52797	3.23964e-08	5.42279e-07	DGKK	CMV-
ENSG00000160710	20014.8	0.119472	0.021617	5.52676	3.2619e-08	5.45478e-07	ADAR	CMV+
ENSG00000185561	50.3526	-0.876606	0.158678	-5.52445	3.30523e-08	5.52191e-07	TLCD2	CMV-
ENSG00000260412	15.7314	-1.32381	0.239641	-5.52413	3.31123e-08	5.52659e-07	NA	CMV-
ENSG00000100030	10195.6	0.196137	0.035517	5.52234	3.34506e-08	5.57768e-07	MAPK1	CMV+
ENSG00000152454	256.969	-0.360232	0.0652527	-5.52057	3.37895e-08	5.62877e-07	ZNF256	CMV-
ENSG00000249042	11.2259	-0.711378	0.128964	-5.51612	3.46573e-08	5.76777e-07	NA	CMV-
ENSG00000100568	1501.21	0.16896	0.0306314	5.51593	3.4694e-08	5.76834e-07	VTI1B	CMV+
ENSG00000067177	11.3907	-0.749318	0.135856	-5.51554	3.47705e-08	5.77333e-07	PHKA1	CMV-
ENSG00000137266	169.982	-0.444074	0.0805156	-5.51538	3.48032e-08	5.77333e-07	SLC22A23	CMV-
ENSG00000180233	753.459	0.210899	0.0382391	5.51527	3.48243e-08	5.77333e-07	ZNRF2	CMV+
ENSG00000128253	20.6755	-0.85424	0.154891	-5.5151	3.48574e-08	5.77333e-07	RFPL2	CMV-
ENSG00000140262	2763.19	0.138787	0.0251673	5.5146	3.49571e-08	5.7843e-07	TCF12	CMV+
ENSG00000150712	1961.36	0.173527	0.0314817	5.51202	3.54741e-08	5.86424e-07	MTMR12	CMV+
ENSG00000129654	60.0522	-0.877046	0.159143	-5.51106	3.56673e-08	5.89055e-07	FOXJ1	CMV-
ENSG00000264176	36.6653	-0.607205	0.110203	-5.50988	3.59068e-08	5.92446e-07	NA	CMV-
ENSG00000134352	2449.79	-0.431284	0.0782921	-5.50866	3.61574e-08	5.95183e-07	IL6ST	CMV-
ENSG00000178015	86.7898	-0.518766	0.0941732	-5.50863	3.61627e-08	5.95183e-07	GPR150	CMV-
ENSG00000015133	16826.4	0.198267	0.0359933	5.50844	3.6203e-08	5.95183e-07	CCDC88C	CMV+
ENSG00000197128	111.634	-0.608078	0.110391	-5.5084	3.62103e-08	5.95183e-07	ZNF772	CMV-
ENSG00000111540	5773.72	0.161326	0.0292969	5.50659	3.65857e-08	6.00783e-07	RAB5B	CMV+
ENSG00000147443	7530.65	0.293151	0.0532434	5.50588	3.67336e-08	6.0264e-07	DOK2	CMV+
ENSG00000161638	4944.87	0.221895	0.0403074	5.50507	3.69019e-08	6.04828e-07	ITGA5	CMV+
ENSG00000260948	73.4164	-0.474483	0.0862136	-5.50358	3.7216e-08	6.09399e-07	NA	CMV-
ENSG00000115649	2911.62	0.174382	0.0316877	5.50316	3.73052e-08	6.10281e-07	CNPPD1	CMV+
ENSG00000099282	219.613	-0.841213	0.152886	-5.50222	3.75038e-08	6.12951e-07	TSPAN15	CMV-
ENSG00000154358	3763.31	-0.47366	0.0860891	-5.50197	3.75564e-08	6.13232e-07	OBSCN	CMV-
ENSG00000114854	34.1941	-0.508664	0.092462	-5.50133	3.7694e-08	6.14519e-07	TNNC1	CMV-
ENSG00000132600	1762.44	-0.199628	0.0362876	-5.50127	3.77062e-08	6.14519e-07	PRMT7	CMV-
ENSG00000117676	9327.33	0.232328	0.0422339	5.50099	3.77671e-08	6.14933e-07	RPS6KA1	CMV+
ENSG00000137070	1429.99	-0.632255	0.114943	-5.50058	3.78535e-08	6.1576e-07	IL11RA	CMV-
ENSG00000148426	19.8259	-0.875984	0.159289	-5.49934	3.8121e-08	6.19529e-07	PROSER2	CMV-
ENSG00000154814	4470.18	-0.359467	0.0653774	-5.49833	3.83412e-08	6.22116e-07	OXNAD1	CMV-
ENSG00000120910	2433.89	0.220869	0.0401706	5.49828	3.83521e-08	6.22116e-07	PPP3CC	CMV+
ENSG00000055118	86.3412	-0.656667	0.119444	-5.49771	3.84755e-08	6.23533e-07	KCNH2	CMV-
ENSG00000171302	2131.11	0.217855	0.0396369	5.49627	3.87914e-08	6.27868e-07	CANT1	CMV+
ENSG00000138795	6547.98	-0.476027	0.0866108	-5.49616	3.88155e-08	6.27868e-07	LEF1	CMV-
ENSG00000273604	126.707	0.450102	0.0819063	5.49533	3.89971e-08	6.30217e-07	EPOP	CMV+
ENSG00000028137	14225.4	0.345232	0.0628837	5.49001	4.01905e-08	6.48897e-07	TNFRSF1B	CMV+
ENSG00000233695	132.211	-0.978986	0.17834	-5.48943	4.03235e-08	6.50438e-07	NA	CMV-
ENSG00000116095	1133.49	0.166553	0.0303683	5.48444	4.14777e-08	6.68397e-07	PLEKHA3	CMV+
ENSG00000125821	1134.04	0.221097	0.0403146	5.48429	4.15141e-08	6.68397e-07	DTD1	CMV+
ENSG00000160584	3746.25	0.145512	0.0265485	5.48099	4.22958e-08	6.8035e-07	SIK3	CMV+
ENSG00000162836	508.361	-0.317124	0.057917	-5.47548	4.36315e-08	7.00596e-07	ACP6	CMV-
ENSG00000227195	28.7453	-0.970629	0.177272	-5.47538	4.36576e-08	7.00596e-07	MIR663AHG	CMV-
ENSG00000111885	4319.5	0.34604	0.0632001	5.4753	4.3676e-08	7.00596e-07	MAN1A1	CMV+
ENSG00000086015	823.343	0.216229	0.0395016	5.47392	4.40188e-08	7.05442e-07	MAST2	CMV+
ENSG00000262714	62.9958	-0.814588	0.148859	-5.47221	4.44452e-08	7.11616e-07	NA	CMV-
ENSG00000116396	444.52	-0.344205	0.0629024	-5.47205	4.44869e-08	7.11626e-07	KCNC4	CMV-
ENSG00000225492	60.6292	0.677653	0.123857	5.47124	4.469e-08	7.14215e-07	NA	CMV+
ENSG00000178162	70.242	1.08887	0.199053	5.47023	4.49445e-08	7.17619e-07	NA	CMV+
ENSG00000132849	1621.88	-0.34888	0.0638043	-5.46796	4.55233e-08	7.26191e-07	PATJ	CMV-
ENSG00000225489	14.5224	-0.739453	0.135265	-5.4667	4.58499e-08	7.30727e-07	LINC02851	CMV-
ENSG00000204420	89.0136	-0.883568	0.161653	-5.46584	4.60708e-08	7.33572e-07	MPIG6B	CMV-
ENSG00000145743	1621.06	0.205754	0.0376471	5.46533	4.62051e-08	7.35035e-07	FBXL17	CMV+
ENSG00000181690	265.907	-0.618958	0.113282	-5.46389	4.65813e-08	7.40338e-07	PLAG1	CMV-
ENSG00000189077	590.389	0.239575	0.0438583	5.46248	4.69521e-08	7.45548e-07	TMEM120A	CMV+
ENSG00000179598	137.693	-0.469011	0.0858635	-5.46228	4.70045e-08	7.45695e-07	PLD6	CMV-
ENSG00000168993	16.9367	-0.966891	0.177021	-5.462	4.70798e-08	7.46206e-07	CPLX1	CMV-
ENSG00000276317	89.3873	-0.404936	0.0741408	-5.46171	4.71559e-08	7.46729e-07	NA	CMV-
ENSG00000267702	49.725	-0.681182	0.124775	-5.45928	4.78074e-08	7.56354e-07	NA	CMV-
ENSG00000165650	2359.72	0.324295	0.0594092	5.45866	4.79734e-08	7.58286e-07	PDZD8	CMV+
ENSG00000150995	2989.7	0.14134	0.025896	5.45801	4.81512e-08	7.59793e-07	ITPR1	CMV+
ENSG00000204381	31.5661	-0.963918	0.176607	-5.45799	4.81565e-08	7.59793e-07	LAYN	CMV-
ENSG00000139193	1953.79	-0.462493	0.0847555	-5.45679	4.84813e-08	7.6422e-07	CD27	CMV-
ENSG00000168060	380.651	-0.320028	0.0586576	-5.45586	4.87361e-08	7.67538e-07	NAALADL1	CMV-
ENSG00000115758	3627.7	0.281647	0.0516355	5.45453	4.91021e-08	7.72599e-07	ODC1	CMV+
ENSG00000269069	65.6845	-0.527642	0.0967595	-5.45313	4.94912e-08	7.78014e-07	NA	CMV-
ENSG00000186314	27.3481	0.626583	0.114941	5.45134	4.99907e-08	7.85154e-07	PRELID2	CMV+
ENSG00000092010	10149.9	0.172504	0.0316466	5.45095	5.01013e-08	7.86178e-07	PSME1	CMV+
ENSG00000157045	627.184	0.204708	0.0375604	5.45011	5.03398e-08	7.89204e-07	NTAN1	CMV+
ENSG00000148848	325.647	-1.07357	0.197003	-5.44949	5.05132e-08	7.91205e-07	ADAM12	CMV-
ENSG00000196139	35.0916	-0.925188	0.169837	-5.4475	5.10831e-08	7.99409e-07	AKR1C3	CMV-
ENSG00000267278	235.031	-0.349136	0.0640974	-5.44696	5.12389e-08	8.00752e-07	NA	CMV-
ENSG00000180530	1961.12	-0.394735	0.07247	-5.44688	5.12614e-08	8.00752e-07	NRIP1	CMV-
ENSG00000037280	1341.57	-0.642967	0.118096	-5.44447	5.19603e-08	8.10937e-07	FLT4	CMV-
ENSG00000185621	227.146	-0.344695	0.0633783	-5.43869	5.36741e-08	8.36929e-07	LMLN	CMV-
ENSG00000183292	11.3601	1.27344	0.234176	5.43794	5.39003e-08	8.39699e-07	NA	CMV+
ENSG00000156711	3340.86	0.166933	0.030718	5.43437	5.49907e-08	8.55916e-07	MAPK13	CMV+
ENSG00000176749	483.775	-0.597976	0.110045	-5.43392	5.51289e-08	8.57296e-07	CDK5R1	CMV-
ENSG00000167182	1826.31	0.15626	0.0287667	5.43198	5.57326e-08	8.65907e-07	SP2	CMV+
ENSG00000228013	23.0467	-0.730106	0.134475	-5.42931	5.65734e-08	8.78182e-07	IL6R-AS1	CMV-
ENSG00000172554	29.3875	-0.830091	0.152943	-5.42744	5.71686e-08	8.86626e-07	SNTG2	CMV-
ENSG00000179954	19.359	-0.665771	0.122674	-5.42714	5.72637e-08	8.87305e-07	SSC5D	CMV-
ENSG00000154027	488.378	-0.634822	0.116983	-5.42662	5.74315e-08	8.89109e-07	AK5	CMV-
ENSG00000060237	16707.5	0.158443	0.0292111	5.42408	5.82522e-08	9.0101e-07	WNK1	CMV+
ENSG00000111344	11.7189	-1.11486	0.205572	-5.42321	5.85373e-08	9.04611e-07	RASAL1	CMV-
ENSG00000148468	416.037	-0.442018	0.0815226	-5.42203	5.89261e-08	9.09806e-07	FAM171A1	CMV-
ENSG00000159110	1289.57	-0.185526	0.0342212	-5.42139	5.91378e-08	9.12261e-07	IFNAR2	CMV-
ENSG00000240219	97.0262	-0.659383	0.121632	-5.42114	5.9221e-08	9.12731e-07	NA	CMV-
ENSG00000168904	500.174	0.174964	0.0322853	5.41931	5.98286e-08	9.21275e-07	LRRC28	CMV+
ENSG00000132932	213.235	-0.538684	0.0994187	-5.41834	6.01538e-08	9.25459e-07	ATP8A2	CMV-
ENSG00000049089	120.415	-0.59748	0.110284	-5.41764	6.03914e-08	9.2829e-07	COL9A2	CMV-
ENSG00000197653	88.3789	0.774558	0.142982	5.41718	6.05458e-08	9.29837e-07	DNAH10	CMV+
ENSG00000132846	183.111	-0.426512	0.0787705	-5.41462	6.14185e-08	9.42404e-07	ZBED3	CMV-
ENSG00000133742	51.7048	-2.67406	0.494289	-5.40991	6.30567e-08	9.66683e-07	CA1	CMV-
ENSG00000272282	820.911	0.37898	0.0700578	5.40953	6.3191e-08	9.67885e-07	NA	CMV+
ENSG00000169118	1396.61	0.155889	0.0288323	5.40676	6.41755e-08	9.82096e-07	CSNK1G1	CMV+
ENSG00000138449	700.683	-0.732375	0.135479	-5.40584	6.45058e-08	9.85874e-07	SLC40A1	CMV-
ENSG00000186834	3293.77	0.171463	0.031719	5.4057	6.45564e-08	9.85874e-07	HEXIM1	CMV+
ENSG00000234456	88.2732	-0.98871	0.182905	-5.4056	6.45933e-08	9.85874e-07	MAGI2-AS3	CMV-
ENSG00000149582	403.838	-0.294287	0.0544456	-5.40515	6.47554e-08	9.87478e-07	TMEM25	CMV-
ENSG00000170265	1227.74	0.222298	0.041136	5.40397	6.51812e-08	9.93095e-07	ZNF282	CMV+
ENSG00000164402	901.972	0.197825	0.0366105	5.4035	6.53515e-08	9.93499e-07	SEPTIN8	CMV+
ENSG00000280734	176.248	-0.318088	0.0588671	-5.40349	6.53565e-08	9.93499e-07	LINC00449	CMV-
ENSG00000115839	1201.82	-0.352083	0.0651592	-5.40343	6.53799e-08	9.93499e-07	RAB3GAP1	CMV-
ENSG00000169814	549.143	0.210404	0.0389477	5.40221	6.58234e-08	9.99361e-07	BTD	CMV+
ENSG00000126353	5119.57	-0.658797	0.121955	-5.40195	6.5921e-08	9.99965e-07	CCR7	CMV-
ENSG00000152413	180.789	0.273563	0.0506486	5.40119	6.61986e-08	1.0033e-06	HOMER1	CMV+
ENSG00000237161	15.5544	-1.4231	0.263565	-5.39944	6.68505e-08	1.01179e-06	NA	CMV-
ENSG00000112195	154.82	-0.626246	0.115985	-5.39937	6.68757e-08	1.01179e-06	TREML2	CMV-
ENSG00000165861	919.944	0.12628	0.0233894	5.39901	6.70088e-08	1.01292e-06	ZFYVE1	CMV+
ENSG00000066455	1528.71	0.140137	0.0259614	5.39792	6.74195e-08	1.01823e-06	GOLGA5	CMV+
ENSG00000106948	37284	0.199369	0.0369367	5.39758	6.75443e-08	1.01923e-06	AKNA	CMV+
ENSG00000139182	5948.94	0.395665	0.0733405	5.3949	6.85613e-08	1.03367e-06	CLSTN3	CMV+
ENSG00000139370	1931.21	0.303687	0.0562954	5.39453	6.87023e-08	1.0349e-06	SLC15A4	CMV+
ENSG00000185651	4089.23	0.197014	0.0365256	5.39386	6.8961e-08	1.03732e-06	UBE2L3	CMV+
ENSG00000280123	31.2156	-0.748138	0.138703	-5.3938	6.8983e-08	1.03732e-06	NA	CMV-
ENSG00000115641	57.2535	0.365153	0.067704	5.39337	6.91472e-08	1.03889e-06	FHL2	CMV+
ENSG00000121742	31.9158	-1.13801	0.21102	-5.39292	6.93224e-08	1.04062e-06	GJB6	CMV-
ENSG00000170185	2261.92	0.17481	0.0324242	5.39134	6.99327e-08	1.04887e-06	USP38	CMV+
ENSG00000198939	30.623	-0.424101	0.0786695	-5.39091	7.01009e-08	1.05048e-06	ZFP2	CMV-
ENSG00000108774	1349.89	0.19022	0.0352911	5.39003	7.04477e-08	1.05476e-06	RAB5C	CMV+
ENSG00000107249	43.6244	-1.02855	0.190917	-5.38745	7.14648e-08	1.06907e-06	GLIS3	CMV-
ENSG00000235217	117.993	-0.34937	0.0648946	-5.38366	7.29877e-08	1.09091e-06	TSPY26P	CMV-
ENSG00000050730	287.828	0.564352	0.104858	5.38207	7.36341e-08	1.09962e-06	TNIP3	CMV+
ENSG00000106484	161.825	-0.576645	0.107148	-5.38176	7.37598e-08	1.10055e-06	MEST	CMV-
ENSG00000171817	172.214	-0.377024	0.0700581	-5.38159	7.38295e-08	1.10064e-06	ZNF540	CMV-
ENSG00000274376	69.3274	-0.797698	0.148242	-5.38106	7.40486e-08	1.10295e-06	ADAMTS7P1	CMV-
ENSG00000133193	1116.3	0.178297	0.0331357	5.38082	7.41486e-08	1.1035e-06	VCF1	CMV+
ENSG00000174749	502.07	-0.428765	0.0796875	-5.38059	7.42432e-08	1.10395e-06	FAM241A	CMV-
ENSG00000142327	9768.66	0.245326	0.0456062	5.37923	7.48053e-08	1.11136e-06	RNPEPL1	CMV+
ENSG00000106952	1850.84	-0.377625	0.0702087	-5.37861	7.50631e-08	1.11423e-06	TNFSF8	CMV-
ENSG00000164105	293.088	0.499895	0.0929691	5.377	7.57362e-08	1.12326e-06	SAP30	CMV+
ENSG00000134153	1383.7	0.188418	0.0350494	5.37578	7.62523e-08	1.12994e-06	EMC7	CMV+
ENSG00000081148	37.7629	-0.477402	0.0888094	-5.37558	7.63365e-08	1.13022e-06	IMPG2	CMV-
ENSG00000144852	18.363	-0.563368	0.104827	-5.37426	7.68995e-08	1.13759e-06	NR1I2	CMV-
ENSG00000089006	2373.87	0.14873	0.0276771	5.37374	7.71215e-08	1.1399e-06	SNX5	CMV+
ENSG00000212719	138.241	-0.328524	0.0611368	-5.37358	7.71891e-08	1.13992e-06	LINC02693	CMV-
ENSG00000166444	31.1482	-0.764902	0.142388	-5.37194	7.78956e-08	1.14938e-06	DENND2B	CMV-
ENSG00000227507	11385.6	-0.548396	0.102118	-5.37022	7.86395e-08	1.15936e-06	LTB	CMV-
ENSG00000123453	145.537	-0.61934	0.115339	-5.36972	7.88574e-08	1.16159e-06	SARDH	CMV-
ENSG00000082641	3867.1	0.172593	0.0321458	5.36907	7.91415e-08	1.16478e-06	NFE2L1	CMV+
ENSG00000276405	245.821	0.983371	0.18325	5.36628	8.03781e-08	1.18198e-06	TRBV13	CMV+
ENSG00000165272	2760.97	-0.483302	0.0900758	-5.36551	8.07222e-08	1.18603e-06	AQP3	CMV-
ENSG00000101230	83.6554	-0.881285	0.16428	-5.36453	8.1161e-08	1.19146e-06	ISM1	CMV-
ENSG00000006638	133.648	-0.669898	0.12493	-5.3622	8.22122e-08	1.20587e-06	TBXA2R	CMV-
ENSG00000123091	2423.89	0.220974	0.0412131	5.36176	8.24163e-08	1.20784e-06	RNF11	CMV+
ENSG00000153066	2214.98	0.169416	0.0315983	5.36156	8.25077e-08	1.20816e-06	TXNDC11	CMV+
ENSG00000127955	39.9155	-0.981568	0.183176	-5.3586	8.38692e-08	1.22706e-06	GNAI1	CMV-
ENSG00000126602	1215.43	-0.238072	0.0444352	-5.35775	8.42665e-08	1.23183e-06	TRAP1	CMV-
ENSG00000158859	97.9697	-0.44256	0.0826085	-5.35732	8.44672e-08	1.23372e-06	ADAMTS4	CMV-
ENSG00000059588	1746.17	-0.299977	0.0560132	-5.35547	8.53338e-08	1.24533e-06	TARBP1	CMV-
ENSG00000073614	6922.05	0.127193	0.0237567	5.35397	8.60461e-08	1.25466e-06	KDM5A	CMV+
ENSG00000124299	2333.71	0.239204	0.0446903	5.35248	8.67559e-08	1.26395e-06	PEPD	CMV+
ENSG00000163577	569.552	0.296188	0.0553398	5.35216	8.69092e-08	1.26512e-06	EIF5A2	CMV+
ENSG00000145703	7680.04	0.196358	0.0366989	5.35052	8.77034e-08	1.27561e-06	IQGAP2	CMV+
ENSG00000148730	9689.01	0.18229	0.0340804	5.34882	8.85289e-08	1.28653e-06	EIF4EBP2	CMV+
ENSG00000055732	46.1572	-0.85376	0.159636	-5.34818	8.88452e-08	1.29004e-06	MCOLN3	CMV-
ENSG00000142227	5004.28	0.241457	0.045158	5.34693	8.9459e-08	1.29787e-06	EMP3	CMV+
ENSG00000013374	4544.26	0.124326	0.0232546	5.34627	8.97844e-08	1.3015e-06	NUB1	CMV+
ENSG00000164576	2359.86	0.14638	0.0273811	5.34602	8.99091e-08	1.30193e-06	SAP30L	CMV+
ENSG00000103485	84.7722	0.342666	0.0640987	5.34591	8.99648e-08	1.30193e-06	QPRT	CMV+
ENSG00000109861	6333.41	0.279304	0.0522517	5.34536	9.02375e-08	1.30458e-06	CTSC	CMV+
ENSG00000023171	411.476	0.426673	0.079823	5.34524	9.02982e-08	1.30458e-06	GRAMD1B	CMV+
ENSG00000151882	340.934	-0.201809	0.037764	-5.34396	9.09389e-08	1.31274e-06	CCL28	CMV-
ENSG00000072110	4312.59	-0.599186	0.112141	-5.34315	9.13426e-08	1.31747e-06	ACTN1	CMV-
ENSG00000160321	59.8151	-0.84995	0.159118	-5.34164	9.21114e-08	1.32745e-06	ZNF208	CMV-
ENSG00000184613	8965.41	-0.528226	0.0989144	-5.34023	9.28272e-08	1.33665e-06	NELL2	CMV-
ENSG00000107796	169.626	0.364429	0.0682465	5.3399	9.30001e-08	1.33744e-06	ACTA2	CMV+
ENSG00000186480	2038.29	0.217146	0.0406654	5.33982	9.30369e-08	1.33744e-06	INSIG1	CMV+
ENSG00000213930	970.033	-0.411114	0.0770182	-5.33788	9.4038e-08	1.35071e-06	GALT	CMV-
ENSG00000179855	181.233	-0.601637	0.112768	-5.33518	9.54509e-08	1.36987e-06	GIPC3	CMV-
ENSG00000249129	10.7705	-0.923668	0.173137	-5.3349	9.55976e-08	1.37084e-06	NA	CMV-
ENSG00000135643	49.783	-0.574178	0.107647	-5.33391	9.61192e-08	1.37718e-06	KCNMB4	CMV-
ENSG00000143365	882.773	-0.924443	0.173436	-5.33017	9.81226e-08	1.40472e-06	RORC	CMV-
ENSG00000030110	1377.98	0.198294	0.0372083	5.32929	9.8597e-08	1.41034e-06	BAK1	CMV+
ENSG00000118900	4787.81	0.122367	0.0229628	5.32895	9.87829e-08	1.41184e-06	UBN1	CMV+
ENSG00000280027	36.3096	-0.806259	0.151341	-5.32745	9.96019e-08	1.42237e-06	NA	CMV-
ENSG00000179715	3435.1	-0.328732	0.0617614	-5.32261	1.02288e-07	1.45838e-06	PCED1B	CMV-
ENSG00000197016	215.943	-0.440545	0.0827687	-5.3226	1.02292e-07	1.45838e-06	ZNF470	CMV-
ENSG00000131165	3545.78	0.183134	0.0344221	5.32026	1.03621e-07	1.47565e-06	CHMP1A	CMV+
ENSG00000142675	60.2213	-0.581635	0.109327	-5.32016	1.03674e-07	1.47565e-06	CNKSR1	CMV-
ENSG00000128463	1825.61	0.140136	0.0263513	5.318	1.04912e-07	1.49204e-06	EMC4	CMV+
ENSG00000106799	4509.82	0.269205	0.0506324	5.31686	1.05574e-07	1.50022e-06	TGFBR1	CMV+
ENSG00000234773	12.077	-0.603725	0.113561	-5.31632	1.05888e-07	1.50346e-06	NA	CMV-
ENSG00000126217	551.224	-0.415449	0.0781835	-5.31377	1.07379e-07	1.52337e-06	MCF2L	CMV-
ENSG00000168646	363.139	-0.560063	0.105411	-5.31314	1.07754e-07	1.52744e-06	AXIN2	CMV-
ENSG00000168918	14791.2	0.159511	0.0300326	5.31125	1.08876e-07	1.54208e-06	INPP5D	CMV+
ENSG00000117519	83.3163	-0.687262	0.129446	-5.30927	1.10065e-07	1.55683e-06	CNN3	CMV-
ENSG00000135334	1995.12	0.240148	0.0452323	5.30922	1.10097e-07	1.55683e-06	AKIRIN2	CMV+
ENSG00000119242	2152.47	0.235572	0.0443719	5.30905	1.10198e-07	1.55699e-06	CCDC92	CMV+
ENSG00000140396	3489.53	0.172155	0.0324328	5.30806	1.10801e-07	1.56423e-06	NCOA2	CMV+
ENSG00000144893	28.3615	-0.576264	0.108589	-5.30682	1.11553e-07	1.57355e-06	MED12L	CMV-
ENSG00000054965	2669.28	0.0970928	0.0183071	5.30357	1.13559e-07	1.60055e-06	FAM168A	CMV+
ENSG00000167642	768.845	-0.562623	0.106139	-5.30082	1.15284e-07	1.62355e-06	SPINT2	CMV-
ENSG00000227212	10.203	-0.758397	0.143113	-5.29929	1.16253e-07	1.63586e-06	NA	CMV-
ENSG00000131080	13.3767	-0.835147	0.157611	-5.29877	1.16585e-07	1.6392e-06	EDA2R	CMV-
ENSG00000251493	18.8415	0.955202	0.180279	5.29848	1.16773e-07	1.64051e-06	FOXD1	CMV+
ENSG00000261804	55.826	-0.716159	0.135191	-5.29741	1.17457e-07	1.64878e-06	NA	CMV-
ENSG00000175104	1051.73	0.192018	0.0362501	5.29705	1.17691e-07	1.65072e-06	TRAF6	CMV+
ENSG00000161405	11242.9	0.243187	0.0459161	5.29633	1.18156e-07	1.65591e-06	IKZF3	CMV+
ENSG00000204860	60.1233	-0.680399	0.128483	-5.29561	1.18618e-07	1.66104e-06	NA	CMV-
ENSG00000189046	283.169	-0.235975	0.0445642	-5.29517	1.18907e-07	1.66374e-06	ALKBH2	CMV-
ENSG00000159111	2521.26	0.277513	0.0524142	5.29462	1.19266e-07	1.66742e-06	MRPL10	CMV+
ENSG00000141665	23.1847	-0.513866	0.0970615	-5.29423	1.19517e-07	1.66958e-06	FBXO15	CMV-
ENSG00000166347	557.775	-0.196478	0.0371232	-5.2926	1.20588e-07	1.68317e-06	CYB5A	CMV-
ENSG00000105655	780.865	-0.319418	0.0603686	-5.29114	1.21557e-07	1.69533e-06	ISYNA1	CMV-
ENSG00000144290	2258	-0.99624	0.188337	-5.28966	1.22545e-07	1.70773e-06	SLC4A10	CMV-
ENSG00000114993	64.5003	-0.572597	0.108268	-5.28868	1.23202e-07	1.71551e-06	RTKN	CMV-
ENSG00000185915	28.2681	-0.861874	0.163003	-5.28749	1.24008e-07	1.72535e-06	KLHL34	CMV-
ENSG00000065485	166.04	-0.365912	0.0692185	-5.28633	1.24793e-07	1.73487e-06	PDIA5	CMV-
ENSG00000214357	15.1647	-0.636292	0.120384	-5.28553	1.25343e-07	1.74113e-06	NEURL1B	CMV-
ENSG00000138107	3342.83	0.184865	0.0349882	5.28364	1.26645e-07	1.7578e-06	ACTR1A	CMV+
ENSG00000116663	801.047	0.323827	0.061298	5.28283	1.27206e-07	1.76416e-06	FBXO6	CMV+
ENSG00000226508	11.3526	1.05404	0.199537	5.28245	1.27469e-07	1.76641e-06	LINC01918	CMV+
ENSG00000187017	35.9209	-0.695985	0.131774	-5.28167	1.28013e-07	1.77252e-06	ESPN	CMV-
ENSG00000140848	774.86	-0.45012	0.0852359	-5.28087	1.28573e-07	1.77885e-06	CPNE2	CMV-
ENSG00000233006	43.4545	-0.646545	0.122445	-5.28028	1.28984e-07	1.78311e-06	MIR3936HG	CMV-
ENSG00000204592	104279	0.174101	0.0329864	5.27795	1.30637e-07	1.80452e-06	HLA-E	CMV+
ENSG00000198924	695.36	0.265748	0.0503623	5.27672	1.31515e-07	1.8152e-06	DCLRE1A	CMV+
ENSG00000028839	875.774	0.171266	0.0324777	5.27334	1.33966e-07	1.84755e-06	TBPL1	CMV+
ENSG00000113319	1862.46	-0.395148	0.0749841	-5.26975	1.36607e-07	1.88226e-06	RASGRF2	CMV-
ENSG00000236088	433.607	-0.250967	0.0476262	-5.26952	1.36781e-07	1.88226e-06	COX10-DT	CMV-
ENSG00000211772	15803	0.236917	0.0449602	5.26948	1.36809e-07	1.88226e-06	TRBC2	CMV+
ENSG00000154016	225.033	-0.396323	0.0752165	-5.26909	1.37098e-07	1.88446e-06	GRAP	CMV-
ENSG00000134516	13730.3	0.121103	0.0229842	5.26898	1.37186e-07	1.88446e-06	DOCK2	CMV+
ENSG00000125814	964.733	0.2674	0.0507788	5.26597	1.39453e-07	1.91408e-06	NAPB	CMV+
ENSG00000153113	8677.28	0.183117	0.0347751	5.26575	1.39621e-07	1.91486e-06	CAST	CMV+
ENSG00000066468	57.2217	1.0145	0.192681	5.26514	1.40082e-07	1.91966e-06	FGFR2	CMV+
ENSG00000115590	141.752	-1.80272	0.342524	-5.26306	1.41681e-07	1.94004e-06	IL1R2	CMV-
ENSG00000183354	3823.09	0.154337	0.0293272	5.26257	1.42054e-07	1.94285e-06	BRD10	CMV+
ENSG00000275302	2374.86	0.473449	0.0899679	5.26242	1.42168e-07	1.94285e-06	CCL4	CMV+
ENSG00000225194	157.979	-0.399746	0.0759633	-5.26235	1.42223e-07	1.94285e-06	LINC00092	CMV-
ENSG00000186815	1683.77	-0.318837	0.0606208	-5.25953	1.44427e-07	1.97141e-06	TPCN1	CMV-
ENSG00000043591	23.4363	1.0995	0.209179	5.25627	1.47005e-07	2.00502e-06	ADRB1	CMV+
ENSG00000279741	25.3198	-0.780312	0.148498	-5.25471	1.48257e-07	2.0205e-06	NA	CMV-
ENSG00000198246	304.233	0.24707	0.0470296	5.25351	1.49228e-07	2.03213e-06	SLC29A3	CMV+
ENSG00000146112	9971.44	0.259283	0.0493655	5.25231	1.50207e-07	2.04385e-06	PPP1R18	CMV+
ENSG00000057663	1434.78	0.164327	0.0312974	5.2505	1.51691e-07	2.06228e-06	ATG5	CMV+
ENSG00000136929	86.2842	-0.629129	0.119826	-5.25036	1.518e-07	2.06228e-06	HEMGN	CMV-
ENSG00000122188	2158.62	0.241352	0.0459907	5.24785	1.53885e-07	2.08897e-06	LAX1	CMV+
ENSG00000165633	9.23619	-1.48991	0.283984	-5.24645	1.55055e-07	2.1032e-06	VSTM4	CMV-
ENSG00000108510	4590.72	0.16159	0.0308041	5.24571	1.55679e-07	2.1084e-06	MED13	CMV+
ENSG00000124613	134.043	-0.414386	0.0789954	-5.2457	1.55692e-07	2.1084e-06	ZNF391	CMV-
ENSG00000234912	177.836	-0.35733	0.0681204	-5.24557	1.55803e-07	2.1084e-06	SNHG20	CMV-
ENSG00000135185	824.945	-0.184246	0.0351278	-5.24502	1.56265e-07	2.113e-06	TMEM243	CMV-
ENSG00000251369	791.854	-0.30994	0.0591009	-5.24425	1.56919e-07	2.12018e-06	ZNF550	CMV-
ENSG00000101844	705.68	0.154815	0.0295263	5.24331	1.5772e-07	2.12882e-06	ATG4A	CMV+
ENSG00000183605	326.076	-0.266736	0.0508726	-5.24321	1.57804e-07	2.12882e-06	SFXN4	CMV-
ENSG00000140941	4280.08	0.20538	0.0391751	5.24263	1.58304e-07	2.1339e-06	MAP1LC3B	CMV+
ENSG00000213463	799.286	-0.276408	0.0527387	-5.24108	1.59639e-07	2.14965e-06	SYNJ2BP	CMV-
ENSG00000152527	40.12	-0.785567	0.149889	-5.24099	1.59721e-07	2.14965e-06	PLEKHH2	CMV-
ENSG00000100181	114.68	-0.90021	0.171864	-5.23791	1.62409e-07	2.18413e-06	NA	CMV-
ENSG00000182957	7094.65	0.15772	0.0301121	5.23776	1.6254e-07	2.1842e-06	SPATA13	CMV+
ENSG00000204264	5788.25	0.156858	0.0299577	5.23598	1.64111e-07	2.20075e-06	PSMB8	CMV+
ENSG00000177990	94.2353	-0.896408	0.171202	-5.23596	1.64129e-07	2.20075e-06	DPY19L2	CMV-
ENSG00000206344	112.691	-0.616647	0.117773	-5.2359	1.64187e-07	2.20075e-06	HCG27	CMV-
ENSG00000173848	249.051	-0.437413	0.0835429	-5.23579	1.64281e-07	2.20075e-06	NET1	CMV-
ENSG00000115523	29567.4	0.740821	0.141508	5.23519	1.64818e-07	2.20624e-06	GNLY	CMV+
ENSG00000238018	69.0579	-0.432538	0.0826346	-5.23435	1.65568e-07	2.21457e-06	NA	CMV-
ENSG00000211825	40.1291	-0.900358	0.17202	-5.23404	1.65841e-07	2.2165e-06	TRDJ1	CMV-
ENSG00000141384	441.811	-0.36662	0.0700511	-5.23361	1.66232e-07	2.22002e-06	TAF4B	CMV-
ENSG00000261150	139.216	-0.750985	0.143509	-5.233	1.66779e-07	2.22544e-06	EPPK1	CMV-
ENSG00000255455	401.616	-0.273486	0.0522631	-5.23287	1.66895e-07	2.22544e-06	NA	CMV-
ENSG00000182405	179.003	-0.298311	0.0570188	-5.23179	1.67873e-07	2.23676e-06	PGBD4	CMV-
ENSG00000105953	7651.14	0.179728	0.0343551	5.23148	1.68159e-07	2.23885e-06	OGDH	CMV+
ENSG00000249109	25.5619	-1.04723	0.20025	-5.22962	1.69859e-07	2.25974e-06	LOC124906529	CMV-
ENSG00000173402	1016.22	0.20298	0.0388285	5.22761	1.71717e-07	2.2827e-06	DAG1	CMV+
ENSG00000261546	19.2169	-0.550366	0.105312	-5.22607	1.73146e-07	2.29994e-06	NA	CMV-
ENSG00000235609	20.8507	-0.574328	0.109925	-5.22473	1.74412e-07	2.31497e-06	NA	CMV-
ENSG00000228903	570.124	-0.281745	0.0539448	-5.22283	1.76209e-07	2.33703e-06	NA	CMV-
ENSG00000132874	23.5063	0.580159	0.111142	5.21998	1.78938e-07	2.3714e-06	SLC14A2	CMV+
ENSG00000108219	9969.39	0.150407	0.0288172	5.21934	1.79557e-07	2.37779e-06	TSPAN14	CMV+
ENSG00000166669	1009.27	-0.277884	0.053244	-5.21907	1.79827e-07	2.37955e-06	ATF7IP2	CMV-
ENSG00000156052	1411.53	-0.39772	0.0762604	-5.21529	1.83532e-07	2.42672e-06	GNAQ	CMV-
ENSG00000159556	14.046	0.993048	0.190453	5.21413	1.84685e-07	2.4401e-06	ISL2	CMV+
ENSG00000159753	4236.98	-0.316685	0.0607391	-5.21386	1.84953e-07	2.44178e-06	CARMIL2	CMV-
ENSG00000179242	28.0141	-0.990338	0.190064	-5.21055	1.88278e-07	2.48378e-06	CDH4	CMV-
ENSG00000179562	1642.06	0.211654	0.0406321	5.20904	1.89825e-07	2.50228e-06	GCC1	CMV+
ENSG00000004939	147.554	-2.53411	0.486549	-5.20834	1.90536e-07	2.50974e-06	SLC4A1	CMV-
ENSG00000116191	454.655	-0.554355	0.106452	-5.20754	1.91356e-07	2.51678e-06	RALGPS2	CMV-
ENSG00000136522	630.932	0.166501	0.0319731	5.20754	1.91362e-07	2.51678e-06	MRPL47	CMV+
ENSG00000185499	58.8305	-0.620558	0.119191	-5.20642	1.92519e-07	2.53008e-06	MUC1	CMV-
ENSG00000169957	229.241	-0.385435	0.0740495	-5.20509	1.93899e-07	2.54628e-06	ZNF768	CMV-
ENSG00000008517	15913.7	0.239252	0.045976	5.20384	1.95209e-07	2.56154e-06	IL32	CMV+
ENSG00000182195	267.651	-0.512879	0.0985725	-5.20307	1.96028e-07	2.57034e-06	LDOC1	CMV-
ENSG00000162852	1992.51	-0.22018	0.0423321	-5.20126	1.97942e-07	2.59169e-06	CNST	CMV-
ENSG00000168280	815.852	-0.477547	0.0918139	-5.20125	1.97956e-07	2.59169e-06	KIF5C	CMV-
ENSG00000162086	997.45	-0.224652	0.0431957	-5.20081	1.98427e-07	2.59589e-06	ZNF75A	CMV-
ENSG00000149679	494.652	0.188119	0.0361786	5.19974	1.99571e-07	2.60889e-06	CABLES2	CMV+
ENSG00000136504	2950.93	0.142541	0.027419	5.19861	2.00784e-07	2.62276e-06	KAT7	CMV+
ENSG00000140675	11.5743	-0.703478	0.135328	-5.19834	2.01081e-07	2.62467e-06	SLC5A2	CMV-
ENSG00000105245	389.314	0.399738	0.0769198	5.19681	2.0274e-07	2.64433e-06	NUMBL	CMV+
ENSG00000167912	253.008	0.399185	0.0768323	5.19554	2.0413e-07	2.66045e-06	TOX-DT	CMV+
ENSG00000131018	24934	0.302672	0.0582766	5.19371	2.06146e-07	2.68333e-06	SYNE1	CMV+
ENSG00000228878	55.4641	-0.363551	0.069999	-5.19366	2.06195e-07	2.68333e-06	NA	CMV-
ENSG00000140682	18.8153	-0.574017	0.110534	-5.19311	2.06815e-07	2.68938e-06	TGFB1I1	CMV-
ENSG00000131831	38.8947	-0.896549	0.172659	-5.19259	2.07384e-07	2.69475e-06	RAI2	CMV-
ENSG00000025434	152.188	-0.282838	0.0544937	-5.19029	2.09967e-07	2.72626e-06	NR1H3	CMV-
ENSG00000130684	190.726	-0.262554	0.0505995	-5.18888	2.11568e-07	2.745e-06	ZNF337	CMV-
ENSG00000246859	19.2428	-0.80369	0.15492	-5.18778	2.12815e-07	2.75911e-06	STARD4-AS1	CMV-
ENSG00000186432	3132.86	0.16553	0.0319226	5.18535	2.15614e-07	2.7933e-06	KPNA4	CMV+
ENSG00000164674	3684.19	0.368835	0.0711476	5.18408	2.17078e-07	2.81016e-06	SYTL3	CMV+
ENSG00000013810	3463.53	-0.226326	0.043671	-5.18253	2.18901e-07	2.83165e-06	TACC3	CMV-
ENSG00000163935	1115.82	-0.233504	0.0450768	-5.18014	2.21718e-07	2.86594e-06	SFMBT1	CMV-
ENSG00000134242	3575.37	0.246229	0.0475403	5.17938	2.22627e-07	2.87235e-06	PTPN22	CMV+
ENSG00000160714	3245.2	0.150982	0.029151	5.17931	2.22712e-07	2.87235e-06	UBE2Q1	CMV+
ENSG00000137207	1968.93	0.146236	0.0282347	5.17931	2.22712e-07	2.87235e-06	YIPF3	CMV+
ENSG00000197386	7224.35	0.131042	0.0253056	5.17838	2.23825e-07	2.88456e-06	HTT	CMV+
ENSG00000154743	284.707	-0.196929	0.038045	-5.17621	2.26436e-07	2.91604e-06	TSEN2	CMV-
ENSG00000135919	81.1918	-0.828381	0.160044	-5.17598	2.26723e-07	2.91757e-06	SERPINE2	CMV-
ENSG00000112394	186.415	-0.777594	0.150327	-5.17269	2.30751e-07	2.96719e-06	SLC16A10	CMV-
ENSG00000122122	12899.3	0.220107	0.0425548	5.17231	2.31214e-07	2.97093e-06	SASH3	CMV+
ENSG00000160932	7500.51	0.290074	0.0560865	5.17191	2.31717e-07	2.97519e-06	LY6E	CMV+
ENSG00000163686	291.492	0.301365	0.0582836	5.17067	2.33258e-07	2.99276e-06	ABHD6	CMV+
ENSG00000178764	2298.6	0.189093	0.0365809	5.16917	2.35131e-07	3.01456e-06	ZHX2	CMV+
ENSG00000125347	10905.3	0.340309	0.0658394	5.16877	2.3564e-07	3.01884e-06	IRF1	CMV+
ENSG00000171444	243.047	-0.480354	0.092983	-5.16604	2.391e-07	3.0609e-06	MCC	CMV-
ENSG00000119682	3368.48	0.119619	0.023157	5.16556	2.39726e-07	3.06665e-06	AREL1	CMV+
ENSG00000145107	25.0937	1.03451	0.200334	5.16392	2.41833e-07	3.09132e-06	TM4SF19	CMV+
ENSG00000279930	38.2773	-0.688531	0.133351	-5.16329	2.42652e-07	3.09949e-06	NA	CMV-
ENSG00000165995	52.1121	-0.494695	0.0958243	-5.16252	2.43647e-07	3.10991e-06	CACNB2	CMV-
ENSG00000101474	10544.7	0.272139	0.0527222	5.16175	2.44657e-07	3.12051e-06	APMAP	CMV+
ENSG00000197599	112.331	-0.617652	0.119721	-5.1591	2.48137e-07	3.16256e-06	CCDC154	CMV-
ENSG00000088992	415.498	0.456327	0.0884586	5.15866	2.48725e-07	3.16772e-06	TESC	CMV+
ENSG00000254750	35.8756	-0.840469	0.162931	-5.15843	2.49033e-07	3.16931e-06	NA	CMV-
ENSG00000114999	1464.81	0.166058	0.0321944	5.15797	2.49646e-07	3.17477e-06	TTL	CMV+
ENSG00000137076	44239.2	0.185601	0.0359948	5.15633	2.51834e-07	3.20026e-06	TLN1	CMV+
ENSG00000234043	16.9228	-0.508041	0.0985484	-5.15524	2.53305e-07	3.21435e-06	NA	CMV-
ENSG00000266916	9.71966	-0.645928	0.125296	-5.15523	2.53315e-07	3.21435e-06	ZNF793-AS1	CMV-
ENSG00000196712	2593.33	0.154329	0.0299511	5.1527	2.56762e-07	3.25571e-06	NF1	CMV+
ENSG00000139438	62.1915	0.526259	0.102148	5.15196	2.57785e-07	3.26628e-06	FAM222A	CMV+
ENSG00000146872	1789.42	0.0961248	0.01866	5.15139	2.58557e-07	3.27289e-06	TLK2	CMV+
ENSG00000159069	7203.61	0.293487	0.0569734	5.1513	2.58685e-07	3.27289e-06	FBXW5	CMV+
ENSG00000235688	22.1715	-1.05979	0.20575	-5.15085	2.59303e-07	3.27739e-06	NA	CMV-
ENSG00000178921	1124.22	-0.194873	0.0378337	-5.15077	2.59419e-07	3.27739e-06	PFAS	CMV-
ENSG00000182952	4061.7	0.161299	0.0313315	5.14815	2.63067e-07	3.32105e-06	HMGN4	CMV+
ENSG00000005513	118.373	-0.632684	0.122904	-5.14781	2.63548e-07	3.3247e-06	SOX8	CMV-
ENSG00000197763	75.5693	-0.510305	0.0992188	-5.14323	2.70054e-07	3.4043e-06	TXNRD3	CMV-
ENSG00000106636	3498.31	0.153366	0.0298209	5.1429	2.70531e-07	3.40782e-06	YKT6	CMV+
ENSG00000188404	19986.3	-0.40808	0.0793589	-5.14221	2.7153e-07	3.41793e-06	SELL	CMV-
ENSG00000129946	53.7559	-1.01668	0.197729	-5.14181	2.72108e-07	3.42271e-06	SHC2	CMV-
ENSG00000135318	1460.88	-0.557602	0.108478	-5.14021	2.74427e-07	3.44937e-06	NT5E	CMV-
ENSG00000166321	110.291	-0.365164	0.0710728	-5.13789	2.77845e-07	3.48979e-06	NUDT13	CMV-
ENSG00000104490	1707.5	0.255924	0.049814	5.1376	2.78275e-07	3.49266e-06	NCALD	CMV+
ENSG00000267838	23.1433	-0.654895	0.127501	-5.13639	2.80066e-07	3.51259e-06	NA	CMV-
ENSG00000205930	110.197	-0.355304	0.0691984	-5.13456	2.82798e-07	3.54364e-06	NA	CMV-
ENSG00000216895	102.516	-0.233378	0.0454533	-5.13446	2.82951e-07	3.54364e-06	RBM33-DT	CMV-
ENSG00000197283	3661	-0.246339	0.0479889	-5.13326	2.84767e-07	3.56381e-06	SYNGAP1	CMV-
ENSG00000225032	242.194	-0.63198	0.123153	-5.13164	2.87222e-07	3.59193e-06	LOC102723566	CMV-
ENSG00000225127	10.9366	0.710492	0.138483	5.13054	2.88915e-07	3.60856e-06	LINC00237	CMV+
ENSG00000161653	49.52	0.413746	0.0806444	5.1305	2.88968e-07	3.60856e-06	NAGS	CMV+
ENSG00000134287	4954.95	0.177264	0.0345624	5.12881	2.91581e-07	3.63857e-06	ARF3	CMV+
ENSG00000230006	71.5949	-0.833256	0.162496	-5.12786	2.93057e-07	3.65435e-06	NA	CMV-
ENSG00000166963	85.3065	-0.697426	0.136034	-5.12687	2.94605e-07	3.67101e-06	MAP1A	CMV-
ENSG00000151348	2086.58	0.179777	0.0350763	5.1253	2.97068e-07	3.69904e-06	EXT2	CMV+
ENSG00000102967	498.784	-0.182481	0.0356179	-5.12331	3.00213e-07	3.7346e-06	DHODH	CMV-
ENSG00000179218	16836.5	0.209373	0.0408682	5.12313	3.005e-07	3.7346e-06	CALR	CMV+
ENSG00000181804	596.093	0.19154	0.0373876	5.12309	3.00572e-07	3.7346e-06	SLC9A9	CMV+
ENSG00000137815	3546.44	0.104202	0.0203475	5.12113	3.03717e-07	3.76924e-06	RTF1	CMV+
ENSG00000017483	976.759	0.17962	0.0350746	5.12108	3.03795e-07	3.76924e-06	SLC38A5	CMV+
ENSG00000230725	11.7571	-0.780333	0.15243	-5.11928	3.06699e-07	3.80154e-06	LOC284798	CMV-
ENSG00000175224	3756.15	0.138208	0.026998	5.1192	3.06838e-07	3.80154e-06	ATG13	CMV+
ENSG00000227508	46.4202	-0.717331	0.140162	-5.11788	3.08995e-07	3.82553e-06	LINC01624	CMV-
ENSG00000277586	363.214	-1.1508	0.224886	-5.11724	3.10044e-07	3.83577e-06	NEFL	CMV-
ENSG00000170876	3420.04	0.150086	0.0293374	5.11587	3.12297e-07	3.85873e-06	TMEM43	CMV+
ENSG00000095066	414.266	-0.34118	0.0666909	-5.11584	3.12346e-07	3.85873e-06	HOOK2	CMV-
ENSG00000164116	20.4463	-0.948339	0.185398	-5.11515	3.13492e-07	3.86789e-06	GUCY1A1	CMV-
ENSG00000137275	3036.58	0.147324	0.0288019	5.11507	3.13626e-07	3.86789e-06	RIPK1	CMV+
ENSG00000100196	24.8048	-0.640817	0.125282	-5.11499	3.13758e-07	3.86789e-06	KDELR3	CMV-
ENSG00000223553	9.36626	-1.20486	0.235578	-5.11447	3.14617e-07	3.87572e-06	SMPD4P1	CMV-
ENSG00000142252	228.677	0.242292	0.0473777	5.11405	3.15331e-07	3.88175e-06	GEMIN7	CMV+
ENSG00000256667	693.005	0.595756	0.116512	5.11327	3.16625e-07	3.89492e-06	NA	CMV+
ENSG00000099942	4834.89	0.175606	0.0343521	5.11195	3.18852e-07	3.91952e-06	CRKL	CMV+
ENSG00000115339	532.445	0.374119	0.0731905	5.11158	3.19478e-07	3.92443e-06	GALNT3	CMV+
ENSG00000198373	3820.76	0.153311	0.0299955	5.11112	3.20262e-07	3.93127e-06	WWP2	CMV+
ENSG00000157077	249.607	-0.383326	0.0750097	-5.11035	3.21556e-07	3.94436e-06	ZFYVE9	CMV-
ENSG00000072803	1943.36	0.130378	0.0255133	5.11022	3.21789e-07	3.94442e-06	FBXW11	CMV+
ENSG00000197275	33.2948	-0.457973	0.0896682	-5.10742	3.26583e-07	4.00036e-06	RAD54B	CMV-
ENSG00000069493	6995.74	0.223351	0.0437439	5.10587	3.29274e-07	4.03047e-06	CLEC2D	CMV+
ENSG00000072163	123.335	-0.668295	0.130908	-5.10507	3.30677e-07	4.04477e-06	LIMS2	CMV-
ENSG00000235954	408.203	-0.213641	0.0418563	-5.10417	3.32249e-07	4.06113e-06	TTC28-AS1	CMV-
ENSG00000134193	138.559	-0.917725	0.179807	-5.10395	3.32639e-07	4.06303e-06	REG4	CMV-
ENSG00000228985	9.11344	-1.02947	0.201731	-5.10319	3.33967e-07	4.07637e-06	TRDD3	CMV-
ENSG00000106397	1674.52	0.20014	0.0392228	5.10265	3.34929e-07	4.08523e-06	PLOD3	CMV+
ENSG00000254777	15.2337	-0.580494	0.113821	-5.10004	3.39582e-07	4.13907e-06	NA	CMV-
ENSG00000115468	52.5191	-0.641767	0.125888	-5.09791	3.43417e-07	4.18288e-06	EFHD1	CMV-
ENSG00000166780	258.883	-0.427038	0.0837932	-5.09633	3.46295e-07	4.21496e-06	BMERB1	CMV-
ENSG00000186625	704.075	0.11785	0.0231362	5.09376	3.5103e-07	4.26959e-06	KATNA1	CMV+
ENSG00000119714	1384.24	0.40291	0.0791253	5.09205	3.54221e-07	4.30537e-06	GPR68	CMV+
ENSG00000245848	234.159	0.62653	0.123067	5.09095	3.5627e-07	4.32724e-06	CEBPA	CMV+
ENSG00000272645	270.326	-0.450246	0.0884593	-5.08987	3.58306e-07	4.34892e-06	NA	CMV-
ENSG00000175556	219.784	-0.318147	0.0625125	-5.08933	3.5933e-07	4.3578e-06	LONRF3	CMV-
ENSG00000082014	514.869	-0.421547	0.0828313	-5.08922	3.59541e-07	4.3578e-06	SMARCD3	CMV-
ENSG00000197321	1690.81	-0.256199	0.0503456	-5.08882	3.60302e-07	4.36397e-06	SVIL	CMV-
ENSG00000281100	82.7551	0.261395	0.0513715	5.08832	3.61246e-07	4.37233e-06	NA	CMV+
ENSG00000134986	85.0975	-0.577589	0.113522	-5.08791	3.62022e-07	4.37867e-06	NREP	CMV-
ENSG00000197540	7178.68	0.324293	0.0637624	5.08595	3.65785e-07	4.42109e-06	GZMM	CMV+
ENSG00000136986	3432.03	0.189406	0.0372574	5.0837	3.70144e-07	4.47065e-06	DERL1	CMV+
ENSG00000275418	11.9503	-0.655359	0.128958	-5.08196	3.73555e-07	4.5087e-06	NA	CMV-
ENSG00000163875	2755.76	0.141219	0.0277958	5.08059	3.76267e-07	4.53828e-06	MEAF6	CMV+
ENSG00000116688	4070.83	0.122268	0.0240803	5.0775	3.82431e-07	4.60941e-06	MFN2	CMV+
ENSG00000235978	16.9982	-0.509641	0.100439	-5.07413	3.89269e-07	4.68856e-06	LOC124906209	CMV-
ENSG00000198478	283.478	-0.789583	0.155706	-5.07097	3.95796e-07	4.76387e-06	SH3BGRL2	CMV-
ENSG00000135119	51.3145	-0.416389	0.0821699	-5.06741	4.03258e-07	4.84759e-06	RNFT2	CMV-
ENSG00000265692	12.7168	-0.703977	0.138923	-5.06739	4.03312e-07	4.84759e-06	LINC01970	CMV-
ENSG00000223820	19.3111	-0.494248	0.0975767	-5.06523	4.07913e-07	4.89948e-06	NA	CMV-
ENSG00000161551	272.566	-0.313479	0.0618958	-5.06463	4.09194e-07	4.91146e-06	ZNF577	CMV-
ENSG00000130511	5061.71	0.370784	0.0732243	5.06367	4.1126e-07	4.93127e-06	SSBP4	CMV+
ENSG00000273230	82.6962	-0.436093	0.0861232	-5.0636	4.11414e-07	4.93127e-06	NA	CMV-
ENSG00000139579	874.555	0.175712	0.0347116	5.06206	4.14757e-07	4.9679e-06	NABP2	CMV+
ENSG00000159267	1135.48	0.176937	0.0349682	5.05994	4.19394e-07	5.01996e-06	HLCS	CMV+
ENSG00000124767	2087.19	0.191794	0.0379078	5.05949	4.20384e-07	5.02834e-06	GLO1	CMV+
ENSG00000153071	300.414	-0.702436	0.138894	-5.05734	4.25144e-07	5.08176e-06	DAB2	CMV-
ENSG00000169499	4594.59	0.20657	0.0408502	5.05676	4.26437e-07	5.0937e-06	PLEKHA2	CMV+
ENSG00000123612	148.429	-0.529263	0.104669	-5.05656	4.26893e-07	5.09563e-06	ACVR1C	CMV-
ENSG00000154001	2928.19	0.159926	0.0316358	5.05521	4.29911e-07	5.12812e-06	PPP2R5E	CMV+
ENSG00000167394	251.373	0.24531	0.0485491	5.05283	4.3531e-07	5.18894e-06	ZNF668	CMV+
ENSG00000214575	15.7382	-0.711481	0.140821	-5.05238	4.36338e-07	5.19762e-06	CPEB1	CMV-
ENSG00000169047	336.869	-0.530877	0.105079	-5.05216	4.36851e-07	5.20015e-06	IRS1	CMV-
ENSG00000071967	273.872	-0.748284	0.148146	-5.051	4.39501e-07	5.2281e-06	CYBRD1	CMV-
ENSG00000105426	74.8303	-0.73891	0.146381	-5.04787	4.46765e-07	5.31085e-06	PTPRS	CMV-
ENSG00000117643	1152.31	-0.406788	0.0805902	-5.04761	4.47365e-07	5.31434e-06	MAN1C1	CMV-
ENSG00000270015	399.853	-0.423515	0.0839125	-5.0471	4.48571e-07	5.32501e-06	NA	CMV-
ENSG00000173198	183.198	-0.620417	0.12293	-5.04691	4.49023e-07	5.32672e-06	CYSLTR1	CMV-
ENSG00000170989	7722.79	0.351329	0.0696301	5.04565	4.51981e-07	5.35815e-06	S1PR1	CMV+
ENSG00000103111	3184.25	0.108439	0.0215025	5.0431	4.58055e-07	5.42643e-06	MON1B	CMV+
ENSG00000255026	1470.02	-0.815928	0.161797	-5.04291	4.58499e-07	5.42798e-06	NA	CMV-
ENSG00000170540	3679.8	0.231364	0.04591	5.03951	4.6673e-07	5.51825e-06	ARL6IP1	CMV+
ENSG00000151176	1595.71	0.190105	0.037723	5.03949	4.66762e-07	5.51825e-06	PLBD2	CMV+
ENSG00000135722	250.958	-0.37025	0.0734751	-5.03912	4.67679e-07	5.52531e-06	FBXL8	CMV-
ENSG00000162931	91.8284	-0.437781	0.0868799	-5.03893	4.68147e-07	5.52707e-06	TRIM17	CMV-
ENSG00000136167	71726.2	0.190328	0.0377783	5.03802	4.70383e-07	5.54969e-06	LCP1	CMV+
ENSG00000185811	26853	0.152275	0.0302288	5.03741	4.71872e-07	5.56346e-06	IKZF1	CMV+
ENSG00000125449	686.318	0.204121	0.0405238	5.03706	4.72732e-07	5.56697e-06	ARMC7	CMV+
ENSG00000204525	96239.5	0.232947	0.0462469	5.03703	4.72813e-07	5.56697e-06	HLA-C	CMV+
ENSG00000132199	1123.2	-0.423035	0.0840054	-5.03581	4.75832e-07	5.59871e-06	ENOSF1	CMV-
ENSG00000099889	350.643	-0.613625	0.12187	-5.03506	4.77701e-07	5.61688e-06	ARVCF	CMV-
ENSG00000101546	239.357	-0.186573	0.0370691	-5.0331	4.82604e-07	5.67068e-06	RBFA	CMV-
ENSG00000167106	10066.8	-0.352557	0.0700496	-5.03296	4.82953e-07	5.67093e-06	EEIG1	CMV-
ENSG00000197497	115.491	-0.401821	0.0798801	-5.0303	4.89708e-07	5.74635e-06	ZNF665	CMV-
ENSG00000181588	190.281	0.36764	0.0731056	5.02889	4.93334e-07	5.78498e-06	MEX3D	CMV+
ENSG00000124120	1510.43	0.148387	0.0295147	5.02758	4.96701e-07	5.82051e-06	TTPAL	CMV+
ENSG00000171681	6799.91	0.180153	0.0358506	5.02509	5.0319e-07	5.89256e-06	ATF7IP	CMV+
ENSG00000138311	461.232	0.564813	0.112427	5.02383	5.065e-07	5.92732e-06	ZNF365	CMV+
ENSG00000128908	2792.55	0.11359	0.0226119	5.02346	5.07492e-07	5.93492e-06	INO80	CMV+
ENSG00000086289	105.594	0.631254	0.12568	5.02269	5.09538e-07	5.95481e-06	EPDR1	CMV+
ENSG00000105204	1094.28	0.283851	0.0565208	5.02207	5.11175e-07	5.96838e-06	DYRK1B	CMV+
ENSG00000103942	78.1866	-0.328985	0.065509	-5.02199	5.11388e-07	5.96838e-06	HOMER2	CMV-
ENSG00000103264	1903.03	0.190904	0.0380178	5.02143	5.1287e-07	5.98165e-06	FBXO31	CMV+
ENSG00000237422	8.76932	0.820672	0.163493	5.01962	5.17736e-07	6.03433e-06	NA	CMV+
ENSG00000278959	19.1898	-0.6142	0.122371	-5.01915	5.18995e-07	6.04493e-06	NA	CMV-
ENSG00000188483	92.5677	0.696087	0.138712	5.01823	5.21502e-07	6.07004e-06	IER5L	CMV+
ENSG00000176728	10.6857	-0.815118	0.162447	-5.01774	5.22829e-07	6.0814e-06	TTTY14	CMV-
ENSG00000139644	24335.8	0.16755	0.0334	5.01646	5.2632e-07	6.1179e-06	TMBIM6	CMV+
ENSG00000130227	3134.72	0.0966701	0.0192742	5.01552	5.28913e-07	6.14391e-06	XPO7	CMV+
ENSG00000163902	6593.09	0.186057	0.0371048	5.01436	5.32109e-07	6.17689e-06	RPN1	CMV+
ENSG00000239900	2037.53	-0.17314	0.0345318	-5.01394	5.33253e-07	6.18602e-06	ADSL	CMV-
ENSG00000198589	6330.47	0.162075	0.0323276	5.01351	5.34455e-07	6.19581e-06	LRBA	CMV+
ENSG00000134765	318.866	-0.806871	0.160957	-5.01297	5.3597e-07	6.20922e-06	DSC1	CMV-
ENSG00000059758	2607.04	0.174459	0.034804	5.01262	5.36938e-07	6.21627e-06	CDK17	CMV+
ENSG00000151729	528.801	0.152175	0.0303745	5.00994	5.44463e-07	6.29917e-06	SLC25A4	CMV+
ENSG00000101052	801.006	0.169722	0.033882	5.00921	5.46531e-07	6.31888e-06	IFT52	CMV+
ENSG00000164609	3040.03	0.121628	0.0242836	5.00865	5.48137e-07	6.33322e-06	SLU7	CMV+
ENSG00000120254	294.598	-0.37104	0.074109	-5.00668	5.53758e-07	6.3939e-06	MTHFD1L	CMV-
ENSG00000122543	27.2436	-0.537425	0.107358	-5.00592	5.55961e-07	6.41505e-06	OCM	CMV-
ENSG00000119771	54.1364	-0.455736	0.0910459	-5.00556	5.56998e-07	6.42273e-06	KLHL29	CMV-
ENSG00000118200	151.267	-0.524108	0.104717	-5.00501	5.58589e-07	6.43679e-06	CAMSAP2	CMV-
ENSG00000122783	966.15	0.135166	0.0270078	5.00471	5.59461e-07	6.44255e-06	CYREN	CMV+
ENSG00000274824	15.755	-0.716529	0.143262	-5.00151	5.6883e-07	6.54608e-06	MIR7152	CMV-
ENSG00000245573	26.0691	-0.447821	0.0895711	-4.99961	5.74456e-07	6.60644e-06	BDNF-AS	CMV-
ENSG00000175920	16.1535	-0.840865	0.168199	-4.99924	5.75574e-07	6.6149e-06	DOK7	CMV-
ENSG00000263417	40.5902	-0.768705	0.153781	-4.99871	5.77154e-07	6.62865e-06	GTSCR1	CMV-
ENSG00000261302	9.79777	-0.889741	0.178021	-4.99797	5.79385e-07	6.64813e-06	NUP93-DT	CMV-
ENSG00000105887	8076.87	0.240234	0.048067	4.99789	5.79618e-07	6.64813e-06	MTPN	CMV+
ENSG00000114654	12.9283	-0.787465	0.157571	-4.99752	5.80733e-07	6.65651e-06	EFCC1	CMV-
ENSG00000157617	315.478	-0.282475	0.0565544	-4.99476	5.89101e-07	6.74792e-06	C2CD2	CMV-
ENSG00000109065	904.331	-0.234329	0.0469163	-4.99463	5.89487e-07	6.74792e-06	NAT9	CMV-
ENSG00000211799	550.831	0.605077	0.121191	4.99277	5.95191e-07	6.8087e-06	TRAV19	CMV+
ENSG00000100225	4848.62	0.158207	0.031691	4.99217	5.97038e-07	6.82532e-06	FBXO7	CMV+
ENSG00000269821	72.2247	-0.614991	0.123197	-4.99194	5.97757e-07	6.82902e-06	KCNQ1OT1	CMV-
ENSG00000110108	4959.91	0.217014	0.0434747	4.99172	5.98442e-07	6.83092e-06	TMEM109	CMV+
ENSG00000110841	97.312	-0.384493	0.0770275	-4.99163	5.98711e-07	6.83092e-06	PPFIBP1	CMV-
ENSG00000186318	285.968	-0.347176	0.069574	-4.99003	6.03709e-07	6.8834e-06	BACE1	CMV-
ENSG00000136908	995.624	0.157493	0.0315757	4.98778	6.10759e-07	6.9592e-06	DPM2	CMV+
ENSG00000156973	952.534	0.181676	0.0364295	4.98704	6.13104e-07	6.98131e-06	PDE6D	CMV+
ENSG00000160588	572.737	-0.343592	0.0689034	-4.98658	6.1458e-07	6.99352e-06	MPZL3	CMV-
ENSG00000272711	30.3043	-0.732837	0.146991	-4.98559	6.17723e-07	7.02467e-06	HK2-DT	CMV-
ENSG00000173406	35.7849	-0.769482	0.154383	-4.98423	6.2209e-07	7.06969e-06	DAB1	CMV-
ENSG00000101182	4550.16	0.153658	0.0308376	4.9828	6.26711e-07	7.11381e-06	PSMA7	CMV+
ENSG00000223704	116.215	-0.528336	0.106033	-4.98276	6.26833e-07	7.11381e-06	NA	CMV-
ENSG00000168477	162.349	-0.497932	0.0999332	-4.98265	6.27205e-07	7.11381e-06	TNXB	CMV-
ENSG00000149292	512.143	-0.329415	0.0661484	-4.97995	6.3602e-07	7.20906e-06	TTC12	CMV-
ENSG00000215375	221.042	-0.450456	0.090459	-4.97967	6.36932e-07	7.21467e-06	MYL5	CMV-
ENSG00000134107	5256.13	0.360557	0.0724103	4.97936	6.37951e-07	7.22149e-06	BHLHE40	CMV+
ENSG00000134313	5914.9	0.131947	0.026514	4.9765	6.47459e-07	7.32432e-06	KIDINS220	CMV+
ENSG00000116209	5120.16	0.149311	0.0300109	4.97522	6.51727e-07	7.3678e-06	TMEM59	CMV+
ENSG00000198513	113.838	0.503613	0.101238	4.97453	6.5405e-07	7.38923e-06	ATL1	CMV+
ENSG00000177932	433.985	-0.236071	0.0474583	-4.97428	6.54901e-07	7.39402e-06	ZNF354C	CMV-
ENSG00000269696	10.9045	-0.67939	0.1366	-4.97355	6.57362e-07	7.41697e-06	ZNF470-DT	CMV-
ENSG00000184584	4781.65	0.174496	0.0350858	4.9734	6.5788e-07	7.41797e-06	STING1	CMV+
ENSG00000163412	3720.17	0.280376	0.0563987	4.97131	6.65011e-07	7.4935e-06	EIF4E3	CMV+
ENSG00000151718	232.905	-0.429099	0.0863464	-4.9695	6.71251e-07	7.55461e-06	WWC2	CMV-
ENSG00000133392	165.298	-0.446912	0.0899312	-4.96949	6.71308e-07	7.55461e-06	MYH11	CMV-
ENSG00000168701	592.055	0.151087	0.0304038	4.96935	6.71766e-07	7.55486e-06	TMEM208	CMV+
ENSG00000271366	18.7322	-0.784613	0.157901	-4.96901	6.72967e-07	7.56345e-06	NA	CMV-
ENSG00000171867	4917.53	0.224491	0.0451817	4.96862	6.74308e-07	7.5736e-06	PRNP	CMV+
ENSG00000114737	3170.05	-0.606592	0.122114	-4.96742	6.78491e-07	7.61564e-06	CISH	CMV-
ENSG00000245025	44.8453	0.305961	0.061612	4.96593	6.83711e-07	7.66926e-06	NA	CMV+
ENSG00000079999	2085.22	0.267905	0.0539584	4.96504	6.86872e-07	7.69973e-06	KEAP1	CMV+
ENSG00000213366	418.155	-0.685266	0.138051	-4.96384	6.91117e-07	7.7423e-06	GSTM2	CMV-
ENSG00000154945	1487.4	0.120391	0.0242573	4.96309	6.93793e-07	7.76288e-06	ANKRD40	CMV+
ENSG00000187187	244.489	-0.296243	0.0596894	-4.96308	6.93851e-07	7.76288e-06	ZNF546	CMV-
ENSG00000215493	12.8209	-0.543413	0.109494	-4.96293	6.94366e-07	7.76362e-06	NA	CMV-
ENSG00000175707	81.5016	-0.539715	0.10877	-4.96198	6.97767e-07	7.79661e-06	KDF1	CMV-
ENSG00000271856	1045.38	-0.367298	0.0740342	-4.96119	7.00624e-07	7.82348e-06	LINC01215	CMV-
ENSG00000197467	41.931	-1.08042	0.217828	-4.95997	7.05034e-07	7.86765e-06	COL13A1	CMV-
ENSG00000279066	54.6105	-0.607847	0.122616	-4.95731	7.14745e-07	7.97048e-06	NA	CMV-
ENSG00000167550	174.307	0.276159	0.0557086	4.9572	7.1517e-07	7.97048e-06	RHEBL1	CMV+
ENSG00000043143	15164.8	0.182664	0.0368534	4.9565	7.17749e-07	7.99408e-06	JADE2	CMV+
ENSG00000241511	17.3339	-0.584537	0.11794	-4.95622	7.18772e-07	8.00033e-06	RPS15AP24	CMV-
ENSG00000167363	113.503	-0.33572	0.0677568	-4.95478	7.24114e-07	8.05461e-06	FN3K	CMV-
ENSG00000225756	42.1568	-0.741322	0.14964	-4.95405	7.26853e-07	8.07863e-06	DBH-AS1	CMV-
ENSG00000111266	3130.28	-0.386384	0.077995	-4.95395	7.27207e-07	8.07863e-06	DUSP16	CMV-
ENSG00000272382	45.7371	-0.320606	0.0647398	-4.95223	7.33673e-07	8.14523e-06	NA	CMV-
ENSG00000105699	1517.03	-0.440852	0.0890257	-4.95196	7.3468e-07	8.15118e-06	LSR	CMV-
ENSG00000267414	19.2942	0.588811	0.118918	4.95139	7.36846e-07	8.16998e-06	SETBP1-DT	CMV+
ENSG00000132694	715.43	-0.50378	0.101756	-4.95089	7.38755e-07	8.18589e-06	ARHGEF11	CMV-
ENSG00000173818	208.199	-0.217567	0.0439491	-4.95042	7.40533e-07	8.20035e-06	ENDOV	CMV-
ENSG00000196704	2685.4	0.122769	0.0248099	4.94837	7.48371e-07	8.28185e-06	AMZ2	CMV+
ENSG00000277496	290.591	-0.355844	0.0719698	-4.94436	7.63955e-07	8.44661e-06	NA	CMV-
ENSG00000108375	213.113	-0.344337	0.0696435	-4.94429	7.64235e-07	8.44661e-06	RNF43	CMV-
ENSG00000183864	2568.09	0.254843	0.0515477	4.94382	7.66062e-07	8.46139e-06	TOB2	CMV+
ENSG00000079385	101.314	-0.900121	0.182105	-4.94288	7.69786e-07	8.4971e-06	CEACAM1	CMV-
ENSG00000111249	15.2566	-0.933537	0.188874	-4.94264	7.70728e-07	8.49799e-06	CUX2	CMV-
ENSG00000158109	3356.58	0.194321	0.0393163	4.94251	7.71234e-07	8.49799e-06	TPRG1L	CMV+
ENSG00000166432	1100.76	-0.436434	0.0883027	-4.94248	7.71339e-07	8.49799e-06	ZMAT1	CMV-
ENSG00000261594	22.8997	0.688271	0.139261	4.94232	7.7198e-07	8.49964e-06	TPBGL	CMV+
ENSG00000146530	47.14	-0.990657	0.200474	-4.94156	7.74992e-07	8.52738e-06	VWDE	CMV-
ENSG00000176533	240.634	-0.459275	0.0929483	-4.94119	7.76491e-07	8.53844e-06	GNG7	CMV-
ENSG00000151611	314.615	0.232586	0.0470787	4.94038	7.79723e-07	8.56854e-06	MMAA	CMV+
ENSG00000105329	19356.7	0.286682	0.0580326	4.94	7.81208e-07	8.57941e-06	TGFB1	CMV+
ENSG00000257108	59.1085	-0.447376	0.0905917	-4.93837	7.8778e-07	8.64175e-06	NHLRC4	CMV-
ENSG00000166886	391.639	-0.301047	0.0609611	-4.93835	7.87883e-07	8.64175e-06	NAB2	CMV-
ENSG00000147457	4945.95	-0.305107	0.0618014	-4.9369	7.93742e-07	8.70049e-06	CHMP7	CMV-
ENSG00000173588	300.209	-0.204682	0.0414647	-4.93629	7.96214e-07	8.72207e-06	CEP83	CMV-
ENSG00000249898	25.6352	-0.36775	0.0745129	-4.93538	7.99958e-07	8.75754e-06	NA	CMV-
ENSG00000253980	39.6094	-0.636837	0.129045	-4.93501	8.01461e-07	8.76845e-06	NA	CMV-
ENSG00000182253	579.736	0.745918	0.151172	4.93424	8.04627e-07	8.79753e-06	SYNM	CMV+
ENSG00000119632	556.313	0.23323	0.0472791	4.93304	8.09587e-07	8.84293e-06	IFI27L2	CMV+
ENSG00000188818	54.2931	-0.671959	0.136217	-4.93299	8.09801e-07	8.84293e-06	ZDHHC11	CMV-
ENSG00000204934	143.968	-0.415344	0.0842221	-4.93154	8.15857e-07	8.89964e-06	ATP6V0E2-AS1	CMV-
ENSG00000084090	4769.74	0.144516	0.0293046	4.9315	8.16023e-07	8.89964e-06	STARD7	CMV+
ENSG00000133134	538.196	-0.356036	0.0722071	-4.93076	8.19103e-07	8.92761e-06	BEX2	CMV-
ENSG00000106976	23.6053	-0.501463	0.101734	-4.92918	8.25773e-07	8.99464e-06	DNM1	CMV-
ENSG00000198356	2244.66	0.196315	0.039849	4.92648	8.3726e-07	9.11403e-06	GET3	CMV+
ENSG00000162639	1624.28	0.167311	0.0339626	4.92633	8.37888e-07	9.11512e-06	HENMT1	CMV+
ENSG00000184517	548.676	0.213084	0.0432665	4.92491	8.43974e-07	9.17557e-06	ZFP1	CMV+
ENSG00000180901	2079.47	0.137403	0.0279036	4.92422	8.46977e-07	9.20243e-06	KCTD2	CMV+
ENSG00000100345	101222	0.167992	0.0341235	4.92306	8.52029e-07	9.25151e-06	MYH9	CMV+
ENSG00000150967	85.6688	-0.379928	0.0771978	-4.92148	8.58916e-07	9.32045e-06	ABCB9	CMV-
ENSG00000167083	553.389	0.275395	0.0559697	4.92042	8.63579e-07	9.36518e-06	GNGT2	CMV+
ENSG00000074935	529.292	-0.219313	0.0445896	-4.91847	8.72236e-07	9.45046e-06	TUBE1	CMV-
ENSG00000142156	381.08	-0.590408	0.120041	-4.9184	8.72535e-07	9.45046e-06	COL6A1	CMV-
ENSG00000249673	873.505	0.202399	0.0411593	4.91746	8.76733e-07	9.48999e-06	NA	CMV+
ENSG00000132376	3285.96	0.157189	0.0319702	4.91672	8.80077e-07	9.52023e-06	INPP5K	CMV+
ENSG00000170891	10.4454	-1.28179	0.26083	-4.9143	8.91024e-07	9.63263e-06	CYTL1	CMV-
ENSG00000160111	151.052	-0.702878	0.143041	-4.91381	8.93243e-07	9.6506e-06	CPAMD8	CMV-
ENSG00000218357	46.4458	-1.02157	0.207952	-4.91252	8.99149e-07	9.70834e-06	LINC01644	CMV-
ENSG00000162878	24.5447	-1.25039	0.254654	-4.91016	9.10041e-07	9.8166e-06	PKDCC	CMV-
ENSG00000174136	88.1022	-0.601743	0.122552	-4.9101	9.1031e-07	9.8166e-06	RGMB	CMV-
ENSG00000077420	6183.88	0.173568	0.0353509	4.90986	9.11401e-07	9.82224e-06	APBB1IP	CMV+
ENSG00000141293	4700.98	0.180027	0.0366694	4.90945	9.13299e-07	9.83658e-06	SKAP1	CMV+
ENSG00000183826	1603.59	0.157301	0.0320423	4.90917	9.14623e-07	9.84035e-06	BTBD9	CMV+
ENSG00000057294	25.5988	-1.14213	0.232655	-4.90914	9.14786e-07	9.84035e-06	PKP2	CMV-
ENSG00000278318	33.5418	-0.809648	0.164977	-4.90765	9.21735e-07	9.90893e-06	ZNF229	CMV-
ENSG00000270820	56.4277	-0.285862	0.0582654	-4.9062	9.28563e-07	9.97614e-06	USP34-DT	CMV-
ENSG00000117461	230.426	0.404882	0.0825314	4.90579	9.30534e-07	9.99112e-06	PIK3R3	CMV+
ENSG00000144566	1574.52	0.126143	0.0257165	4.90512	9.33701e-07	1.00189e-05	RAB5A	CMV+
ENSG00000075340	211.823	-0.749956	0.15291	-4.90457	9.36343e-07	1.0041e-05	ADD2	CMV-
ENSG00000133935	961.082	0.18291	0.0372998	4.90378	9.40092e-07	1.0075e-05	ERG28	CMV+
ENSG00000261879	28.0223	-0.472611	0.0963858	-4.90333	9.42251e-07	1.00864e-05	ZNF594-DT	CMV-
ENSG00000176919	90.8246	0.599966	0.122359	4.90332	9.42323e-07	1.00864e-05	C8G	CMV+
ENSG00000244203	14.0584	-0.710539	0.144925	-4.9028	9.44797e-07	1.01066e-05	FOXP1-AS1	CMV-
ENSG00000212743	14.0739	-0.661355	0.134906	-4.90236	9.46919e-07	1.01231e-05	NA	CMV-
ENSG00000171680	251.42	-0.488103	0.0995691	-4.90216	9.47899e-07	1.01273e-05	PLEKHG5	CMV-
ENSG00000141741	535.05	0.237039	0.0483619	4.90136	9.51774e-07	1.01624e-05	MIEN1	CMV+
ENSG00000104907	1749.63	-0.267002	0.0544874	-4.90025	9.57149e-07	1.02135e-05	TRMT1	CMV-
ENSG00000090020	1550.76	0.153066	0.0312481	4.8984	9.66197e-07	1.03037e-05	SLC9A1	CMV+
ENSG00000126947	49.9309	-0.679445	0.138716	-4.8981	9.67699e-07	1.03134e-05	ARMCX1	CMV-
ENSG00000142546	5499.75	-0.346373	0.070726	-4.89739	9.71188e-07	1.03442e-05	NOSIP	CMV-
ENSG00000067840	5622.92	0.405582	0.0828342	4.89632	9.76491e-07	1.03943e-05	PDZD4	CMV+
ENSG00000007264	8083.57	0.330118	0.0674254	4.89604	9.77857e-07	1.04024e-05	MATK	CMV+
ENSG00000197296	317.513	-0.190599	0.038932	-4.89568	9.79681e-07	1.04154e-05	FITM2	CMV-
ENSG00000267440	12.226	-0.853949	0.17445	-4.89508	9.82646e-07	1.04405e-05	LINC02594	CMV-
ENSG00000148814	203.334	-0.285949	0.058441	-4.89296	9.93326e-07	1.05475e-05	LRRC27	CMV-
ENSG00000237926	10.1808	-0.766899	0.156789	-4.89127	1.00188e-06	1.06319e-05	NA	CMV-
ENSG00000267420	9.4747	-0.857522	0.175396	-4.88907	1.01315e-06	1.07385e-05	NA	CMV-
ENSG00000117713	11084.9	0.134379	0.0274856	4.88906	1.01317e-06	1.07385e-05	ARID1A	CMV+
ENSG00000131368	1081.5	-0.296724	0.0607027	-4.88814	1.01791e-06	1.07821e-05	MRPS25	CMV-
ENSG00000166532	604.85	-0.311747	0.0638133	-4.88529	1.03276e-06	1.09327e-05	RIMKLB	CMV-
ENSG00000140479	45.0273	-0.809246	0.165654	-4.88514	1.03353e-06	1.09342e-05	PCSK6	CMV-
ENSG00000214491	9.75951	-1.4133	0.289333	-4.8847	1.03586e-06	1.09522e-05	SEC14L6	CMV-
ENSG00000178035	2883.15	-0.203037	0.041569	-4.88434	1.03774e-06	1.09654e-05	IMPDH2	CMV-
ENSG00000107438	504.406	0.440377	0.090181	4.88326	1.04347e-06	1.10127e-05	PDLIM1	CMV+
ENSG00000075151	3238.93	0.218887	0.0448241	4.88325	1.0435e-06	1.10127e-05	EIF4G3	CMV+
ENSG00000186469	11308.1	0.240174	0.0491856	4.88301	1.04478e-06	1.10195e-05	GNG2	CMV+
ENSG00000134716	32.2369	-0.707184	0.144841	-4.88248	1.04759e-06	1.10425e-05	CYP2J2	CMV-
ENSG00000213967	35.4356	-0.425401	0.0871324	-4.88223	1.04893e-06	1.10498e-05	ZNF726	CMV-
ENSG00000185803	955.001	0.251674	0.0515661	4.8806	1.05764e-06	1.11349e-05	SLC52A2	CMV+
ENSG00000100242	31320	0.192995	0.0395747	4.87672	1.07865e-06	1.13491e-05	SUN2	CMV+
ENSG00000124214	2903.59	0.106763	0.0218955	4.87601	1.08251e-06	1.13828e-05	STAU1	CMV+
ENSG00000154803	947.933	-0.198275	0.0406703	-4.8752	1.08701e-06	1.14231e-05	FLCN	CMV-
ENSG00000171224	120.005	-0.368514	0.0755928	-4.87498	1.08817e-06	1.14284e-05	FAM241B	CMV-
ENSG00000182489	45.3177	-0.867661	0.177989	-4.8748	1.08916e-06	1.14319e-05	XKRX	CMV-
ENSG00000175294	45.8109	-0.783034	0.160635	-4.87461	1.09021e-06	1.1436e-05	CATSPER1	CMV-
ENSG00000128989	4202.17	0.186656	0.0382932	4.8744	1.09138e-06	1.14413e-05	ARPP19	CMV+
ENSG00000178947	67.4343	-0.493737	0.101344	-4.8719	1.10531e-06	1.15803e-05	SMIM10L2A	CMV-
ENSG00000268510	35.1711	-0.649951	0.133456	-4.87015	1.11511e-06	1.1676e-05	NA	CMV-
ENSG00000188011	316.214	0.529735	0.108777	4.86989	1.11658e-06	1.16842e-05	RTP5	CMV+
ENSG00000205085	16.8445	-0.640714	0.131616	-4.86806	1.12696e-06	1.17858e-05	GARIN1A	CMV-
ENSG00000147202	792.935	0.20213	0.0415483	4.86496	1.14482e-06	1.19653e-05	DIAPH2	CMV+
ENSG00000140836	148.824	-0.702467	0.144412	-4.86431	1.14854e-06	1.19969e-05	ZFHX3	CMV-
ENSG00000277715	9.3984	-0.779307	0.160296	-4.86168	1.16392e-06	1.21502e-05	NA	CMV-
ENSG00000095787	9034.79	0.101814	0.0209454	4.86091	1.16848e-06	1.21905e-05	WAC	CMV+
ENSG00000039560	21.8065	-0.848845	0.174651	-4.86024	1.17246e-06	1.22247e-05	RAI14	CMV-
ENSG00000174600	2413.54	0.598802	0.123213	4.85991	1.1744e-06	1.22375e-05	CMKLR1	CMV+
ENSG00000136950	2769.9	0.196188	0.0403751	4.85913	1.17901e-06	1.22782e-05	ARPC5L	CMV+
ENSG00000213171	14.3069	-1.1387	0.234355	-4.85887	1.1806e-06	1.22874e-05	LINGO4	CMV-
ENSG00000162599	185.549	0.244878	0.0504157	4.85717	1.19072e-06	1.23852e-05	NFIA	CMV+
ENSG00000171657	16.0994	-0.74461	0.153428	-4.85314	1.21519e-06	1.26321e-05	GPR82	CMV-
ENSG00000139160	65.7147	-0.324335	0.0668332	-4.85291	1.21664e-06	1.26397e-05	ETFBKMT	CMV-
ENSG00000078369	15308.6	0.147491	0.0303948	4.8525	1.21913e-06	1.26579e-05	GNB1	CMV+
ENSG00000133805	838.264	-0.279948	0.0577263	-4.84957	1.23731e-06	1.28389e-05	AMPD3	CMV-
ENSG00000124541	1223.13	0.108967	0.0224705	4.84935	1.23868e-06	1.28454e-05	RRP36	CMV+
ENSG00000179523	459.764	-0.167494	0.0345414	-4.84907	1.24042e-06	1.28558e-05	EIF3J-DT	CMV-
ENSG00000104043	162.799	-0.765635	0.157902	-4.84879	1.24215e-06	1.2866e-05	ATP8B4	CMV-
ENSG00000231105	37.8542	-0.405969	0.0837617	-4.84672	1.2552e-06	1.29934e-05	ECE1-AS1	CMV-
ENSG00000183873	35.8327	1.00349	0.20705	4.84659	1.25602e-06	1.29941e-05	SCN5A	CMV+
ENSG00000110002	340.775	-0.263421	0.0543532	-4.84647	1.25679e-06	1.29943e-05	VWA5A	CMV-
ENSG00000055163	28171.1	0.150001	0.0309567	4.8455	1.26291e-06	1.30498e-05	CYFIP2	CMV+
ENSG00000240204	143.683	0.282215	0.0582554	4.84444	1.2697e-06	1.31121e-05	SMKR1	CMV+
ENSG00000139737	1019.71	0.174199	0.0359729	4.84251	1.28208e-06	1.32321e-05	SLAIN1	CMV+
ENSG00000127328	516.295	-0.224071	0.0462811	-4.84151	1.28854e-06	1.32801e-05	RAB3IP	CMV-
ENSG00000181074	17.3038	-0.611426	0.126289	-4.84149	1.2887e-06	1.32801e-05	OR52N4	CMV-
ENSG00000172081	5619.25	0.221084	0.0456649	4.84144	1.28903e-06	1.32801e-05	MOB3A	CMV+
ENSG00000163947	8334.82	0.174674	0.0360847	4.84067	1.29403e-06	1.33236e-05	ARHGEF3	CMV+
ENSG00000160183	127.882	0.485746	0.10035	4.84052	1.29498e-06	1.33255e-05	TMPRSS3	CMV+
ENSG00000103121	454.785	0.130896	0.027047	4.83959	1.30109e-06	1.33804e-05	CMC2	CMV+
ENSG00000110046	3684.77	0.258152	0.053367	4.83729	1.3162e-06	1.35277e-05	ATG2A	CMV+
ENSG00000062598	3463.05	0.123413	0.0255246	4.83506	1.33108e-06	1.36726e-05	ELMO2	CMV+
ENSG00000135951	219.006	-0.328292	0.0679156	-4.83382	1.3394e-06	1.37499e-05	TSGA10	CMV-
ENSG00000159461	2719.02	0.153406	0.0317446	4.83249	1.34836e-06	1.38336e-05	AMFR	CMV+
ENSG00000161040	14.5165	-0.469381	0.0971438	-4.83181	1.35295e-06	1.38726e-05	FBXL13	CMV-
ENSG00000231494	25.0005	0.612283	0.126791	4.82907	1.37172e-06	1.40524e-05	RPL21P35	CMV+
ENSG00000089050	670.318	0.17447	0.0361301	4.82893	1.37265e-06	1.40524e-05	RBBP9	CMV+
ENSG00000105613	17.8772	-0.624782	0.129384	-4.82889	1.37293e-06	1.40524e-05	MAST1	CMV-
ENSG00000139192	2223.82	0.2361	0.0488944	4.82878	1.37375e-06	1.40526e-05	TAPBPL	CMV+
ENSG00000277734	17282.1	0.230865	0.0478332	4.82645	1.38987e-06	1.42091e-05	TRAC	CMV+
ENSG00000269051	66.6606	-0.439964	0.0911635	-4.8261	1.3923e-06	1.42254e-05	NA	CMV-
ENSG00000170382	188.861	-0.590856	0.122482	-4.82404	1.4068e-06	1.43576e-05	LRRN2	CMV-
ENSG00000131899	2245.08	0.193127	0.0400344	4.82403	1.4069e-06	1.43576e-05	LLGL1	CMV+
ENSG00000171823	1691.64	0.248931	0.0516109	4.82323	1.4125e-06	1.44063e-05	FBXL14	CMV+
ENSG00000175727	6286.94	-0.210757	0.0437081	-4.82193	1.42179e-06	1.44926e-05	MLXIP	CMV-
ENSG00000128641	26.563	-0.803301	0.166628	-4.82093	1.42888e-06	1.45562e-05	MYO1B	CMV-
ENSG00000140332	2858.95	0.216291	0.0448684	4.82055	1.43162e-06	1.45756e-05	TLE3	CMV+
ENSG00000260296	60.7599	-0.43487	0.0902274	-4.81971	1.43768e-06	1.46202e-05	NA	CMV-
ENSG00000167037	238.552	0.377601	0.0783452	4.81971	1.43769e-06	1.46202e-05	SGSM1	CMV+
ENSG00000188191	876.385	-0.373686	0.077544	-4.81902	1.44267e-06	1.46622e-05	PRKAR1B	CMV-
ENSG00000268041	71.4506	-0.516966	0.107296	-4.81813	1.4491e-06	1.47189e-05	ERFL	CMV-
ENSG00000196421	139.04	-0.780029	0.161924	-4.81725	1.45548e-06	1.4775e-05	C20orf204	CMV-
ENSG00000186814	649.02	-0.209016	0.0433913	-4.817	1.45733e-06	1.47766e-05	ZSCAN30	CMV-
ENSG00000019102	37.9328	-0.725238	0.15056	-4.81693	1.45785e-06	1.47766e-05	VSIG2	CMV-
ENSG00000109079	834.834	0.10059	0.0208828	4.81688	1.45819e-06	1.47766e-05	TNFAIP1	CMV+
ENSG00000178460	18.9275	-0.418856	0.0869619	-4.81655	1.46062e-06	1.47925e-05	MCMDC2	CMV-
ENSG00000271964	227.362	-0.498945	0.103612	-4.81553	1.46812e-06	1.48598e-05	NA	CMV-
ENSG00000089775	1930.65	-0.237032	0.049231	-4.81469	1.47429e-06	1.49135e-05	ZBTB25	CMV-
ENSG00000066135	1631.62	0.143371	0.0297824	4.81395	1.47979e-06	1.49604e-05	KDM4A	CMV+
ENSG00000160404	1001.3	0.246488	0.0512078	4.81349	1.48319e-06	1.4986e-05	TOR2A	CMV+
ENSG00000184465	711.251	-0.451929	0.0938954	-4.81312	1.48595e-06	1.50051e-05	WDR27	CMV-
ENSG00000127314	11781.9	0.231915	0.0481963	4.81188	1.49518e-06	1.50895e-05	RAP1B	CMV+
ENSG00000226660	338.581	0.734774	0.152723	4.81114	1.50071e-06	1.51366e-05	TRBV2	CMV+
ENSG00000139278	3338.2	0.217872	0.0452967	4.8099	1.51007e-06	1.5222e-05	GLIPR1	CMV+
ENSG00000151914	137.264	-0.733984	0.15264	-4.80859	1.52002e-06	1.53135e-05	DST	CMV-
ENSG00000106346	1230.18	0.148902	0.0309769	4.80689	1.53296e-06	1.54348e-05	USP42	CMV+
ENSG00000150627	17.8495	-0.827056	0.172067	-4.80659	1.53529e-06	1.54493e-05	WDR17	CMV-
ENSG00000110400	327.773	0.420169	0.0874183	4.80642	1.53658e-06	1.54533e-05	NECTIN1	CMV+
ENSG00000083457	574.309	-0.246247	0.051235	-4.80623	1.53802e-06	1.54588e-05	ITGAE	CMV-
ENSG00000159140	23179.7	0.072824	0.0151555	4.80513	1.54652e-06	1.55352e-05	SON	CMV+
ENSG00000160691	2612.15	0.130636	0.0271886	4.80481	1.54895e-06	1.55486e-05	SHC1	CMV+
ENSG00000157570	980.124	-0.520421	0.108314	-4.80472	1.54965e-06	1.55486e-05	TSPAN18	CMV-
ENSG00000203709	242.522	-0.431478	0.0898395	-4.80277	1.56488e-06	1.56923e-05	NA	CMV-
ENSG00000050426	2133.99	-0.130585	0.0272061	-4.79984	1.58793e-06	1.59121e-05	LETMD1	CMV-
ENSG00000070770	2640.01	0.0892084	0.0185861	4.79975	1.58863e-06	1.59121e-05	CSNK2A2	CMV+
ENSG00000226314	25.7725	-0.48654	0.10139	-4.79871	1.59694e-06	1.5986e-05	ZKSCAN8P1	CMV-
ENSG00000018189	841.237	-0.236638	0.0493305	-4.79699	1.61064e-06	1.61139e-05	RUFY3	CMV-
ENSG00000250365	23.3125	-0.490435	0.102249	-4.79648	1.6148e-06	1.61461e-05	HEATR5A-DT	CMV-
ENSG00000120217	277.929	0.251516	0.0524457	4.79573	1.6208e-06	1.61967e-05	CD274	CMV+
ENSG00000178996	2299.85	0.334199	0.0697071	4.79433	1.63221e-06	1.63014e-05	SNX18	CMV+
ENSG00000261087	98.2051	-0.348258	0.0726478	-4.79379	1.63657e-06	1.63355e-05	ZNNT1	CMV-
ENSG00000066583	672.761	0.176705	0.0368658	4.7932	1.6414e-06	1.63663e-05	ISOC1	CMV+
ENSG00000175567	11861.1	0.21496	0.044847	4.79318	1.64155e-06	1.63663e-05	UCP2	CMV+
ENSG00000272343	15.0641	-0.469788	0.0980197	-4.79279	1.6448e-06	1.63893e-05	NA	CMV-
ENSG00000237301	11.2188	-0.805686	0.168136	-4.79186	1.6524e-06	1.64555e-05	NA	CMV-
ENSG00000226945	27.373	-0.452885	0.0945164	-4.7916	1.65456e-06	1.64675e-05	NA	CMV-
ENSG00000112486	46.2782	-0.819228	0.171024	-4.79014	1.66667e-06	1.65785e-05	CCR6	CMV-
ENSG00000017797	4084.05	0.149136	0.0311389	4.78938	1.67299e-06	1.66318e-05	RALBP1	CMV+
ENSG00000202474	23.8644	0.4568	0.0953925	4.78864	1.67915e-06	1.6675e-05	RNA5SP283	CMV+
ENSG00000111644	146.928	-0.443959	0.0927111	-4.78863	1.67925e-06	1.6675e-05	ACRBP	CMV-
ENSG00000141034	769.398	0.163775	0.0342027	4.78835	1.6816e-06	1.66887e-05	GID4	CMV+
ENSG00000276259	27.789	-0.352153	0.0735458	-4.78822	1.68271e-06	1.66902e-05	NA	CMV-
ENSG00000150867	16240.3	0.179171	0.0374204	4.78806	1.684e-06	1.66934e-05	PIP4K2A	CMV+
ENSG00000000003	30.1626	-0.660246	0.137902	-4.7878	1.68622e-06	1.67059e-05	TSPAN6	CMV-
ENSG00000204256	14216.2	0.116322	0.0243013	4.78668	1.69564e-06	1.67896e-05	BRD2	CMV+
ENSG00000215483	16.3794	-0.474062	0.0990588	-4.78566	1.70423e-06	1.68649e-05	LINC00548	CMV-
ENSG00000270659	12.2429	-0.725769	0.151712	-4.78385	1.71966e-06	1.70079e-05	NA	CMV-
ENSG00000158006	1751.85	0.232454	0.048616	4.78143	1.74052e-06	1.72044e-05	PAFAH2	CMV+
ENSG00000213199	79.3848	-0.585588	0.122486	-4.78085	1.74557e-06	1.72445e-05	ASIC3	CMV-
ENSG00000102383	10.0745	-0.664912	0.139098	-4.78016	1.7516e-06	1.72894e-05	ZDHHC15	CMV-
ENSG00000198522	1165.82	0.1378	0.0288278	4.7801	1.75211e-06	1.72894e-05	GPN1	CMV+
ENSG00000224470	4220.09	0.182493	0.0381788	4.77995	1.75341e-06	1.72924e-05	ATXN1L	CMV+
ENSG00000173480	431.695	-0.226014	0.0472881	-4.77951	1.75719e-06	1.73197e-05	ZNF417	CMV-
ENSG00000150527	120.056	0.181316	0.0379393	4.77912	1.76065e-06	1.7344e-05	MIA2	CMV+
ENSG00000162630	113.529	-0.983336	0.205762	-4.77899	1.76178e-06	1.73452e-05	B3GALT2	CMV-
ENSG00000136856	190.241	0.382684	0.0800816	4.77867	1.76455e-06	1.73626e-05	SLC2A8	CMV+
ENSG00000137404	371.506	0.223755	0.0468506	4.77593	1.78876e-06	1.75884e-05	NRM	CMV+
ENSG00000102038	19.6723	-0.732034	0.153278	-4.77585	1.78953e-06	1.75884e-05	SMARCA1	CMV-
ENSG00000275835	689.67	-0.207269	0.0434359	-4.77183	1.82555e-06	1.79323e-05	TUBGCP5	CMV-
ENSG00000119314	8203.43	0.194336	0.040727	4.77169	1.82686e-06	1.79349e-05	PTBP3	CMV+
ENSG00000117724	345.934	-0.55731	0.116798	-4.77157	1.82795e-06	1.79354e-05	CENPF	CMV-
ENSG00000211792	338.186	0.648101	0.135862	4.77029	1.83965e-06	1.804e-05	TRAV14DV4	CMV+
ENSG00000186575	1160.82	0.162977	0.0341796	4.76825	1.85832e-06	1.82045e-05	NF2	CMV+
ENSG00000002834	13779.3	0.166072	0.0348288	4.76823	1.85852e-06	1.82045e-05	LASP1	CMV+
ENSG00000172765	1003.43	0.173036	0.036295	4.76749	1.86539e-06	1.82614e-05	TMCC1	CMV+
ENSG00000100614	3054.48	0.160026	0.033578	4.7658	1.88106e-06	1.84044e-05	PPM1A	CMV+
ENSG00000228486	85.1934	-0.667538	0.14008	-4.76541	1.88466e-06	1.84292e-05	C2orf92	CMV-
ENSG00000104853	3640.81	0.183237	0.0384732	4.76272	1.91003e-06	1.86668e-05	CLPTM1	CMV+
ENSG00000211666	293.887	0.621336	0.130487	4.76167	1.92e-06	1.87536e-05	IGLV2-14	CMV+
ENSG00000153561	3216.71	0.139221	0.0292471	4.76017	1.93433e-06	1.88829e-05	RMND5A	CMV+
ENSG00000138439	810.733	-0.362438	0.0761515	-4.75943	1.94138e-06	1.89357e-05	FAM117B	CMV-
ENSG00000225975	78.5104	-0.27573	0.057934	-4.75938	1.94193e-06	1.89357e-05	ZNF567-DT	CMV-
ENSG00000171219	510.952	-0.289479	0.0608278	-4.75899	1.94569e-06	1.89617e-05	CDC42BPG	CMV-
ENSG00000155657	1092.11	-0.486968	0.102331	-4.75877	1.9478e-06	1.89716e-05	TTN	CMV-
ENSG00000185800	1494.54	0.2834	0.05956	4.75824	1.95293e-06	1.90108e-05	DMWD	CMV+
ENSG00000049247	79.5928	-0.723296	0.152017	-4.758	1.95519e-06	1.90221e-05	UTS2	CMV-
ENSG00000274737	10.3392	-0.709714	0.149185	-4.75729	1.9621e-06	1.90786e-05	NA	CMV-
ENSG00000139531	74.3737	-0.502597	0.105672	-4.7562	1.97274e-06	1.91713e-05	SUOX	CMV-
ENSG00000101421	4590.63	0.183586	0.0386024	4.75581	1.97649e-06	1.9197e-05	CHMP4B	CMV+
ENSG00000270179	32.8134	-0.402004	0.084534	-4.75553	1.97926e-06	1.92131e-05	NA	CMV-
ENSG00000187862	382.136	-0.46208	0.0971726	-4.75525	1.98201e-06	1.92291e-05	TTC24	CMV-
ENSG00000271913	93.0209	-0.302493	0.0636143	-4.75511	1.98338e-06	1.92316e-05	TAGAP-AS1	CMV-
ENSG00000126247	7912.03	0.221272	0.0465395	4.7545	1.98941e-06	1.92792e-05	CAPNS1	CMV+
ENSG00000073670	11.6994	-0.659918	0.138804	-4.75433	1.99104e-06	1.92842e-05	ADAM11	CMV-
ENSG00000116117	21.923	-0.759285	0.159721	-4.75383	1.99597e-06	1.93211e-05	PARD3B	CMV-
ENSG00000274961	24.3705	-0.501415	0.10548	-4.75365	1.99773e-06	1.93274e-05	NA	CMV-
ENSG00000166246	14.6797	-0.554554	0.116678	-4.75287	2.0055e-06	1.93917e-05	DNAAF8	CMV-
ENSG00000185222	23.8799	-0.634627	0.13356	-4.75162	2.01792e-06	1.9501e-05	TCEAL9	CMV-
ENSG00000254802	21.0003	-0.567683	0.119479	-4.75132	2.02091e-06	1.95189e-05	NA	CMV-
ENSG00000204186	403.707	-0.345754	0.0727941	-4.74976	2.0366e-06	1.96595e-05	ZDBF2	CMV-
ENSG00000269918	106.978	-0.262825	0.0553419	-4.74911	2.04313e-06	1.97115e-05	NA	CMV-
ENSG00000178297	32.0546	-0.781521	0.164566	-4.74897	2.04455e-06	1.97142e-05	TMPRSS9	CMV-
ENSG00000267254	44.4485	-0.320864	0.0675693	-4.74867	2.04757e-06	1.97324e-05	ZNF790-AS1	CMV-
ENSG00000122378	261.386	-0.336976	0.071	-4.74614	2.07332e-06	1.99694e-05	PRXL2A	CMV-
ENSG00000179119	1782.86	0.18391	0.0387544	4.74552	2.07973e-06	2.002e-05	SPTY2D1	CMV+
ENSG00000139990	5833.55	0.0948167	0.0199822	4.74506	2.08445e-06	2.00543e-05	DCAF5	CMV+
ENSG00000268895	68.1218	-0.316323	0.0666742	-4.74431	2.09222e-06	2.01179e-05	A1BG-AS1	CMV-
ENSG00000171132	588.564	0.197962	0.0417416	4.74254	2.11051e-06	2.02825e-05	PRKCE	CMV+
ENSG00000167554	33.9393	-0.531349	0.112048	-4.74215	2.11464e-06	2.03067e-05	ZNF610	CMV-
ENSG00000255328	18.3369	-0.730723	0.154094	-4.74208	2.11538e-06	2.03067e-05	NA	CMV-
ENSG00000272163	9.73773	-0.80628	0.170059	-4.74117	2.12484e-06	2.03863e-05	NA	CMV-
ENSG00000135407	91.6562	-0.363184	0.0766169	-4.74026	2.13443e-06	2.04668e-05	AVIL	CMV-
ENSG00000189159	1754.02	0.214997	0.0453585	4.73995	2.13772e-06	2.04871e-05	JPT1	CMV+
ENSG00000141096	17.1721	-0.574631	0.121243	-4.7395	2.1425e-06	2.05215e-05	DPEP3	CMV-
ENSG00000160563	679.134	0.142282	0.0300223	4.7392	2.14561e-06	2.05399e-05	MED27	CMV+
ENSG00000144560	1103.26	0.183316	0.0386832	4.73891	2.14869e-06	2.05489e-05	VGLL4	CMV+
ENSG00000196352	2712.86	-0.324313	0.0684369	-4.73885	2.14931e-06	2.05489e-05	CD55	CMV-
ENSG00000235665	14.8193	-0.745453	0.157309	-4.73878	2.15011e-06	2.05489e-05	LINC00298	CMV-
ENSG00000247317	18.7793	-0.618292	0.130479	-4.73865	2.15148e-06	2.05507e-05	NA	CMV-
ENSG00000276045	3596.96	0.249135	0.0525867	4.7376	2.16262e-06	2.06457e-05	ORAI1	CMV+
ENSG00000162643	70.3886	0.629057	0.132793	4.73714	2.16759e-06	2.06817e-05	DNAI3	CMV+
ENSG00000083444	1535.85	0.501303	0.105827	4.73701	2.16892e-06	2.0683e-05	PLOD1	CMV+
ENSG00000139842	4814.7	0.129759	0.0273964	4.73634	2.17608e-06	2.07399e-05	CUL4A	CMV+
ENSG00000138867	2286.91	0.135459	0.0286033	4.73579	2.18202e-06	2.0785e-05	GUCD1	CMV+
ENSG00000197956	6275.44	0.218656	0.0461793	4.73493	2.19133e-06	2.08622e-05	S100A6	CMV+
ENSG00000129422	199.976	-0.612645	0.129514	-4.73032	2.24165e-06	2.13296e-05	MTUS1	CMV-
ENSG00000084207	3456.69	0.248399	0.0525309	4.72864	2.26034e-06	2.14956e-05	GSTP1	CMV+
ENSG00000112238	16.3922	-1.4005	0.296181	-4.72852	2.26164e-06	2.14962e-05	PRDM13	CMV-
ENSG00000241553	3617.59	0.186438	0.0394323	4.72805	2.26688e-06	2.15341e-05	ARPC4	CMV+
ENSG00000005187	188.968	-0.265975	0.0562736	-4.72646	2.28472e-06	2.16917e-05	ACSM3	CMV-
ENSG00000148396	7992.51	0.121931	0.0258095	4.72427	2.30941e-06	2.1914e-05	SEC16A	CMV+
ENSG00000281205	16.121	-0.558307	0.118199	-4.72344	2.31888e-06	2.19918e-05	NA	CMV-
ENSG00000135046	15169.1	0.198674	0.0420642	4.72311	2.32265e-06	2.20156e-05	ANXA1	CMV+
ENSG00000177570	162.06	-0.580701	0.123025	-4.72018	2.3564e-06	2.23233e-05	SAMD12	CMV-
ENSG00000171148	3970.44	0.198696	0.0421088	4.71864	2.37424e-06	2.248e-05	TADA3	CMV+
ENSG00000159733	2138.61	0.297354	0.0630191	4.71848	2.37618e-06	2.2486e-05	ZFYVE28	CMV+
ENSG00000070495	1555.91	0.277792	0.0588762	4.71823	2.37904e-06	2.25008e-05	JMJD6	CMV+
ENSG00000117411	164.976	0.306002	0.0648651	4.7175	2.38755e-06	2.25689e-05	B4GALT2	CMV+
ENSG00000225526	17.1813	-0.582155	0.12341	-4.71725	2.39051e-06	2.25846e-05	MKRN2OS	CMV-
ENSG00000023839	95.1442	-0.376668	0.0798531	-4.71701	2.39336e-06	2.25992e-05	ABCC2	CMV-
ENSG00000116604	5343.9	0.212163	0.0449858	4.71621	2.40273e-06	2.26753e-05	MEF2D	CMV+
ENSG00000142192	1688.89	-0.514686	0.109185	-4.71388	2.43042e-06	2.29239e-05	APP	CMV-
ENSG00000126581	2557.86	0.0928838	0.0197048	4.71377	2.43172e-06	2.29239e-05	BECN1	CMV+
ENSG00000267529	10.1115	-0.793577	0.168449	-4.71108	2.4641e-06	2.32165e-05	NA	CMV-
ENSG00000268439	10.4051	-0.62211	0.132078	-4.71017	2.4751e-06	2.32985e-05	NA	CMV-
ENSG00000182372	576.043	-0.211148	0.0448285	-4.71014	2.4755e-06	2.32985e-05	CLN8	CMV-
ENSG00000162804	649.033	-0.538716	0.114381	-4.70983	2.47928e-06	2.33123e-05	SNED1	CMV-
ENSG00000125266	18.5307	0.889396	0.188841	4.70976	2.48011e-06	2.33123e-05	EFNB2	CMV+
ENSG00000118454	1170.51	0.101552	0.0215624	4.70968	2.48101e-06	2.33123e-05	ANKRD13C	CMV+
ENSG00000237883	44.2551	-0.404248	0.0858375	-4.70946	2.48375e-06	2.33254e-05	NA	CMV-
ENSG00000162825	296.102	-0.266367	0.0565723	-4.70844	2.49625e-06	2.34301e-05	NBPF20	CMV-
ENSG00000172985	183.285	-0.680457	0.144585	-4.70628	2.52277e-06	2.36662e-05	SH3RF3	CMV-
ENSG00000102984	111.161	0.237501	0.0504763	4.70519	2.53631e-06	2.37803e-05	ZNF821	CMV+
ENSG00000077721	1577.1	0.174479	0.0370956	4.7035	2.55744e-06	2.39654e-05	UBE2A	CMV+
ENSG00000125257	569.23	0.171608	0.0364887	4.70303	2.56324e-06	2.40068e-05	ABCC4	CMV+
ENSG00000125731	1484.27	-0.264213	0.0561901	-4.70212	2.57468e-06	2.41009e-05	SH2D3A	CMV-
ENSG00000180543	136.425	-0.478137	0.101724	-4.70033	2.59738e-06	2.43002e-05	TSPYL5	CMV-
ENSG00000197182	47.515	-0.495877	0.105517	-4.69951	2.60786e-06	2.43851e-05	MIRLET7BHG	CMV-
ENSG00000100226	3430.85	0.162676	0.0346175	4.69925	2.6112e-06	2.44031e-05	GTPBP1	CMV+
ENSG00000188786	1679.4	0.136548	0.0290677	4.69759	2.63246e-06	2.45886e-05	MTF1	CMV+
ENSG00000110852	2250.69	0.197344	0.0420128	4.69723	2.63719e-06	2.46055e-05	CLEC2B	CMV+
ENSG00000134014	1947.89	0.177091	0.0377013	4.69722	2.63728e-06	2.46055e-05	ELP3	CMV+
ENSG00000157538	3405.86	0.0905	0.0192671	4.69712	2.63854e-06	2.46055e-05	VPS26C	CMV+
ENSG00000116128	901.482	-0.293631	0.062527	-4.69607	2.65209e-06	2.47186e-05	BCL9	CMV-
ENSG00000145715	1455.81	-0.188942	0.0402391	-4.69548	2.65984e-06	2.47775e-05	RASA1	CMV-
ENSG00000228427	136.682	0.219238	0.0466938	4.69522	2.66315e-06	2.47927e-05	LOC107985688	CMV+
ENSG00000127585	965.079	-0.519093	0.11056	-4.69513	2.66434e-06	2.47927e-05	FBXL16	CMV-
ENSG00000108469	1079.7	-0.185471	0.0395265	-4.69232	2.70124e-06	2.51225e-05	RECQL5	CMV-
ENSG00000132698	16.9011	-0.690289	0.147135	-4.69153	2.71163e-06	2.51836e-05	RAB25	CMV-
ENSG00000113580	4815.1	0.182186	0.038833	4.69153	2.7117e-06	2.51836e-05	NR3C1	CMV+
ENSG00000109171	3363.5	0.144335	0.0307652	4.69149	2.71217e-06	2.51836e-05	SLAIN2	CMV+
ENSG00000144868	11.4453	-0.873023	0.186093	-4.69134	2.71427e-06	2.51896e-05	TMEM108	CMV-
ENSG00000158869	1004.63	-0.715902	0.152642	-4.69008	2.73095e-06	2.53308e-05	FCER1G	CMV-
ENSG00000185101	2554.61	-0.552116	0.117742	-4.68921	2.74258e-06	2.54142e-05	ANO9	CMV-
ENSG00000227591	16.4495	0.451343	0.0962517	4.68919	2.74288e-06	2.54142e-05	HSD11B1-AS1	CMV+
ENSG00000183283	16519.3	0.155042	0.0330708	4.68818	2.75643e-06	2.55261e-05	DAZAP2	CMV+
ENSG00000063322	2925.38	0.130399	0.0278184	4.68752	2.76536e-06	2.55951e-05	MED29	CMV+
ENSG00000099810	492.115	-0.181157	0.0386579	-4.68616	2.78379e-06	2.57519e-05	MTAP	CMV-
ENSG00000080493	729.415	0.384297	0.082018	4.68552	2.79255e-06	2.58116e-05	SLC4A4	CMV+
ENSG00000134698	3858.77	0.226331	0.0483048	4.68547	2.79322e-06	2.58116e-05	AGO4	CMV+
ENSG00000114302	2788.45	0.127108	0.0271486	4.68192	2.842e-06	2.62369e-05	PRKAR2A	CMV+
ENSG00000068912	1823.23	0.150674	0.0321823	4.6819	2.84228e-06	2.62369e-05	ERLEC1	CMV+
ENSG00000172830	636.842	-0.249096	0.0532139	-4.68103	2.85441e-06	2.63348e-05	SSH3	CMV-
ENSG00000233411	37.8685	-0.538941	0.115141	-4.6807	2.85892e-06	2.63624e-05	NA	CMV-
ENSG00000132109	1661.32	0.193058	0.0412525	4.67991	2.87e-06	2.64505e-05	TRIM21	CMV+
ENSG00000164542	24.264	-0.53802	0.114979	-4.67927	2.87893e-06	2.65186e-05	MATCAP2	CMV-
ENSG00000130812	56.334	-0.329578	0.070453	-4.67799	2.89703e-06	2.66643e-05	ANGPTL6	CMV-
ENSG00000117010	168.924	0.175851	0.0375916	4.67793	2.89782e-06	2.66643e-05	ZNF684	CMV+
ENSG00000177425	44.9834	-0.678751	0.145137	-4.67663	2.91631e-06	2.68201e-05	PAWR	CMV-
ENSG00000156587	4187.75	0.198316	0.0424117	4.67597	2.92569e-06	2.68921e-05	UBE2L6	CMV+
ENSG00000187987	26.3221	-0.629585	0.134703	-4.67389	2.95551e-06	2.71518e-05	ZSCAN23	CMV-
ENSG00000143434	157.046	-0.325987	0.0697505	-4.67362	2.95941e-06	2.71589e-05	SEMA6C	CMV-
ENSG00000103876	192.226	0.349304	0.0747407	4.67354	2.96052e-06	2.71589e-05	FAH	CMV+
ENSG00000126970	291.165	-0.249303	0.0533438	-4.67351	2.96099e-06	2.71589e-05	ZC4H2	CMV-
ENSG00000154451	12371.2	0.324468	0.0694488	4.67205	2.9821e-06	2.7338e-05	GBP5	CMV+
ENSG00000188042	33224.6	0.252899	0.0541432	4.67093	2.99846e-06	2.74735e-05	ARL4C	CMV+
ENSG00000138375	1115.8	0.154852	0.0331632	4.66941	3.02073e-06	2.76628e-05	SMARCAL1	CMV+
ENSG00000204856	149.316	-0.240787	0.0515691	-4.66922	3.02351e-06	2.76737e-05	FAM216A	CMV-
ENSG00000122507	648.795	0.126984	0.0272021	4.66818	3.03882e-06	2.77915e-05	BBS9	CMV+
ENSG00000237977	26.1132	-0.412164	0.0882932	-4.66813	3.0396e-06	2.77915e-05	NA	CMV-
ENSG00000055070	5914.96	0.164829	0.0353178	4.66702	3.05607e-06	2.79229e-05	SZRD1	CMV+
ENSG00000178562	3297.11	-0.413501	0.0886021	-4.66694	3.0572e-06	2.79229e-05	CD28	CMV-
ENSG00000064601	2771.15	-0.276838	0.0593221	-4.66669	3.06092e-06	2.79422e-05	CTSA	CMV-
ENSG00000143502	229.991	-0.821974	0.176172	-4.66576	3.07484e-06	2.80544e-05	SUSD4	CMV-
ENSG00000171517	48.5108	-0.808328	0.173252	-4.66561	3.07706e-06	2.80599e-05	LPAR3	CMV-
ENSG00000041353	445.623	0.392498	0.0841405	4.6648	3.08923e-06	2.81561e-05	RAB27B	CMV+
ENSG00000174348	142.88	0.71874	0.154124	4.66339	3.11043e-06	2.83344e-05	PODN	CMV+
ENSG00000164162	262.944	0.167213	0.0358583	4.66316	3.11392e-06	2.83512e-05	ANAPC10	CMV+
ENSG00000103489	2080.57	0.203983	0.0437494	4.66254	3.12336e-06	2.84223e-05	XYLT1	CMV+
ENSG00000131725	966.15	0.172571	0.0370153	4.66217	3.12891e-06	2.84578e-05	WDR44	CMV+
ENSG00000076641	6152.68	-0.246288	0.0528316	-4.66175	3.13534e-06	2.85013e-05	PAG1	CMV-
ENSG00000104756	1003.47	0.190689	0.0409078	4.66143	3.14022e-06	2.85307e-05	KCTD9	CMV+
ENSG00000247679	141.518	-0.302017	0.0647949	-4.66113	3.14476e-06	2.8557e-05	NA	CMV-
ENSG00000269680	39.016	-0.553379	0.118768	-4.65932	3.1725e-06	2.87938e-05	NA	CMV-
ENSG00000103269	40.5209	-0.658223	0.141295	-4.65852	3.18493e-06	2.88914e-05	RHBDL1	CMV-
ENSG00000156886	94.8687	1.38798	0.297993	4.65775	3.19685e-06	2.89843e-05	ITGAD	CMV+
ENSG00000113924	21.4288	-0.547534	0.117609	-4.65553	3.23141e-06	2.92631e-05	HGD	CMV-
ENSG00000028277	2449.92	-0.235793	0.0506484	-4.6555	3.23199e-06	2.92631e-05	POU2F2	CMV-
ENSG00000112294	806.61	-0.267978	0.0575622	-4.65545	3.23267e-06	2.92631e-05	ALDH5A1	CMV-
ENSG00000246223	669.779	-0.306586	0.0658748	-4.65407	3.25447e-06	2.9445e-05	LINC01550	CMV-
ENSG00000162383	401.309	0.856276	0.183991	4.6539	3.25721e-06	2.94544e-05	SLC1A7	CMV+
ENSG00000066230	38.9364	-0.881924	0.189522	-4.65342	3.26477e-06	2.95074e-05	SLC9A3	CMV-
ENSG00000234389	215.85	-0.707454	0.152047	-4.65285	3.2738e-06	2.95735e-05	NA	CMV-
ENSG00000104951	111.323	-0.737924	0.158608	-4.65251	3.2792e-06	2.96069e-05	IL4I1	CMV-
ENSG00000124831	12199.5	0.153222	0.0329356	4.65218	3.28437e-06	2.96381e-05	LRRFIP1	CMV+
ENSG00000214894	181.091	-0.364968	0.0784705	-4.65102	3.30303e-06	2.97909e-05	LINC00243	CMV-
ENSG00000163171	3911.06	0.264391	0.0568485	4.6508	3.30648e-06	2.98066e-05	CDC42EP3	CMV+
ENSG00000042980	114.805	-0.659617	0.141851	-4.65008	3.31803e-06	2.98951e-05	ADAM28	CMV-
ENSG00000140398	510.299	-0.571062	0.122816	-4.64974	3.32357e-06	2.99294e-05	NEIL1	CMV-
ENSG00000095370	3454.4	0.243998	0.0525017	4.64743	3.36091e-06	3.02499e-05	SH2D3C	CMV+
ENSG00000091542	3339.48	0.165309	0.0355808	4.64602	3.38406e-06	3.04424e-05	ALKBH5	CMV+
ENSG00000106133	156.692	-0.659147	0.141904	-4.64503	3.40024e-06	3.05721e-05	NA	CMV-
ENSG00000009335	4542.64	0.112603	0.0242434	4.64468	3.40606e-06	3.06086e-05	UBE3C	CMV+
ENSG00000105220	5094.76	0.171343	0.0368988	4.64359	3.42413e-06	3.0755e-05	GPI	CMV+
ENSG00000130595	94.5696	-0.728014	0.156806	-4.64277	3.43764e-06	3.08603e-05	TNNT3	CMV-
ENSG00000196126	3414.57	0.591991	0.127514	4.64254	3.44154e-06	3.08793e-05	HLA-DRB1	CMV+
ENSG00000246308	18.0054	-0.546955	0.11783	-4.64191	3.45199e-06	3.09571e-05	LOC101928053	CMV-
ENSG00000186810	1203.22	0.398842	0.0859243	4.64179	3.45406e-06	3.09595e-05	CXCR3	CMV+
ENSG00000237840	46.9969	-0.419928	0.0904778	-4.64122	3.46356e-06	3.10286e-05	FAM21FP	CMV-
ENSG00000247134	28.8157	-0.522481	0.112579	-4.64102	3.46691e-06	3.10425e-05	NA	CMV-
ENSG00000170545	307.19	0.256758	0.0553303	4.64046	3.47628e-06	3.11103e-05	SMAGP	CMV+
ENSG00000197608	589.793	-0.317514	0.0684263	-4.64023	3.4802e-06	3.11293e-05	ZNF841	CMV-
ENSG00000166949	3710.7	0.234221	0.0504811	4.63977	3.48804e-06	3.11834e-05	SMAD3	CMV+
ENSG00000116983	351.845	-0.588387	0.126839	-4.63886	3.50336e-06	3.13042e-05	HPCAL4	CMV-
ENSG00000154928	17.6863	-1.02366	0.220697	-4.63831	3.51262e-06	3.13638e-05	EPHB1	CMV-
ENSG00000063978	4661.57	0.143116	0.0308556	4.63825	3.51366e-06	3.13638e-05	RNF4	CMV+
ENSG00000111801	8509.83	0.140087	0.0302068	4.6376	3.52478e-06	3.14468e-05	BTN3A3	CMV+
ENSG00000089876	347.316	-0.301247	0.0649737	-4.63644	3.54457e-06	3.16072e-05	DHX32	CMV-
ENSG00000085377	1913.39	0.143643	0.0309888	4.63532	3.56387e-06	3.17629e-05	PREP	CMV+
ENSG00000141448	57.577	0.731181	0.15776	4.63478	3.57319e-06	3.18295e-05	GATA6	CMV+
ENSG00000119147	45.9822	-0.620865	0.134004	-4.63317	3.60102e-06	3.20609e-05	ECRG4	CMV-
ENSG00000271816	16.4401	-0.463466	0.100043	-4.63267	3.60988e-06	3.21233e-05	BMS1P4	CMV-
ENSG00000211670	56.9737	0.41419	0.0894249	4.6317	3.62669e-06	3.22563e-05	IGLV3-9	CMV+
ENSG00000169242	28.9576	-0.588989	0.127201	-4.63039	3.64969e-06	3.24434e-05	EFNA1	CMV-
ENSG00000129116	443.582	0.599533	0.129481	4.63029	3.65148e-06	3.24434e-05	PALLD	CMV+
ENSG00000217801	148.483	-0.594093	0.128313	-4.63003	3.65609e-06	3.24677e-05	NA	CMV-
ENSG00000253276	797.306	0.210528	0.0454719	4.62985	3.65939e-06	3.24764e-05	CCDC71L	CMV+
ENSG00000114735	2243.08	-0.322031	0.0695566	-4.62976	3.66082e-06	3.24764e-05	HEMK1	CMV-
ENSG00000087111	2308.08	0.140824	0.0304219	4.62904	3.6736e-06	3.25731e-05	PIGS	CMV+
ENSG00000198846	1221.01	0.342484	0.0739992	4.62821	3.68838e-06	3.26715e-05	TOX	CMV+
ENSG00000177917	833.452	0.161397	0.0348728	4.62816	3.68927e-06	3.26715e-05	ARL6IP6	CMV+
ENSG00000167100	17.9786	-0.607878	0.131345	-4.6281	3.69037e-06	3.26715e-05	SAMD14	CMV-
ENSG00000137831	22.7237	-0.892697	0.1929	-4.62778	3.69614e-06	3.2706e-05	UACA	CMV-
ENSG00000262155	36.4158	-0.534549	0.11554	-4.62655	3.71816e-06	3.28839e-05	LINC02175	CMV-
ENSG00000168917	34.7106	0.578723	0.125141	4.62458	3.75352e-06	3.31798e-05	SLC35G2	CMV+
ENSG00000151883	11241.1	0.183829	0.0397525	4.62434	3.75792e-06	3.32017e-05	PARP8	CMV+
ENSG00000250790	15.4223	-0.649229	0.140447	-4.62259	3.78983e-06	3.34665e-05	NA	CMV-
ENSG00000246214	15.6693	-0.616917	0.133469	-4.62219	3.79708e-06	3.35134e-05	RETREG1-AS1	CMV-
ENSG00000214900	658.176	-0.317916	0.0687913	-4.62145	3.81061e-06	3.36157e-05	LINC01599	CMV-
ENSG00000101276	11.3724	-1.47602	0.319396	-4.62127	3.81391e-06	3.36277e-05	SLC52A3	CMV-
ENSG00000170222	451.53	-0.280959	0.0608041	-4.62073	3.82393e-06	3.36988e-05	ADPRM	CMV-
ENSG00000236144	261.591	-0.457189	0.0989638	-4.61976	3.8419e-06	3.384e-05	TMEM147-AS1	CMV-
ENSG00000197594	12.7285	-0.765266	0.165658	-4.61957	3.84542e-06	3.38538e-05	ENPP1	CMV-
ENSG00000233755	9.39494	0.862137	0.186691	4.618	3.87461e-06	3.40934e-05	NA	CMV+
ENSG00000004660	275.581	-0.324627	0.0702993	-4.61778	3.87862e-06	3.41114e-05	CAMKK1	CMV-
ENSG00000110047	16566.5	0.229271	0.0496852	4.61447	3.94097e-06	3.46265e-05	EHD1	CMV+
ENSG00000198843	2948.73	0.191492	0.0414982	4.61446	3.94119e-06	3.46265e-05	SELENOT	CMV+
ENSG00000139514	2019.21	0.16934	0.0367042	4.61364	3.95675e-06	3.47455e-05	SLC7A1	CMV+
ENSG00000140931	3764.98	0.178403	0.0386744	4.61296	3.9697e-06	3.48416e-05	CMTM3	CMV+
ENSG00000174514	48.3223	-0.381214	0.0826538	-4.61217	3.98483e-06	3.49566e-05	MFSD4A	CMV-
ENSG00000102409	1061.08	-0.278288	0.0603447	-4.61163	3.99516e-06	3.50295e-05	BEX4	CMV-
ENSG00000174586	66.5697	-0.397438	0.0862011	-4.61059	4.01522e-06	3.51826e-05	ZNF497	CMV-
ENSG00000141452	1132.94	0.140634	0.0305028	4.61052	4.01669e-06	3.51826e-05	RMC1	CMV+
ENSG00000185267	52.2163	-0.368827	0.0799992	-4.61039	4.01917e-06	3.51865e-05	CDNF	CMV-
ENSG00000177479	4426.46	0.134144	0.0291052	4.60893	4.04742e-06	3.5416e-05	ARIH2	CMV+
ENSG00000088305	32.2343	-0.400248	0.0868561	-4.60818	4.06216e-06	3.54993e-05	DNMT3B	CMV-
ENSG00000125817	4794.71	0.220447	0.0478386	4.60814	4.06292e-06	3.54993e-05	CENPB	CMV+
ENSG00000090061	774.101	0.111008	0.0240896	4.60813	4.0631e-06	3.54993e-05	CCNK	CMV+
ENSG00000133104	1057.16	-0.33934	0.0736724	-4.60606	4.10364e-06	3.58354e-05	SPART	CMV-
ENSG00000066735	55.4824	-0.952469	0.206795	-4.60585	4.10782e-06	3.58538e-05	KIF26A	CMV-
ENSG00000065833	145.808	-0.793164	0.172235	-4.60513	4.12212e-06	3.59461e-05	ME1	CMV-
ENSG00000273247	137.45	-0.292027	0.0634138	-4.60511	4.12255e-06	3.59461e-05	NA	CMV-
ENSG00000206503	71240.9	0.17978	0.0390418	4.60481	4.12847e-06	3.59796e-05	HLA-A	CMV+
ENSG00000134460	266.113	-0.668029	0.145118	-4.60335	4.1575e-06	3.62144e-05	IL2RA	CMV-
ENSG00000116171	3816.17	0.195923	0.0425689	4.6025	4.17455e-06	3.63446e-05	SCP2	CMV+
ENSG00000184154	162.142	-0.270169	0.0587132	-4.6015	4.19466e-06	3.65013e-05	LRRC51	CMV-
ENSG00000261512	332.726	-0.296162	0.0643642	-4.60134	4.1978e-06	3.65103e-05	NA	CMV-
ENSG00000135925	97.8084	-0.769625	0.167303	-4.60019	4.22112e-06	3.66947e-05	WNT10A	CMV-
ENSG00000244119	55.3793	-0.520253	0.113097	-4.60005	4.22387e-06	3.67002e-05	NA	CMV-
ENSG00000147166	35.3585	-0.528811	0.11499	-4.59875	4.25033e-06	3.69115e-05	ITGB1BP2	CMV-
ENSG00000181322	54.7365	-0.365068	0.0793894	-4.59845	4.25649e-06	3.69465e-05	NME9	CMV-
ENSG00000124201	5454.6	0.149514	0.0325197	4.59763	4.27317e-06	3.70727e-05	ZNFX1	CMV+
ENSG00000246366	37.4987	-0.408648	0.0889014	-4.59664	4.29354e-06	3.72307e-05	LACTB2-AS1	CMV-
ENSG00000267058	17.8051	-0.468971	0.102028	-4.59652	4.29606e-06	3.7234e-05	LOC100505715	CMV-
ENSG00000068028	6101.36	0.273887	0.0595876	4.59638	4.29889e-06	3.72398e-05	RASSF1	CMV+
ENSG00000112033	1711.15	-0.191761	0.0417426	-4.59389	4.35064e-06	3.76692e-05	PPARD	CMV-
[truncated: 15,309 more rows]

## Sheet: Fig1g
name	nAnno	nOverlap	fc	zscore	pvalue	adjp	or	CIl	CIu	direction
T cell receptor signaling pathway	138	66	2.01	6.66	1.8e-10	8.2e-08	2.98	2.1	4.24	Induced
protein deubiquitination	235	92	1.64	5.58	4.2e-08	9.6e-06	2.1	1.59	2.75	Induced
antigen processing and presentation of exogenous peptide antigen via MHC class I, TAP-dependent	72	37	2.16	5.51	9.8e-08	1.1e-05	3.41	2.09	5.6	Induced
ERAD pathway	14	12	3.6	5.44	8.5e-08	1.1e-05	19.3	4.29	177	Induced
antigen processing and presentation of peptide antigen via MHC class I	28	19	2.85	5.48	1.3e-07	1.2e-05	6.79	2.92	17.1	Induced
leukocyte cell-cell adhesion	18	14	3.27	5.38	1.7e-07	1.3e-05	11.2	3.53	47	Induced
proteasome-mediated ubiquitin-dependent protein catabolic process	194	77	1.67	5.24	2.4e-07	1.6e-05	2.14	1.58	2.89	Induced
interferon-gamma-mediated signaling pathway	61	32	2.2	5.27	3.2e-07	1.8e-05	3.56	2.08	6.11	Induced
protein polyubiquitination	200	78	1.64	5.09	4.8e-07	2.4e-05	2.08	1.54	2.79	Induced
Wnt signaling pathway, planar cell polarity pathway	83	39	1.97	4.97	1.1e-06	4.8e-05	2.86	1.81	4.52	Induced
type I interferon signaling pathway	51	27	2.22	4.89	1.7e-06	6.9e-05	3.62	2.01	6.58	Induced
positive regulation of NF-kappaB transcription factor activity	121	51	1.77	4.76	2.4e-06	9e-05	2.36	1.6	3.44	Induced
SCF-dependent proteasomal ubiquitin-dependent protein catabolic process	69	33	2.01	4.7	3.6e-06	0.00012	2.96	1.78	4.89	Induced
regulation of cellular amino acid metabolic process	50	26	2.18	4.69	3.9e-06	0.00013	3.49	1.92	6.36	Induced
apoptotic process	435	143	1.38	4.52	4.8e-06	0.00014	1.6	1.29	1.97	Induced
protein autoubiquitination	46	24	2.19	4.52	7.7e-06	0.00022	3.51	1.88	6.58	Induced
movement of cell or subcellular component	66	31	1.97	4.43	1.1e-05	0.00028	2.85	1.7	4.78	Induced
protein ubiquitination	332	111	1.4	4.18	2.1e-05	0.00054	1.63	1.28	2.07	Induced
negative regulation of G2/M transition of mitotic cell cycle	57	27	1.99	4.18	2.8e-05	0.00066	2.9	1.65	5.05	Induced
COPII vesicle coating	60	28	1.96	4.17	2.9e-05	0.00067	2.82	1.63	4.84	Induced
positive regulation of I-kappaB kinase/NF-kappaB signaling	146	55	1.58	3.96	5.7e-05	0.0012	1.95	1.37	2.77	Induced
endoplasmic reticulum mannose trimming	17	11	2.72	3.96	5.9e-05	0.0012	5.88	1.99	19.4	Induced
regulation of transcription from RNA polymerase II promoter in response to hypoxia	71	31	1.83	3.94	6.6e-05	0.0013	2.5	1.51	4.1	Induced
microvillus assembly	15	10	2.8	3.9	7.1e-05	0.0013	6.42	2	23.9	Induced
transmembrane transport	177	64	1.52	3.89	7.2e-05	0.0013	1.83	1.32	2.52	Induced
ER to Golgi vesicle-mediated transport	144	54	1.57	3.88	7.6e-05	0.0013	1.94	1.35	2.75	Induced
NIK/NF-kappaB signaling	66	29	1.84	3.85	9.2e-05	0.0015	2.52	1.49	4.23	Induced
positive regulation of ubiquitin-protein transferase activity	18	11	2.57	3.72	0.00014	0.0022	5.04	1.78	15.4	Induced
antigen processing and presentation	23	13	2.37	3.69	0.00016	0.0023	4.17	1.69	10.6	Induced
negative regulation of viral genome replication	36	18	2.1	3.69	0.00016	0.0023	3.21	1.57	6.56	Induced
protein ubiquitination involved in ubiquitin-dependent protein catabolic process	121	46	1.6	3.69	0.00015	0.0023	1.98	1.34	2.9	Induced
membrane organization	205	71	1.45	3.67	0.00016	0.0023	1.71	1.26	2.31	Induced
cholesterol biosynthetic process	31	16	2.17	3.64	0.00019	0.0026	3.43	1.58	7.45	Induced
protein K48-linked ubiquitination	45	21	1.96	3.61	0.00021	0.0029	2.81	1.49	5.28	Induced
T cell costimulation	69	29	1.76	3.56	0.00024	0.0032	2.33	1.39	3.87	Induced
stimulatory C-type lectin receptor signaling pathway	107	41	1.61	3.54	0.00026	0.0033	2	1.32	3.01	Induced
negative regulation of autophagy	29	15	2.17	3.53	0.00027	0.0033	3.44	1.55	7.7	Induced
vascular endothelial growth factor receptor signaling pathway	58	25	1.81	3.46	0.00035	0.004	2.44	1.39	4.23	Induced
positive regulation of transcription from RNA polymerase II promoter	662	194	1.23	3.42	0.00034	0.004	1.35	1.13	1.61	Induced
platelet activation	86	34	1.66	3.43	0.00037	0.0042	2.11	1.32	3.31	Induced
membrane protein intracellular domain proteolysis	17	10	2.47	3.39	0.00039	0.0044	4.58	1.57	14.2	Induced
cell death	22	12	2.29	3.39	0.00042	0.0045	3.85	1.52	9.96	Induced
Fc-epsilon receptor signaling pathway	153	54	1.48	3.36	0.00046	0.0048	1.76	1.24	2.48	Induced
positive regulation of T cell proliferation	47	21	1.88	3.36	0.00047	0.0048	2.6	1.39	4.81	Induced
negative regulation of transcription from RNA polymerase II promoter	526	157	1.25	3.33	0.00048	0.0048	1.38	1.13	1.68	Induced
cortical actin cytoskeleton organization	20	11	2.31	3.28	0.00058	0.0057	3.92	1.48	10.7	Induced
viral process	274	88	1.35	3.27	0.00061	0.0059	1.53	1.17	1.99	Induced
response to stress	42	19	1.9	3.26	0.00064	0.006	2.65	1.36	5.1	Induced
anaphase-promoting complex-dependent catabolic process	79	31	1.65	3.23	0.00071	0.0066	2.08	1.28	3.34	Induced
tumor necrosis factor-mediated signaling pathway	115	42	1.53	3.21	0.00074	0.0066	1.85	1.23	2.75	Induced
positive regulation of transcription, DNA-templated	385	118	1.29	3.2	0.00073	0.0066	1.43	1.14	1.79	Induced
histone H4-K16 acetylation	18	10	2.33	3.16	0.0008	0.0069	4.01	1.42	11.7	Induced
response to virus	86	33	1.61	3.18	0.00083	0.0071	2	1.25	3.16	Induced
negative regulation of transforming growth factor beta receptor signaling pathway	46	20	1.83	3.14	0.00094	0.0079	2.47	1.31	4.61	Induced
ephrin receptor signaling pathway	71	28	1.66	3.1	0.0011	0.0088	2.09	1.25	3.46	Induced
regulation of tumor necrosis factor-mediated signaling pathway	32	15	1.97	3.07	0.0011	0.0092	2.83	1.32	6.04	Induced
T cell activation	41	18	1.84	3.02	0.0013	0.01	2.51	1.28	4.88	Induced
autophagy	98	36	1.54	3.02	0.0014	0.011	1.87	1.2	2.87	Induced
protein dephosphorylation	105	38	1.52	2.99	0.0015	0.011	1.83	1.19	2.77	Induced
antigen processing and presentation of exogenous peptide antigen via MHC class II	82	31	1.59	2.98	0.0015	0.011	1.96	1.21	3.12	Induced
macroautophagy	92	34	1.55	2.97	0.0016	0.011	1.89	1.19	2.94	Induced
vesicle docking involved in exocytosis	27	13	2.02	2.97	0.0015	0.011	2.98	1.29	6.84	Induced
regulation of multicellular organism growth	19	10	2.21	2.95	0.0015	0.011	3.56	1.3	9.92	Induced
cellular response to nerve growth factor stimulus	30	14	1.96	2.94	0.0016	0.011	2.81	1.27	6.15	Induced
covalent chromatin modification	99	36	1.53	2.94	0.0017	0.012	1.84	1.18	2.82	Induced
regulation of mRNA stability	99	36	1.53	2.94	0.0017	0.012	1.84	1.18	2.82	Induced
liver development	54	22	1.71	2.93	0.0018	0.012	2.21	1.22	3.93	Induced
actin cytoskeleton organization	100	36	1.51	2.87	0.0021	0.014	1.81	1.17	2.77	Induced
defense response to virus	124	43	1.46	2.85	0.0022	0.014	1.71	1.15	2.51	Induced
transcription from RNA polymerase II promoter	366	110	1.26	2.85	0.0022	0.014	1.39	1.1	1.75	Induced
positive regulation of ERK1 and ERK2 cascade	97	35	1.51	2.85	0.0022	0.014	1.82	1.16	2.8	Induced
negative regulation of ubiquitin-protein ligase activity involved in mitotic cell cycle	71	27	1.6	2.82	0.0024	0.015	1.97	1.17	3.26	Induced
protein localization to plasma membrane	46	19	1.73	2.79	0.0026	0.015	2.26	1.19	4.23	Induced
negative regulation of canonical Wnt signaling pathway	125	43	1.44	2.79	0.0026	0.015	1.69	1.14	2.48	Induced
cellular lipid metabolic process	34	15	1.85	2.78	0.0025	0.015	2.53	1.2	5.27	Induced
substantia nigra development	34	15	1.85	2.78	0.0025	0.015	2.53	1.2	5.27	Induced
endoplasmic reticulum unfolded protein response	34	15	1.85	2.78	0.0025	0.015	2.53	1.2	5.27	Induced
retrograde vesicle-mediated transport, Golgi to ER	78	29	1.56	2.78	0.0027	0.015	1.9	1.16	3.08	Induced
JNK cascade	43	18	1.76	2.78	0.0026	0.015	2.31	1.19	4.42	Induced
mesoderm formation	20	10	2.1	2.75	0.0026	0.015	3.21	1.2	8.59	Induced
negative regulation of extrinsic apoptotic signaling pathway in absence of ligand	20	10	2.1	2.75	0.0026	0.015	3.21	1.2	8.59	Induced
positive regulation of sequence-specific DNA binding transcription factor activity	75	28	1.57	2.76	0.0029	0.016	1.92	1.15	3.13	Induced
protein homooligomerization	129	44	1.43	2.76	0.0029	0.016	1.67	1.13	2.43	Induced
positive regulation of proteasomal ubiquitin-dependent protein catabolic process	62	24	1.63	2.76	0.0028	0.016	2.03	1.16	3.48	Induced
nucleotide-excision repair, DNA damage recognition	23	11	2.01	2.71	0.003	0.016	2.94	1.17	7.29	Induced
positive regulation of GTPase activity	445	130	1.23	2.73	0.0032	0.017	1.34	1.08	1.65	Induced
regulation of small GTPase mediated signal transduction	123	42	1.43	2.7	0.0034	0.017	1.67	1.12	2.46	Induced
regulation of defense response to virus by virus	26	12	1.94	2.68	0.0033	0.017	2.75	1.16	6.41	Induced
positive regulation of ubiquitin-protein ligase activity involved in regulation of mitotic cell cycle transition	76	28	1.55	2.67	0.0036	0.018	1.87	1.13	3.06	Induced
cell growth	41	17	1.74	2.66	0.0036	0.018	2.27	1.14	4.42	Induced
cellular response to epidermal growth factor stimulus	29	13	1.88	2.66	0.0035	0.018	2.61	1.15	5.79	Induced
positive regulation of protein insertion into mitochondrial membrane involved in apoptotic signaling pathway	29	13	1.88	2.66	0.0035	0.018	2.61	1.15	5.79	Induced
platelet aggregation	32	14	1.84	2.65	0.0036	0.018	2.5	1.15	5.32	Induced
protein K63-linked ubiquitination	32	14	1.84	2.65	0.0036	0.018	2.5	1.15	5.32	Induced
positive regulation of canonical Wnt signaling pathway	97	34	1.47	2.61	0.0043	0.02	1.74	1.11	2.68	Induced
positive regulation of protein ubiquitination	54	21	1.63	2.61	0.0042	0.02	2.04	1.12	3.65	Induced
endocytic recycling	21	10	2	2.56	0.0043	0.02	2.91	1.11	7.57	Induced
negative regulation of protein catabolic process	21	10	2	2.56	0.0043	0.02	2.91	1.11	7.57	Induced
inactivation of MAPK activity	21	10	2	2.56	0.0043	0.02	2.91	1.11	7.57	Induced
peptidyl-serine phosphorylation	125	42	1.41	2.58	0.0047	0.021	1.63	1.09	2.39	Induced
peptidyl-tyrosine dephosphorylation	74	27	1.53	2.57	0.0048	0.021	1.85	1.1	3.03	Induced
positive regulation of erythrocyte differentiation	24	11	1.92	2.53	0.0047	0.021	2.71	1.1	6.57	Induced
Rho protein signal transduction	39	16	1.72	2.53	0.0051	0.022	2.23	1.1	4.42	Induced
T cell differentiation	27	12	1.87	2.52	0.005	0.022	2.57	1.1	5.88	Induced
negative regulation of extrinsic apoptotic signaling pathway	30	13	1.82	2.51	0.0051	0.022	2.45	1.09	5.37	Induced
MAPK cascade	197	62	1.32	2.54	0.0053	0.023	1.48	1.07	2.02	Induced
intracellular protein transport	183	58	1.33	2.52	0.0056	0.023	1.49	1.07	2.06	Induced
IRE1-mediated unfolded protein response	55	21	1.6	2.51	0.0055	0.023	1.98	1.09	3.52	Induced
vesicle-mediated transport	85	30	1.48	2.49	0.0059	0.024	1.75	1.08	2.79	Induced
ER-associated ubiquitin-dependent protein catabolic process	65	24	1.55	2.49	0.0059	0.024	1.88	1.08	3.19	Induced
cellular response to insulin stimulus	62	23	1.56	2.46	0.0062	0.026	1.89	1.08	3.26	Induced
positive regulation of cell growth	59	22	1.57	2.44	0.0066	0.027	1.91	1.07	3.33	Induced
ATP-dependent chromatin remodeling	22	10	1.91	2.38	0.0067	0.027	2.67	1.03	6.76	Induced
histone deacetylation	40	16	1.68	2.41	0.0069	0.028	2.14	1.06	4.2	Induced
cell cycle	222	68	1.29	2.41	0.0076	0.029	1.42	1.05	1.91	Induced
regulation of transcription from RNA polymerase II promoter	300	89	1.25	2.41	0.0076	0.029	1.36	1.05	1.76	Induced
regulation of protein stability	53	20	1.58	2.38	0.0075	0.029	1.95	1.06	3.5	Induced
mitophagy	28	12	1.8	2.37	0.0073	0.029	2.41	1.04	5.43	Induced
protein secretion	28	12	1.8	2.37	0.0073	0.029	2.41	1.04	5.43	Induced
negative regulation of NF-kappaB transcription factor activity	57	21	1.55	2.31	0.009	0.034	1.87	1.04	3.3	Induced
viral entry into host cell	64	23	1.51	2.28	0.0098	0.037	1.8	1.03	3.08	Induced
cell morphogenesis	35	14	1.68	2.25	0.01	0.037	2.14	1	4.42	Induced
I-kappaB kinase/NF-kappaB signaling	58	21	1.52	2.22	0.011	0.042	1.82	1.01	3.2	Induced
positive regulation of apoptotic process	245	73	1.25	2.22	0.012	0.043	1.37	1.02	1.82	Induced
phosphatidylinositol biosynthetic process	65	23	1.49	2.2	0.012	0.043	1.76	1.01	3	Induced
calcium ion transport	42	16	1.6	2.18	0.012	0.043	1.97	0.988	3.83	Induced
epidermal growth factor receptor signaling pathway	42	16	1.6	2.18	0.012	0.043	1.97	0.988	3.83	Induced
androgen receptor signaling pathway	42	16	1.6	2.18	0.012	0.043	1.97	0.988	3.83	Induced
Fc-gamma receptor signaling pathway involved in phagocytosis	100	33	1.39	2.17	0.013	0.046	1.58	1.01	2.44	Induced
Ras protein signal transduction	62	22	1.49	2.16	0.013	0.046	1.77	0.997	3.05	Induced
extrinsic apoptotic signaling pathway	36	14	1.63	2.13	0.013	0.046	2.04	0.964	4.18	Induced
regulation of catalytic activity	59	21	1.49	2.13	0.014	0.048	1.77	0.987	3.11	Induced
cell cycle arrest	122	39	1.34	2.12	0.015	0.048	1.51	1	2.24	Induced
negative regulation of cell death	33	13	1.65	2.1	0.014	0.048	2.08	0.951	4.41	Induced
positive regulation of type I interferon production	46	17	1.55	2.1	0.015	0.048	1.88	0.968	3.55	Induced
positive regulation of smooth muscle cell proliferation	46	17	1.55	2.1	0.015	0.048	1.88	0.968	3.55	Induced
negative regulation of fat cell differentiation	30	12	1.68	2.08	0.014	0.048	2.14	0.938	4.7	Induced
positive regulation of cell cycle	27	11	1.71	2.07	0.015	0.048	2.2	0.924	5.06	Induced
negative regulation of extrinsic apoptotic signaling pathway via death domain receptors	27	11	1.71	2.07	0.015	0.048	2.2	0.924	5.06	Induced
cellular response to interferon-gamma	24	10	1.75	2.05	0.015	0.048	2.29	0.909	5.55	Induced
nucleotide-binding oligomerization domain containing signaling pathway	24	10	1.75	2.05	0.015	0.048	2.29	0.909	5.55	Induced
collagen catabolic process	34	21	2.99	5.93	3.1e-08	9.5e-06	6.25	2.98	13.6	Downregulated
cell adhesion	254	85	1.62	5.1	5e-07	7.5e-05	1.97	1.49	2.58	Downregulated
sensory perception of sound	67	29	2.1	4.59	7.2e-06	0.00073	2.96	1.75	4.94	Downregulated
extracellular matrix organization	109	40	1.78	4.16	3.2e-05	0.0025	2.25	1.48	3.38	Downregulated
visual perception	89	34	1.85	4.11	4.1e-05	0.0025	2.4	1.51	3.75	Downregulated
chemical synaptic transmission	76	30	1.91	4.07	4.9e-05	0.0025	2.53	1.54	4.1	Downregulated
positive regulation of synapse assembly	30	15	2.42	3.98	7.7e-05	0.0033	3.86	1.76	8.49	Downregulated
xenobiotic metabolic process	49	21	2.08	3.85	0.00011	0.0042	2.9	1.56	5.3	Downregulated
positive regulation of activated T cell proliferation	21	11	2.54	3.6	0.00026	0.0088	4.24	1.63	11.2	Downregulated
cornification	27	13	2.33	3.53	0.00032	0.0088	3.58	1.55	8.23	Downregulated
bicarbonate transport	27	13	2.33	3.53	0.00032	0.0088	3.58	1.55	8.23	Downregulated
ossification	43	18	2.03	3.44	0.00042	0.011	2.78	1.43	5.32	Downregulated
excitatory postsynaptic potential	31	14	2.19	3.38	0.00051	0.011	3.18	1.45	6.86	Downregulated
G-protein coupled receptor signaling pathway	207	62	1.45	3.34	0.00052	0.011	1.66	1.21	2.26	Downregulated
epidermis development	27	12	2.15	3.06	0.0013	0.024	3.08	1.32	7.07	Downregulated
positive regulation of cytosolic calcium ion concentration	78	27	1.68	3.06	0.0013	0.024	2.05	1.23	3.33	Downregulated
single organismal cell-cell adhesion	57	21	1.78	3.03	0.0014	0.024	2.25	1.25	3.97	Downregulated
cell-matrix adhesion	64	23	1.74	3.03	0.0014	0.024	2.17	1.24	3.71	Downregulated
retina development in camera-type eye	34	14	1.99	2.96	0.0017	0.027	2.7	1.26	5.63	Downregulated
cell surface receptor signaling pathway	160	48	1.45	2.94	0.0018	0.027	1.66	1.15	2.36	Downregulated
actin filament bundle assembly	25	11	2.13	2.89	0.002	0.027	3.03	1.24	7.19	Downregulated
cardiac conduction	22	10	2.2	2.88	0.0021	0.027	3.21	1.24	8.12	Downregulated
skin development	22	10	2.2	2.88	0.0021	0.027	3.21	1.24	8.12	Downregulated
response to retinoic acid	29	12	2	2.76	0.0029	0.036	2.72	1.18	6.06	Downregulated
cholesterol homeostasis	39	15	1.86	2.75	0.003	0.036	2.41	1.17	4.8	Downregulated
inner ear morphogenesis	26	11	2.05	2.73	0.0031	0.036	2.83	1.17	6.6	Downregulated
skeletal system development	64	22	1.66	2.72	0.0033	0.037	2.02	1.15	3.47	Downregulated
integrin-mediated signaling pathway	68	23	1.64	2.69	0.0036	0.039	1.97	1.14	3.34	Downregulated
negative regulation of angiogenesis	33	13	1.91	2.66	0.0037	0.039	2.51	1.14	5.3	Downregulated
potassium ion transmembrane transport	47	17	1.75	2.63	0.0041	0.04	2.19	1.13	4.1	Downregulated
lipoprotein metabolic process	30	12	1.94	2.62	0.0041	0.04	2.57	1.13	5.65	Downregulated
proteolysis	292	78	1.29	2.59	0.0047	0.043	1.41	1.07	1.85	Downregulated
homophilic cell adhesion via plasma membrane adhesion molecules	62	21	1.64	2.58	0.0048	0.043	1.98	1.11	3.43	Downregulated
positive regulation of insulin secretion	27	11	1.97	2.58	0.0045	0.043	2.65	1.11	6.09	Downregulated
cellular response to retinoic acid	34	13	1.85	2.54	0.0052	0.045	2.39	1.1	5	Downregulated
regulation of blood pressure	31	12	1.87	2.49	0.0058	0.047	2.43	1.08	5.29	Downregulated
heterophilic cell-cell adhesion via plasma membrane cell adhesion molecules	31	12	1.87	2.49	0.0058	0.047	2.43	1.08	5.29	Downregulated
cholesterol metabolic process	45	16	1.72	2.48	0.0061	0.049	2.13	1.08	4.06	Downregulated
mitotic cytokinesis	28	11	1.9	2.44	0.0064	0.049	2.49	1.05	5.65	Downregulated
neuromuscular process controlling balance	28	11	1.9	2.44	0.0064	0.049	2.49	1.05	5.65	Downregulated
