# Supplementary material for: CMV serostatus is associated with improved survival and delayed toxicity onset following anti-PD-1 checkpoint blockade
Source: Nat Med. 2025 Apr 23;31(7):2350–64. doi: 10.1038/s41591-025-03647-1 (PMC12283384; doi:10.1038/s41591-025-03647-1)
Supplement: Supplementary file 5 — Fig. 2a. Bulk CD8+ RNA-seq data. Fig. 2b. Bulk CD8+ RNA-seq data. Fig. 2c. Overall survival data. Fig. 2d. Overall survival data. Fig. 2e. Overall survival data. Fig. 2f. Progression-free survival data. [file 41591_2025_3647_MOESM5_ESM.xlsx]

## Sheet: Fig2a
cmv	cycle	PC1	Treatment
CMV+	Post cycle 1	0.842387	sICB
CMV+	Baseline	1.61915	sICB
CMV+	Post cycle 1	6.44192	sICB
CMV+	Baseline	6.36769	sICB
CMV-	Post cycle 1	4.41674	cICB
CMV-	Baseline	3.68519	cICB
CMV-	Post cycle 1	0.196705	sICB
CMV-	Baseline	-0.26479	sICB
CMV+	Post cycle 1	4.40913	sICB
CMV+	Baseline	5.19028	sICB
CMV+	Post cycle 1	6.62509	cICB
CMV+	Baseline	6.10055	cICB
CMV+	Post cycle 1	3.17002	sICB
CMV+	Baseline	3.5556	sICB
CMV-	Post cycle 1	-2.10333	sICB
CMV-	Baseline	-2.33655	sICB
CMV+	Post cycle 1	4.09853	cICB
CMV+	Baseline	4.15482	cICB
CMV-	Post cycle 1	-2.57106	sICB
CMV-	Baseline	-2.54191	sICB
CMV-	Post cycle 1	-0.673875	sICB
CMV-	Baseline	-0.579268	sICB
CMV+	Post cycle 1	0.246056	sICB
CMV+	Baseline	1.5164	sICB
CMV+	Post cycle 1	6.50969	sICB
CMV+	Baseline	7.67412	sICB
CMV-	Post cycle 1	-0.501859	cICB
CMV-	Baseline	-4.11844	cICB
CMV+	Post cycle 1	-3.42243	sICB
CMV+	Baseline	0.308597	sICB
CMV-	Post cycle 1	-3.00399	cICB
CMV-	Baseline	-4.66334	cICB
CMV-	Post cycle 1	-0.372615	cICB
CMV-	Baseline	-2.1279	cICB
CMV+	Post cycle 1	3.6455	cICB
CMV+	Baseline	4.57762	cICB
CMV-	Post cycle 1	1.99568	cICB
CMV-	Baseline	-3.87438	cICB
CMV-	Post cycle 1	-3.54699	cICB
CMV-	Baseline	-4.99921	cICB
CMV+	Post cycle 1	4.49005	cICB
CMV+	Baseline	5.11659	cICB
CMV-	Post cycle 1	-3.30406	sICB
CMV-	Baseline	-4.12509	sICB
CMV+	Post cycle 1	5.24901	sICB
CMV+	Baseline	3.18057	sICB
CMV+	Post cycle 1	3.61089	sICB
CMV+	Baseline	4.94208	sICB
CMV+	Post cycle 1	2.65802	sICB
CMV+	Baseline	1.23338	sICB
CMV-	Post cycle 1	0.77931	cICB
CMV-	Baseline	-0.311997	cICB
CMV-	Post cycle 1	0.258817	sICB
CMV-	Baseline	0.413784	sICB
CMV-	Post cycle 1	-3.11727	sICB
CMV-	Baseline	-4.39176	sICB
CMV+	Post cycle 1	2.43564	cICB
CMV+	Baseline	2.72381	cICB
CMV-	Post cycle 1	-1.14102	cICB
CMV-	Baseline	-2.37017	cICB
CMV+	Post cycle 1	1.28361	cICB
CMV+	Baseline	-2.13735	cICB
CMV+	Post cycle 1	2.84425	sICB
CMV+	Baseline	0.997517	sICB
CMV+	Post cycle 1	8.47016	sICB
CMV+	Baseline	7.68678	sICB
CMV+	Post cycle 1	1.04198	cICB
CMV+	Baseline	2.91591	cICB
CMV+	Post cycle 1	-0.594044	cICB
CMV+	Baseline	-0.591545	cICB
CMV+	Post cycle 1	-3.4807	sICB
CMV+	Baseline	-4.22312	sICB
CMV-	Post cycle 1	-2.61055	cICB
CMV-	Baseline	-2.42849	cICB
CMV-	Post cycle 1	1.97538	cICB
CMV-	Baseline	2.3413	cICB
CMV-	Post cycle 1	-1.01615	cICB
CMV-	Baseline	-4.20673	cICB
CMV-	Post cycle 1	-3.84009	sICB
CMV-	Baseline	-4.77195	sICB
CMV-	Post cycle 1	-3.5684	cICB
CMV-	Baseline	-5.72086	cICB
CMV-	Post cycle 1	0.271738	cICB
CMV-	Baseline	-1.74216	cICB
CMV+	Post cycle 1	-1.5367	cICB
CMV+	Baseline	-5.62618	cICB
CMV+	Post cycle 1	2.38903	sICB
CMV+	Baseline	2.69435	sICB
CMV+	Post cycle 1	3.09626	sICB
CMV+	Baseline	2.22985	sICB
CMV-	Post cycle 1	-2.84371	cICB
CMV-	Baseline	-3.6795	cICB
CMV-	Post cycle 1	-4.67671	cICB
CMV-	Baseline	-6.96423	cICB
CMV+	Post cycle 1	3.45139	cICB
CMV+	Baseline	1.84282	cICB
CMV+	Post cycle 1	1.18405	cICB
CMV+	Baseline	2.36737	cICB
CMV-	Post cycle 1	-3.58823	sICB
CMV-	Baseline	-4.10106	sICB
CMV+	Post cycle 1	4.26883	sICB
CMV+	Baseline	4.1685	sICB
CMV-	Post cycle 1	-1.72708	cICB
CMV-	Baseline	-3.1758	cICB
CMV-	Post cycle 1	-4.08084	cICB
CMV-	Baseline	-5.41301	cICB
CMV-	Post cycle 1	-4.07105	cICB
CMV-	Baseline	-4.07095	cICB
CMV+	Post cycle 1	-2.91462	cICB
CMV+	Baseline	-0.983435	cICB
CMV+	Post cycle 1	5.89403	cICB
CMV+	Baseline	7.12086	cICB
CMV-	Post cycle 1	-1.86964	cICB
CMV-	Baseline	-7.28247	cICB
CMV+	Post cycle 1	3.98708	sICB
CMV+	Baseline	1.39039	sICB
CMV-	Post cycle 1	1.41561	cICB
CMV-	Baseline	-2.8579	cICB
CMV-	Post cycle 1	-3.40825	cICB
CMV-	Baseline	-4.62925	cICB
CMV+	Post cycle 1	8.9956	sICB
CMV+	Baseline	7.68627	sICB
CMV+	Post cycle 1	0.717687	cICB
CMV+	Baseline	-0.89935	cICB
CMV+	Post cycle 1	-1.70242	cICB
CMV+	Baseline	-3.56481	cICB
CMV-	Post cycle 1	-7.7254	sICB
CMV-	Baseline	-5.3925	sICB
CMV+	Post cycle 1	4.64053	cICB
CMV+	Baseline	5.0369	cICB
CMV+	Post cycle 1	4.5353	cICB
CMV+	Baseline	4.94196	cICB
CMV-	Post cycle 1	0.00716795	cICB
CMV-	Baseline	1.70213	cICB
CMV-	Post cycle 1	-6.44419	cICB
CMV-	Baseline	-8.79967	cICB
CMV+	Post cycle 1	1.9338	sICB
CMV+	Baseline	3.62802	sICB
CMV+	Post cycle 1	5.38003	cICB
CMV+	Baseline	6.45038	cICB
CMV+	Post cycle 1	5.92234	cICB
CMV+	Baseline	3.48284	cICB
CMV-	Post cycle 1	-0.589263	cICB
CMV-	Baseline	-2.01402	cICB
CMV-	Post cycle 1	-1.59606	sICB
CMV-	Baseline	-3.41903	sICB
CMV-	Post cycle 1	-0.737161	cICB
CMV-	Baseline	-0.738918	cICB
CMV+	Post cycle 1	4.31003	sICB
CMV+	Baseline	4.68033	sICB
CMV+	Post cycle 1	3.85067	sICB
CMV+	Baseline	4.10915	sICB
CMV-	Post cycle 1	-6.00034	cICB
CMV-	Baseline	-6.82117	cICB
CMV-	Post cycle 1	-1.4542	cICB
CMV-	Baseline	-1.75375	cICB
CMV-	Post cycle 1	-4.01069	cICB
CMV-	Baseline	-4.57539	cICB
CMV-	Post cycle 1	-1.49241	sICB
CMV-	Baseline	-2.40488	sICB
CMV-	Post cycle 1	-1.53182	cICB
CMV-	Baseline	-4.70221	cICB
CMV+	Post cycle 1	2.95467	sICB
CMV+	Baseline	3.53348	sICB
CMV-	Post cycle 1	-4.44417	cICB
CMV-	Baseline	-6.69123	cICB
CMV-	Post cycle 1	1.35856	cICB
CMV-	Baseline	0.812261	cICB
CMV-	Post cycle 1	-0.554332	cICB
CMV-	Baseline	-3.42433	cICB
CMV+	Post cycle 1	8.94748	cICB
CMV+	Baseline	8.43829	cICB
CMV+	Post cycle 1	-1.17897	sICB
CMV+	Baseline	-3.00619	sICB
CMV-	Post cycle 1	-1.65936	cICB
CMV-	Baseline	-3.68021	cICB
CMV+	Post cycle 1	2.83831	sICB
CMV+	Baseline	3.63611	sICB
CMV-	Post cycle 1	-4.24818	sICB
CMV-	Baseline	-3.60349	sICB
CMV+	Post cycle 1	-0.601695	cICB
CMV+	Baseline	-2.39304	cICB
CMV+	Post cycle 1	1.50116	cICB
CMV+	Baseline	-0.284885	cICB
CMV+	Post cycle 1	4.10691	cICB
CMV+	Baseline	2.72136	cICB
CMV-	Post cycle 1	2.34134	cICB
CMV-	Baseline	-6.58712	cICB
CMV-	Post cycle 1	-4.25021	sICB
CMV-	Baseline	-5.04765	sICB
CMV-	Post cycle 1	-4.19359	cICB
CMV-	Baseline	-6.39165	cICB
CMV-	Post cycle 1	-6.54096	sICB
CMV-	Baseline	-5.54104	sICB
CMV+	Post cycle 1	4.86917	cICB
CMV+	Baseline	4.96678	cICB
CMV+	Post cycle 1	0.575738	sICB
CMV+	Baseline	1.49574	sICB
CMV-	Post cycle 1	-0.109122	cICB
CMV-	Baseline	-3.78299	cICB
CMV+	Post cycle 1	-2.55245	cICB
CMV+	Baseline	-4.64593	cICB
CMV-	Post cycle 1	-4.07655	cICB
CMV-	Baseline	-6.3803	cICB
CMV+	Post cycle 1	-5.04757	cICB
CMV+	Baseline	-2.41508	cICB
CMV-	Post cycle 1	-3.96155	cICB
CMV-	Baseline	-7.7287	cICB
CMV-	Post cycle 1	0.0600524	cICB
CMV-	Baseline	-1.45536	cICB
CMV+	Post cycle 1	4.48975	cICB
CMV+	Baseline	2.09781	cICB
CMV+	Post cycle 1	5.91897	cICB
CMV+	Baseline	5.61262	cICB
CMV-	Post cycle 1	0.397501	cICB
CMV-	Baseline	-1.91311	cICB
CMV-	Post cycle 1	-2.92608	cICB
CMV-	Baseline	-7.99434	cICB
CMV-	Post cycle 1	-3.07578	cICB
CMV-	Baseline	-5.57572	cICB
CMV-	Post cycle 1	2.13158	cICB
CMV-	Baseline	-0.609117	cICB
CMV+	Post cycle 1	3.02375	cICB
CMV+	Baseline	0.919275	cICB
CMV-	Post cycle 1	-4.73041	cICB
CMV-	Baseline	-5.42287	cICB
CMV+	Post cycle 1	1.96567	cICB
CMV+	Baseline	1.04563	cICB
CMV-	Post cycle 1	0.210937	cICB
CMV-	Baseline	0.248138	cICB
CMV-	Post cycle 1	1.87363	cICB
CMV-	Baseline	0.0208165	cICB
CMV-	Post cycle 1	-3.8897	cICB
CMV-	Baseline	-4.21254	cICB
CMV-	Post cycle 1	1.6394	cICB
CMV-	Baseline	-2.48899	cICB
CMV-	Post cycle 1	-2.35667	cICB
CMV-	Baseline	-5.21902	cICB
CMV+	Post cycle 1	7.24103	cICB
CMV+	Baseline	9.09469	cICB
CMV-	Post cycle 1	-0.486306	cICB
CMV-	Baseline	0.564249	cICB
CMV-	Post cycle 1	-2.24893	cICB
CMV-	Baseline	-4.22947	cICB
CMV+	Post cycle 1	2.71441	cICB
CMV+	Baseline	2.82536	cICB
CMV+	Post cycle 1	-3.34121	cICB
CMV+	Baseline	-3.83137	cICB
CMV-	Post cycle 1	1.22184	cICB
CMV-	Baseline	-0.196412	cICB
CMV+	Post cycle 1	4.58629	cICB
CMV+	Baseline	3.62963	cICB
CMV+	Post cycle 1	-0.106127	cICB
CMV+	Baseline	1.6135	cICB
CMV+	Post cycle 1	2.57271	cICB
CMV+	Baseline	3.81783	cICB
CMV-	Post cycle 1	-1.96632	cICB
CMV-	Baseline	-0.537357	cICB
CMV+	Post cycle 1	5.92915	sICB
CMV+	Baseline	7.48946	sICB
CMV+	Post cycle 1	3.26895	cICB
CMV+	Baseline	5.31023	cICB
CMV-	Post cycle 1	0.0528381	cICB
CMV-	Baseline	-5.36018	cICB
CMV-	Post cycle 1	-7.49439	cICB
CMV-	Baseline	-8.71003	cICB
CMV-	Post cycle 1	-1.9941	cICB
CMV-	Baseline	-2.40701	cICB
CMV-	Post cycle 1	0.240815	cICB
CMV-	Baseline	-1.50135	cICB
CMV+	Post cycle 1	3.90598	cICB
CMV+	Baseline	4.42735	cICB
CMV-	Post cycle 1	0.183062	cICB
CMV-	Baseline	-0.93737	cICB
CMV+	Post cycle 1	8.25944	sICB
CMV+	Baseline	8.62292	sICB
CMV-	Post cycle 1	0.75903	cICB
CMV-	Baseline	1.55049	cICB
CMV+	Post cycle 1	-0.511796	cICB
CMV+	Baseline	1.12412	cICB
CMV+	Post cycle 1	2.0783	sICB
CMV+	Baseline	4.14896	sICB
CMV+	Post cycle 1	4.84706	cICB
CMV+	Baseline	2.31525	cICB
CMV-	Post cycle 1	3.13587	cICB
CMV-	Baseline	0.0667099	cICB
CMV+	Post cycle 1	7.17012	cICB
CMV+	Baseline	8.54072	cICB
CMV+	Post cycle 1	1.83878	cICB
CMV+	Baseline	1.60003	cICB
CMV-	Post cycle 1	0.807942	cICB
CMV-	Baseline	0.537387	cICB
CMV-	Post cycle 1	-2.66884	cICB
CMV-	Baseline	-5.24358	cICB
CMV+	Post cycle 1	5.76161	cICB
CMV+	Baseline	4.559	cICB
CMV+	Post cycle 1	0.461109	cICB
CMV+	Baseline	0.110155	cICB
CMV-	Post cycle 1	-0.314731	cICB
CMV-	Baseline	-3.29219	cICB
CMV-	Post cycle 1	-4.43439	cICB
CMV-	Baseline	-1.8144	cICB

## Sheet: Fig2b
cmv	cycle	Cytotoxicity
CMV-	Post cycle 1	13.2831
CMV-	Baseline	13.171
CMV+	Post cycle 1	13.4515
CMV+	Baseline	13.3193
CMV+	Post cycle 1	13.3126
CMV+	Baseline	13.0148
CMV-	Post cycle 1	13.0954
CMV-	Baseline	12.6546
CMV-	Post cycle 1	13.1345
CMV-	Baseline	12.5978
CMV-	Post cycle 1	13.2818
CMV-	Baseline	12.6798
CMV+	Post cycle 1	13.1237
CMV+	Baseline	13.2447
CMV-	Post cycle 1	13.0941
CMV-	Baseline	12.9402
CMV-	Post cycle 1	12.6395
CMV-	Baseline	12.471
CMV+	Post cycle 1	13.0642
CMV+	Baseline	13.239
CMV-	Post cycle 1	13.1519
CMV-	Baseline	12.7162
CMV+	Post cycle 1	12.9609
CMV+	Baseline	12.9833
CMV-	Post cycle 1	12.9448
CMV-	Baseline	12.679
CMV+	Post cycle 1	13.1001
CMV+	Baseline	12.4716
CMV+	Post cycle 1	12.8042
CMV+	Baseline	12.9656
CMV+	Post cycle 1	13.0098
CMV+	Baseline	12.8717
CMV-	Post cycle 1	12.5106
CMV-	Baseline	12.9927
CMV-	Post cycle 1	13.4124
CMV-	Baseline	13.425
CMV-	Post cycle 1	12.7612
CMV-	Baseline	12.7428
CMV-	Post cycle 1	12.7507
CMV-	Baseline	12.091
CMV-	Post cycle 1	12.769
CMV-	Baseline	12.4713
CMV+	Post cycle 1	12.7235
CMV+	Baseline	11.5919
CMV-	Post cycle 1	12.6034
CMV-	Baseline	12.7614
CMV-	Post cycle 1	12.3653
CMV-	Baseline	12.2043
CMV+	Post cycle 1	12.9011
CMV+	Baseline	12.604
CMV+	Post cycle 1	13.2669
CMV+	Baseline	12.788
CMV-	Post cycle 1	13.0447
CMV-	Baseline	12.6954
CMV-	Post cycle 1	12.326
CMV-	Baseline	11.889
CMV-	Post cycle 1	12.3578
CMV-	Baseline	12.2817
CMV+	Post cycle 1	12.3509
CMV+	Baseline	12.6571
CMV+	Post cycle 1	13.0989
CMV+	Baseline	13.1578
CMV-	Post cycle 1	12.6271
CMV-	Baseline	11.9916
CMV-	Post cycle 1	13.3559
CMV-	Baseline	12.8233
CMV-	Post cycle 1	12.5463
CMV-	Baseline	12.4177
CMV+	Post cycle 1	12.7781
CMV+	Baseline	12.3892
CMV+	Post cycle 1	12.6648
CMV+	Baseline	12.212
CMV+	Post cycle 1	13.1571
CMV+	Baseline	13.2111
CMV+	Post cycle 1	13.1495
CMV+	Baseline	13.1369
CMV-	Post cycle 1	12.7153
CMV-	Baseline	12.9954
CMV-	Post cycle 1	12.1513
CMV-	Baseline	11.7305
CMV+	Post cycle 1	13.2483
CMV+	Baseline	13.178
CMV+	Post cycle 1	13.0925
CMV+	Baseline	13.2109
CMV-	Post cycle 1	12.7963
CMV-	Baseline	12.5437
CMV-	Post cycle 1	12.9801
CMV-	Baseline	12.8862
CMV-	Post cycle 1	11.9894
CMV-	Baseline	12.0751
CMV-	Post cycle 1	12.7645
CMV-	Baseline	12.6636
CMV-	Post cycle 1	12.3485
CMV-	Baseline	12.2547
CMV-	Post cycle 1	12.7888
CMV-	Baseline	12.1006
CMV-	Post cycle 1	12.2998
CMV-	Baseline	11.7799
CMV-	Post cycle 1	13.1484
CMV-	Baseline	12.794
CMV-	Post cycle 1	12.8987
CMV-	Baseline	12.3798
CMV+	Post cycle 1	13.2484
CMV+	Baseline	13.0275
CMV-	Post cycle 1	12.6299
CMV-	Baseline	12.0521
CMV+	Post cycle 1	12.7896
CMV+	Baseline	12.2853
CMV+	Post cycle 1	12.796
CMV+	Baseline	12.4927
CMV+	Post cycle 1	13.0839
CMV+	Baseline	12.7964
CMV-	Post cycle 1	13.1854
CMV-	Baseline	11.9405
CMV-	Post cycle 1	12.5901
CMV-	Baseline	12.0889
CMV+	Post cycle 1	12.9648
CMV+	Baseline	12.8126
CMV-	Post cycle 1	13.0619
CMV-	Baseline	12.403
CMV+	Post cycle 1	12.1504
CMV+	Baseline	11.6351
CMV-	Post cycle 1	12.3289
CMV-	Baseline	11.5247
CMV+	Post cycle 1	11.9103
CMV+	Baseline	12.3814
CMV-	Post cycle 1	12.0719
CMV-	Baseline	11.5754
CMV-	Post cycle 1	12.8704
CMV-	Baseline	12.2923
CMV+	Post cycle 1	13.2916
CMV+	Baseline	13.0591
CMV+	Post cycle 1	13.4327
CMV+	Baseline	13.1999
CMV-	Post cycle 1	12.9417
CMV-	Baseline	12.4695
CMV-	Post cycle 1	12.5961
CMV-	Baseline	11.6639
CMV-	Post cycle 1	12.6811
CMV-	Baseline	12.0851
CMV-	Post cycle 1	13.4694
CMV-	Baseline	13.0117
CMV+	Post cycle 1	12.9746
CMV+	Baseline	12.4628
CMV-	Post cycle 1	12.2392
CMV-	Baseline	12.3381
CMV+	Post cycle 1	12.9879
CMV+	Baseline	12.7855
CMV-	Post cycle 1	13.2681
CMV-	Baseline	13.1728
CMV-	Post cycle 1	13.34
CMV-	Baseline	13.1888
CMV-	Post cycle 1	12.7177
CMV-	Baseline	12.6596
CMV-	Post cycle 1	13.2581
CMV-	Baseline	13.1439
CMV-	Post cycle 1	12.6489
CMV-	Baseline	12.0844
CMV+	Post cycle 1	13.8127
CMV+	Baseline	13.8709
CMV-	Post cycle 1	13.069
CMV-	Baseline	13.2784
CMV-	Post cycle 1	12.977
CMV-	Baseline	12.8362
CMV+	Post cycle 1	13.4512
CMV+	Baseline	13.3596
CMV+	Post cycle 1	12.4919
CMV+	Baseline	12.1307
CMV-	Post cycle 1	13.5012
CMV-	Baseline	12.8262
CMV+	Post cycle 1	13.574
CMV+	Baseline	13.4232
CMV+	Post cycle 1	12.9451
CMV+	Baseline	12.832
CMV+	Post cycle 1	12.8232
CMV+	Baseline	13.1437
CMV-	Post cycle 1	12.4491
CMV-	Baseline	12.9845
CMV+	Post cycle 1	12.8275
CMV+	Baseline	13.1008
CMV-	Post cycle 1	13.4587
CMV-	Baseline	13.1263
CMV-	Post cycle 1	11.2949
CMV-	Baseline	11.6822
CMV-	Post cycle 1	12.8924
CMV-	Baseline	12.5807
CMV-	Post cycle 1	12.6096
CMV-	Baseline	12.3707
CMV+	Post cycle 1	13.5016
CMV+	Baseline	13.2074
CMV-	Post cycle 1	12.7745
CMV-	Baseline	12.639
CMV-	Post cycle 1	12.976
CMV-	Baseline	13.0758
CMV+	Post cycle 1	12.748
CMV+	Baseline	13.0419
CMV+	Post cycle 1	13.4777
CMV+	Baseline	13.1152
CMV-	Post cycle 1	13.4465
CMV-	Baseline	12.9172
CMV+	Post cycle 1	13.5463
CMV+	Baseline	13.5058
CMV+	Post cycle 1	13.1103
CMV+	Baseline	13.0894
CMV-	Post cycle 1	13.2505
CMV-	Baseline	13.2169
CMV-	Post cycle 1	12.5238
CMV-	Baseline	12.1341
CMV+	Post cycle 1	13.4639
CMV+	Baseline	13.0346
CMV+	Post cycle 1	13.2538
CMV+	Baseline	12.8186
CMV-	Post cycle 1	12.9879
CMV-	Baseline	12.4588
CMV-	Post cycle 1	12.2226
CMV-	Baseline	12.7171

## Sheet: Fig2c
cmv	months_death	death_status
CMV-	90	0
CMV-	78.193	1
CMV-	35.154	1
CMV+	60.4517	1
CMV+	4.92813	1
CMV-	90	0
CMV-	14.9815	1
CMV-	88.6407	0
CMV+	32.1314	1
CMV-	7.58932	1
CMV-	2.43121	1
CMV-	90	0
CMV+	11.499	1
CMV-	86.9322	0
CMV-	62.0945	0
CMV+	86.3409	0
CMV-	90	0
CMV-	80.8214	0
CMV+	79.5729	0
CMV-	83.2197	0
CMV+	48.6242	0
CMV+	77.7659	0
CMV+	77.6345	0
CMV-	14.1273	1
CMV-	80	0
CMV-	3.61396	1
CMV-	19.1869	1
CMV-	3.41684	1
CMV+	11.0719	1
CMV-	0.427105	1
CMV-	76.7474	0
CMV-	73.0349	0
CMV+	76.5503	0
CMV+	72.5421	0
CMV-	71.885	0
CMV-	71.885	0
CMV-	26.7433	1
CMV+	30.883	1
CMV+	36.2053	0
CMV-	69.4867	0
CMV-	68.7639	0
CMV-	56.345	1
CMV-	0.295688	1
CMV+	71.3593	0
CMV+	40.6735	0
CMV+	50.9569	1
CMV+	9.19918	1
CMV-	70.1109	0
CMV+	15.5072	1
CMV-	65.6756	0
CMV-	23.885	1
CMV+	53.9795	1
CMV+	65.117	0
CMV-	64.9856	0
CMV-	64.5257	0
CMV-	63.9671	0
CMV-	31.4415	1
CMV-	62.883	0
CMV-	62.6858	0
CMV-	11.6304	1
CMV-	65.3799	0
CMV-	61.4374	0
CMV-	32.2957	1
CMV-	59.6961	0
CMV+	58.2177	0
CMV+	61.2402	0
CMV-	10.1191	1
CMV+	57.3963	0
CMV+	55.7864	0
CMV+	0.164271	1
CMV+	3.71253	1
CMV+	28.5832	1
CMV-	56.0821	0
CMV+	7.65503	1
CMV-	1.70842	1
CMV-	57.0021	0
CMV+	4.76386	1
CMV+	52.5339	0
CMV+	30.2259	1
CMV-	21.5852	1
CMV-	9.65914	1
CMV+	50.5298	0
CMV+	44.9446	0
CMV-	3.90965	1
CMV-	24.7064	1
CMV+	1.37988	1
CMV-	46.6858	0
CMV-	43.039	0
CMV+	3.02259	1
CMV-	42.4476	0
CMV+	41.8891	0
CMV+	44.2218	1
CMV-	41.2649	0
CMV-	40.8378	0
CMV-	7.8193	1
CMV-	40.4764	0
CMV+	39.6879	1
CMV-	3.31828	1
CMV+	43.7618	0
CMV+	8.77207	1
CMV-	5.97947	1
CMV-	42.5133	0
CMV-	38.538	0
CMV-	18.037	1
CMV-	9.72485	1
CMV-	37.7495	0
CMV-	37.6181	0
CMV-	6.14374	1
CMV+	37.0595	0
CMV-	6.07803	1
CMV-	38.3409	1
CMV+	34.4969	0
CMV-	13.0431	1
CMV-	36.7639	0
CMV+	32.6899	0
CMV-	1.05133	1
CMV+	15.7043	1
CMV-	20.5339	1
CMV+	30.7187	0
CMV-	20.9281	1
CMV+	29.4702	0
CMV-	33.0842	0
CMV+	29.306	0
CMV+	15.9671	1
CMV+	1.28131	1
CMV-	32	0
CMV-	26.2505	0
CMV+	25.7906	0
CMV-	28.9446	0
CMV-	9.23203	1
CMV-	24.1807	0
CMV-	23.1294	0
CMV+	22.538	0
CMV-	8.67351	1
CMV-	2.00411	1
CMV-	21.2567	0
CMV-	8.70637	1
CMV-	20.5996	0
CMV+	1.28131	1
CMV-	10.3491	1
CMV-	17.9713	0
CMV-	17.2813	0
CMV+	11.7947	1
CMV+	16.7885	0
CMV+	16.0986	0
CMV+	7.49076	1
CMV+	12.2875	1
CMV-	18.7926	0
CMV-	15.0472	0
CMV-	17.6756	0
CMV-	14.6201	0
CMV+	17.2813	0
CMV+	10.3819	1
CMV+	13.1417	0
CMV-	12.7474	0
CMV-	7.22793	1
CMV+	12.386	0
CMV+	12.2218	0
CMV-	10.0534	1
CMV+	12.0903	0
CMV+	11.9261	0
CMV+	15.3429	0
CMV-	11.2033	0
CMV+	11.1704	0
CMV+	10.5462	0
CMV+	2.03696	1
CMV-	0.0985626	1
CMV-	11.499	0
CMV-	3.54825	1
CMV-	11.2361	0
CMV+	7.58932	0
CMV+	7.3922	1
CMV+	7.8193	1
CMV-	6.86653	0
CMV-	10.1191	0
CMV-	9.42916	0
CMV-	8.73922	0
CMV+	9.16632	0
CMV+	8.67351	0
CMV+	8.27926	0
CMV-	4.92813	1
CMV+	9.59343	0
CMV-	7.78645	0
CMV-	0.952772	1
CMV-	7.52361	0
CMV-	7.06366	0
CMV+	7.0308	0
CMV-	6.99795	0
CMV-	6.57084	0
CMV+	5.71663	0
CMV-	1.08419	1

## Sheet: Fig2d
cmv	months_death	death_status
CMV-	90	0
CMV+	90	0
CMV+	87.3265	0
CMV+	4.92813	1
CMV-	90	0
CMV+	14.3573	1
CMV+	90	0
CMV-	27.8932	1
CMV-	89.692	0
CMV-	4.89528	0
CMV-	34.4312	1
CMV-	81.5441	1
CMV-	0.854209	1
CMV+	88.8706	0
CMV+	90	0
CMV+	3.05544	1
CMV-	5.32238	1
CMV+	18.6612	1
CMV+	85.4209	0
CMV-	0.788501	1
CMV+	84.4025	0
CMV-	5.28953	1
CMV+	83.9425	0
CMV+	27.8604	1
CMV-	33.4127	1
CMV-	83.4497	0
CMV+	5.91376	1
CMV+	63.1129	1
CMV-	63.7043	1
CMV+	62.193	1
CMV-	43.2361	1
CMV-	0.525667	1
CMV+	75.9918	0
CMV+	73.6263	0
CMV+	77.0103	0
CMV-	72.345	0
CMV+	72.0164	0
CMV+	60.8789	1
CMV+	69.5852	0
CMV+	28.5175	1
CMV-	5.12526	1
CMV+	65.577	0
CMV-	67.8768	0
CMV+	52.5339	1
CMV+	11.1704	1
CMV+	25.0349	1
CMV-	62.0945	0
CMV+	61.8973	0
CMV+	58.4476	0
CMV+	57.5277	0
CMV+	2.95688	1
CMV-	41.922	1
CMV-	10.3162	1
CMV-	12.1561	1
CMV-	52.7967	0
CMV+	47.7043	0
CMV-	47.6386	0
CMV-	2.26694	1
CMV-	0.952772	1
CMV+	34.4641	0
CMV+	31.5729	0
CMV+	26.7433	0
CMV-	14.0287	1
CMV+	22.8008	0
CMV+	21.3881	1
CMV+	16.8871	0
CMV+	3.64682	1
CMV+	12.3532	0
CMV+	11.0062	0
CMV+	7.98357	0
CMV+	10.1848	0
CMV-	5.91376	1
CMV-	6.43943	0
CMV+	6.20945	0
CMV+	0.558522	1

## Sheet: Fig2e
cmv	age	sex	BRAF_status	months_death	death_status
CMV-	53	2	Wild-type	90	0
CMV+	42	1	Wild-type	90	0
CMV+	47	1	Wild-type	87.3265	0
CMV+	87	1	Wild-type	4.92813	1
CMV-	79	1	Wild-type	90	0
CMV+	77	2	Wild-type	14.3573	1
CMV+	75	2	Wild-type	90	0
CMV-	75	1	Mutant	27.8932	1
CMV-	72	2	Mutant	89.692	0
CMV-	71	2	Mutant	4.89528	0
CMV-	68	2	Mutant	34.4312	1
CMV-	68	2	Mutant	81.5441	1
CMV-	74	2	Mutant	0.854209	1
CMV+	70	1	Wild-type	88.8706	0
CMV+	68	2	Wild-type	90	0
CMV+	86	1	Wild-type	3.05544	1
CMV-	67	2	Wild-type	5.32238	1
CMV+	80	1	Wild-type	18.6612	1
CMV+	72	1	Wild-type	85.4209	0
CMV-	70	1	Wild-type	0.788501	1
CMV+	83	2	Mutant	84.4025	0
CMV-	83	2	Mutant	5.28953	1
CMV+	84	1	Wild-type	83.9425	0
CMV+	84	2	Wild-type	27.8604	1
CMV-	71	1	Wild-type	33.4127	1
CMV-	67	2	Mutant	83.4497	0
CMV+	81	2	Wild-type	5.91376	1
CMV+	82	1	Wild-type	63.1129	1
CMV-	72	2	Wild-type	63.7043	1
CMV+	43	2	Mutant	62.193	1
CMV-	69	1	Wild-type	43.2361	1
CMV-	82	1	Wild-type	0.525667	1
CMV+	41	2	Wild-type	75.9918	0
CMV+	81	2	Wild-type	73.6263	0
CMV+	78	1	Wild-type	77.0103	0
CMV-	71	2	Wild-type	72.345	0
CMV+	80	2	Wild-type	72.0164	0
CMV+	79	2	Wild-type	60.8789	1
CMV+	69	2	Wild-type	69.5852	0
CMV+	88	1	Wild-type	28.5175	1
CMV-	80	1	Wild-type	5.12526	1
CMV+	74	1	Wild-type	65.577	0
CMV-	79	1	Mutant	67.8768	0
CMV+	75	1	Wild-type	52.5339	1
CMV+	95	1	Wild-type	11.1704	1
CMV+	90	2	Wild-type	25.0349	1
CMV-	87	1	Wild-type	62.0945	0
CMV+	80	1	Wild-type	61.8973	0
CMV+	81	1	Wild-type	58.4476	0
CMV+	72	2	Wild-type	57.5277	0
CMV+	96	2	Wild-type	2.95688	1
CMV-	78	2	Mutant	41.922	1
CMV-	83	2	Wild-type	10.3162	1
CMV-	85	1	NA	12.1561	1
CMV-	81	1	Wild-type	52.7967	0
CMV+	80	1	Mutant	47.7043	0
CMV-	79	1	NA	47.6386	0
CMV-	81	1	Wild-type	2.26694	1
CMV-	81	2	Wild-type	0.952772	1
CMV+	82	2	Wild-type	34.4641	0
CMV+	84	2	Wild-type	31.5729	0
CMV+	76	1	Wild-type	26.7433	0
CMV-	79	1	Wild-type	14.0287	1
CMV+	83	2	Wild-type	22.8008	0
CMV+	85	2	Wild-type	21.3881	1
CMV+	80	1	Wild-type	16.8871	0
CMV+	76	1	Wild-type	3.64682	1
CMV+	81	2	Wild-type	12.3532	0
CMV+	80	2	NA	11.0062	0
CMV+	84	1	Wild-type	7.98357	0
CMV+	82	2	Wild-type	10.1848	0
CMV-	80	1	Wild-type	5.91376	1
CMV-	88	1	Wild-type	6.43943	0
CMV+	84	1	Wild-type	6.20945	0
CMV+	86	2	Wild-type	0.558522	1

## Sheet: Fig2f
cmv	months_progression	progression
CMV+	68.9938	0
CMV-	65.6427	0
CMV+	65.0842	0
CMV+	64.5914	0
CMV-	6.11088	1
CMV+	61.4045	0
CMV-	15.7043	1
CMV+	50.2669	0
CMV+	9.29774	1
CMV+	7.91786	1
CMV+	32.8214	0
CMV-	30.5544	1
CMV-	6.73511	1
CMV+	29.306	0
CMV+	28.2546	0
CMV-	24.9692	0
CMV-	24.5749	0
CMV-	24.5092	0
CMV+	24.2793	0
CMV+	20.8296	0
CMV+	17.577	0
CMV+	16.9199	0
CMV+	14.9487	0
CMV-	8.6078	0
CMV+	8.47639	0
CMV-	8.14784	0
CMV+	7.91786	0
CMV-	2.03696	1
