# Supplementary material for: CMV serostatus is associated with improved survival and delayed toxicity onset following anti-PD-1 checkpoint blockade
Source: Nat Med. 2025 Apr 23;31(7):2350–64. doi: 10.1038/s41591-025-03647-1 (PMC12283384; doi:10.1038/s41591-025-03647-1)
Supplement: Supplementary file 6 — Fig. 3a. Time to toxicity data. Fig. 3b. Time to toxicity data. Fig. 3c. Toxicity management data. Fig. 3d. Toxicity site data. Fig. 3e. Colitis data. [file 41591_2025_3647_MOESM6_ESM.xlsx]

## Sheet: Fig3a
cmv	Status	time_to_tox
CMV-	0	24
CMV+	0	24
CMV+	0	24
CMV+	2	4.92813
CMV-	1	3.61396
CMV-	2	24
CMV-	1	0.459959
CMV-	0	24
CMV+	2	14.3573
CMV+	1	2.20123
CMV+	0	24
CMV-	1	12.4189
CMV+	2	4.92813
CMV-	1	14.9815
CMV-	0	4.89528
CMV-	1	24
CMV-	2	24
CMV-	2	24
CMV-	2	0.854209
CMV+	0	24
CMV-	1	5.42094
CMV+	0	24
CMV-	1	1.01848
CMV+	1	0.459959
CMV+	2	3.05544
CMV-	1	1.05133
CMV-	2	2.43121
CMV-	1	2.29979
CMV+	2	11.499
CMV-	1	5.97947
CMV-	1	1.67556
CMV+	0	24
CMV-	2	5.32238
CMV+	2	18.6612
CMV+	0	24
CMV-	2	0.788501
CMV+	0	24
CMV-	1	2.16838
CMV-	2	5.28953
CMV+	0	24
CMV+	2	24
CMV-	1	1.51129
CMV-	2	24
CMV-	0	24
CMV+	1	2.52977
CMV-	1	12.4189
CMV+	0	24
CMV+	2	5.91376
CMV+	1	4.20534
CMV-	1	4.23819
CMV+	1	1.37988
CMV+	1	2.29979
CMV+	1	12.6817
CMV-	1	0.328542
CMV-	1	0.821355
CMV-	1	1.18275
CMV-	1	20.961
CMV-	2	0.525667
CMV-	1	6.80082
CMV-	2	3.41684
CMV+	1	1.51129
CMV+	0	24
CMV+	0	24
CMV-	2	0.427105
CMV+	1	4.13963
CMV-	1	4.46817
CMV-	1	2.85832
CMV+	0	24
CMV+	1	1.18275
CMV-	0	24
CMV+	0	24
CMV-	1	1.05133
CMV-	1	4.27105
CMV-	1	1.1499
CMV+	1	1.87269
CMV+	1	1.97125
CMV-	0	24
CMV+	2	24
CMV+	0	24
CMV-	1	2.03696
CMV-	2	24
CMV+	2	24
CMV-	2	0.295688
CMV+	0	24
CMV+	1	0.459959
CMV+	1	0.919918
CMV-	1	3.61396
CMV+	2	9.19918
CMV-	1	0.328542
CMV+	2	15.5072
CMV-	1	0.229979
CMV-	1	1.83984
CMV+	1	7.55647
CMV+	0	24
CMV+	1	0.854209
CMV+	1	3.25257
CMV-	1	3.0883
CMV-	0	24
CMV-	1	0.0657084
CMV-	1	3.67967
CMV+	2	24
CMV+	2	11.1704
CMV-	2	24
CMV-	1	1.67556
CMV-	1	3.54825
CMV+	2	24
CMV-	0	24
CMV-	0	24
CMV-	2	11.6304
CMV+	0	24
CMV-	1	2.46407
CMV+	0	24
CMV-	1	0.854209
CMV+	0	24
CMV-	1	0.328542
CMV-	1	1.64271
CMV-	1	1.47844
CMV+	0	24
CMV+	0	24
CMV+	0	24
CMV+	0	24
CMV+	1	1.64271
CMV-	1	0.788501
CMV+	1	4.43532
CMV+	2	2.95688
CMV-	2	24
CMV-	2	10.3162
CMV-	2	24
CMV+	1	2.39836
CMV+	2	0.164271
CMV+	2	3.71253
CMV+	1	2.49692
CMV-	1	1.47844
CMV+	2	7.65503
CMV-	2	1.70842
CMV-	2	12.1561
CMV-	1	2.75975
CMV-	0	24
CMV+	1	0.525667
CMV+	1	24
CMV+	2	24
CMV+	0	24
CMV-	0	24
CMV-	1	1.31417
CMV-	1	2.82546
CMV+	1	1.01848
CMV+	0	24
CMV+	1	0.361396
CMV-	2	3.90965
CMV-	1	1.1499
CMV+	2	1.37988
CMV+	0	24
CMV-	1	1.70842
CMV-	1	0.262834
CMV+	1	0.62423
CMV+	0	24
CMV-	1	1.9384
CMV+	1	2.06982
CMV+	2	24
CMV-	1	2.82546
CMV-	0	24
CMV-	1	1.18275
CMV-	0	24
CMV+	2	24
CMV-	1	1.24846
CMV+	1	1.83984
CMV+	2	8.77207
CMV-	2	5.97947
CMV-	1	13.963
CMV-	1	0.394251
CMV-	2	18.037
CMV-	1	2.79261
CMV+	0	24
CMV-	2	2.26694
CMV-	1	0.919918
CMV-	1	1.47844
CMV-	1	0.985626
CMV+	1	2.16838
CMV-	1	3.90965
CMV-	1	0.657084
CMV+	1	3.61396
CMV-	1	3.18686
CMV-	1	1.74127
CMV+	1	3.81109
CMV-	2	1.05133
CMV+	1	1.28131
CMV-	1	3.18686
CMV+	1	0.854209
CMV-	1	0.755647
CMV+	1	0.328542
CMV+	1	0.919918
CMV-	1	2.26694
CMV+	0	24
CMV-	0	24
CMV+	0	24
CMV+	0	24
CMV-	0	24
CMV+	1	1.37988
CMV+	2	1.28131
CMV-	0	24
CMV-	1	10.6119
CMV+	1	13.4374
CMV+	0	24
CMV-	1	1.44559
CMV-	1	2.62834
CMV+	0	24
CMV+	0	24
CMV-	0	24
CMV-	2	9.23203
CMV+	1	1.87269
CMV-	1	1.60986
CMV-	1	1.64271
CMV+	0	22.8008
CMV+	0	22.538
CMV-	2	8.67351
CMV-	1	0.361396
CMV-	0	24
CMV-	1	12.2546
CMV-	1	8.50924
CMV-	1	13.5688
CMV-	1	1.01848
CMV+	0	24
CMV-	0	20.5996
CMV+	2	1.28131
CMV-	1	2.33265
CMV+	1	7.12936
CMV-	0	17.9713
CMV-	0	17.2813
CMV+	0	20.8296
CMV+	1	0.262834
CMV+	0	16.8871
CMV+	0	16.7885
CMV+	0	19.9754
CMV+	1	1.60986
CMV+	1	0.262834
CMV+	1	0.262834
CMV-	0	18.7926
CMV-	1	0.952772
CMV-	1	1.70842
CMV+	0	17.577
CMV-	1	0.919918
CMV+	1	1.18275
CMV+	2	3.64682
CMV+	1	11.8604
CMV+	2	10.3819
CMV+	0	13.1417
CMV-	1	9.56057
CMV-	1	1.24846
CMV+	0	12.386
CMV+	0	12.3532
CMV+	0	12.2218
CMV-	1	3.5154
CMV+	0	12.0903
CMV+	0	11.9261
CMV+	0	15.3429
CMV+	0	14.9487
CMV-	1	1.1499
CMV+	1	3.21971
CMV+	0	11.0062
CMV+	0	10.5462
CMV+	1	1.08419
CMV-	2	0.0985626
CMV-	0	11.499
CMV+	0	7.98357
CMV-	1	2.06982
CMV-	1	2.13552
CMV+	0	7.58932
CMV+	2	7.3922
CMV+	1	1.24846
CMV-	1	0.722793
CMV+	0	10.1848
CMV-	1	0.952772
CMV-	0	9.42916
CMV-	1	0.525667
CMV+	0	9.16632
CMV+	0	8.67351
CMV-	0	8.6078
CMV+	0	8.47639
CMV+	1	1.37988
CMV-	2	4.92813
CMV-	0	8.14784
CMV+	0	9.59343
CMV-	2	5.91376
CMV+	0	7.91786
CMV-	1	0.558522
CMV-	1	0.394251
CMV-	1	1.67556
CMV-	1	0.755647
CMV+	0	7.0308
CMV-	1	2.10267
CMV-	1	2.75975
CMV-	1	3.54825
CMV+	0	6.20945
CMV+	0	4.63244
CMV+	2	0.558522
CMV+	0	5.71663
CMV-	2	1.08419
CMV-	0	5.4538
CMV-	0	5.28953
CMV+	0	4.73101
CMV+	1	0.394251
CMV-	0	4.13963
CMV-	0	4.13963
CMV-	0	3.81109
CMV-	0	3.77823
CMV+	0	3.67967
CMV-	0	3.64682
CMV-	0	3.44969

## Sheet: Fig3b
age	sex	combination	Adjuvant	BRAF_status	cmv	Status	time_to_tox
53	2	sICB	Palliative intent	Wild-type	CMV-	0	24
42	1	sICB	Palliative intent	Wild-type	CMV+	0	24
47	1	sICB	Palliative intent	Wild-type	CMV+	0	24
87	1	sICB	Palliative intent	Wild-type	CMV+	2	4.92813
64	2	cICB	Palliative intent	Wild-type	CMV-	1	3.61396
40	2	cICB	Palliative intent	Mutant	CMV-	2	24
21	2	cICB	Palliative intent	Wild-type	CMV-	1	0.459959
79	1	sICB	Palliative intent	Wild-type	CMV-	0	24
77	2	sICB	Palliative intent	Wild-type	CMV+	2	14.3573
65	1	cICB	Palliative intent	Mutant	CMV+	1	2.20123
75	2	sICB	Palliative intent	Wild-type	CMV+	0	24
75	1	sICB	Palliative intent	Mutant	CMV-	1	12.4189
59	2	cICB	Palliative intent	Mutant	CMV+	2	4.92813
72	2	sICB	Palliative intent	Mutant	CMV-	1	14.9815
71	2	sICB	Palliative intent	Mutant	CMV-	0	4.89528
70	1	cICB	Palliative intent	Wild-type	CMV-	1	24
68	2	sICB	Palliative intent	Mutant	CMV-	2	24
68	2	sICB	Palliative intent	Mutant	CMV-	2	24
74	2	sICB	Palliative intent	Mutant	CMV-	2	0.854209
70	1	sICB	Palliative intent	Wild-type	CMV+	0	24
44	2	cICB	Palliative intent	Mutant	CMV-	1	5.42094
68	2	sICB	Palliative intent	Wild-type	CMV+	0	24
49	1	cICB	Palliative intent	Mutant	CMV-	1	1.01848
63	1	cICB	Palliative intent	Wild-type	CMV+	1	0.459959
86	1	sICB	Palliative intent	Wild-type	CMV+	2	3.05544
67	1	cICB	Palliative intent	Wild-type	CMV-	1	1.05133
47	1	cICB	Palliative intent	Wild-type	CMV-	2	2.43121
46	1	cICB	Palliative intent	Mutant	CMV-	1	2.29979
67	1	cICB	Palliative intent	Wild-type	CMV+	2	11.499
66	1	cICB	Palliative intent	Wild-type	CMV-	1	5.97947
66	2	cICB	Palliative intent	Wild-type	CMV-	1	1.67556
72	1	cICB	Palliative intent	Mutant	CMV+	0	24
67	2	sICB	Palliative intent	Wild-type	CMV-	2	5.32238
80	1	sICB	Palliative intent	Wild-type	CMV+	2	18.6612
72	1	sICB	Palliative intent	Wild-type	CMV+	0	24
70	1	sICB	Palliative intent	Wild-type	CMV-	2	0.788501
83	2	sICB	Palliative intent	Mutant	CMV+	0	24
65	2	cICB	Palliative intent	NA	CMV-	1	2.16838
83	2	sICB	Palliative intent	Mutant	CMV-	2	5.28953
84	1	sICB	Palliative intent	Wild-type	CMV+	0	24
84	2	sICB	Palliative intent	Wild-type	CMV+	2	24
50	1	cICB	Palliative intent	Mutant	CMV-	1	1.51129
71	1	sICB	Palliative intent	Wild-type	CMV-	2	24
67	2	sICB	Palliative intent	Mutant	CMV-	0	24
70	1	cICB	Palliative intent	Mutant	CMV+	1	2.52977
57	1	cICB	Palliative intent	Mutant	CMV-	1	12.4189
32	2	cICB	Palliative intent	Mutant	CMV+	0	24
81	2	sICB	Palliative intent	Wild-type	CMV+	2	5.91376
82	1	sICB	Palliative intent	Wild-type	CMV+	1	4.20534
72	2	sICB	Palliative intent	Wild-type	CMV-	1	4.23819
57	1	cICB	Palliative intent	Wild-type	CMV+	1	1.37988
45	2	cICB	Palliative intent	Wild-type	CMV+	1	2.29979
43	2	sICB	Palliative intent	Mutant	CMV+	1	12.6817
56	1	cICB	Palliative intent	Mutant	CMV-	1	0.328542
65	2	cICB	Palliative intent	Mutant	CMV-	1	0.821355
68	1	cICB	Palliative intent	Wild-type	CMV-	1	1.18275
69	1	sICB	Palliative intent	Wild-type	CMV-	1	20.961
82	1	sICB	Palliative intent	Wild-type	CMV-	2	0.525667
66	1	cICB	Palliative intent	Mutant	CMV-	1	6.80082
47	2	cICB	Palliative intent	Wild-type	CMV-	2	3.41684
59	2	cICB	Palliative intent	Wild-type	CMV+	1	1.51129
41	2	sICB	Palliative intent	Wild-type	CMV+	0	24
81	2	sICB	Palliative intent	Wild-type	CMV+	0	24
52	1	cICB	Palliative intent	Mutant	CMV-	2	0.427105
78	1	sICB	Palliative intent	Wild-type	CMV+	1	4.13963
70	2	cICB	Palliative intent	Mutant	CMV-	1	4.46817
58	2	cICB	Palliative intent	Mutant	CMV-	1	2.85832
62	2	cICB	Palliative intent	Mutant	CMV+	0	24
58	2	cICB	Palliative intent	Wild-type	CMV+	1	1.18275
71	2	sICB	Palliative intent	Wild-type	CMV-	0	24
80	2	sICB	Palliative intent	Wild-type	CMV+	0	24
59	2	cICB	Palliative intent	Mutant	CMV-	1	1.05133
55	1	cICB	Palliative intent	Wild-type	CMV-	1	4.27105
29	2	cICB	Palliative intent	Mutant	CMV-	1	1.1499
51	2	cICB	Palliative intent	Wild-type	CMV+	1	1.87269
63	1	cICB	Palliative intent	Wild-type	CMV+	1	1.97125
64	1	cICB	Palliative intent	Wild-type	CMV-	0	24
79	2	sICB	Palliative intent	Wild-type	CMV+	2	24
69	2	sICB	Palliative intent	Wild-type	CMV+	0	24
51	1	cICB	Palliative intent	Wild-type	CMV-	1	2.03696
31	2	cICB	Palliative intent	Wild-type	CMV-	2	24
88	1	sICB	Palliative intent	Wild-type	CMV+	2	24
60	1	cICB	Palliative intent	Wild-type	CMV-	2	0.295688
60	1	cICB	Palliative intent	Wild-type	CMV+	0	24
68	2	cICB	Palliative intent	Wild-type	CMV+	1	0.459959
54	2	cICB	Palliative intent	Wild-type	CMV+	1	0.919918
80	1	sICB	Palliative intent	Wild-type	CMV-	1	3.61396
74	2	cICB	Palliative intent	Wild-type	CMV+	2	9.19918
63	2	cICB	Palliative intent	Wild-type	CMV-	1	0.328542
71	1	cICB	Palliative intent	Wild-type	CMV+	2	15.5072
61	1	cICB	Palliative intent	Wild-type	CMV-	1	0.229979
55	1	cICB	Palliative intent	Wild-type	CMV-	1	1.83984
74	1	sICB	Palliative intent	Wild-type	CMV+	1	7.55647
74	1	sICB	Adjuvant intent	Mutant	CMV+	0	24
74	2	cICB	Palliative intent	Mutant	CMV+	1	0.854209
74	1	cICB	Palliative intent	Wild-type	CMV+	1	3.25257
70	1	cICB	Palliative intent	Wild-type	CMV-	1	3.0883
48	1	cICB	Palliative intent	Wild-type	CMV-	0	24
79	1	sICB	Palliative intent	Mutant	CMV-	1	0.0657084
68	1	cICB	Palliative intent	Wild-type	CMV-	1	3.67967
75	1	sICB	Palliative intent	Wild-type	CMV+	2	24
95	1	sICB	Palliative intent	Wild-type	CMV+	2	11.1704
56	2	cICB	Palliative intent	Mutant	CMV-	2	24
60	1	cICB	Palliative intent	Mutant	CMV-	1	1.67556
44	1	cICB	Palliative intent	Mutant	CMV-	1	3.54825
90	2	sICB	Palliative intent	Wild-type	CMV+	2	24
87	1	sICB	Palliative intent	Wild-type	CMV-	0	24
71	1	sICB	Adjuvant intent	Wild-type	CMV-	0	24
55	2	cICB	Palliative intent	Wild-type	CMV-	2	11.6304
80	1	sICB	Palliative intent	Wild-type	CMV+	0	24
34	2	cICB	Palliative intent	Mutant	CMV-	1	2.46407
37	1	sICB	Adjuvant intent	Wild-type	CMV+	0	24
69	1	cICB	Palliative intent	Wild-type	CMV-	1	0.854209
55	1	sICB	Adjuvant intent	Wild-type	CMV+	0	24
57	2	cICB	Palliative intent	Wild-type	CMV-	1	0.328542
68	1	sICB	Adjuvant intent	Wild-type	CMV-	1	1.64271
70	1	cICB	Palliative intent	Wild-type	CMV-	1	1.47844
58	2	cICB	Palliative intent	Wild-type	CMV+	0	24
77	1	sICB	Adjuvant intent	Wild-type	CMV+	0	24
81	1	sICB	Palliative intent	Wild-type	CMV+	0	24
71	1	cICB	Palliative intent	Wild-type	CMV+	0	24
72	2	sICB	Palliative intent	Wild-type	CMV+	1	1.64271
68	1	cICB	Palliative intent	Wild-type	CMV-	1	0.788501
58	2	cICB	Palliative intent	Wild-type	CMV+	1	4.43532
96	2	sICB	Palliative intent	Wild-type	CMV+	2	2.95688
78	2	sICB	Palliative intent	Mutant	CMV-	2	24
83	2	sICB	Palliative intent	Wild-type	CMV-	2	10.3162
70	2	sICB	Adjuvant intent	Wild-type	CMV-	2	24
60	1	cICB	Palliative intent	Mutant	CMV+	1	2.39836
40	1	cICB	Palliative intent	Mutant	CMV+	2	0.164271
68	2	cICB	Palliative intent	Mutant	CMV+	2	3.71253
47	1	cICB	Palliative intent	Wild-type	CMV+	1	2.49692
51	1	cICB	Palliative intent	Wild-type	CMV-	1	1.47844
44	1	cICB	Palliative intent	Mutant	CMV+	2	7.65503
73	2	cICB	Palliative intent	Mutant	CMV-	2	1.70842
85	1	sICB	Palliative intent	NA	CMV-	2	12.1561
32	2	cICB	Palliative intent	Wild-type	CMV-	1	2.75975
81	1	sICB	Palliative intent	Wild-type	CMV-	0	24
60	1	cICB	Palliative intent	Wild-type	CMV+	1	0.525667
68	1	cICB	Palliative intent	Wild-type	CMV+	1	24
47	1	cICB	Palliative intent	Wild-type	CMV+	2	24
80	1	sICB	Palliative intent	Mutant	CMV+	0	24
79	1	sICB	Palliative intent	NA	CMV-	0	24
71	2	cICB	Palliative intent	Wild-type	CMV-	1	1.31417
57	1	cICB	Palliative intent	Wild-type	CMV-	1	2.82546
47	1	cICB	Palliative intent	Wild-type	CMV+	1	1.01848
74	1	sICB	Adjuvant intent	Mutant	CMV+	0	24
63	2	cICB	Palliative intent	Wild-type	CMV+	1	0.361396
59	1	cICB	Palliative intent	Mutant	CMV-	2	3.90965
47	2	cICB	Palliative intent	Mutant	CMV-	1	1.1499
51	2	cICB	Palliative intent	Mutant	CMV+	2	1.37988
65	2	sICB	Adjuvant intent	Wild-type	CMV+	0	24
36	2	cICB	Palliative intent	Wild-type	CMV-	1	1.70842
70	2	cICB	Palliative intent	Mutant	CMV-	1	0.262834
72	1	cICB	Palliative intent	Wild-type	CMV+	1	0.62423
48	2	sICB	Adjuvant intent	Wild-type	CMV+	0	24
54	1	cICB	Palliative intent	Wild-type	CMV-	1	1.9384
74	2	cICB	Palliative intent	Mutant	CMV+	1	2.06982
48	2	cICB	Palliative intent	Mutant	CMV+	2	24
59	1	cICB	Palliative intent	Mutant	CMV-	1	2.82546
62	2	cICB	Palliative intent	Wild-type	CMV-	0	24
29	1	cICB	Palliative intent	Wild-type	CMV-	1	1.18275
69	1	cICB	Palliative intent	Wild-type	CMV-	0	24
73	1	cICB	Palliative intent	Wild-type	CMV+	2	24
57	1	cICB	Palliative intent	Mutant	CMV-	1	1.24846
50	2	cICB	Palliative intent	Mutant	CMV+	1	1.83984
70	1	cICB	Palliative intent	Wild-type	CMV+	2	8.77207
72	1	cICB	Palliative intent	Mutant	CMV-	2	5.97947
71	2	cICB	Palliative intent	Mutant	CMV-	1	13.963
61	2	cICB	Palliative intent	Mutant	CMV-	1	0.394251
67	1	cICB	Palliative intent	Mutant	CMV-	2	18.037
46	2	cICB	Palliative intent	Mutant	CMV-	1	2.79261
69	2	sICB	Adjuvant intent	Wild-type	CMV+	0	24
81	1	sICB	Palliative intent	Wild-type	CMV-	2	2.26694
63	1	cICB	Palliative intent	Wild-type	CMV-	1	0.919918
68	1	cICB	Palliative intent	Wild-type	CMV-	1	1.47844
51	2	cICB	Palliative intent	Wild-type	CMV-	1	0.985626
73	2	cICB	Palliative intent	Wild-type	CMV+	1	2.16838
64	1	cICB	Palliative intent	Wild-type	CMV-	1	3.90965
55	1	cICB	Palliative intent	Wild-type	CMV-	1	0.657084
47	2	cICB	Palliative intent	Mutant	CMV+	1	3.61396
80	1	cICB	Palliative intent	Wild-type	CMV-	1	3.18686
61	1	cICB	Palliative intent	Mutant	CMV-	1	1.74127
63	1	cICB	Palliative intent	Wild-type	CMV+	1	3.81109
32	1	cICB	Palliative intent	Mutant	CMV-	2	1.05133
70	1	cICB	Palliative intent	Wild-type	CMV+	1	1.28131
33	1	cICB	Palliative intent	Wild-type	CMV-	1	3.18686
58	2	cICB	Palliative intent	Mutant	CMV+	1	0.854209
81	2	sICB	Palliative intent	Wild-type	CMV-	1	0.755647
82	2	sICB	Palliative intent	Wild-type	CMV+	1	0.328542
72	1	sICB	Adjuvant intent	Mutant	CMV+	1	0.919918
63	2	cICB	Palliative intent	Wild-type	CMV-	1	2.26694
42	2	cICB	Palliative intent	Mutant	CMV+	0	24
64	2	cICB	Palliative intent	Mutant	CMV-	0	24
40	1	cICB	Palliative intent	Wild-type	CMV+	0	24
77	1	sICB	Adjuvant intent	Wild-type	CMV+	0	24
76	1	sICB	Adjuvant intent	Wild-type	CMV-	0	24
43	2	cICB	Palliative intent	Wild-type	CMV+	1	1.37988
60	1	cICB	Palliative intent	Mutant	CMV+	2	1.28131
65	2	cICB	Palliative intent	Wild-type	CMV-	0	24
57	2	sICB	Adjuvant intent	Wild-type	CMV-	1	10.6119
84	2	sICB	Palliative intent	Wild-type	CMV+	1	13.4374
76	1	sICB	Palliative intent	Wild-type	CMV+	0	24
50	2	cICB	Palliative intent	Mutant	CMV-	1	1.44559
79	1	sICB	Palliative intent	Wild-type	CMV-	1	2.62834
73	2	cICB	Palliative intent	Wild-type	CMV+	0	24
48	2	sICB	Adjuvant intent	Mutant	CMV+	0	24
53	2	cICB	Palliative intent	Mutant	CMV-	0	24
68	2	cICB	Palliative intent	Wild-type	CMV-	2	9.23203
52	2	sICB	Adjuvant intent	Wild-type	CMV+	1	1.87269
18	2	cICB	Palliative intent	Wild-type	CMV-	1	1.60986
63	1	cICB	Palliative intent	Wild-type	CMV-	1	1.64271
83	2	sICB	Palliative intent	Wild-type	CMV+	0	22.8008
68	1	cICB	Palliative intent	Wild-type	CMV+	0	22.538
54	1	cICB	Palliative intent	Wild-type	CMV-	2	8.67351
43	1	cICB	Palliative intent	Mutant	CMV-	1	0.361396
75	1	sICB	Adjuvant intent	Wild-type	CMV-	0	24
56	1	cICB	Palliative intent	Mutant	CMV-	1	12.2546
64	1	sICB	Adjuvant intent	Wild-type	CMV-	1	8.50924
36	2	sICB	Adjuvant intent	Wild-type	CMV-	1	13.5688
64	1	cICB	Palliative intent	Wild-type	CMV-	1	1.01848
67	1	sICB	Adjuvant intent	Mutant	CMV+	0	24
63	2	cICB	Palliative intent	Mutant	CMV-	0	20.5996
73	2	cICB	Palliative intent	Wild-type	CMV+	2	1.28131
73	1	cICB	Palliative intent	Mutant	CMV-	1	2.33265
85	2	sICB	Palliative intent	Wild-type	CMV+	1	7.12936
76	1	cICB	Palliative intent	Wild-type	CMV-	0	17.9713
62	1	cICB	Palliative intent	Wild-type	CMV-	0	17.2813
67	2	sICB	Adjuvant intent	Wild-type	CMV+	0	20.8296
66	2	cICB	Palliative intent	Mutant	CMV+	1	0.262834
80	1	sICB	Palliative intent	Wild-type	CMV+	0	16.8871
76	1	cICB	Palliative intent	Wild-type	CMV+	0	16.7885
74	2	sICB	Adjuvant intent	Wild-type	CMV+	0	19.9754
53	1	cICB	Palliative intent	Wild-type	CMV+	1	1.60986
79	1	cICB	Palliative intent	Mutant	CMV+	1	0.262834
49	2	cICB	Palliative intent	Mutant	CMV+	1	0.262834
57	2	cICB	Palliative intent	Mutant	CMV-	0	18.7926
39	1	cICB	Palliative intent	Wild-type	CMV-	1	0.952772
41	1	cICB	Palliative intent	Mutant	CMV-	1	1.70842
34	1	sICB	Adjuvant intent	Wild-type	CMV+	0	17.577
69	2	cICB	Palliative intent	Mutant	CMV-	1	0.919918
29	1	cICB	Palliative intent	Mutant	CMV+	1	1.18275
76	1	sICB	Palliative intent	Wild-type	CMV+	2	3.64682
47	2	sICB	Adjuvant intent	Wild-type	CMV+	1	11.8604
54	1	cICB	Palliative intent	Wild-type	CMV+	2	10.3819
75	1	cICB	Palliative intent	Wild-type	CMV+	0	13.1417
66	1	cICB	Palliative intent	Mutant	CMV-	1	9.56057
23	1	cICB	Palliative intent	Mutant	CMV-	1	1.24846
54	1	cICB	Palliative intent	Mutant	CMV+	0	12.386
81	2	sICB	Palliative intent	Wild-type	CMV+	0	12.3532
38	2	cICB	Palliative intent	Mutant	CMV+	0	12.2218
72	2	cICB	Palliative intent	Wild-type	CMV-	1	3.5154
76	1	cICB	Palliative intent	NA	CMV+	0	12.0903
77	2	cICB	Palliative intent	Wild-type	CMV+	0	11.9261
80	1	cICB	Palliative intent	Wild-type	CMV+	0	15.3429
65	2	sICB	Adjuvant intent	Wild-type	CMV+	0	14.9487
79	2	cICB	Palliative intent	Wild-type	CMV-	1	1.1499
66	2	cICB	Palliative intent	Mutant	CMV+	1	3.21971
80	2	sICB	Palliative intent	NA	CMV+	0	11.0062
49	2	cICB	Palliative intent	NA	CMV+	0	10.5462
77	2	cICB	Palliative intent	Wild-type	CMV+	1	1.08419
75	1	cICB	Palliative intent	Mutant	CMV-	2	0.0985626
72	1	cICB	Palliative intent	Wild-type	CMV-	0	11.499
84	1	sICB	Palliative intent	Wild-type	CMV+	0	7.98357
65	1	cICB	Palliative intent	Wild-type	CMV-	1	2.06982
44	1	cICB	Palliative intent	Wild-type	CMV-	1	2.13552
56	1	cICB	Palliative intent	Mutant	CMV+	0	7.58932
53	1	cICB	Palliative intent	Wild-type	CMV+	2	7.3922
78	2	cICB	Palliative intent	Wild-type	CMV+	1	1.24846
73	1	cICB	Palliative intent	Mutant	CMV-	1	0.722793
82	2	sICB	Palliative intent	Wild-type	CMV+	0	10.1848
53	2	cICB	Palliative intent	Wild-type	CMV-	1	0.952772
57	2	cICB	Palliative intent	Wild-type	CMV-	0	9.42916
76	1	cICB	Palliative intent	Mutant	CMV-	1	0.525667
80	2	cICB	Palliative intent	Mutant	CMV+	0	9.16632
79	2	cICB	Palliative intent	Wild-type	CMV+	0	8.67351
58	1	sICB	Adjuvant intent	Mutant	CMV-	0	8.6078
56	1	sICB	Adjuvant intent	Wild-type	CMV+	0	8.47639
51	2	cICB	Palliative intent	Mutant	CMV+	1	1.37988
75	2	cICB	Palliative intent	Mutant	CMV-	2	4.92813
55	2	sICB	Adjuvant intent	Wild-type	CMV-	0	8.14784
70	1	cICB	Palliative intent	Wild-type	CMV+	0	9.59343
80	1	sICB	Palliative intent	Wild-type	CMV-	2	5.91376
62	2	sICB	Adjuvant intent	Wild-type	CMV+	0	7.91786
62	1	cICB	Palliative intent	Mutant	CMV-	1	0.558522
67	2	cICB	Palliative intent	Wild-type	CMV-	1	0.394251
39	1	cICB	Palliative intent	Wild-type	CMV-	1	1.67556
72	1	cICB	Palliative intent	Mutant	CMV-	1	0.755647
73	1	cICB	Palliative intent	NA	CMV+	0	7.0308
72	1	cICB	Palliative intent	Mutant	CMV-	1	2.10267
74	1	cICB	Palliative intent	Wild-type	CMV-	1	2.75975
88	1	sICB	Palliative intent	Wild-type	CMV-	1	3.54825
84	1	sICB	Palliative intent	Wild-type	CMV+	0	6.20945
64	1	sICB	Adjuvant intent	Wild-type	CMV+	0	4.63244
86	2	sICB	Palliative intent	Wild-type	CMV+	2	0.558522
64	2	cICB	Palliative intent	Wild-type	CMV+	0	5.71663
83	2	cICB	Palliative intent	Mutant	CMV-	2	1.08419
75	1	cICB	Palliative intent	Wild-type	CMV-	0	5.4538
49	1	cICB	Palliative intent	Wild-type	CMV-	0	5.28953
77	1	sICB	Adjuvant intent	Wild-type	CMV+	0	4.73101
77	2	sICB	Adjuvant intent	Wild-type	CMV+	1	0.394251
66	1	sICB	Adjuvant intent	Mutant	CMV-	0	4.13963
62	1	sICB	Adjuvant intent	Mutant	CMV-	0	4.13963
64	1	sICB	Adjuvant intent	Mutant	CMV-	0	3.81109
56	2	sICB	Adjuvant intent	Mutant	CMV-	0	3.77823
31	2	sICB	Adjuvant intent	Mutant	CMV+	0	3.67967
66	1	sICB	Adjuvant intent	Wild-type	CMV-	0	3.64682
78	1	sICB	Palliative intent	Wild-type	CMV-	0	3.44969

## Sheet: Fig3c
Odds_Ratio.cmvCMV+	Lower_CI.2.5 %	Upper_CI.97.5 %	P_Value	Toxicity	Significant	Alpha	Lower_CI_flag
1.14548	0.703031	1.87291	0.586225	Grade 1-2 irAEs	Not significant	0.5	FALSE
0.773944	0.425136	1.40434	0.398928	All grade irAEs	Not significant	0.5	FALSE
0.458702	0.272028	0.767754	0.00317097	Steroids	Significant	1	FALSE
0.445171	0.265493	0.741577	0.00197217	Grade 3+ irAEs	Significant	1	FALSE
0.397036	0.2	0.769429	0.00763523	Second line	Significant	1	TRUE
				immunosuppressants

## Sheet: Fig3d
Odds_Ratio.cmvCMV+	Lower_CI.2.5 %	Upper_CI.97.5 %	P_Value	Toxicity	Significant	Alpha	Lower_CI_flag
1.91151	0.628306	6.50408	0.267152	nephritis	Not significant	0.5	FALSE
1.65639	1.01591	2.7188	0.0441297	dermatitis	Significant	1	FALSE
1.32027	0.568621	3.04764	0.51311	hypophysitis	Not significant	0.5	FALSE
1.31563	0.645786	2.68703	0.448116	arthritis	Not significant	0.5	FALSE
1.31021	0.451258	3.80133	0.613613	neuro	Not significant	0.5	FALSE
1.16568	0.627478	2.16153	0.625899	hepatitis	Not significant	0.5	FALSE
1.01648	0.515959	1.98367	0.961885	thyroiditis	Not significant	0.5	FALSE
0.7627	0.263013	2.07583	0.601997	gastritis	Not significant	0.5	FALSE
0.388256	0.221293	0.66902	0.000776018	colitis	Significant	1	FALSE
0.231634	0.06	0.756838	0.0276537	pneumonitis	Significant	1	TRUE
0.152935	0.06	0.561118	0.00909812	myalgia	Significant	1	TRUE

## Sheet: Fig3e
cmv	irAE	count
CMV+	Colitis	22
CMV+	No/Other irAE	56
CMV-	Colitis	59
CMV-	No/Other irAE	56
