# Supplementary material for: CMV serostatus is associated with improved survival and delayed toxicity onset following anti-PD-1 checkpoint blockade
Source: Nat Med. 2025 Apr 23;31(7):2350–64. doi: 10.1038/s41591-025-03647-1 (PMC12283384; doi:10.1038/s41591-025-03647-1)
Supplement: Supplementary file 7 — Fig. 4a. Bulk CD8+ RNA-seq data. Fig. 4b. Bulk CD8+ RNA-seq data & CD8+ T cell flow cytometry. Fig. 4c. Bulk CD8+ RNA-seq data. Fig. 4d. GZMB+ CD8+ flow cytometry. Fig. 4e. CD8+ scRNA-seq data. Fig. 4f. CD8+ scRNA-seq and scTCR-seq data. Fig. 4g. CD8+ scRNA-seq and scTCR-seq data. Fig. 4h. ATAC-seq data. Fig. 4i. CD8+ scRNA-seq and scTCR-seq data. [file 41591_2025_3647_MOESM7_ESM.xlsx]

## Sheet: Fig4a
NormExp	PC1
12.878	-1.31334
13.0286	-3.54121
12.9614	3.52358
12.7567	0.427204
12.2836	0.295172
13.7083	5.01975
11.7641	-4.43534
11.6827	-2.13597
12.9252	2.20136
12.7454	0.671081
13.2033	3.34164
12.6479	0.317213
12.8606	2.77405
12.0617	-1.55206
13.0461	2.30585
12.6118	0.842387
11.9606	-2.61603
13.0495	3.47055
13.6628	6.44192
13.5964	4.41674
13.1811	0.196705
13.5141	4.40913
13.0704	6.62509
12.9865	3.17002
13.1217	-2.10333
12.7983	4.09853
12.4101	-2.57106
12.6451	-0.673875
13.1442	0.246056
13.5845	6.50969
13.5748	-0.501859
12.5297	-0.761159
11.8042	-3.42243
12.4472	-3.00399
13.1722	-0.372615
13.4556	3.6455
12.9025	1.99568
12.3688	-3.54699
13.168	4.49005
12.5136	-3.30406
13.4429	5.24901
12.9251	3.61089
12.8387	2.65802
12.7734	0.77931
13.7794	4.94642
12.813	0.258817
12.9581	-3.11727
12.8842	2.43564
12.335	-1.14102
13.3502	1.28361
13.1134	2.84425
13.6112	8.47016
11.6949	-5.19059
12.8502	1.04198
12.9473	-0.594044
12.5226	-3.4807
12.2248	-2.61055
13.2904	1.97538
12.5433	-1.01615
12.1403	-3.84009
12.4342	-3.5684
12.7158	0.271738
12.1429	-1.5367
12.852	2.38903
12.92	3.09626
11.9792	-2.84371
12.2163	-4.67671
12.5575	3.45139
12.8567	1.18405
11.6463	-3.58823
13.094	4.26883
12.8089	-1.72708
11.6966	-4.08084
12.2307	-4.07105
11.8354	-2.91462
12.2703	-1.80692
12.9702	5.89403
12.0908	-1.86964
13.1404	3.98708
13.314	2.79592
12.9271	1.41561
12.2961	-3.40825
13.5479	8.9956
12.6054	0.717687
12.1092	-1.70242
11.1528	-7.7254
13.3752	4.64053
13.3415	4.5353
13.0165	0.00716795
11.6423	-6.44419
13.1015	1.9338
13.4928	5.38003
13.4984	5.92234
12.955	-0.589263
12.6097	-1.59606
13.2768	1.96425
13.1576	-0.737161
13.1184	4.31003
13.5544	3.85067
11.6462	-6.00034
12.9767	-1.4542
12.3425	-4.01069
13.1548	-1.49241
12.6885	-1.53182
13.2468	2.95467
12.2408	-4.44417
13.1125	1.35856
13.7151	-0.554332
13.5935	8.94748
12.6951	-1.17897
12.9865	-1.65936
13.4957	2.83831
11.5909	-4.24818
12.801	-0.601695
12.9393	1.50116
13.1569	0.791354
13.473	4.10691
13.5858	2.34134
13.3542	-4.25021
12.4616	-4.19359
12.2719	-6.54096
13.4333	4.86917
12.7899	0.575738
12.8841	-2.92852
12.8845	-0.109122
11.81	-2.55245
11.8726	-4.07655
11.2359	-5.04757
11.7461	-3.96155
13.1408	0.0600524
13.8309	4.48975
13.9667	5.91897
13.0174	0.397501
11.7069	-2.92608
13.0488	-3.07578
13.2277	2.13158
12.7865	3.02375
11.9583	-4.73041
12.897	1.96567
13.0573	0.210937
12.6757	1.87363
12.2889	-3.8897
12.5766	1.6394
11.4222	-2.35667
13.3293	7.24103
12.6474	-0.486306
11.8418	-2.24893
12.7724	2.71441
11.7034	-1.29352
11.768	-3.34121
13.3993	1.22184
14.08	4.58629
12.1395	-0.106127
12.3739	2.57271
12.0481	-1.96632
13.4158	8.87864
13.7879	5.92915
12.9161	3.26895
12.045	0.0528381
10.7059	-7.49439
12.555	-1.9941
12.42	0.240815
12.8067	3.90598
12.2184	0.183062
12.9237	2.83455
12.864	-1.45663
13.3893	8.25944
12.127	0.75903
11.9367	-0.511796
13.1387	2.0783
12.9354	4.84706
13.0297	3.13587
12.8029	7.17012
12.7751	1.83878
11.7266	0.488788
13.3159	0.807942
11.9855	-2.66884
13.3724	5.76161
13.1939	0.461109
12.2179	-0.314731
12.0804	-4.43439

## Sheet: Fig4b
TBX21	value	metric
13.3688	52.2	TCM
13.7542	32.4	TCM
11.9324	44.9	TCM
13.1008	32.4	TCM
13.5893	16.9	TCM
12.1349	38.4	TCM
12.2663	35.2	TCM
13.4922	50.5	TCM
12.1186	33.9	TCM
12.6406	49.7	TCM
13.411	17.5	TCM
12.582	20.4	TCM
13.3096	3.94	TCM
13.6979	6.66	TCM
12.4917	16.8	TCM
13.2724	10.8	TCM
12.8767	8.83	TCM
11.9931	40	TCM
11.3672	19.1	TCM
12.5243	15.4	TCM
11.4698	18.7	TCM
13.4646	10.9	TCM
10.8428	18.2	TCM
12.327	17.5	TCM
11.5018	21.7	TCM
13.5344	18.4	TCM
13.0179	28.9	TCM
12.4498	42.9	TCM
12.7704	14.2	TCM
13.6806	2.95	TCM
13.4235	10.5	TCM
13.4057	15.9	TCM
13.617	2.55	TCM
13.2995	20.5	TCM
12.5163	31.7	TCM
12.9102	29.1	TCM
12.2295	40.3	TCM
12.8602	20	TCM
13.1006	2.9	TCM
12.9019	7.95	TCM
12.2473	18.1	TCM
11.3252	23.3	TCM
11.9132	24	TCM
12.5545	51.1	TCM
13.6815	6.82	TCM
12.5849	33.9	TCM
12.7281	25.2	TCM
13.1782	2.48	TCM
12.5475	21.2	TCM
12.6614	4.93	TCM
12.882	5.74	TCM
13.5487	1.65	TCM
11.182	35.4	TCM
12.7108	8.71	TCM
12.4193	19.6	TCM
12.3437	15.4	TCM
12.4888	26.4	TCM
11.855	31.1	TCM
13.2268	14.8	TCM
13.392	38.7	TCM
13.4533	8.27	TCM
12.0305	24.8	TCM
13.214	8.55	TCM
13.4969	2.95	TCM
12.7467	47	TCM
12.602	47.5	TCM
12.2507	17.8	TCM
13.3422	21.1	TCM
13.2083	27.4	TCM
12.8509	50.7	TCM
12.664	24.3	TCM
12.1057	50.4	TCM
13.2141	6.43	TCM
13.6017	11.9	TCM
11.4003	67.4	TCM
12.3275	19.9	TCM
12.2342	32.6	TCM
11.7457	52.1	TCM
11.1654	35.2	TCM
12.883	27.2	TCM
13.5421	17.2	TCM
13.1835	25.9	TCM
13.1259	5.11	TCM
13.3688	11	T Naive
13.7542	10.2	T Naive
11.9324	48.7	T Naive
13.1008	18.3	T Naive
13.5893	8.9	T Naive
12.1349	45	T Naive
12.2663	40.6	T Naive
13.4922	37.6	T Naive
12.1186	54.8	T Naive
12.6406	48.3	T Naive
13.411	17	T Naive
12.582	25.4	T Naive
13.3096	15.4	T Naive
13.6979	4.91	T Naive
12.4917	23.7	T Naive
13.2724	8.35	T Naive
12.8767	5.3	T Naive
11.9931	28.9	T Naive
11.3672	54.4	T Naive
12.5243	65	T Naive
11.4698	69.4	T Naive
13.4646	12	T Naive
10.8428	61.2	T Naive
12.327	56.3	T Naive
11.5018	52.4	T Naive
13.5344	26.3	T Naive
13.0179	53	T Naive
12.4498	25.4	T Naive
12.7704	34.9	T Naive
13.6806	7.74	T Naive
13.4235	8.13	T Naive
13.4057	33.4	T Naive
13.617	9.99	T Naive
13.2995	34.2	T Naive
12.5163	20.1	T Naive
12.9102	21.2	T Naive
12.2295	23.3	T Naive
12.8602	21	T Naive
13.1006	30.8	T Naive
12.9019	7.64	T Naive
12.2473	53.8	T Naive
11.3252	64.8	T Naive
11.9132	66	T Naive
12.5545	24.9	T Naive
13.6815	15	T Naive
12.5849	38.3	T Naive
12.7281	32.8	T Naive
13.1782	67.2	T Naive
12.5475	37.4	T Naive
12.6614	48.1	T Naive
12.882	13.4	T Naive
13.5487	6.29	T Naive
11.182	46.2	T Naive
12.7108	35.9	T Naive
12.4193	21.3	T Naive
12.3437	50.1	T Naive
12.4888	22.1	T Naive
11.855	57.9	T Naive
13.2268	16.3	T Naive
13.392	33.7	T Naive
13.4533	54.9	T Naive
12.0305	38.4	T Naive
13.214	31	T Naive
13.4969	8.57	T Naive
12.7467	14.4	T Naive
12.602	29.3	T Naive
12.2507	52.7	T Naive
13.3422	20.8	T Naive
13.2083	47.5	T Naive
12.8509	25.3	T Naive
12.664	19.4	T Naive
12.1057	27.6	T Naive
13.2141	12.5	T Naive
13.6017	25	T Naive
11.4003	23.4	T Naive
12.3275	37.8	T Naive
12.2342	40.1	T Naive
11.7457	36.5	T Naive
11.1654	58.1	T Naive
12.883	31.6	T Naive
13.5421	15.4	T Naive
13.1835	16.9	T Naive
13.1259	7.86	T Naive
13.3688	8.31	TEMRA
13.7542	34.1	TEMRA
11.9324	2.84	TEMRA
13.1008	34.7	TEMRA
13.5893	64.8	TEMRA
12.1349	12.3	TEMRA
12.2663	11.5	TEMRA
13.4922	7.27	TEMRA
12.1186	5.79	TEMRA
12.6406	0.85	TEMRA
13.411	44.8	TEMRA
12.582	46.4	TEMRA
13.3096	77.6	TEMRA
13.6979	80.1	TEMRA
12.4917	48.5	TEMRA
13.2724	54.2	TEMRA
12.8767	74.9	TEMRA
11.9931	22.4	TEMRA
11.3672	23.1	TEMRA
12.5243	17.8	TEMRA
11.4698	10.1	TEMRA
13.4646	52.3	TEMRA
10.8428	17.2	TEMRA
12.327	24	TEMRA
11.5018	18.5	TEMRA
13.5344	35.9	TEMRA
13.0179	10.8	TEMRA
12.4498	19.2	TEMRA
12.7704	47.6	TEMRA
13.6806	83.5	TEMRA
13.4235	69.2	TEMRA
13.4057	46.2	TEMRA
13.617	84	TEMRA
13.2995	36.6	TEMRA
12.5163	15.9	TEMRA
12.9102	41.3	TEMRA
12.2295	22.6	TEMRA
12.8602	55.1	TEMRA
13.1006	62.9	TEMRA
12.9019	66	TEMRA
12.2473	24.7	TEMRA
11.3252	5.84	TEMRA
11.9132	7.69	TEMRA
12.5545	13.4	TEMRA
13.6815	57.7	TEMRA
12.5849	23.1	TEMRA
12.7281	37.2	TEMRA
13.1782	29.6	TEMRA
12.5475	34.4	TEMRA
12.6614	44.7	TEMRA
12.882	69.7	TEMRA
13.5487	87.7	TEMRA
11.182	7.93	TEMRA
12.7108	52.2	TEMRA
12.4193	38	TEMRA
12.3437	30	TEMRA
12.4888	16.8	TEMRA
11.855	6.04	TEMRA
13.2268	62.5	TEMRA
13.392	23.7	TEMRA
13.4533	34.4	TEMRA
12.0305	26.1	TEMRA
13.214	56.3	TEMRA
13.4969	86	TEMRA
12.7467	16.5	TEMRA
12.602	19.2	TEMRA
12.2507	25.9	TEMRA
13.3422	40.8	TEMRA
13.2083	20.9	TEMRA
12.8509	14.6	TEMRA
12.664	51.1	TEMRA
12.1057	12.8	TEMRA
13.2141	71.5	TEMRA
13.6017	54.5	TEMRA
11.4003	2.84	TEMRA
12.3275	38.8	TEMRA
12.2342	22.9	TEMRA
11.7457	7.43	TEMRA
11.1654	2.89	TEMRA
12.883	34.7	TEMRA
13.5421	48.6	TEMRA
13.1835	38.3	TEMRA
13.1259	75.7	TEMRA
13.3688	28.5	TEM
13.7542	23.3	TEM
11.9324	3.56	TEM
13.1008	14.6	TEM
13.5893	9.39	TEM
12.1349	4.27	TEM
12.2663	12.6	TEM
13.4922	4.6	TEM
12.1186	5.48	TEM
12.6406	1.17	TEM
13.411	20.7	TEM
12.582	7.77	TEM
13.3096	3.06	TEM
13.6979	8.29	TEM
12.4917	11	TEM
13.2724	26.7	TEM
12.8767	11	TEM
11.9931	8.72	TEM
11.3672	3.36	TEM
12.5243	1.79	TEM
11.4698	1.69	TEM
13.4646	24.8	TEM
10.8428	3.38	TEM
12.327	2.22	TEM
11.5018	7.39	TEM
13.5344	19.4	TEM
13.0179	7.28	TEM
12.4498	12.5	TEM
12.7704	3.34	TEM
13.6806	5.8	TEM
13.4235	12.1	TEM
13.4057	4.45	TEM
13.617	3.49	TEM
13.2995	8.67	TEM
12.5163	32.3	TEM
12.9102	8.37	TEM
12.2295	13.8	TEM
12.8602	3.94	TEM
13.1006	3.37	TEM
12.9019	18.4	TEM
12.2473	3.39	TEM
11.3252	6.05	TEM
11.9132	2.33	TEM
12.5545	10.6	TEM
13.6815	20.5	TEM
12.5849	4.68	TEM
12.7281	4.78	TEM
13.1782	0.73	TEM
12.5475	6.89	TEM
12.6614	2.24	TEM
12.882	11.2	TEM
13.5487	4.37	TEM
11.182	10.5	TEM
12.7108	3.26	TEM
12.4193	21.2	TEM
12.3437	4.44	TEM
12.4888	34.7	TEM
11.855	5.01	TEM
13.2268	6.52	TEM
13.392	4	TEM
13.4533	2.5	TEM
12.0305	10.6	TEM
13.214	4.2	TEM
13.4969	2.53	TEM
12.7467	22	TEM
12.602	4	TEM
12.2507	3.6	TEM
13.3422	17.3	TEM
13.2083	4.11	TEM
12.8509	9.42	TEM
12.664	5.24	TEM
12.1057	9.16	TEM
13.2141	9.6	TEM
13.6017	8.66	TEM
11.4003	6.44	TEM
12.3275	3.44	TEM
12.2342	4.32	TEM
11.7457	3.91	TEM
11.1654	3.84	TEM
12.883	6.52	TEM
13.5421	18.8	TEM
13.1835	19	TEM
13.1259	11.3	TEM

## Sheet: Fig4c
cmv	TBX21	cycle	combination
CMV+	12.6118	Post cycle 1	sICB
CMV+	12.8288	Baseline	sICB
CMV+	13.6628	Post cycle 1	sICB
CMV+	13.6979	Baseline	sICB
CMV-	13.5964	Post cycle 1	cICB
CMV-	13.6759	Baseline	cICB
CMV-	13.1811	Post cycle 1	sICB
CMV-	13.137	Baseline	sICB
CMV+	13.5141	Post cycle 1	sICB
CMV+	13.3096	Baseline	sICB
CMV+	13.0704	Post cycle 1	cICB
CMV+	13.2361	Baseline	cICB
CMV+	12.9865	Post cycle 1	sICB
CMV+	12.883	Baseline	sICB
CMV-	13.1217	Post cycle 1	sICB
CMV-	13.1236	Baseline	sICB
CMV+	12.7983	Post cycle 1	cICB
CMV+	13.2724	Baseline	cICB
CMV-	12.4101	Post cycle 1	sICB
CMV-	12.7281	Baseline	sICB
CMV-	12.6451	Post cycle 1	sICB
CMV-	12.4498	Baseline	sICB
CMV+	13.1442	Post cycle 1	sICB
CMV+	12.7704	Baseline	sICB
CMV+	13.5845	Post cycle 1	sICB
CMV+	13.6806	Baseline	sICB
CMV-	13.5748	Post cycle 1	cICB
CMV-	12.7956	Baseline	cICB
CMV+	11.8042	Post cycle 1	sICB
CMV+	13.1835	Baseline	sICB
CMV-	12.4472	Post cycle 1	cICB
CMV-	12.9049	Baseline	cICB
CMV-	13.1722	Post cycle 1	cICB
CMV-	12.4412	Baseline	cICB
CMV+	13.4556	Post cycle 1	cICB
CMV+	13.5055	Baseline	cICB
CMV-	12.9025	Post cycle 1	cICB
CMV-	12.4888	Baseline	cICB
CMV-	12.3688	Post cycle 1	cICB
CMV-	12.8538	Baseline	cICB
CMV+	13.168	Post cycle 1	cICB
CMV+	13.4936	Baseline	cICB
CMV-	12.5136	Post cycle 1	sICB
CMV-	12.6107	Baseline	sICB
CMV+	13.4429	Post cycle 1	sICB
CMV+	13.1259	Baseline	sICB
CMV+	12.9251	Post cycle 1	sICB
CMV+	13.4235	Baseline	sICB
CMV+	12.8387	Post cycle 1	sICB
CMV+	12.8767	Baseline	sICB
CMV-	12.7734	Post cycle 1	cICB
CMV-	12.7574	Baseline	cICB
CMV-	12.813	Post cycle 1	sICB
CMV-	13.4533	Baseline	sICB
CMV-	12.9581	Post cycle 1	sICB
CMV-	13.0253	Baseline	sICB
CMV+	12.8842	Post cycle 1	cICB
CMV+	13.4268	Baseline	cICB
CMV-	12.335	Post cycle 1	cICB
CMV-	12.505	Baseline	cICB
CMV+	13.3502	Post cycle 1	cICB
CMV+	12.6042	Baseline	cICB
CMV+	13.1134	Post cycle 1	sICB
CMV+	12.9747	Baseline	sICB
CMV+	13.6112	Post cycle 1	sICB
CMV+	13.6496	Baseline	sICB
CMV+	12.8502	Post cycle 1	cICB
CMV+	13.3531	Baseline	cICB
CMV+	12.9473	Post cycle 1	cICB
CMV+	12.7412	Baseline	cICB
CMV+	12.5226	Post cycle 1	sICB
CMV+	12.447	Baseline	sICB
CMV-	12.2248	Post cycle 1	cICB
CMV-	13.0204	Baseline	cICB
CMV-	13.2904	Post cycle 1	cICB
CMV-	13.5542	Baseline	cICB
CMV-	12.5433	Post cycle 1	cICB
CMV-	11.9931	Baseline	cICB
CMV-	12.1403	Post cycle 1	sICB
CMV-	12.3001	Baseline	sICB
CMV-	12.4342	Post cycle 1	cICB
CMV-	11.8018	Baseline	cICB
CMV-	12.7158	Post cycle 1	cICB
CMV-	12.469	Baseline	cICB
CMV+	12.1429	Post cycle 1	cICB
CMV+	10.8089	Baseline	cICB
CMV+	12.852	Post cycle 1	sICB
CMV+	13.1498	Baseline	sICB
CMV+	12.92	Post cycle 1	sICB
CMV+	12.6187	Baseline	sICB
CMV-	11.9792	Post cycle 1	cICB
CMV-	12.7082	Baseline	cICB
CMV-	12.2163	Post cycle 1	cICB
CMV-	12.0305	Baseline	cICB
CMV+	12.5575	Post cycle 1	cICB
CMV+	12.325	Baseline	cICB
CMV+	12.8567	Post cycle 1	cICB
CMV+	12.8427	Baseline	cICB
CMV-	11.6463	Post cycle 1	sICB
CMV-	12.0949	Baseline	sICB
CMV+	13.094	Post cycle 1	sICB
CMV+	13.2544	Baseline	sICB
CMV-	12.8089	Post cycle 1	cICB
CMV-	12.7571	Baseline	cICB
CMV-	11.6966	Post cycle 1	cICB
CMV-	11.3969	Baseline	cICB
CMV-	12.2307	Post cycle 1	cICB
CMV-	12.4542	Baseline	cICB
CMV+	11.8354	Post cycle 1	cICB
CMV+	12.2493	Baseline	cICB
CMV+	12.9702	Post cycle 1	cICB
CMV+	13.0299	Baseline	cICB
CMV-	12.0908	Post cycle 1	cICB
CMV-	11.6239	Baseline	cICB
CMV+	13.1404	Post cycle 1	sICB
CMV+	12.6223	Baseline	sICB
CMV-	12.9271	Post cycle 1	cICB
CMV-	12.2507	Baseline	cICB
CMV-	12.2961	Post cycle 1	cICB
CMV-	12.4946	Baseline	cICB
CMV+	13.5479	Post cycle 1	sICB
CMV+	13.4441	Baseline	sICB
CMV+	12.6054	Post cycle 1	cICB
CMV+	12.1521	Baseline	cICB
CMV+	12.1092	Post cycle 1	cICB
CMV+	12.1838	Baseline	cICB
CMV-	11.1528	Post cycle 1	sICB
CMV-	12.1502	Baseline	sICB
CMV+	13.3752	Post cycle 1	cICB
CMV+	13.3853	Baseline	cICB
CMV+	13.3415	Post cycle 1	cICB
CMV+	13.3345	Baseline	cICB
CMV-	13.0165	Post cycle 1	cICB
CMV-	13.107	Baseline	cICB
CMV-	11.6423	Post cycle 1	cICB
CMV-	11.401	Baseline	cICB
CMV+	13.1015	Post cycle 1	sICB
CMV+	13.4057	Baseline	sICB
CMV+	13.4928	Post cycle 1	cICB
CMV+	13.4969	Baseline	cICB
CMV+	13.4984	Post cycle 1	cICB
CMV+	13.1897	Baseline	cICB
CMV-	12.955	Post cycle 1	cICB
CMV-	12.9011	Baseline	cICB
CMV-	12.6097	Post cycle 1	sICB
CMV-	13.3688	Baseline	sICB
CMV-	13.1576	Post cycle 1	cICB
CMV-	13.2138	Baseline	cICB
CMV+	13.1184	Post cycle 1	sICB
CMV+	13.0832	Baseline	sICB
CMV+	13.5544	Post cycle 1	sICB
CMV+	13.617	Baseline	sICB
CMV-	11.6462	Post cycle 1	cICB
CMV-	11.9056	Baseline	cICB
CMV-	12.9767	Post cycle 1	cICB
CMV-	12.8012	Baseline	cICB
CMV-	12.3425	Post cycle 1	cICB
CMV-	12.4558	Baseline	cICB
CMV-	13.1548	Post cycle 1	sICB
CMV-	13.2995	Baseline	sICB
CMV-	12.6885	Post cycle 1	cICB
CMV-	12.199	Baseline	cICB
CMV+	13.2468	Post cycle 1	sICB
CMV+	13.5421	Baseline	sICB
CMV-	12.2408	Post cycle 1	cICB
CMV-	11.9324	Baseline	cICB
CMV-	13.1125	Post cycle 1	cICB
CMV-	13.1008	Baseline	cICB
CMV-	13.7151	Post cycle 1	cICB
CMV-	12.9366	Baseline	cICB
CMV+	13.5935	Post cycle 1	cICB
CMV+	13.7541	Baseline	cICB
CMV+	12.6951	Post cycle 1	sICB
CMV+	12.2342	Baseline	sICB
CMV-	12.9865	Post cycle 1	cICB
CMV-	12.5163	Baseline	cICB
CMV+	13.4957	Post cycle 1	sICB
CMV+	13.5893	Baseline	sICB
CMV-	11.5909	Post cycle 1	sICB
CMV-	12.1349	Baseline	sICB
CMV+	12.801	Post cycle 1	cICB
CMV+	12.2663	Baseline	cICB
CMV+	12.9393	Post cycle 1	cICB
CMV+	12.8634	Baseline	cICB
CMV+	13.473	Post cycle 1	cICB
CMV+	13.4507	Baseline	cICB
CMV-	13.5858	Post cycle 1	cICB
CMV-	11.7457	Baseline	cICB
CMV-	13.3542	Post cycle 1	sICB
CMV-	13.4922	Baseline	sICB
CMV-	12.4616	Post cycle 1	cICB
CMV-	12.1186	Baseline	cICB
CMV-	12.2719	Post cycle 1	sICB
CMV-	12.6406	Baseline	sICB
CMV+	13.4333	Post cycle 1	cICB
CMV+	13.411	Baseline	cICB
CMV+	12.7899	Post cycle 1	sICB
CMV+	12.9102	Baseline	sICB
CMV-	12.8845	Post cycle 1	cICB
CMV-	12.2473	Baseline	cICB
CMV+	11.81	Post cycle 1	cICB
CMV+	11.3672	Baseline	cICB
CMV-	11.8726	Post cycle 1	cICB
CMV-	11.3252	Baseline	cICB
CMV+	11.2359	Post cycle 1	cICB
CMV+	12.5243	Baseline	cICB
CMV-	11.7461	Post cycle 1	cICB
CMV-	11.4698	Baseline	cICB
CMV-	13.1408	Post cycle 1	cICB
CMV-	12.5545	Baseline	cICB
CMV+	13.8309	Post cycle 1	cICB
CMV+	13.4646	Baseline	cICB
CMV+	13.9667	Post cycle 1	cICB
CMV+	13.6815	Baseline	cICB
CMV-	13.0174	Post cycle 1	cICB
CMV-	12.5849	Baseline	cICB
CMV-	11.7069	Post cycle 1	cICB
CMV-	10.8428	Baseline	cICB
CMV-	13.0488	Post cycle 1	cICB
CMV-	12.327	Baseline	cICB
CMV-	13.2277	Post cycle 1	cICB
CMV-	13.1782	Baseline	cICB
CMV+	12.7865	Post cycle 1	cICB
CMV+	12.5475	Baseline	cICB
CMV-	11.9583	Post cycle 1	cICB
CMV-	11.5018	Baseline	cICB
CMV+	12.897	Post cycle 1	cICB
CMV+	13.1189	Baseline	cICB
CMV-	13.0573	Post cycle 1	cICB
CMV-	12.8092	Baseline	cICB
CMV-	12.6757	Post cycle 1	cICB
CMV-	12.0068	Baseline	cICB
CMV-	12.2889	Post cycle 1	cICB
CMV-	12.4605	Baseline	cICB
CMV-	12.5766	Post cycle 1	cICB
CMV-	12.0846	Baseline	cICB
CMV-	11.4222	Post cycle 1	cICB
CMV-	11.3366	Baseline	cICB
CMV+	13.3293	Post cycle 1	cICB
CMV+	13.407	Baseline	cICB
CMV-	12.6474	Post cycle 1	cICB
CMV-	12.9366	Baseline	cICB
CMV-	11.8418	Post cycle 1	cICB
CMV-	12.6467	Baseline	cICB
CMV+	12.7724	Post cycle 1	cICB
CMV+	13.4157	Baseline	cICB
CMV+	11.768	Post cycle 1	cICB
CMV+	11.7468	Baseline	cICB
CMV-	13.3993	Post cycle 1	cICB
CMV-	12.9735	Baseline	cICB
CMV+	14.08	Post cycle 1	cICB
CMV+	13.3494	Baseline	cICB
CMV+	12.1395	Post cycle 1	cICB
CMV+	12.7273	Baseline	cICB
CMV+	12.3739	Post cycle 1	cICB
CMV+	12.5628	Baseline	cICB
CMV-	12.0481	Post cycle 1	cICB
CMV-	11.9196	Baseline	cICB
CMV+	13.7879	Post cycle 1	sICB
CMV+	13.7287	Baseline	sICB
CMV+	12.9161	Post cycle 1	cICB
CMV+	13.1941	Baseline	cICB
CMV-	12.045	Post cycle 1	cICB
CMV-	12.4917	Baseline	cICB
CMV-	10.7059	Post cycle 1	cICB
CMV-	10.5863	Baseline	cICB
CMV-	12.555	Post cycle 1	cICB
CMV-	12.241	Baseline	cICB
CMV-	12.42	Post cycle 1	cICB
CMV-	12.36	Baseline	cICB
CMV+	12.8067	Post cycle 1	cICB
CMV+	12.9988	Baseline	cICB
CMV-	12.2184	Post cycle 1	cICB
CMV-	12.323	Baseline	cICB
CMV+	13.3893	Post cycle 1	sICB
CMV+	13.4364	Baseline	sICB
CMV-	12.127	Post cycle 1	cICB
CMV-	12.6567	Baseline	cICB
CMV+	11.9367	Post cycle 1	cICB
CMV+	12.6811	Baseline	cICB
CMV+	13.1387	Post cycle 1	sICB
CMV+	12.9109	Baseline	sICB
CMV+	12.9354	Post cycle 1	cICB
CMV+	12.6922	Baseline	cICB
CMV-	13.0297	Post cycle 1	cICB
CMV-	12.6649	Baseline	cICB
CMV+	12.8029	Post cycle 1	cICB
CMV+	13.1934	Baseline	cICB
CMV+	12.7751	Post cycle 1	cICB
CMV+	12.6493	Baseline	cICB
CMV-	13.3159	Post cycle 1	cICB
CMV-	12.9832	Baseline	cICB
CMV-	11.9855	Post cycle 1	cICB
CMV-	11.3106	Baseline	cICB
CMV+	13.3724	Post cycle 1	cICB
CMV+	13.0601	Baseline	cICB
CMV+	13.1939	Post cycle 1	cICB
CMV+	12.3491	Baseline	cICB
CMV-	12.2179	Post cycle 1	cICB
CMV-	12.2951	Baseline	cICB
CMV-	12.0804	Post cycle 1	cICB
CMV-	12.5075	Baseline	cICB

## Sheet: Fig4d
cmv	cycle	value	combination
CMV+	Baseline	44.1	cICB
CMV+	Post cycle 1	60.6	cICB
CMV+	Baseline	59.3	cICB
CMV+	Post cycle 1	58.5	cICB
CMV-	Baseline	17.9	cICB
CMV-	Post cycle 1	32.1	cICB
CMV+	Baseline	83.5	cICB
CMV+	Post cycle 1	85.6	cICB
CMV-	Baseline	23	cICB
CMV-	Post cycle 1	39	cICB
CMV-	Baseline	39.1	cICB
CMV-	Post cycle 1	60.8	cICB
CMV-	Baseline	28.1	cICB
CMV-	Post cycle 1	37.3	cICB
CMV+	Baseline	67.1	sICB
CMV+	Post cycle 1	61.3	sICB
CMV-	Baseline	24.3	sICB
CMV-	Post cycle 1	24.4	sICB
CMV-	Baseline	54.4	sICB
CMV-	Post cycle 1	64.3	sICB
CMV+	Baseline	77.4	sICB
CMV+	Post cycle 1	77.7	sICB
CMV+	Baseline	88.8	sICB
CMV+	Post cycle 1	88.8	sICB
CMV+	Baseline	78.9	sICB
CMV+	Post cycle 1	77.8	sICB
CMV+	Baseline	59.5	sICB
CMV+	Post cycle 1	59.8	sICB
CMV-	Baseline	57.2	sICB
CMV-	Post cycle 1	55.6	sICB
CMV+	Baseline	85.7	sICB
CMV+	Post cycle 1	87.9	sICB
CMV-	Baseline	71.3	cICB
CMV-	Post cycle 1	73.8	cICB
CMV+	Baseline	82.3	sICB
CMV+	Post cycle 1	81.7	sICB
CMV+	Baseline	58.4	sICB
CMV+	Post cycle 1	58.2	sICB
CMV-	Baseline	58.4	sICB
CMV-	Post cycle 1	56.4	sICB
CMV-	Baseline	27.8	cICB
CMV-	Post cycle 1	66.3	cICB
CMV-	Baseline	61.2	cICB
CMV-	Post cycle 1	70.2	cICB
CMV-	Baseline	24.8	cICB
CMV-	Post cycle 1	33.2	cICB
CMV-	Baseline	21.3	cICB
CMV-	Post cycle 1	20.9	cICB
CMV-	Baseline	32.1	cICB
CMV-	Post cycle 1	38.3	cICB
CMV+	Baseline	74.9	cICB
CMV+	Post cycle 1	90.8	cICB
CMV-	Baseline	71.6	cICB
CMV-	Post cycle 1	74.8	cICB
CMV-	Baseline	31	sICB
CMV-	Post cycle 1	42	sICB
CMV-	Baseline	32.9	sICB
CMV-	Post cycle 1	26.4	sICB
CMV+	Baseline	90.1	sICB
CMV+	Post cycle 1	89.5	sICB
CMV-	Baseline	70.6	cICB
CMV-	Post cycle 1	69.2	cICB
CMV+	Baseline	22.9	cICB
CMV+	Post cycle 1	55.7	cICB

## Sheet: Fig4e
	Subset	TBX21imputed
Sample1A_AAACCTGAGTCCAGGA-1	Effector	0.215982
Sample1A_AAACCTGCAAAGGCGT-1	EM	0.624614
Sample1A_AAACCTGCAAGGACTG-1	Effector	0.527427
Sample1A_AAACCTGCACCAGGTC-1	Effector	0.405204
Sample1A_AAACCTGCATTGGTAC-1	Effector	0.584183
Sample1A_AAACCTGGTCGGATCC-1	Effector	0.574644
Sample1A_AAACCTGTCTGGTGTA-1	EM	0.476087
Sample1A_AAACGGGAGACTACAA-1	Effector	0.512743
Sample1A_AAACGGGCAGCTGCAC-1	Effector	0.355121
Sample1A_AAACGGGGTATGAAAC-1	Effector	0.631158
Sample1A_AAACGGGTCATTGCCC-1	EM	0.227785
Sample1A_AAACGGGTCGGATGGA-1	Effector	0.475597
Sample1A_AAAGATGAGGGTCGAT-1	CM	0.465683
Sample1A_AAAGATGAGTTTGCGT-1	CM	0.0539362
Sample1A_AAAGATGCAAGCGCTC-1	Effector	0.357249
Sample1A_AAAGATGCAGGTTTCA-1	EM	0.50243
Sample1A_AAAGATGGTACCATCA-1	Effector	0.471234
Sample1A_AAAGATGTCCATGCTC-1	EM	0.309623
Sample1A_AAAGATGTCCCAACGG-1	Effector	0.498994
Sample1A_AAAGATGTCGATAGAA-1	CM	0.465499
Sample1A_AAAGATGTCGTTACGA-1	EM	0.480469
Sample1A_AAAGCAAAGCAGACTG-1	Effector	0.419169
Sample1A_AAAGCAAAGGAGTTGC-1	Effector	0.51613
Sample1A_AAAGCAAAGGGATGGG-1	Effector	0.618108
Sample1A_AAAGCAAAGGGTCTCC-1	Effector	0.26453
Sample1A_AAAGCAAGTCACTGGC-1	Effector	0.514314
Sample1A_AAAGCAAGTGCATCTA-1	Effector	0.513106
Sample1A_AAAGCAAGTTACGACT-1	Effector	0.413633
Sample1A_AAAGCAATCTCCAACC-1	EM	0.200384
Sample1A_AAAGTAGAGTTTAGGA-1	Naive	0.00401721
Sample1A_AAAGTAGCACCCAGTG-1	Effector	0.648362
Sample1A_AAAGTAGCATCACGAT-1	Effector	0.561115
Sample1A_AAAGTAGGTCATATGC-1	EM	0.550312
Sample1A_AAAGTAGTCTTGCATT-1	GD	0.534733
Sample1A_AAATGCCAGCCATCGC-1	Effector	0.531452
Sample1A_AAATGCCAGGAATTAC-1	Effector	0.612731
Sample1A_AAATGCCAGGCCCTCA-1	Effector	0.684668
Sample1A_AAATGCCAGTGACATA-1	Effector	0.489334
Sample1A_AAATGCCAGTTCGCGC-1	Effector	0.529743
Sample1A_AAATGCCCAAGGACTG-1	Effector	0.491228
Sample1A_AAATGCCTCTCGTTTA-1	Effector	0.519486
Sample1A_AAATGCCTCTCTAGGA-1	CM	0.319702
Sample1A_AAATGCCTCTGCGTAA-1	Effector	0.715269
Sample1A_AACACGTAGCTATGCT-1	Effector	0.492301
Sample1A_AACACGTCAACCGCCA-1	EM	0.640068
Sample1A_AACACGTGTGCTCTTC-1	Effector	0.565003
Sample1A_AACACGTTCCTATGTT-1	Effector	0.493664
Sample1A_AACCATGAGACTGTAA-1	Effector	0.778458
Sample1A_AACCATGAGCCTCGTG-1	CM	0.253356
Sample1A_AACCATGAGCTAACTC-1	Effector	0.572637
Sample1A_AACCATGGTCCGCTGA-1	Effector	0.586649
Sample1A_AACCGCGAGGGATGGG-1	Effector	0.639006
Sample1A_AACCGCGCACGAAGCA-1	Effector	0.549124
Sample1A_AACCGCGCAGGTGGAT-1	EM	0.174989
Sample1A_AACCGCGGTCTGCGGT-1	Effector	0.670277
Sample1A_AACCGCGTCACGAAGG-1	Naive	0.00379488
Sample1A_AACGTTGAGACCACGA-1	CM	0.571559
Sample1A_AACGTTGAGCCTCGTG-1	Effector	0.313479
Sample1A_AACGTTGCAGAGTGTG-1	DN	0.316405
Sample1A_AACGTTGTCTTCATGT-1	EM	0.394004
Sample1A_AACGTTGTCTTCCTTC-1	Effector	0.586801
Sample1A_AACTCAGAGACTAGAT-1	Effector	0.440937
Sample1A_AACTCAGAGAGCCTAG-1	Effector	0.521495
Sample1A_AACTCAGAGCTTCGCG-1	Effector	0.349496
Sample1A_AACTCAGAGGGTTCCC-1	Effector	0.522424
Sample1A_AACTCAGCACCAGTTA-1	Effector	0.58093
Sample1A_AACTCAGTCAACCAAC-1	Effector	0.626369
Sample1A_AACTCAGTCCAGGGCT-1	Effector	0.291852
Sample1A_AACTCAGTCGTAGGAG-1	Effector	0.594134
Sample1A_AACTCCCAGGATGGTC-1	Effector	0.763822
Sample1A_AACTCCCAGGTCGGAT-1	Effector	0.55537
Sample1A_AACTCCCGTACGCTGC-1	Effector	0.52843
Sample1A_AACTCCCTCACCGTAA-1	Effector	0.615256
Sample1A_AACTCTTAGGCACATG-1	Effector	0.584474
Sample1A_AACTCTTAGTGTCTCA-1	Effector	0.64555
Sample1A_AACTCTTCAAGTCTGT-1	CM	0.466594
Sample1A_AACTCTTGTGTAAGTA-1	Effector	0.670918
Sample1A_AACTCTTGTTTACTCT-1	Naive	0.00314402
Sample1A_AACTCTTTCAACGGGA-1	Effector	0.383717
Sample1A_AACTCTTTCTAGAGTC-1	Effector	0.660261
Sample1A_AACTGGTCAAAGGTGC-1	Effector	0.757385
Sample1A_AACTGGTCATATGGTC-1	Effector	0.497886
Sample1A_AACTGGTCATCGATGT-1	Effector	0.24665
Sample1A_AACTGGTCATTATCTC-1	Effector	0.587693
Sample1A_AACTGGTTCTGTCAAG-1	Effector	0.597035
Sample1A_AACTTTCAGTCCGGTC-1	Effector	0.621373
Sample1A_AACTTTCAGTTAGCGG-1	GD	0.493502
Sample1A_AACTTTCCAGTACACT-1	Effector	0.699942
Sample1A_AACTTTCCAGTATCTG-1	CM	0.556157
Sample1A_AACTTTCGTAGAGCTG-1	EM	0.315456
Sample1A_AAGACCTAGAAGGTTT-1	EM	0.534181
Sample1A_AAGACCTAGCACCGCT-1	Effector	0.522957
Sample1A_AAGACCTGTATGAAAC-1	Effector	0.617436
Sample1A_AAGACCTTCTAACTTC-1	Effector	0.30009
Sample1A_AAGCCGCAGCCGATTT-1	Effector	0.430436
Sample1A_AAGCCGCAGCTGCAAG-1	Effector	0.65404
Sample1A_AAGCCGCCAGCTCGCA-1	Effector	0.527861
Sample1A_AAGCCGCCAGGTCTCG-1	Effector	0.549889
Sample1A_AAGCCGCGTACATCCA-1	Effector	0.586984
Sample1A_AAGCCGCGTCATGCCG-1	CM	0.585527
Sample1A_AAGCCGCTCCTTCAAT-1	Effector	0.514724
Sample1A_AAGGAGCAGCACGCCT-1	Effector	0.468397
Sample1A_AAGGAGCAGGCATGGT-1	Effector	0.442839
Sample1A_AAGGAGCCAAGTCATC-1	Effector	0.521211
Sample1A_AAGGAGCCACGAAGCA-1	Effector	0.400709
Sample1A_AAGGAGCCAGGACCCT-1	Effector	0.609325
Sample1A_AAGGAGCTCCCGACTT-1	EM	0.280577
Sample1A_AAGGCAGAGACTTGAA-1	Effector	0.617755
Sample1A_AAGGCAGCAAAGAATC-1	Effector	0.369109
Sample1A_AAGGCAGGTGAGGGAG-1	Effector	0.586046
Sample1A_AAGGCAGTCGCGTTTC-1	Effector	0.160937
Sample1A_AAGGTTCAGAAACCTA-1	Effector	0.617452
Sample1A_AAGGTTCAGGCCATAG-1	Effector	0.61937
Sample1A_AAGGTTCCAACACCTA-1	Effector	0.25978
Sample1A_AAGGTTCCACAGGCCT-1	Effector	0.525527
Sample1A_AAGGTTCCACCAGATT-1	Effector	0.63141
Sample1A_AAGGTTCCATCCAACA-1	Effector	0.465506
Sample1A_AAGGTTCCATGCAATC-1	Effector	0.517967
Sample1A_AAGGTTCCATGCCCGA-1	Effector	0.651007
Sample1A_AAGGTTCGTGTATGGG-1	Effector	0.391773
Sample1A_AAGGTTCGTTAGATGA-1	CM	0.0859955
Sample1A_AAGGTTCTCACAACGT-1	EM	0.476339
Sample1A_AAGGTTCTCTGATTCT-1	Effector	0.456917
Sample1A_AAGTCTGAGGCTCATT-1	Effector	0.553221
Sample1A_AAGTCTGGTCACTGGC-1	Effector	0.49759
Sample1A_AAGTCTGGTTGAGGTG-1	Effector	0.652636
Sample1A_AAGTCTGTCAGCTTAG-1	GD	0.616762
Sample1A_AAGTCTGTCAGTTTGG-1	Effector	0.540655
Sample1A_AAGTCTGTCGGCTACG-1	Effector	0.517547
Sample1A_AATCCAGCACGTAAGG-1	Effector	0.461265
Sample1A_AATCCAGCAGCCACCA-1	Effector	0.596853
Sample1A_AATCCAGTCCACGTGG-1	Effector	0.575346
Sample1A_AATCGGTAGCTAGTCT-1	Effector	0.55935
Sample1A_AATCGGTCAACTTGAC-1	Effector	0.480946
Sample1A_AATCGGTCACAGGAGT-1	Effector	0.701231
Sample1A_AATCGGTCATGCAATC-1	Effector	0.781215
Sample1A_AATCGGTGTCTCTTTA-1	EM	0.609128
Sample1A_AATCGGTTCCCACTTG-1	EM	0.438675
Sample1A_ACACCAAAGCCGCCTA-1	Effector	0.508182
Sample1A_ACACCAAAGCTAGCCC-1	Effector	0.601571
Sample1A_ACACCAAAGTGAATTG-1	Effector	0.21088
Sample1A_ACACCAAAGTGGAGTC-1	Effector	0.579753
Sample1A_ACACCAAAGTTCGATC-1	Effector	0.535117
Sample1A_ACACCAACACATTCGA-1	Effector	0.513888
Sample1A_ACACCAATCACCCGAG-1	Effector	0.557149
Sample1A_ACACCAATCGCTAGCG-1	Effector	0.53572
Sample1A_ACACCCTAGACAAGCC-1	Effector	0.513275
Sample1A_ACACCCTCACGCCAGT-1	Effector	0.663272
Sample1A_ACACCCTGTTGTCTTT-1	Effector	0.562306
Sample1A_ACACCCTTCGTAGGAG-1	Effector	0.555529
Sample1A_ACACCGGCAGCGTTCG-1	Effector	0.679628
Sample1A_ACACCGGGTCGATTGT-1	Effector	0.555412
Sample1A_ACACCGGGTCGGATCC-1	EM	0.525398
Sample1A_ACACCGGTCACCGTAA-1	CM	0.450419
Sample1A_ACACCGGTCAGTGTTG-1	Effector	0.451565
Sample1A_ACACTGACACACATGT-1	Effector	0.646088
Sample1A_ACACTGAGTCAGTGGA-1	Effector	0.418963
Sample1A_ACACTGAGTCTGGAGA-1	Effector	0.669257
Sample1A_ACACTGATCTTTAGTC-1	Effector	0.650438
Sample1A_ACAGCCGAGAATCTCC-1	Effector	0.600984
Sample1A_ACAGCCGTCGCCTGAG-1	CM	0.341844
Sample1A_ACAGCCGTCTGTCTAT-1	EM	0.388621
Sample1A_ACAGCTAAGCGATGAC-1	Effector	0.476976
Sample1A_ACAGCTAAGCGTGAGT-1	Effector	0.663675
Sample1A_ACAGCTACATCCAACA-1	Effector	0.545334
Sample1A_ACAGCTACATGACGGA-1	Effector	0.626265
Sample1A_ACAGCTAGTCCGTCAG-1	Effector	0.504515
Sample1A_ACAGCTAGTCCGTTAA-1	Effector	0.496069
Sample1A_ACAGCTAGTTAAGACA-1	Effector	0.702561
Sample1A_ACAGCTATCCATGAAC-1	EM	0.36736
Sample1A_ACATACGAGAATCTCC-1	CM	0.496704
Sample1A_ACATACGAGACTAGAT-1	Effector	0.579457
Sample1A_ACATACGAGCTAACTC-1	Effector	0.65496
Sample1A_ACATACGGTAAGAGAG-1	Effector	0.642916
Sample1A_ACATACGGTAGCAAAT-1	Naive	0.0028699
Sample1A_ACATACGGTCGACTAT-1	Effector	0.698161
Sample1A_ACATACGGTCTTTCAT-1	EM	0.4685
Sample1A_ACATACGTCAAACAAG-1	Effector	0.669218
Sample1A_ACATACGTCTACCTGC-1	Effector	0.656337
Sample1A_ACATACGTCTTCCTTC-1	Effector	0.31014
Sample1A_ACATCAGAGCCGCCTA-1	Effector	0.547809
Sample1A_ACATCAGAGGCTCATT-1	EM	0.660443
Sample1A_ACATCAGCACGGTAAG-1	Effector	0.728081
Sample1A_ACATGGTCAAGTTGTC-1	CM	0.630649
Sample1A_ACATGGTCATTAACCG-1	Effector	0.544493
Sample1A_ACCAGTACAGATTGCT-1	Effector	0.632801
Sample1A_ACCAGTATCAAAGACA-1	Effector	0.645598
Sample1A_ACCCACTAGCTAGTTC-1	Effector	0.608201
Sample1A_ACCCACTAGCTCCTCT-1	EM	0.665296
Sample1A_ACCCACTCACCAGCAC-1	Effector	0.722319
Sample1A_ACCCACTTCCTTGACC-1	Effector	0.640853
Sample1A_ACCCACTTCGGAGCAA-1	Effector	0.531427
Sample1A_ACCGTAAAGCCATCGC-1	CM	0.520274
Sample1A_ACCGTAACAGCCTGTG-1	Effector	0.567053
Sample1A_ACCGTAACAGCGAACA-1	CM	0.358642
Sample1A_ACCGTAACATCTGGTA-1	Effector	0.552903
Sample1A_ACCGTAATCTACGAGT-1	Naive	0.00758527
Sample1A_ACCTTTAAGAATCTCC-1	Effector	0.415968
Sample1A_ACCTTTAGTTCAGGCC-1	Effector	0.59353
Sample1A_ACCTTTATCTGTACGA-1	EM	0.732111
Sample1A_ACGAGCCAGCCGCCTA-1	EM	0.497014
Sample1A_ACGAGCCAGCGCTTAT-1	Effector	0.60341
Sample1A_ACGAGCCGTAGCAAAT-1	CM	0.258252
Sample1A_ACGAGCCGTGTTTGGT-1	Proliferating	0.539204
Sample1A_ACGAGCCTCAGTGCAT-1	EM	0.548157
Sample1A_ACGAGCCTCTCGTATT-1	Effector	0.54318
Sample1A_ACGAGGAAGAATGTTG-1	Effector	0.613915
Sample1A_ACGAGGAAGATCCCGC-1	Effector	0.69356
Sample1A_ACGAGGAAGGCGTACA-1	CM	0.261876
Sample1A_ACGAGGAAGGTAAACT-1	Effector	0.291175
Sample1A_ACGAGGACAACTTGAC-1	Effector	0.51876
Sample1A_ACGAGGACAGTCAGAG-1	Effector	0.621539
Sample1A_ACGAGGAGTAATCACC-1	Naive	0.00895396
Sample1A_ACGAGGATCCGCAGTG-1	CM	0.31495
Sample1A_ACGATACAGCGGCTTC-1	EM	0.237603
Sample1A_ACGATACCACATCCGG-1	EM	0.520505
Sample1A_ACGATACCAGGTGCCT-1	Effector	0.541244
Sample1A_ACGATACGTATCAGTC-1	Naive	0.0209521
Sample1A_ACGATACGTCCAGTGC-1	Effector	0.549041
Sample1A_ACGATACTCCCGGATG-1	Naive	0.00246355
Sample1A_ACGATGTAGACATAAC-1	Effector	0.625942
Sample1A_ACGATGTCAATAGAGT-1	EM	0.633298
Sample1A_ACGATGTCACGCCAGT-1	Naive	0.00343592
Sample1A_ACGATGTCAGCGTCCA-1	Effector	0.629511
Sample1A_ACGATGTGTACCCAAT-1	Effector	0.561235
Sample1A_ACGCAGCCAGACAGGT-1	CM	0.568281
Sample1A_ACGCAGCCAGCTTAAC-1	Effector	0.775848
Sample1A_ACGCAGCGTACAAGTA-1	CM	0.343397
Sample1A_ACGCCAGAGAGGACGG-1	EM	0.506661
Sample1A_ACGCCAGAGGCTAGGT-1	Effector	0.735019
Sample1A_ACGCCAGCACGAAACG-1	Naive	0.00435304
Sample1A_ACGCCAGCAGTCCTTC-1	Effector	0.37554
Sample1A_ACGCCGAAGAGACGAA-1	Effector	0.524029
Sample1A_ACGCCGAGTAAACCTC-1	Effector	0.655231
Sample1A_ACGCCGAGTGCCTGGT-1	Effector	0.614697
Sample1A_ACGCCGATCCGTTGTC-1	Effector	0.485229
Sample1A_ACGCCGATCGGCCGAT-1	EM	0.455144
Sample1A_ACGGAGAAGATCGGGT-1	Effector	0.245474
Sample1A_ACGGAGAAGCCCGAAA-1	CM	0.552686
Sample1A_ACGGAGACAAGTACCT-1	Effector	0.619471
Sample1A_ACGGAGACAGACAGGT-1	Effector	0.589971
Sample1A_ACGGAGACAGGAACGT-1	CM	0.523583
Sample1A_ACGGAGACAGTGGAGT-1	Naive	0.00385486
Sample1A_ACGGAGAGTCTTGTCC-1	Effector	0.433438
Sample1A_ACGGAGAGTTACCAGT-1	EM	0.555984
Sample1A_ACGGAGATCGCATGAT-1	Effector	0.591915
Sample1A_ACGGAGATCTCGTTTA-1	Effector	0.537757
Sample1A_ACGGCCAAGCGATAGC-1	Effector	0.221239
Sample1A_ACGGCCAAGTCAATAG-1	Effector	0.584891
Sample1A_ACGGCCACAAATACAG-1	Effector	0.206453
Sample1A_ACGGCCACAAGGGTCA-1	Effector	0.457888
Sample1A_ACGGCCACACCCAGTG-1	EM	0.23895
Sample1A_ACGGCCAGTAAGTGGC-1	EM	0.487128
Sample1A_ACGGCCATCACCGTAA-1	EM	0.477093
Sample1A_ACGGCCATCGCTTAGA-1	Effector	0.526293
Sample1A_ACGGGCTAGCAGCCTC-1	Effector	0.605371
Sample1A_ACGGGCTCATGAGCGA-1	EM	0.536318
Sample1A_ACGGGCTGTCGCGTGT-1	EM	0.246999
Sample1A_ACGGGCTGTGCTCTTC-1	CM	0.50059
Sample1A_ACGGGCTTCGATCCCT-1	Effector	0.568161
Sample1A_ACGGGCTTCGTTGCCT-1	CM	0.11005
Sample1A_ACGGGCTTCTCGTATT-1	Effector	0.508391
Sample1A_ACGGGCTTCTGTTTGT-1	Effector	0.517548
Sample1A_ACGGGTCAGTCCAGGA-1	Effector	0.597194
Sample1A_ACGGGTCTCTGGTGTA-1	Effector	0.43047
Sample1A_ACGTCAAAGGCGCTCT-1	Effector	0.52842
Sample1A_ACTATCTCAAGTTAAG-1	EM	0.617208
Sample1A_ACTATCTCAATGAAAC-1	Effector	0.577685
Sample1A_ACTATCTCACGCGAAA-1	CM	0.457187
Sample1A_ACTATCTCAGCTATTG-1	Effector	0.651089
Sample1A_ACTATCTCATAGTAAG-1	Naive	0.0293508
Sample1A_ACTATCTGTAAAGGAG-1	EM	0.591408
Sample1A_ACTATCTGTTGCTCCT-1	EM	0.602362
Sample1A_ACTATCTTCATGCATG-1	Effector	0.547675
Sample1A_ACTATCTTCGCGATCG-1	Effector	0.572712
Sample1A_ACTGAACAGCTACCGC-1	EM	0.563985
Sample1A_ACTGAACAGGCCCTTG-1	Effector	0.429906
Sample1A_ACTGAACAGGGAAACA-1	Effector	0.638463
Sample1A_ACTGAACAGGGAACGG-1	Effector	0.286141
Sample1A_ACTGAACAGTCCATAC-1	EM	0.1823
Sample1A_ACTGAACCAATGGAGC-1	Effector	0.511679
Sample1A_ACTGAACTCGCATGAT-1	Effector	0.480036
Sample1A_ACTGAACTCTAACTGG-1	Effector	0.573676
Sample1A_ACTGAACTCTGTGCAA-1	Effector	0.599102
Sample1A_ACTGAGTAGACAATAC-1	Effector	0.647109
Sample1A_ACTGAGTAGTGTTAGA-1	CM	0.488691
Sample1A_ACTGAGTCAACTGCTA-1	Naive	0.00497273
Sample1A_ACTGAGTGTACCGCTG-1	CM	0.416322
Sample1A_ACTGAGTGTGCAGACA-1	Effector	0.693277
Sample1A_ACTGAGTTCGGTTAAC-1	Effector	0.599762
Sample1A_ACTGATGAGCCTTGAT-1	Effector	0.45282
Sample1A_ACTGATGCAATGGACG-1	Effector	0.695796
Sample1A_ACTGATGGTCCCGACA-1	Effector	0.470365
Sample1A_ACTGATGTCCGTTGCT-1	EM	0.48183
Sample1A_ACTGATGTCGCAGGCT-1	EM	0.371463
Sample1A_ACTGATGTCGGCTTGG-1	Effector	0.489162
Sample1A_ACTGCTCAGATAGCAT-1	Naive	0.00290586
Sample1A_ACTGCTCCAGCTGTGC-1	Effector	0.629033
Sample1A_ACTGCTCGTGAGGGAG-1	Effector	0.708611
Sample1A_ACTGCTCTCAGCTGGC-1	Effector	0.416402
Sample1A_ACTGTCCAGATACACA-1	CM	0.438168
Sample1A_ACTGTCCCAAACTGTC-1	Effector	0.685134
Sample1A_ACTGTCCCAGTGACAG-1	EM	0.431511
Sample1A_ACTGTCCGTGTCTGAT-1	Effector	0.690417
Sample1A_ACTGTCCTCTGAGTGT-1	Effector	0.534113
Sample1A_ACTTACTCATTCTTAC-1	Effector	0.490197
Sample1A_ACTTGTTAGAAACGAG-1	Effector	0.663858
Sample1A_ACTTGTTAGCACGCCT-1	Effector	0.39616
Sample1A_ACTTGTTAGCCGCCTA-1	Effector	0.603176
Sample1A_ACTTGTTGTACAGACG-1	EM	0.513496
Sample1A_ACTTGTTTCCACGTTC-1	Effector	0.711756
Sample1A_ACTTGTTTCGCGATCG-1	Effector	0.556355
Sample1A_ACTTTCAGTCACAAGG-1	EM	0.486794
Sample1A_ACTTTCAGTGTGGCTC-1	EM	0.229912
Sample1A_ACTTTCATCTCGATGA-1	Effector	0.576066
Sample1A_AGAATAGAGCCCAACC-1	EM	0.52451
Sample1A_AGAATAGAGCGATAGC-1	Effector	0.48398
Sample1A_AGAATAGTCTTTACAC-1	Effector	0.492348
Sample1A_AGACGTTGTACCCAAT-1	CM	0.689059
Sample1A_AGACGTTGTTATCGGT-1	Effector	0.38578
Sample1A_AGACGTTTCACATGCA-1	Effector	0.561353
Sample1A_AGAGCGAAGTACGACG-1	Naive	0.0459074
Sample1A_AGAGCGATCGGTCCGA-1	Effector	0.567172
Sample1A_AGAGCTTAGGTAGCTG-1	CM	0.431645
Sample1A_AGAGCTTAGTTACGGG-1	Effector	0.639981
Sample1A_AGAGCTTCACACTGCG-1	Effector	0.521363
Sample1A_AGAGCTTCAGGTTTCA-1	Effector	0.541558
Sample1A_AGAGCTTCAGTTAACC-1	Effector	0.492391
Sample1A_AGAGCTTCATCCTTGC-1	Effector	0.360783
Sample1A_AGAGTGGCACGGTTTA-1	Effector	0.572185
Sample1A_AGAGTGGCATAGAAAC-1	Effector	0.271181
Sample1A_AGAGTGGGTCGGCACT-1	Effector	0.461642
Sample1A_AGAGTGGGTCTTCGTC-1	Effector	0.417862
Sample1A_AGAGTGGGTGACTCAT-1	Effector	0.514803
Sample1A_AGAGTGGTCTGTTGAG-1	Effector	0.538257
Sample1A_AGATCTGAGGACTGGT-1	Effector	0.315845
Sample1A_AGATTGCAGCAATCTC-1	Effector	0.562933
Sample1A_AGATTGCAGGCACATG-1	Effector	0.602563
Sample1A_AGATTGCCAATGAATG-1	Effector	0.295187
Sample1A_AGATTGCCATTGCGGC-1	Effector	0.588079
Sample1A_AGATTGCGTTTAGCTG-1	Naive	0.00929319
Sample1A_AGATTGCTCCAAACAC-1	Effector	0.523237
Sample1A_AGCAGCCAGATGCCAG-1	CM	0.478084
Sample1A_AGCAGCCAGATTACCC-1	Effector	0.579739
Sample1A_AGCAGCCAGCGTCTAT-1	Effector	0.589386
Sample1A_AGCAGCCCAGATCTGT-1	Effector	0.566304
Sample1A_AGCAGCCGTGCCTTGG-1	EM	0.293328
Sample1A_AGCAGCCGTGTTGGGA-1	Naive	0.00969309
Sample1A_AGCATACAGCAGCCTC-1	Effector	0.540872
Sample1A_AGCATACAGGTAGCCA-1	CM	0.380498
Sample1A_AGCATACCAATCCGAT-1	Effector	0.587509
Sample1A_AGCATACCACCGAATT-1	Effector	0.630669
Sample1A_AGCATACCAGCAGTTT-1	Effector	0.65292
Sample1A_AGCATACGTAACGACG-1	Effector	0.620527
Sample1A_AGCATACGTCTTGTCC-1	Effector	0.470222
Sample1A_AGCATACTCCCTAACC-1	Effector	0.650669
Sample1A_AGCATACTCTAAGCCA-1	Effector	0.533094
Sample1A_AGCATACTCTCTGCTG-1	Effector	0.571567
Sample1A_AGCCTAAAGGAATCGC-1	Effector	0.66413
Sample1A_AGCCTAACACAGACTT-1	Effector	0.676412
Sample1A_AGCCTAACAGCTCGAC-1	Effector	0.585365
Sample1A_AGCCTAACATCAGTAC-1	Effector	0.629413
Sample1A_AGCCTAAGTCAATACC-1	Effector	0.630217
Sample1A_AGCCTAAGTTCAGTAC-1	Effector	0.707625
Sample1A_AGCCTAATCCGTAGGC-1	Effector	0.633747
Sample1A_AGCGGTCCAGTTCCCT-1	Effector	0.153901
Sample1A_AGCGGTCGTAGAAAGG-1	Effector	0.550086
Sample1A_AGCGGTCGTGAAAGAG-1	EM	0.229701
Sample1A_AGCGGTCTCCTAGTGA-1	Effector	0.604162
Sample1A_AGCGTATGTTCCCTTG-1	Effector	0.51352
Sample1A_AGCGTATTCTGATACG-1	Effector	0.700247
Sample1A_AGCGTATTCTGCGGCA-1	Effector	0.61501
Sample1A_AGCGTCGCATGGTCTA-1	Effector	0.391519
Sample1A_AGCGTCGGTTACCGAT-1	EM	0.314244
Sample1A_AGCGTCGTCCGGGTGT-1	EM	0.0589063
Sample1A_AGCGTCGTCCTTGACC-1	Effector	0.16469
Sample1A_AGCTCCTGTATATCCG-1	Effector	0.37846
Sample1A_AGCTCCTGTCTTCAAG-1	Proliferating	0.55337
Sample1A_AGCTCCTGTGAGTATA-1	Effector	0.42579
Sample1A_AGCTCCTTCCATGCTC-1	CM	0.503386
Sample1A_AGCTCCTTCCTGCCAT-1	Effector	0.69705
Sample1A_AGCTCCTTCTCTGAGA-1	Effector	0.671914
Sample1A_AGCTCCTTCTGTTGAG-1	CM	0.461436
Sample1A_AGCTCTCAGTGGAGAA-1	Effector	0.624824
Sample1A_AGCTCTCCACATCCAA-1	EM	0.281851
Sample1A_AGCTCTCGTCTCACCT-1	Effector	0.602998
Sample1A_AGCTCTCTCCTTTCTC-1	Effector	0.607372
Sample1A_AGCTTGACACGTGAGA-1	Effector	0.649641
Sample1A_AGCTTGACAGCCACCA-1	Effector	0.639964
Sample1A_AGCTTGACATCTCGCT-1	Effector	0.698964
Sample1A_AGCTTGAGTACTTAGC-1	GD	0.514161
Sample1A_AGCTTGAGTGCGAAAC-1	Effector	0.681829
Sample1A_AGGCCACCAATCCAAC-1	Effector	0.597383
Sample1A_AGGCCACGTGATGTGG-1	Effector	0.664806
Sample1A_AGGCCACGTGGACGAT-1	Effector	0.643651
Sample1A_AGGCCACTCGTCGTTC-1	Effector	0.267068
Sample1A_AGGCCACTCTATGTGG-1	Effector	0.593661
Sample1A_AGGCCGTAGCCCAGCT-1	Effector	0.434622
Sample1A_AGGCCGTTCCTGTAGA-1	EM	0.597208
Sample1A_AGGGAGTCAGAAGCAC-1	Effector	0.371641
Sample1A_AGGGAGTGTCAAGCGA-1	Effector	0.425618
Sample1A_AGGGAGTGTCCGTGAC-1	EM	0.617344
Sample1A_AGGGAGTTCAGCCTAA-1	EM	0.351426
Sample1A_AGGGATGGTAAAGTCA-1	Effector	0.638004
Sample1A_AGGGATGGTCACACGC-1	EM	0.495825
Sample1A_AGGGTGAAGGATGGTC-1	Effector	0.545199
Sample1A_AGGGTGAAGGCCCTCA-1	CM	0.553411
Sample1A_AGGGTGACATCCGGGT-1	Effector	0.595547
Sample1A_AGGGTGAGTCTAGCCG-1	CM	0.163949
Sample1A_AGGGTGAGTTCCACTC-1	Effector	0.743877
Sample1A_AGGTCATCAAGCTGGA-1	CM	0.4328
Sample1A_AGGTCATCATGTCTCC-1	Effector	0.596467
Sample1A_AGGTCATGTCTCTTAT-1	Effector	0.579502
Sample1A_AGGTCATGTTTGGGCC-1	Effector	0.361396
Sample1A_AGGTCCGAGCAACGGT-1	CM	0.484994
Sample1A_AGGTCCGTCATTGCCC-1	Effector	0.628167
Sample1A_AGGTCCGTCCCACTTG-1	Effector	0.571884
Sample1A_AGGTCCGTCTGCCAGG-1	Effector	0.604719
Sample1A_AGTAGTCAGACGACGT-1	Effector	0.545499
Sample1A_AGTAGTCAGAGCTGCA-1	Effector	0.66414
Sample1A_AGTAGTCCATCCGTGG-1	Effector	0.423396
Sample1A_AGTAGTCGTACTCAAC-1	CM	0.443109
Sample1A_AGTAGTCTCTGTCCGT-1	Effector	0.546476
Sample1A_AGTCTTTAGGGATCTG-1	Naive	0.00228939
Sample1A_AGTCTTTAGGGTATCG-1	EM	0.489567
Sample1A_AGTCTTTCAAGTTCTG-1	Effector	0.249532
Sample1A_AGTGAGGAGCTACCTA-1	CM	0.513468
Sample1A_AGTGAGGAGTGGGCTA-1	Effector	0.517423
Sample1A_AGTGAGGCATTCCTCG-1	CM	0.486886
Sample1A_AGTGAGGGTGTTGAGG-1	Effector	0.585408
Sample1A_AGTGAGGGTTCGTGAT-1	Effector	0.365947
Sample1A_AGTGAGGTCGAATCCA-1	Effector	0.247074
Sample1A_AGTGAGGTCGCAGGCT-1	Effector	0.652627
Sample1A_AGTGAGGTCTCACATT-1	Naive	0.0127238
Sample1A_AGTGAGGTCTGAGTGT-1	Effector	0.403283
Sample1A_AGTGGGAAGAGCCTAG-1	Effector	0.278232
Sample1A_AGTGGGAAGATCACGG-1	EM	0.563206
Sample1A_AGTGGGACAAACTGCT-1	Effector	0.682689
Sample1A_AGTGGGACAGGACCCT-1	EM	0.491197
Sample1A_AGTGGGACAGTATGCT-1	Effector	0.778866
Sample1A_AGTGGGAGTGCTAGCC-1	Effector	0.723932
Sample1A_AGTGGGAGTGTGACGA-1	EM	0.197426
Sample1A_AGTGGGAGTTGAACTC-1	Naive	0.0356977
Sample1A_AGTGGGATCTGGTATG-1	Effector	0.48639
Sample1A_AGTGTCAAGAATGTGT-1	Effector	0.6294
Sample1A_AGTGTCAAGCCCAGCT-1	EM	0.213957
Sample1A_AGTGTCAAGCTAGTCT-1	Effector	0.572139
Sample1A_AGTGTCATCTGGAGCC-1	Effector	0.564087
Sample1A_AGTTGGTCAATAGCAA-1	Effector	0.710993
Sample1A_AGTTGGTCACGAAATA-1	Effector	0.528881
Sample1A_AGTTGGTGTTATGCGT-1	Effector	0.472374
Sample1A_AGTTGGTTCACATACG-1	CM	0.707604
Sample1A_ATAACGCAGACAAGCC-1	EM	0.409418
Sample1A_ATAACGCAGTAACCCT-1	Effector	0.545797
Sample1A_ATAACGCCATAGGATA-1	Effector	0.598461
Sample1A_ATAACGCGTGGCGAAT-1	Naive	0.00429619
Sample1A_ATAACGCGTTAAGGGC-1	CM	0.51472
Sample1A_ATAACGCGTTAGTGGG-1	Effector	0.579757
Sample1A_ATAACGCTCATGTCTT-1	Effector	0.599744
Sample1A_ATAAGAGCAGGTGGAT-1	EM	0.490844
Sample1A_ATAGACCAGCTGTCTA-1	Effector	0.531184
Sample1A_ATAGACCCAAAGTGCG-1	Effector	0.517975
Sample1A_ATAGACCGTAGCTAAA-1	Effector	0.645834
Sample1A_ATAGACCTCCTGCCAT-1	Effector	0.533107
Sample1A_ATCACGAAGGTTACCT-1	CM	0.121866
Sample1A_ATCACGATCGTCTGCT-1	Effector	0.644935
Sample1A_ATCACGATCTCAAGTG-1	Naive	0.399742
Sample1A_ATCACGATCTCCAACC-1	CM	0.363337
Sample1A_ATCACGATCTGACCTC-1	Effector	0.588183
Sample1A_ATCATCTAGCTCTCGG-1	Effector	0.57657
Sample1A_ATCATCTCACCAGGCT-1	Effector	0.560601
Sample1A_ATCATCTGTGGGTATG-1	Effector	0.26823
Sample1A_ATCATCTGTTCTGGTA-1	Effector	0.513644
Sample1A_ATCATCTTCTAAGCCA-1	Effector	0.577524
Sample1A_ATCATGGCAAGCGAGT-1	EM	0.656067
Sample1A_ATCATGGCAAGTCTGT-1	EM	0.744852
Sample1A_ATCATGGCAGCTGTTA-1	Effector	0.496383
Sample1A_ATCATGGCATGATCCA-1	Effector	0.56965
Sample1A_ATCATGGCATTGAGCT-1	Effector	0.269143
Sample1A_ATCATGGGTTCGTTGA-1	CM	0.468828
Sample1A_ATCATGGTCACATGCA-1	Effector	0.53994
Sample1A_ATCATGGTCTGTCTCG-1	Effector	0.612037
Sample1A_ATCCACCCAAAGCAAT-1	Effector	0.662586
Sample1A_ATCCACCCAAGTCATC-1	EM	0.487173
Sample1A_ATCCACCCACATCCAA-1	Effector	0.616359
Sample1A_ATCCACCCAGTAAGCG-1	Effector	0.662969
Sample1A_ATCCACCGTCCATCCT-1	Effector	0.617706
Sample1A_ATCCACCGTCTCGTTC-1	Effector	0.631393
Sample1A_ATCCACCGTTACCAGT-1	Effector	0.334935
Sample1A_ATCCACCGTTCGAATC-1	EM	0.545903
Sample1A_ATCCACCTCTCCTATA-1	CM	0.320023
Sample1A_ATCCGAAAGGTGATTA-1	CM	0.713024
Sample1A_ATCCGAACACCCAGTG-1	Effector	0.550147
Sample1A_ATCCGAAGTCACTTCC-1	Naive	0.00192347
Sample1A_ATCCGAAGTCTAACGT-1	EM	0.558657
Sample1A_ATCGAGTCAAGAGTCG-1	Effector	0.613912
Sample1A_ATCGAGTGTACACCGC-1	Effector	0.587129
Sample1A_ATCGAGTGTTAAGGGC-1	CM	0.473923
Sample1A_ATCGAGTGTTCGCTAA-1	Effector	0.41627
Sample1A_ATCTACTAGGCAAAGA-1	Effector	0.637799
Sample1A_ATCTACTAGTGACATA-1	CM	0.713732
Sample1A_ATCTGCCCACGGTTTA-1	Effector	0.606947
Sample1A_ATCTGCCCATGTTGAC-1	Effector	0.537523
Sample1A_ATCTGCCGTACCCAAT-1	Effector	0.722011
Sample1A_ATCTGCCGTTCCACTC-1	EM	0.476537
Sample1A_ATCTGCCTCTAACTGG-1	Effector	0.246996
Sample1A_ATCTGCCTCTCCAGGG-1	Effector	0.680319
Sample1A_ATGAGGGCAGACGTAG-1	CM	0.361107
Sample1A_ATGAGGGGTCTAGTCA-1	EM	0.315467
Sample1A_ATGAGGGTCATCGGAT-1	Effector	0.465989
Sample1A_ATGCGATAGGTGGGTT-1	EM	0.544656
Sample1A_ATGCGATAGTCGCCGT-1	Effector	0.535
Sample1A_ATGCGATCACGGTAGA-1	Effector	0.586144
Sample1A_ATGCGATGTAACGTTC-1	EM	0.490101
Sample1A_ATGCGATGTGTAAGTA-1	Effector	0.618355
Sample1A_ATGCGATTCAGTTTGG-1	EM	0.576572
Sample1A_ATGGGAGAGATCCTGT-1	Effector	0.627078
Sample1A_ATGGGAGAGCCACGTC-1	EM	0.226692
Sample1A_ATGGGAGGTGGTACAG-1	CM	0.480791
Sample1A_ATGGGAGTCAGAGACG-1	Effector	0.695508
Sample1A_ATGGGAGTCCTTAATC-1	Effector	0.476318
Sample1A_ATGTGTGAGACGCACA-1	Naive	0.00191601
Sample1A_ATGTGTGAGCACAGGT-1	Effector	0.5606
Sample1A_ATGTGTGAGGGATACC-1	Effector	0.735587
Sample1A_ATGTGTGAGTGTACGG-1	EM	0.603409
Sample1A_ATGTGTGGTAATTGGA-1	Effector	0.595112
Sample1A_ATGTGTGGTAGAAGGA-1	Effector	0.637942
Sample1A_ATGTGTGGTCTACCTC-1	CM	0.523887
Sample1A_ATTACTCAGACAATAC-1	Naive	0.00142851
Sample1A_ATTACTCCAGCCAGAA-1	Effector	0.565007
Sample1A_ATTACTCCAGCTGGCT-1	Effector	0.635126
Sample1A_ATTACTCCATACTACG-1	Effector	0.60907
Sample1A_ATTACTCTCTAAGCCA-1	CM	0.267922
Sample1A_ATTATCCAGTGTCCCG-1	Effector	0.532264
Sample1A_ATTATCCCAACACCCG-1	Effector	0.469945
Sample1A_ATTATCCCACCACCAG-1	Effector	0.696216
Sample1A_ATTATCCCAGGGTTAG-1	EM	0.458943
Sample1A_ATTATCCGTGAGCGAT-1	Effector	0.583897
Sample1A_ATTATCCTCCCATTAT-1	DN	0.0885426
Sample1A_ATTATCCTCGACAGCC-1	CM	0.25369
Sample1A_ATTCTACAGTTAGCGG-1	Effector	0.526652
Sample1A_ATTCTACCAATGGAGC-1	Effector	0.556934
Sample1A_ATTCTACCACATGGGA-1	Effector	0.509457
Sample1A_ATTCTACGTCTCATCC-1	Effector	0.535227
Sample1A_ATTCTACGTGTCAATC-1	Effector	0.605627
Sample1A_ATTCTACTCGGTGTTA-1	EM	0.558665
Sample1A_ATTCTACTCGTGACAT-1	Effector	0.425598
Sample1A_ATTCTACTCTCCTATA-1	Effector	0.437927
Sample1A_ATTCTACTCTGTCAAG-1	Effector	0.517449
Sample1A_ATTGGACAGACGACGT-1	Effector	0.511048
Sample1A_ATTGGACAGACTTTCG-1	Effector	0.571701
Sample1A_ATTGGACCATACTCTT-1	Effector	0.159382
Sample1A_ATTGGACGTATAGGGC-1	CM	0.398485
Sample1A_ATTGGACTCTTCCTTC-1	Effector	0.508469
Sample1A_ATTGGTGCATAGTAAG-1	EM	0.543755
Sample1A_ATTGGTGTCCTGTAGA-1	Effector	0.520868
Sample1A_ATTGGTGTCGCACTCT-1	Effector	0.498551
Sample1A_ATTGGTGTCTGCTGTC-1	Effector	0.447795
Sample1A_ATTTCTGAGAGTACCG-1	Effector	0.520734
Sample1A_ATTTCTGAGGAGCGAG-1	Effector	0.711162
Sample1A_ATTTCTGAGGCTATCT-1	Effector	0.635014
Sample1A_ATTTCTGCAAGCGCTC-1	Effector	0.363417
Sample1A_ATTTCTGCAATGGAAT-1	EM	0.541464
Sample1A_ATTTCTGCACATAACC-1	Effector	0.337361
Sample1A_ATTTCTGGTACATCCA-1	Effector	0.449657
Sample1A_CAACCAAAGCCACGCT-1	EM	0.510338
Sample1A_CAACCAAAGTGACATA-1	Effector	0.648551
Sample1A_CAACCAATCGCTTGTC-1	Effector	0.541419
Sample1A_CAACCTCAGTACGACG-1	Effector	0.497306
Sample1A_CAACCTCCACGCATCG-1	Effector	0.738452
Sample1A_CAACCTCTCGTGTAGT-1	Effector	0.218175
Sample1A_CAACTAGAGGAGTTTA-1	Naive	0.00639142
Sample1A_CAACTAGAGGCCCTTG-1	Naive	0.00601687
Sample1A_CAACTAGCAAAGTGCG-1	Naive	0.00469267
Sample1A_CAACTAGCAGACACTT-1	Effector	0.54838
Sample1A_CAACTAGGTGCTTCTC-1	Effector	0.633369
Sample1A_CAACTAGTCATCGGAT-1	Effector	0.544312
Sample1A_CAAGAAAAGCAGCGTA-1	EM	0.170218
Sample1A_CAAGAAATCCACGTTC-1	EM	0.173688
Sample1A_CAAGAAATCCCTTGCA-1	Effector	0.401133
Sample1A_CAAGATCCACCACGTG-1	CM	0.406301
Sample1A_CAAGATCCATTGGGCC-1	EM	0.365247
Sample1A_CAAGATCGTACCGTTA-1	Effector	0.629302
Sample1A_CAAGATCGTTCCGTCT-1	Effector	0.642031
Sample1A_CAAGATCTCCGCGTTT-1	EM	0.491865
Sample1A_CAAGATCTCGACGGAA-1	EM	0.33794
Sample1A_CAAGGCCAGGCATTGG-1	Effector	0.694578
Sample1A_CAAGGCCAGTGCTGCC-1	Effector	0.585876
Sample1A_CAAGGCCCAAAGAATC-1	Effector	0.702039
Sample1A_CAAGGCCCATCTCCCA-1	CM	0.563449
Sample1A_CAAGTTGAGATGTTAG-1	Effector	0.663225
Sample1A_CAAGTTGCAATAGCAA-1	Proliferating	0.49239
Sample1A_CAAGTTGCACATTCGA-1	Effector	0.476388
Sample1A_CAAGTTGCAGACGTAG-1	Effector	0.664835
Sample1A_CAAGTTGGTGGTCCGT-1	EM	0.454064
Sample1A_CAAGTTGTCCTAGGGC-1	CM	0.164951
Sample1A_CAAGTTGTCGCATGAT-1	CM	0.47574
Sample1A_CAAGTTGTCTAAGCCA-1	Effector	0.630364
Sample1A_CACAAACAGAATGTTG-1	CM	0.377652
Sample1A_CACAAACAGATACACA-1	Effector	0.662735
Sample1A_CACAAACAGCGGATCA-1	Effector	0.488121
Sample1A_CACAAACCAGTAAGAT-1	Effector	0.502069
Sample1A_CACAAACCATGCAACT-1	Effector	0.576434
Sample1A_CACAAACGTACATGTC-1	Naive	0.00186646
Sample1A_CACACAAAGCCTTGAT-1	Effector	0.608809
Sample1A_CACACAAAGCGTAGTG-1	Proliferating	0.135862
Sample1A_CACACAAAGTCTCAAC-1	EM	0.123463
Sample1A_CACACAACATACGCTA-1	Effector	0.558576
Sample1A_CACACAAGTAGAAGGA-1	Effector	0.57936
Sample1A_CACACAATCACAACGT-1	Effector	0.596283
Sample1A_CACACAATCCTGTAGA-1	Effector	0.614744
Sample1A_CACACAATCTTTAGTC-1	CM	0.252373
Sample1A_CACACCTAGACATAAC-1	Effector	0.729585
Sample1A_CACACCTAGCGTAATA-1	Effector	0.574865
Sample1A_CACACCTCACTCTGTC-1	Effector	0.411055
Sample1A_CACACCTGTTAGGGTG-1	Effector	0.435157
Sample1A_CACACTCCAACCGCCA-1	Effector	0.673756
Sample1A_CACACTCTCCGCATAA-1	Effector	0.335173
Sample1A_CACAGGCAGTTGAGTA-1	Effector	0.551684
Sample1A_CACAGGCGTCATCCCT-1	EM	0.30511
Sample1A_CACAGGCGTCGTCTTC-1	EM	0.270425
Sample1A_CACAGGCGTTATTCTC-1	Effector	0.630393
Sample1A_CACAGGCTCTTACCGC-1	Effector	0.566396
Sample1A_CACAGTAGTAAAGGAG-1	Effector	0.601083
Sample1A_CACAGTAGTCAACTGT-1	Effector	0.711255
Sample1A_CACAGTAGTGATAAGT-1	Effector	0.32304
Sample1A_CACAGTAGTGTAACGG-1	Naive	0.00454942
Sample1A_CACATAGTCTACCTGC-1	Effector	0.640568
Sample1A_CACATTTAGACTACAA-1	Naive	0.00775586
Sample1A_CACATTTAGATCTGCT-1	Effector	0.636617
Sample1A_CACATTTCAATCCAAC-1	Naive	0.00438371
Sample1A_CACATTTTCACCGGGT-1	Effector	0.511743
Sample1A_CACATTTTCTCACATT-1	Effector	0.550515
Sample1A_CACATTTTCTTTAGTC-1	GD	0.422147
Sample1A_CACCACTAGACTCGGA-1	Effector	0.634097
Sample1A_CACCACTAGACTTGAA-1	CM	0.246372
Sample1A_CACCACTAGAGTAATC-1	EM	0.304651
Sample1A_CACCACTCAAATTGCC-1	Effector	0.477547
Sample1A_CACCACTGTCGGCACT-1	Effector	0.602648
Sample1A_CACCACTTCGCTAGCG-1	CM	0.574975
Sample1A_CACCAGGAGAGCCCAA-1	Effector	0.551058
Sample1A_CACCAGGCACCCAGTG-1	CM	0.537824
Sample1A_CACCAGGGTACAGACG-1	Effector	0.605821
Sample1A_CACCAGGTCAGCTCTC-1	Effector	0.437759
Sample1A_CACCAGGTCATGTGGT-1	Effector	0.554546
Sample1A_CACCTTGAGAGAGCTC-1	Effector	0.715764
Sample1A_CACCTTGGTCCGTTAA-1	EM	0.315209
Sample1A_CACTCCAAGAGTACCG-1	Effector	0.685172
Sample1A_CACTCCAAGGTGATTA-1	Effector	0.309252
Sample1A_CACTCCACACAACTGT-1	CM	0.576814
Sample1A_CACTCCACAGGCAGTA-1	Effector	0.561748
Sample1A_CACTCCATCATGTCCC-1	Effector	0.526345
Sample1A_CAGAATCAGTCGCCGT-1	Effector	0.618562
Sample1A_CAGAATCCACGAGGTA-1	Effector	0.563114
Sample1A_CAGAATCGTAGCGTGA-1	Effector	0.607127
Sample1A_CAGAATCGTCATATCG-1	Effector	0.527615
Sample1A_CAGAATCGTGGCGAAT-1	Effector	0.56427
Sample1A_CAGAATCGTTTGACAC-1	Effector	0.543431
Sample1A_CAGAATCTCTAGCACA-1	Effector	0.637281
Sample1A_CAGAGAGAGATGGCGT-1	EM	0.547695
Sample1A_CAGAGAGCAAAGTGCG-1	Effector	0.503827
Sample1A_CAGAGAGCACAGCCCA-1	Effector	0.488631
Sample1A_CAGAGAGCATTAACCG-1	CM	0.524989
Sample1A_CAGAGAGTCCGCGGTA-1	EM	0.276306
Sample1A_CAGAGAGTCGTTGACA-1	Effector	0.329856
Sample1A_CAGATCAAGACTACAA-1	Effector	0.618597
Sample1A_CAGATCAAGCCACGCT-1	Effector	0.483909
Sample1A_CAGATCACATGGTTGT-1	EM	0.291335
Sample1A_CAGATCAGTCCAGTTA-1	Effector	0.62379
Sample1A_CAGCAGCAGTGGAGAA-1	Naive	0.0250556
Sample1A_CAGCAGCGTCATACTG-1	Effector	0.639053
Sample1A_CAGCAGCTCTTACCGC-1	Effector	0.2731
Sample1A_CAGCATAAGACACGAC-1	EM	0.387261
Sample1A_CAGCATAAGATAGCAT-1	Effector	0.658852
Sample1A_CAGCATAAGCTATGCT-1	Effector	0.554662
Sample1A_CAGCATACACGGCGTT-1	Effector	0.569904
Sample1A_CAGCATACAGGAATCG-1	EM	0.537329
Sample1A_CAGCATATCCAGGGCT-1	EM	0.589755
Sample1A_CAGCCGACAGCTGCTG-1	Effector	0.534897
Sample1A_CAGCCGACATGTAGTC-1	Effector	0.535808
Sample1A_CAGCCGAGTCATCCCT-1	Effector	0.526586
Sample1A_CAGCGACAGCCAGTAG-1	Effector	0.250941
Sample1A_CAGCGACAGTAGGTGC-1	CM	0.429069
Sample1A_CAGCGACCAAGGTTTC-1	Effector	0.695777
Sample1A_CAGCGACCAGGGAGAG-1	Effector	0.53748
Sample1A_CAGCGACCATCCCACT-1	Effector	0.448732
Sample1A_CAGCGACGTATAGTAG-1	Effector	0.489433
Sample1A_CAGCGACTCCAAACAC-1	Effector	0.609286
Sample1A_CAGCGACTCCCACTTG-1	Effector	0.512514
Sample1A_CAGCTAAAGACCTAGG-1	CM	0.112393
Sample1A_CAGCTAAAGGGTGTGT-1	Effector	0.615091
Sample1A_CAGCTAAGTAAGTGTA-1	Effector	0.586992
Sample1A_CAGCTAATCGGTGTTA-1	Naive	0.00749133
Sample1A_CAGCTGGAGGTCATCT-1	Effector	0.522963
Sample1A_CAGCTGGCACATAACC-1	EM	0.384272
Sample1A_CAGCTGGCACTTCGAA-1	Effector	0.678616
Sample1A_CAGCTGGCAGTCACTA-1	Effector	0.65119
Sample1A_CAGCTGGCATGCCTAA-1	Effector	0.240615
Sample1A_CAGCTGGTCAAGCCTA-1	Naive	0.00152438
Sample1A_CAGCTGGTCCGTACAA-1	Effector	0.632872
Sample1A_CAGGTGCAGCTCCTCT-1	Effector	0.685659
Sample1A_CAGGTGCAGGAATCGC-1	Effector	0.322312
Sample1A_CAGGTGCAGGCTAGGT-1	Effector	0.557176
Sample1A_CAGGTGCCACAAGTAA-1	EM	0.0547482
Sample1A_CAGGTGCGTAGCTCCG-1	EM	0.434769
Sample1A_CAGGTGCTCCAGAGGA-1	Effector	0.560905
Sample1A_CAGTAACAGAAAGTGG-1	Effector	0.606488
Sample1A_CAGTAACGTTTGTTGG-1	Effector	0.42219
Sample1A_CAGTCCTCAAGACGTG-1	Effector	0.606248
Sample1A_CAGTCCTCAGTTCATG-1	EM	0.561411
Sample1A_CAGTCCTGTCGTCTTC-1	Effector	0.682189
Sample1A_CAGTCCTTCATAAAGG-1	Naive	0.00658085
Sample1A_CAGTCCTTCCAACCAA-1	Effector	0.618623
Sample1A_CAGTCCTTCTCTTATG-1	EM	0.390736
Sample1A_CAGTCCTTCTTCCTTC-1	Effector	0.685667
Sample1A_CATATGGTCGACAGCC-1	Effector	0.422573
Sample1A_CATATTCAGAGCTGCA-1	CM	0.526241
Sample1A_CATATTCAGTTCGCGC-1	EM	0.330896
Sample1A_CATATTCGTGCCTGCA-1	Effector	0.623941
Sample1A_CATATTCTCGCTTGTC-1	Effector	0.544781
Sample1A_CATATTCTCGGAAACG-1	EM	0.500702
Sample1A_CATATTCTCGGCGCAT-1	Naive	0.00260079
Sample1A_CATATTCTCTCTAAGG-1	Effector	0.677706
Sample1A_CATCAAGAGCACCGTC-1	Effector	0.560131
Sample1A_CATCAAGGTCTGCGGT-1	Effector	0.636135
Sample1A_CATCAAGTCCCATTAT-1	EM	0.271467
Sample1A_CATCAGAAGTAGCGGT-1	EM	0.532069
Sample1A_CATCAGACACCTCGTT-1	EM	0.553804
Sample1A_CATCAGACACCTGGTG-1	Effector	0.546268
Sample1A_CATCAGATCTTATCTG-1	Effector	0.74834
Sample1A_CATCCACGTATTCTCT-1	Effector	0.330844
Sample1A_CATCCACTCATAACCG-1	Effector	0.69196
Sample1A_CATCCACTCGGCGCAT-1	CM	0.437898
Sample1A_CATCCACTCGTACGGC-1	Effector	0.724265
Sample1A_CATCGAAAGAAAGTGG-1	Effector	0.644509
Sample1A_CATCGAAAGAAGCCCA-1	Effector	0.589471
Sample1A_CATCGAAAGAAGGGTA-1	EM	0.545742
Sample1A_CATCGAAAGAGACTTA-1	MAIT	0.471147
Sample1A_CATCGAAAGATAGGAG-1	EM	0.523482
Sample1A_CATCGAAAGATCGATA-1	Effector	0.555533
Sample1A_CATCGAAAGGACGAAA-1	CM	0.544778
Sample1A_CATCGAAAGTGCAAGC-1	Effector	0.492703
Sample1A_CATCGAAGTATTAGCC-1	EM	0.481899
Sample1A_CATCGAAGTGTTGGGA-1	Effector	0.476566
Sample1A_CATCGAATCAACTCTT-1	EM	0.589303
Sample1A_CATCGAATCAGCAACT-1	Effector	0.641555
Sample1A_CATCGAATCTCACATT-1	Effector	0.640733
Sample1A_CATCGGGAGATATACG-1	Effector	0.586274
Sample1A_CATCGGGAGGCTAGCA-1	Effector	0.379664
Sample1A_CATCGGGCATATACGC-1	Effector	0.581188
Sample1A_CATCGGGGTGAGGCTA-1	Effector	0.242733
Sample1A_CATCGGGGTTTACTCT-1	Effector	0.580366
Sample1A_CATCGGGGTTTGGGCC-1	CM	0.39846
Sample1A_CATCGGGTCATCATTC-1	Effector	0.608364
Sample1A_CATCGGGTCCTGCCAT-1	Effector	0.489235
Sample1A_CATCGGGTCGGTGTTA-1	Effector	0.532372
Sample1A_CATGACAAGGAACTGC-1	Effector	0.485453
Sample1A_CATGACATCCATTCTA-1	Effector	0.568775
Sample1A_CATGCCTGTGGTCCGT-1	CM	0.616513
Sample1A_CATGCCTTCATGGTCA-1	GD	0.458706
Sample1A_CATGGCGAGTTTGCGT-1	Effector	0.631961
Sample1A_CATGGCGCAGACAAGC-1	Effector	0.669717
Sample1A_CATGGCGGTAAGTGGC-1	Effector	0.685414
Sample1A_CATGGCGGTGTATGGG-1	CM	0.429791
Sample1A_CATGGCGTCTCCAACC-1	Effector	0.552003
Sample1A_CATTATCCACGGTGTC-1	Effector	0.517024
Sample1A_CATTATCGTTGTTTGG-1	Effector	0.704257
Sample1A_CATTATCTCAGTTAGC-1	DN	0.137547
Sample1A_CATTATCTCTGAGTGT-1	Effector	0.215639
Sample1A_CATTCGCAGGCGATAC-1	Effector	0.279581
Sample1A_CATTCGCAGGTCGGAT-1	Effector	0.319421
Sample1A_CATTCGCGTGCCTGCA-1	Effector	0.732645
Sample1A_CATTCGCTCACTTACT-1	Naive	0.0101978
Sample1A_CCAATCCAGAAGGGTA-1	Effector	0.70597
Sample1A_CCAATCCAGCACCGTC-1	Effector	0.602359
Sample1A_CCAATCCAGTAGCCGA-1	Effector	0.735501
Sample1A_CCAATCCCAAACGTGG-1	Effector	0.481693
Sample1A_CCAATCCCAAGCCGCT-1	Effector	0.566309
Sample1A_CCAATCCCACCAGTTA-1	Effector	0.557283
Sample1A_CCAATCCCACGACTCG-1	Effector	0.528907
Sample1A_CCAATCCCACGCCAGT-1	Effector	0.595611
Sample1A_CCAATCCCATTACCTT-1	CM	0.49778
Sample1A_CCAATCCGTAAGTTCC-1	Effector	0.539467
Sample1A_CCAATCCGTACATGTC-1	EM	0.639673
Sample1A_CCAATCCGTATATGAG-1	Effector	0.57046
Sample1A_CCAATCCGTCTCTTAT-1	Effector	0.635041
Sample1A_CCACCTACACCTCGTT-1	EM	0.643071
Sample1A_CCACCTACACGCGAAA-1	Effector	0.463412
Sample1A_CCACCTACAGTTAACC-1	Effector	0.476961
Sample1A_CCACCTAGTTGATTCG-1	Effector	0.618675
Sample1A_CCACCTAGTTTAGGAA-1	Effector	0.512669
Sample1A_CCACCTATCCAGAGGA-1	Effector	0.58832
Sample1A_CCACCTATCGATAGAA-1	Effector	0.151398
Sample1A_CCACCTATCGATCCCT-1	EM	0.550451
Sample1A_CCACCTATCGCCAGCA-1	GD	0.279021
Sample1A_CCACCTATCGTTGCCT-1	Effector	0.30123
Sample1A_CCACCTATCTACCAGA-1	Effector	0.562954
Sample1A_CCACGGAAGTCAAGCG-1	Effector	0.501983
Sample1A_CCACGGAGTGTTGGGA-1	Effector	0.259826
Sample1A_CCACTACAGACGCACA-1	CM	0.512549
Sample1A_CCACTACAGAGCTTCT-1	Effector	0.625598
Sample1A_CCACTACAGCACCGCT-1	Effector	0.705574
Sample1A_CCACTACCACAAGCCC-1	Effector	0.644681
Sample1A_CCACTACGTACGAAAT-1	Effector	0.652956
Sample1A_CCACTACGTGAAATCA-1	Effector	0.522764
Sample1A_CCACTACTCAAACCGT-1	Effector	0.60058
Sample1A_CCACTACTCCCATTTA-1	Effector	0.30868
Sample1A_CCACTACTCCGCGGTA-1	Effector	0.63299
Sample1A_CCACTACTCTACCAGA-1	Effector	0.614483
Sample1A_CCACTACTCTGTCTCG-1	Effector	0.203274
Sample1A_CCAGCGAAGACACTAA-1	Effector	0.430031
Sample1A_CCAGCGACAGGGAGAG-1	CM	0.232219
Sample1A_CCAGCGAGTGGCAAAC-1	Effector	0.499232
Sample1A_CCAGCGAGTTATCCGA-1	CM	0.455924
Sample1A_CCAGCGATCCCTCTTT-1	Naive	0.00653038
Sample1A_CCAGCGATCGTTACAG-1	Effector	0.584224
Sample1A_CCAGCGATCTATCCTA-1	EM	0.231979
Sample1A_CCATGTCAGCCAACAG-1	Effector	0.308737
Sample1A_CCATGTCCAACCGCCA-1	Effector	0.626409
Sample1A_CCATGTCCACCGAAAG-1	Effector	0.527102
Sample1A_CCATGTCCACCGGAAA-1	Effector	0.653452
Sample1A_CCATGTCCAGCCTTGG-1	Effector	0.6345
Sample1A_CCATGTCTCGAGCCCA-1	Effector	0.477455
Sample1A_CCATTCGAGGGATGGG-1	Effector	0.404173
Sample1A_CCATTCGCAAGGCTCC-1	Effector	0.489119
Sample1A_CCATTCGCAATTGCTG-1	EM	0.150368
Sample1A_CCATTCGGTAGAGTGC-1	Effector	0.42799
Sample1A_CCCAATCGTACTTAGC-1	Effector	0.638811
Sample1A_CCCAATCGTTGAGGTG-1	Effector	0.610657
Sample1A_CCCAATCTCCGCTGTT-1	EM	0.482449
Sample1A_CCCAATCTCTAAGCCA-1	EM	0.502372
Sample1A_CCCAGTTCAGCCTTTC-1	Effector	0.595966
Sample1A_CCCAGTTCATCGTCGG-1	Effector	0.621816
Sample1A_CCCAGTTGTCCGTGAC-1	Effector	0.683419
Sample1A_CCCAGTTTCTGTACGA-1	Effector	0.535273
Sample1A_CCCTCCTCAACACCTA-1	EM	0.623933
Sample1A_CCCTCCTCACAGGTTT-1	EM	0.568493
Sample1A_CCCTCCTGTCACACGC-1	CM	0.536319
Sample1A_CCGGGATCAGCTGTTA-1	CM	0.483285
Sample1A_CCGGGATGTCCGACGT-1	Effector	0.348008
Sample1A_CCGGGATGTCTTTCAT-1	Effector	0.535939
Sample1A_CCGGTAGCAGCGAACA-1	CM	0.6862
Sample1A_CCGGTAGGTCATATGC-1	Effector	0.535752
Sample1A_CCGGTAGTCAGTTAGC-1	Effector	0.604562
Sample1A_CCGGTAGTCCCTGACT-1	Effector	0.603344
Sample1A_CCGTACTAGAGACTAT-1	EM	0.0655087
Sample1A_CCGTACTCACTCTGTC-1	Effector	0.606158
Sample1A_CCGTACTGTTATCCGA-1	Naive	0.0112389
Sample1A_CCGTACTGTTTGTGTG-1	Effector	0.289528
Sample1A_CCGTACTTCAGATAAG-1	Effector	0.648699
Sample1A_CCGTACTTCATTATCC-1	Effector	0.612425
Sample1A_CCGTGGAAGAGACTAT-1	Effector	0.650926
Sample1A_CCGTGGAAGATGTTAG-1	Proliferating	0.47932
Sample1A_CCGTGGAAGGGATCTG-1	Effector	0.786472
Sample1A_CCGTGGAAGTTACGGG-1	Naive	0.00294344
Sample1A_CCGTGGAGTACTCAAC-1	Effector	0.656942
Sample1A_CCGTGGAGTCGAAAGC-1	EM	0.113048
Sample1A_CCGTGGAGTGAAGGCT-1	Effector	0.667791
Sample1A_CCGTGGATCACTTATC-1	Effector	0.31895
Sample1A_CCGTTCACACCGAATT-1	Effector	0.585606
Sample1A_CCGTTCATCACGAAGG-1	EM	0.551956
Sample1A_CCGTTCATCCGCAGTG-1	Effector	0.444581
Sample1A_CCGTTCATCTGCTGTC-1	Effector	0.497775
Sample1A_CCTAAAGAGAATTCCC-1	Effector	0.526886
Sample1A_CCTAAAGAGCGTGTCC-1	Effector	0.124519
Sample1A_CCTAAAGAGGAGCGAG-1	Effector	0.479811
Sample1A_CCTAAAGAGGGCTTGA-1	Naive	0.0076049
Sample1A_CCTAAAGCAGCTGTTA-1	CM	0.524936
Sample1A_CCTAAAGGTGGACGAT-1	Effector	0.677801
Sample1A_CCTAAAGTCGGAATCT-1	Effector	0.530963
Sample1A_CCTACACAGTATCGAA-1	Effector	0.626368
Sample1A_CCTACACCAGTCGATT-1	CM	0.607119
Sample1A_CCTACACGTAAGTGGC-1	EM	0.39391
Sample1A_CCTACACGTCGCGTGT-1	CM	0.569251
Sample1A_CCTACACGTGGCTCCA-1	Effector	0.346223
Sample1A_CCTACACTCCCAACGG-1	Effector	0.700027
Sample1A_CCTACACTCTCTAGGA-1	CM	0.118975
Sample1A_CCTACCAAGAGCTATA-1	Effector	0.598827
Sample1A_CCTACCAAGATATGGT-1	Effector	0.616089
Sample1A_CCTACCAGTTCGCTAA-1	Effector	0.466739
Sample1A_CCTACCATCAGGTTCA-1	Effector	0.436308
Sample1A_CCTACCATCATGTCCC-1	GD	0.241498
Sample1A_CCTAGCTAGAAACGAG-1	Effector	0.54409
Sample1A_CCTAGCTAGAAAGTGG-1	Effector	0.599822
Sample1A_CCTAGCTAGCCGTCGT-1	Effector	0.551906
Sample1A_CCTAGCTCAACGCACC-1	Effector	0.705501
Sample1A_CCTAGCTGTACCGTTA-1	Effector	0.525607
Sample1A_CCTAGCTGTCGCGGTT-1	CM	0.243499
Sample1A_CCTAGCTTCATTATCC-1	Effector	0.643373
Sample1A_CCTAGCTTCGCCTGAG-1	EM	0.462648
Sample1A_CCTAGCTTCGGCGGTT-1	EM	0.596773
Sample1A_CCTATTAAGTAACCCT-1	Effector	0.0623149
Sample1A_CCTATTACAGCCAGAA-1	Effector	0.411435
Sample1A_CCTATTACATGATCCA-1	Effector	0.207952
Sample1A_CCTATTAGTCTGATCA-1	Effector	0.671364
Sample1A_CCTATTAGTGCAACTT-1	Effector	0.58352
Sample1A_CCTATTATCAGCCTAA-1	CM	0.330086
Sample1A_CCTCAGTAGGAATGGA-1	Effector	0.248075
Sample1A_CCTCAGTCAGCAGTTT-1	Naive	0.0084988
Sample1A_CCTCAGTCAGTATCTG-1	CM	0.471991
Sample1A_CCTCTGAAGCTAAACA-1	EM	0.185426
Sample1A_CCTCTGACAAACCCAT-1	Effector	0.305627
Sample1A_CCTCTGAGTGTCCTCT-1	Effector	0.542242
Sample1A_CCTCTGATCTCACATT-1	Naive	0.00656996
Sample1A_CCTTACGAGATGTAAC-1	Effector	0.707281
Sample1A_CCTTACGAGCTAACAA-1	Effector	0.468309
Sample1A_CCTTACGAGCTTTGGT-1	Effector	0.455242
Sample1A_CCTTACGAGTTACGGG-1	Effector	0.611102
Sample1A_CCTTACGCAAGTTAAG-1	Effector	0.26474
Sample1A_CCTTACGCATCGGGTC-1	Effector	0.571624
Sample1A_CCTTACGCATGTCGAT-1	Effector	0.665913
Sample1A_CCTTACGGTACTTGAC-1	Effector	0.736232
Sample1A_CCTTACGGTGGCAAAC-1	Effector	0.588454
Sample1A_CCTTACGTCCCTTGTG-1	CM	0.500967
Sample1A_CCTTCCCAGACAAAGG-1	EM	0.179761
Sample1A_CCTTCCCAGCTCCCAG-1	Effector	0.676989
Sample1A_CCTTCCCAGTCAAGCG-1	Effector	0.497759
Sample1A_CCTTCCCGTCACACGC-1	CM	0.675382
Sample1A_CCTTCGAAGGCAATTA-1	Effector	0.54004
Sample1A_CCTTCGAAGTATCGAA-1	Effector	0.485616
Sample1A_CCTTTCTAGTAGCGGT-1	Effector	0.57717
Sample1A_CCTTTCTGTCATCGGC-1	Effector	0.549386
Sample1A_CCTTTCTTCACGGTTA-1	Effector	0.586872
Sample1A_CCTTTCTTCAGAAATG-1	Effector	0.621681
Sample1A_CCTTTCTTCATTGCGA-1	Effector	0.546861
Sample1A_CGAACATAGAAGGTTT-1	Effector	0.674648
Sample1A_CGAACATAGTCAATAG-1	Effector	0.625657
Sample1A_CGAACATCAGATCTGT-1	Effector	0.451564
Sample1A_CGAACATCAGCTCCGA-1	Effector	0.572766
Sample1A_CGAACATGTAGCGTAG-1	EM	0.275392
Sample1A_CGAACATGTGACAAAT-1	Effector	0.477352
Sample1A_CGAACATTCAGGATCT-1	Effector	0.646922
Sample1A_CGAACATTCAGTTCGA-1	Effector	0.687467
Sample1A_CGAACATTCCAGTAGT-1	Effector	0.522334
Sample1A_CGAACATTCGATAGAA-1	CM	0.473799
Sample1A_CGAATGTAGCTCTCGG-1	Effector	0.310962
Sample1A_CGAATGTAGGGCTTGA-1	Effector	0.621727
Sample1A_CGAATGTAGTATGACA-1	Effector	0.592969
Sample1A_CGAATGTTCATTGCGA-1	Effector	0.603749
Sample1A_CGAATGTTCCAAACAC-1	Effector	0.561016
Sample1A_CGACCTTAGTGCGATG-1	Effector	0.575074
Sample1A_CGACCTTCAATAAGCA-1	Effector	0.67398
Sample1A_CGACCTTGTAGGGACT-1	Effector	0.56712
Sample1A_CGACCTTGTCCGTCAG-1	Effector	0.572888
Sample1A_CGACCTTTCTGCTGCT-1	Proliferating	0.571386
Sample1A_CGACTTCAGGGCTTGA-1	Effector	0.672864
Sample1A_CGACTTCCAATCAGAA-1	Effector	0.592494
Sample1A_CGACTTCTCTATGTGG-1	Effector	0.554196
Sample1A_CGACTTCTCTGTTTGT-1	CM	0.582609
Sample1A_CGAGAAGAGGGCTCTC-1	EM	0.389031
Sample1A_CGAGAAGCAGACTCGC-1	Effector	0.665653
Sample1A_CGAGAAGGTAGGCTGA-1	Effector	0.670842
Sample1A_CGAGAAGGTTTGCATG-1	Naive	0.00683095
Sample1A_CGAGAAGTCCCATTTA-1	Effector	0.540324
Sample1A_CGAGAAGTCCTGTACC-1	Effector	0.548251
Sample1A_CGAGAAGTCTACTTAC-1	Effector	0.47552
Sample1A_CGAGCACAGCGGATCA-1	Effector	0.560873
Sample1A_CGAGCACAGGATTCGG-1	CM	0.346214
Sample1A_CGAGCACCAACACCTA-1	GD	0.760529
Sample1A_CGAGCACCACCACCAG-1	Effector	0.518392
Sample1A_CGAGCACCACGTGAGA-1	Effector	0.635487
Sample1A_CGAGCACTCAATACCG-1	Effector	0.628197
Sample1A_CGAGCACTCGCAGGCT-1	Effector	0.562893
Sample1A_CGAGCCACACATTTCT-1	Effector	0.645841
Sample1A_CGAGCCACATGGGAAC-1	EM	0.445377
Sample1A_CGAGCCAGTTGCGTTA-1	Effector	0.531381
Sample1A_CGAGCCATCCCTCTTT-1	Effector	0.609507
Sample1A_CGATCGGAGAGACTTA-1	EM	0.299644
Sample1A_CGATCGGAGCTAGTTC-1	Effector	0.404689
Sample1A_CGATCGGCAACTGGCC-1	MAIT	0.235183
Sample1A_CGATCGGCATTTCACT-1	Effector	0.779877
Sample1A_CGATCGGGTCGAGATG-1	EM	0.228459
Sample1A_CGATCGGTCTCGCTTG-1	Effector	0.528471
Sample1A_CGATGGCAGCGATCCC-1	Effector	0.53872
Sample1A_CGATGGCGTACCATCA-1	Effector	0.579483
Sample1A_CGATGGCGTTGTACAC-1	Proliferating	0.557812
Sample1A_CGATGGCTCTCTGAGA-1	CM	0.469291
Sample1A_CGATGGCTCTTGACGA-1	Effector	0.653589
Sample1A_CGATGTAAGAATCTCC-1	EM	0.506835
Sample1A_CGATGTAAGGCATTGG-1	CM	0.40024
Sample1A_CGATGTACAAGCGCTC-1	Effector	0.325753
Sample1A_CGATGTACAGGGAGAG-1	Effector	0.509908
Sample1A_CGATGTAGTGGTACAG-1	Effector	0.64471
Sample1A_CGATGTAGTTACGCGC-1	EM	0.567366
Sample1A_CGATGTATCCCGACTT-1	Effector	0.694714
Sample1A_CGATGTATCTAACGGT-1	EM	0.448999
Sample1A_CGATTGACACATGTGT-1	CM	0.0435995
Sample1A_CGATTGACACCCATTC-1	MAIT	0.544931
Sample1A_CGATTGACAGTGGAGT-1	Effector	0.681092
Sample1A_CGATTGACATGTAAGA-1	Effector	0.590411
Sample1A_CGATTGAGTGAAGGCT-1	EM	0.456791
Sample1A_CGATTGATCCAGAAGG-1	Effector	0.626871
Sample1A_CGATTGATCGATCCCT-1	Effector	0.516069
Sample1A_CGCCAAGAGCTAGTCT-1	Effector	0.484304
Sample1A_CGCCAAGGTCCGCTGA-1	EM	0.489926
Sample1A_CGCCAAGGTCGGCACT-1	Effector	0.494889
Sample1A_CGCCAAGGTCTCTTAT-1	Effector	0.578976
Sample1A_CGCCAAGGTGGTCCGT-1	Effector	0.589252
Sample1A_CGCCAAGTCCCTCAGT-1	Effector	0.678208
Sample1A_CGCGGTACAAACCCAT-1	Effector	0.558029
Sample1A_CGCGGTACATGCATGT-1	Effector	0.409016
Sample1A_CGCGTTTCAATGACCT-1	Effector	0.262229
Sample1A_CGCGTTTGTGGCCCTA-1	EM	0.544479
Sample1A_CGCGTTTTCCATTCTA-1	Effector	0.454149
Sample1A_CGCGTTTTCTACCTGC-1	Effector	0.620572
Sample1A_CGCTATCAGGATATAC-1	Effector	0.521541
Sample1A_CGCTGGAAGTACGTTC-1	Effector	0.450689
Sample1A_CGCTGGAAGTGGCACA-1	Effector	0.632081
Sample1A_CGCTGGACAATAACGA-1	Effector	0.636543
Sample1A_CGCTGGAGTCTGCGGT-1	Effector	0.608181
Sample1A_CGCTGGAGTGAAATCA-1	Effector	0.691611
Sample1A_CGCTGGAGTGTGAATA-1	EM	0.454179
Sample1A_CGCTGGAGTTGGTTTG-1	CM	0.662199
Sample1A_CGCTGGATCATAAAGG-1	Effector	0.698154
Sample1A_CGCTGGATCTTCTGGC-1	Effector	0.444446
Sample1A_CGCTTCAAGAGAGCTC-1	Effector	0.539366
Sample1A_CGCTTCAAGCTAACTC-1	Effector	0.573346
Sample1A_CGCTTCAGTCTAGTGT-1	Effector	0.590559
Sample1A_CGCTTCATCTGATTCT-1	Effector	0.574198
Sample1A_CGCTTCATCTTCGAGA-1	Effector	0.668311
Sample1A_CGGACACAGATCCCAT-1	EM	0.136479
Sample1A_CGGACACCAAGGTTTC-1	CM	0.105017
Sample1A_CGGACACTCCTATTCA-1	EM	0.180115
Sample1A_CGGACGTGTGCACGAA-1	Effector	0.718142
Sample1A_CGGACGTGTGTTGAGG-1	Effector	0.61773
Sample1A_CGGACGTGTTACAGAA-1	Effector	0.623589
Sample1A_CGGACTGCATAGAAAC-1	Effector	0.603061
Sample1A_CGGACTGCATGTCTCC-1	CM	0.337617
Sample1A_CGGACTGGTCAATACC-1	CM	0.429086
Sample1A_CGGAGCTAGCCAACAG-1	MAIT	0.344475
Sample1A_CGGAGCTAGGCATGGT-1	EM	0.22332
Sample1A_CGGAGCTCAGGCGATA-1	Effector	0.542654
Sample1A_CGGAGCTCATGACGGA-1	Effector	0.647463
Sample1A_CGGAGCTGTAATAGCA-1	Effector	0.450727
Sample1A_CGGAGTCCAACACGCC-1	Effector	0.584978
Sample1A_CGGAGTCCATTCTTAC-1	CM	0.177714
Sample1A_CGGAGTCGTACACCGC-1	Effector	0.536733
Sample1A_CGGAGTCGTCTGCAAT-1	Effector	0.582644
Sample1A_CGGAGTCTCATGCATG-1	Naive	0.00259726
Sample1A_CGGAGTCTCCTCAACC-1	Effector	0.59429
Sample1A_CGGAGTCTCGCCGTGA-1	Effector	0.442227
Sample1A_CGGCTAGCACGTCAGC-1	Effector	0.533314
Sample1A_CGGCTAGCAGTTTACG-1	EM	0.56127
Sample1A_CGGCTAGGTTAAAGAC-1	Effector	0.621014
Sample1A_CGGCTAGTCATCTGTT-1	Effector	0.543392
Sample1A_CGGCTAGTCGAGCCCA-1	Effector	0.583221
Sample1A_CGGGTCAAGACGACGT-1	Effector	0.461735
Sample1A_CGGGTCAAGCGTAATA-1	Effector	0.229523
Sample1A_CGGGTCATCGATGAGG-1	EM	0.237619
Sample1A_CGGTTAAAGAGTTGGC-1	Effector	0.535704
Sample1A_CGGTTAACAAGCCATT-1	CM	0.175999
Sample1A_CGGTTAATCCGCGCAA-1	Naive	0.00516255
Sample1A_CGGTTAATCTGGCGAC-1	Naive	0.0129876
Sample1A_CGTAGCGCAGGACCCT-1	EM	0.441324
Sample1A_CGTAGCGTCTCGTATT-1	Effector	0.450618
Sample1A_CGTAGCGTCTTCAACT-1	Effector	0.438724
Sample1A_CGTAGGCAGCCAGGAT-1	Effector	0.545181
Sample1A_CGTAGGCAGCCCAGCT-1	Effector	0.666722
Sample1A_CGTAGGCAGCTAAGAT-1	CM	0.241098
Sample1A_CGTAGGCAGTTCCACA-1	Effector	0.479315
Sample1A_CGTAGGCCACTTGGAT-1	Naive	0.00143887
Sample1A_CGTAGGCCATCCTAGA-1	GD	0.503127
Sample1A_CGTAGGCGTCGATTGT-1	Proliferating	0.217021
Sample1A_CGTAGGCGTCTGGTCG-1	EM	0.512311
Sample1A_CGTAGGCTCGCTTAGA-1	EM	0.393296
Sample1A_CGTCACTGTACATCCA-1	Effector	0.62921
Sample1A_CGTCACTGTCTAACGT-1	Effector	0.667575
Sample1A_CGTCACTGTGCAGTAG-1	MAIT	0.654932
Sample1A_CGTCACTGTTATCGGT-1	EM	0.433724
Sample1A_CGTCAGGCAAACCCAT-1	EM	0.134643
Sample1A_CGTCAGGCAGTATCTG-1	Effector	0.648573
Sample1A_CGTCAGGTCTACCTGC-1	EM	0.444943
Sample1A_CGTCCATAGCCCTAAT-1	CM	0.20014
Sample1A_CGTCCATTCAATAAGG-1	Effector	0.695404
Sample1A_CGTCCATTCCGCGGTA-1	Effector	0.560928
Sample1A_CGTCCATTCGTTGACA-1	EM	0.0967217
Sample1A_CGTCCATTCTCAAGTG-1	Effector	0.732487
Sample1A_CGTCTACAGTGGTAAT-1	EM	0.493325
Sample1A_CGTGAGCAGAAACCAT-1	Effector	0.646378
Sample1A_CGTGAGCTCAGAAATG-1	Effector	0.653945
Sample1A_CGTGAGCTCTGCAGTA-1	Effector	0.579046
Sample1A_CGTGAGCTCTGGAGCC-1	Effector	0.274585
Sample1A_CGTGTAAAGAAAGTGG-1	Effector	0.644884
Sample1A_CGTGTAAAGCTACCTA-1	Effector	0.466529
Sample1A_CGTGTAAAGTTAAGTG-1	Effector	0.526642
Sample1A_CGTGTAACAATCGGTT-1	Effector	0.474265
Sample1A_CGTGTAACACAGACAG-1	Effector	0.576565
Sample1A_CGTGTAACATGAACCT-1	Effector	0.452006
Sample1A_CGTGTAAGTCAGAATA-1	CM	0.46287
Sample1A_CGTGTAAGTGGCGAAT-1	Effector	0.52459
Sample1A_CGTGTAAGTGGTGTAG-1	Effector	0.385847
Sample1A_CGTGTAATCATGCTCC-1	Effector	0.359192
Sample1A_CGTGTAATCCTCGCAT-1	Effector	0.399441
Sample1A_CGTGTCTAGAAACCAT-1	Effector	0.417049
Sample1A_CGTGTCTAGGGTCTCC-1	EM	0.464028
Sample1A_CGTGTCTGTAAGGGAA-1	Effector	0.58905
Sample1A_CGTTAGAAGAACTCGG-1	Effector	0.580975
Sample1A_CGTTAGAAGTCCAGGA-1	Effector	0.62393
Sample1A_CGTTAGAAGTGAAGAG-1	Effector	0.707434
Sample1A_CGTTAGACAACTGCGC-1	Effector	0.726099
Sample1A_CGTTAGACACAGGCCT-1	GD	0.566469
Sample1A_CGTTAGACACGAGAGT-1	Effector	0.548934
Sample1A_CGTTAGAGTATGAATG-1	Effector	0.670865
Sample1A_CGTTAGAGTCATACTG-1	Effector	0.723877
Sample1A_CGTTAGAGTTAGATGA-1	Effector	0.256787
Sample1A_CGTTAGATCATCGGAT-1	Effector	0.497512
Sample1A_CGTTCTGAGAGTAAGG-1	Effector	0.639201
Sample1A_CGTTCTGAGGAATGGA-1	Effector	0.225315
Sample1A_CGTTCTGCACAGACAG-1	Effector	0.605705
Sample1A_CGTTCTGCAGTCAGAG-1	Effector	0.556593
Sample1A_CGTTCTGCATGTTCCC-1	EM	0.520277
Sample1A_CGTTCTGTCAATACCG-1	DN	0.386028
Sample1A_CGTTCTGTCACCACCT-1	Effector	0.477029
Sample1A_CGTTCTGTCGTGGTCG-1	EM	0.138435
Sample1A_CGTTGGGAGAGTGAGA-1	Effector	0.302265
Sample1A_CGTTGGGAGGGCATGT-1	Effector	0.222104
Sample1A_CGTTGGGCATCCCACT-1	Effector	0.668089
Sample1A_CGTTGGGTCCCATTAT-1	Effector	0.378727
Sample1A_CGTTGGGTCCCATTTA-1	Effector	0.368682
Sample1A_CGTTGGGTCGTACGGC-1	Effector	0.293758
Sample1A_CTAACTTCACTTAACG-1	CM	0.237633
Sample1A_CTAACTTCAGTCTTCC-1	CM	0.0960744
Sample1A_CTAACTTGTCATGCCG-1	Effector	0.509005
Sample1A_CTAAGACAGAGCAATT-1	CM	0.410555
Sample1A_CTAAGACAGCTGAACG-1	EM	0.0836458
Sample1A_CTAAGACAGGGCACTA-1	Naive	0.397059
Sample1A_CTAAGACCATTCGACA-1	Effector	0.722649
Sample1A_CTAAGACGTCTCCCTA-1	EM	0.354829
Sample1A_CTAAGACTCAACGGCC-1	Naive	0.00498211
Sample1A_CTAAGACTCCGTTGCT-1	Effector	0.610958
Sample1A_CTAAGACTCGCCGTGA-1	Effector	0.548845
Sample1A_CTAATGGCACGGACAA-1	EM	0.235129
Sample1A_CTAATGGCACTGCCAG-1	EM	0.255852
Sample1A_CTAATGGCAGGGTTAG-1	GD	0.411308
Sample1A_CTAATGGCATGCTGGC-1	Naive	0.00844633
Sample1A_CTAATGGTCGTGGGAA-1	Effector	0.224195
Sample1A_CTAATGGTCTGATTCT-1	Effector	0.500542
Sample1A_CTACACCAGCGATGAC-1	Effector	0.590881
Sample1A_CTACACCGTTACGCGC-1	CM	0.744891
Sample1A_CTACACCGTTACGGAG-1	Effector	0.582095
Sample1A_CTACACCTCTCGAGTA-1	Effector	0.615494
Sample1A_CTACATTGTACAGTTC-1	CM	0.462826
Sample1A_CTACATTGTCTCATCC-1	Effector	0.545305
Sample1A_CTACCCAAGCTTTGGT-1	CM	0.0603202
Sample1A_CTACCCACAAGCGTAG-1	Effector	0.544554
Sample1A_CTACCCAGTCATACTG-1	EM	0.528787
Sample1A_CTACCCAGTTATCACG-1	EM	0.407151
Sample1A_CTACCCATCTGCAGTA-1	Effector	0.47951
Sample1A_CTACGTCAGAGCTATA-1	CM	0.463124
Sample1A_CTACGTCGTACTCTCC-1	CM	0.493305
Sample1A_CTACGTCGTGTGACGA-1	EM	0.172161
Sample1A_CTAGAGTAGAATTCCC-1	Effector	0.520775
Sample1A_CTAGAGTGTGGGTATG-1	Effector	0.574862
Sample1A_CTAGAGTGTGTTTGGT-1	Effector	0.554409
Sample1A_CTAGAGTTCCCATTAT-1	Effector	0.380151
Sample1A_CTAGCCTAGCAGCGTA-1	Effector	0.595875
Sample1A_CTAGCCTCACATCCAA-1	Effector	0.591787
Sample1A_CTAGCCTTCCCTAACC-1	Effector	0.690012
Sample1A_CTAGTGAAGCACAGGT-1	Effector	0.58572
Sample1A_CTAGTGAAGTTCGATC-1	Effector	0.531365
Sample1A_CTAGTGACAACTGGCC-1	Naive	0.00492461
Sample1A_CTAGTGACATTCACTT-1	Effector	0.678932
Sample1A_CTAGTGACATTCCTCG-1	Naive	0.0049238
Sample1A_CTAGTGACATTGGGCC-1	Effector	0.563738
Sample1A_CTAGTGAGTCTCACCT-1	EM	0.295342
Sample1A_CTAGTGATCGATAGAA-1	Effector	0.238048
Sample1A_CTCACACCATAAGACA-1	CM	0.496784
Sample1A_CTCACACCATTAACCG-1	Effector	0.150806
Sample1A_CTCACACCATTCACTT-1	Effector	0.670349
Sample1A_CTCACACTCAGCTCTC-1	Naive	0.00305536
Sample1A_CTCAGAAAGAGTCTGG-1	Proliferating	0.00230864
Sample1A_CTCAGAAAGGCTATCT-1	Effector	0.625379
Sample1A_CTCAGAACACAGCCCA-1	Effector	0.632571
Sample1A_CTCAGAAGTCCGTCAG-1	EM	0.316236
Sample1A_CTCAGAAGTGGTTTCA-1	EM	0.152194
Sample1A_CTCAGAAGTGTTGGGA-1	CM	0.37063
Sample1A_CTCAGAATCAGTGTTG-1	Effector	0.677428
Sample1A_CTCAGAATCCTGCCAT-1	Effector	0.618833
Sample1A_CTCATTAAGTGATCGG-1	GD	0.440233
Sample1A_CTCATTACAACTGCGC-1	CM	0.279217
Sample1A_CTCATTAGTGTCGCTG-1	Effector	0.26627
Sample1A_CTCATTATCTGATTCT-1	Effector	0.269933
Sample1A_CTCCTAGAGCCGTCGT-1	Effector	0.307588
Sample1A_CTCCTAGCACGTCTCT-1	EM	0.611492
Sample1A_CTCCTAGCAGCTTAAC-1	Effector	0.672006
Sample1A_CTCCTAGGTAGATTAG-1	EM	0.462903
Sample1A_CTCCTAGTCATCGCTC-1	Effector	0.743169
Sample1A_CTCCTAGTCCACTGGG-1	EM	0.403838
Sample1A_CTCCTAGTCCAGTATG-1	Effector	0.695298
Sample1A_CTCCTAGTCTATCCTA-1	Effector	0.688843
Sample1A_CTCGAAAAGTGGGCTA-1	Effector	0.710613
Sample1A_CTCGAAACAAAGCGGT-1	Effector	0.551423
Sample1A_CTCGAAACACACCGCA-1	Effector	0.700824
Sample1A_CTCGAAAGTTAAGAAC-1	Effector	0.547317
Sample1A_CTCGAAAGTTGAGGTG-1	Effector	0.625228
Sample1A_CTCGAAATCTGTCTAT-1	Naive	0.00193351
Sample1A_CTCGAGGAGGTGCACA-1	Effector	0.539846
Sample1A_CTCGAGGCATGGTCTA-1	Effector	0.174228
Sample1A_CTCGAGGGTCACAAGG-1	Effector	0.713387
Sample1A_CTCGGAGAGAACTCGG-1	Effector	0.646864
Sample1A_CTCGGAGTCTGCTGTC-1	Effector	0.448483
Sample1A_CTCGGGACAGGGTATG-1	CM	0.386405
Sample1A_CTCGGGAGTATAAACG-1	EM	0.530871
Sample1A_CTCGGGAGTCACACGC-1	Effector	0.520906
Sample1A_CTCGGGAGTGTGCCTG-1	EM	0.345378
Sample1A_CTCGGGATCCCTCAGT-1	Effector	0.486294
Sample1A_CTCGTACAGAGAACAG-1	Effector	0.401841
Sample1A_CTCGTACAGATCGATA-1	Effector	0.595428
Sample1A_CTCGTACAGCTAGGCA-1	Effector	0.580894
Sample1A_CTCGTACAGGGCTTGA-1	CM	0.253641
Sample1A_CTCGTACCATACGCTA-1	CM	0.511341
Sample1A_CTCGTACGTATGCTTG-1	Effector	0.554217
Sample1A_CTCGTACGTGAGCGAT-1	Effector	0.636825
Sample1A_CTCGTACGTTCCACTC-1	Effector	0.636021
Sample1A_CTCGTACTCCTAGAAC-1	EM	0.42612
Sample1A_CTCGTCAAGACCACGA-1	Effector	0.264733
Sample1A_CTCGTCAAGCTCCCAG-1	Effector	0.673525
Sample1A_CTCGTCACATCGTCGG-1	Effector	0.339479
Sample1A_CTCGTCAGTAACGCGA-1	Effector	0.676275
Sample1A_CTCGTCAGTTCCCTTG-1	CM	0.385175
Sample1A_CTCTAATCAAAGCGGT-1	Effector	0.524222
Sample1A_CTCTAATCATCCTAGA-1	Effector	0.634654
Sample1A_CTCTAATTCCATGCTC-1	Effector	0.53357
Sample1A_CTCTAATTCGCATGAT-1	Naive	0.0040324
Sample1A_CTCTACGAGCGTTTAC-1	Effector	0.317769
Sample1A_CTCTACGCAAACCCAT-1	Effector	0.590687
Sample1A_CTCTACGGTCCAACTA-1	Naive	0.00767547
Sample1A_CTCTACGGTGTTTGTG-1	Effector	0.647355
Sample1A_CTCTACGGTTACGACT-1	Effector	0.711041
Sample1A_CTCTGGTAGTTTAGGA-1	Effector	0.353672
Sample1A_CTCTGGTCAGTGACAG-1	Effector	0.548292
Sample1A_CTCTGGTGTAAACACA-1	CM	0.458016
Sample1A_CTCTGGTTCTCTGAGA-1	Effector	0.56216
Sample1A_CTGAAACAGACATAAC-1	EM	0.289855
Sample1A_CTGAAACAGGGTATCG-1	Effector	0.687058
Sample1A_CTGAAACCAGGCAGTA-1	EM	0.254364
Sample1A_CTGAAACGTGTGTGCC-1	EM	0.43884
Sample1A_CTGAAACTCAACGAAA-1	Effector	0.484071
Sample1A_CTGAAACTCGGAGGTA-1	EM	0.429314
Sample1A_CTGAAGTAGAACTCGG-1	CM	0.0980976
Sample1A_CTGAAGTCACTTCTGC-1	Effector	0.560659
Sample1A_CTGAAGTGTACGAAAT-1	Effector	0.479621
Sample1A_CTGAAGTGTGGACGAT-1	CM	0.510128
Sample1A_CTGAAGTTCACATACG-1	EM	0.656229
Sample1A_CTGAAGTTCATGCTCC-1	Effector	0.442104
Sample1A_CTGAAGTTCGGCTACG-1	CM	0.567957
Sample1A_CTGATAGAGACACTAA-1	DN	0.0729013
Sample1A_CTGATAGAGTTCGCAT-1	Effector	0.518339
Sample1A_CTGATAGGTAATAGCA-1	Effector	0.664535
Sample1A_CTGATAGGTATAAACG-1	EM	0.433014
Sample1A_CTGATAGGTCCCTACT-1	Effector	0.541713
Sample1A_CTGATAGTCGTCACGG-1	Effector	0.572634
Sample1A_CTGATCCAGCTCCCAG-1	CM	0.341126
Sample1A_CTGATCCAGCTTATCG-1	Effector	0.653644
Sample1A_CTGATCCCAAGGTGTG-1	EM	0.646445
Sample1A_CTGATCCCAGGTTTCA-1	Proliferating	0.4111
Sample1A_CTGATCCGTAAACGCG-1	Effector	0.560683
Sample1A_CTGATCCTCCGATATG-1	EM	0.172518
Sample1A_CTGATCCTCGGCTTGG-1	Effector	0.49504
Sample1A_CTGCCTAAGGGTCGAT-1	Effector	0.667747
Sample1A_CTGCCTAAGTGAACGC-1	Effector	0.672854
Sample1A_CTGCCTACATACGCCG-1	CM	0.426832
Sample1A_CTGCCTACATCTACGA-1	CM	0.475873
Sample1A_CTGCGGAAGATAGGAG-1	Effector	0.685661
Sample1A_CTGCGGACAATGGTCT-1	EM	0.704411
Sample1A_CTGCGGACAGGGTATG-1	Effector	0.47004
Sample1A_CTGCGGAGTTACGGAG-1	Naive	0.00913128
Sample1A_CTGCGGAGTTCGCGAC-1	Effector	0.669854
Sample1A_CTGCGGATCTACTTAC-1	Effector	0.371443
Sample1A_CTGCTGTAGACTAGAT-1	EM	0.720444
Sample1A_CTGCTGTCACAAGTAA-1	Effector	0.286766
Sample1A_CTGCTGTCACGACGAA-1	Effector	0.669917
Sample1A_CTGCTGTCATTACGAC-1	Effector	0.679086
Sample1A_CTGCTGTTCACCTTAT-1	Effector	0.770391
Sample1A_CTGCTGTTCAGCCTAA-1	Naive	0.00391284
Sample1A_CTGGTCTCACGCATCG-1	Effector	0.72917
Sample1A_CTGGTCTGTCCATCCT-1	Effector	0.634497
Sample1A_CTGGTCTGTGACGGTA-1	Effector	0.760278
Sample1A_CTGGTCTGTGGCCCTA-1	EM	0.538174
Sample1A_CTGGTCTTCACGCGGT-1	Effector	0.629055
Sample1A_CTGTGCTAGATGTCGG-1	CM	0.428515
Sample1A_CTGTGCTCAATTGCTG-1	EM	0.155218
Sample1A_CTGTGCTGTCACACGC-1	Effector	0.6099
Sample1A_CTGTGCTGTCGCGTGT-1	CM	0.436571
Sample1A_CTGTGCTGTTCAACCA-1	Effector	0.663255
Sample1A_CTGTGCTTCTGTTGAG-1	Effector	0.654805
Sample1A_CTGTTTAAGTGAAGAG-1	Effector	0.741604
Sample1A_CTGTTTAAGTGCGATG-1	Effector	0.552017
Sample1A_CTGTTTAGTACGCACC-1	CM	0.389896
Sample1A_CTGTTTATCCGATATG-1	Effector	0.491804
Sample1A_CTTAACTAGTAAGTAC-1	Effector	0.396645
Sample1A_CTTAACTCACGTGAGA-1	Proliferating	0.461072
Sample1A_CTTAACTGTTCAGCGC-1	Effector	0.540308
Sample1A_CTTAACTTCCTAGAAC-1	EM	0.317209
Sample1A_CTTACCGAGTGGGCTA-1	GD	0.537584
Sample1A_CTTACCGCACACCGCA-1	Effector	0.69465
Sample1A_CTTACCGCATCTCGCT-1	EM	0.615106
Sample1A_CTTACCGTCGCATGGC-1	Effector	0.533567
Sample1A_CTTAGGAAGAAGGTTT-1	Effector	0.51749
Sample1A_CTTAGGAAGCCAGAAC-1	Effector	0.694045
Sample1A_CTTAGGAAGTAGGTGC-1	Naive	0.00152444
Sample1A_CTTAGGACAAGGGTCA-1	Naive	0.00459665
Sample1A_CTTAGGACATCCAACA-1	Effector	0.626979
Sample1A_CTTAGGACATCCCACT-1	Effector	0.22612
Sample1A_CTTAGGATCCTATGTT-1	Effector	0.509202
Sample1A_CTTAGGATCGGAATCT-1	CM	0.442156
Sample1A_CTTAGGATCTCGGACG-1	Effector	0.387483
Sample1A_CTTCTCTCACCTTGTC-1	Effector	0.628362
Sample1A_CTTGGCTAGAATTGTG-1	Effector	0.334694
Sample1A_CTTGGCTCAGATCTGT-1	CM	0.46786
Sample1A_CTTGGCTGTAAACACA-1	Effector	0.692477
Sample1A_CTTGGCTGTGGACGAT-1	EM	0.636096
Sample1A_CTTTGCGAGAGGTAGA-1	Effector	0.425279
Sample1A_CTTTGCGCACGGTGTC-1	Effector	0.655728
Sample1A_CTTTGCGGTACCGCTG-1	CM	0.427296
Sample1A_CTTTGCGTCGGATGGA-1	Effector	0.427631
Sample1A_GAAACTCGTTTGTTGG-1	Effector	0.439621
Sample1A_GAAACTCTCAAGGTAA-1	Effector	0.628895
Sample1A_GAAATGAAGCCAGGAT-1	Effector	0.434024
Sample1A_GAAATGAAGTACGATA-1	EM	0.297716
Sample1A_GAAATGACACCCATTC-1	Effector	0.513672
Sample1A_GAAATGACACTGTGTA-1	Effector	0.518466
Sample1A_GAAATGAGTACTCTCC-1	Effector	0.461572
Sample1A_GAAATGAGTTTCGCTC-1	Effector	0.428439
Sample1A_GAACATCAGCTCTCGG-1	CM	0.554416
Sample1A_GAACATCCATGATCCA-1	Proliferating	0.471547
Sample1A_GAACATCGTCATTAGC-1	EM	0.37429
Sample1A_GAACATCGTTCCTCCA-1	EM	0.229205
Sample1A_GAACATCTCACCGGGT-1	Effector	0.30105
Sample1A_GAACATCTCAGCTGGC-1	Effector	0.719244
Sample1A_GAACATCTCGTAGATC-1	EM	0.45715
Sample1A_GAACCTAGTCACCTAA-1	EM	0.213333
Sample1A_GAACCTAGTGCGCTTG-1	Effector	0.295621
Sample1A_GAACGGAAGCATGGCA-1	Effector	0.574632
Sample1A_GAACGGAAGGACTGGT-1	Effector	0.329389
Sample1A_GAACGGAAGTCTCGGC-1	Effector	0.601531
Sample1A_GAACGGAAGTTAACGA-1	EM	0.45825
Sample1A_GAACGGACAAGGCTCC-1	CM	0.488299
Sample1A_GAACGGACAGAGTGTG-1	Effector	0.509699
Sample1A_GAACGGACATCGGTTA-1	Effector	0.31431
Sample1A_GAACGGATCCCATTAT-1	EM	0.410475
Sample1A_GAACGGATCGGACAAG-1	Effector	0.468616
Sample1A_GAACGGATCTGATACG-1	Naive	0.00773133
Sample1A_GAACGGATCTTGCATT-1	Effector	0.487848
Sample1A_GAAGCAGAGACATAAC-1	Effector	0.593771
Sample1A_GAAGCAGAGGGTTTCT-1	Effector	0.526831
Sample1A_GAAGCAGGTAATCGTC-1	CM	0.402191
Sample1A_GAATAAGCAGATAATG-1	Effector	0.654951
Sample1A_GAATAAGCATATACCG-1	EM	0.46884
Sample1A_GAATAAGGTCTCACCT-1	CM	0.290484
Sample1A_GAATAAGGTGAGTATA-1	Effector	0.711873
Sample1A_GAATGAAAGCGAGAAA-1	Effector	0.557846
Sample1A_GAATGAACAGTGAGTG-1	Effector	0.654939
Sample1A_GAATGAAGTTCCACAA-1	EM	0.628971
Sample1A_GAATGAAGTTTGTGTG-1	EM	0.632831
Sample1A_GACACGCCATTTGCTT-1	Effector	0.591507
Sample1A_GACACGCGTACGACCC-1	CM	0.419244
Sample1A_GACAGAGAGCGAAGGG-1	Effector	0.621286
Sample1A_GACAGAGCAAGCCCAC-1	Effector	0.653971
Sample1A_GACAGAGGTAAACCTC-1	Effector	0.453106
Sample1A_GACAGAGGTCGTGGCT-1	EM	0.232474
Sample1A_GACAGAGGTTATCCGA-1	Effector	0.641327
Sample1A_GACAGAGTCAGCATGT-1	CM	0.392826
Sample1A_GACAGAGTCCAAACAC-1	GD	0.635595
Sample1A_GACCAATCAACACGCC-1	Effector	0.612393
Sample1A_GACCAATCACAAGTAA-1	Proliferating	0.482517
Sample1A_GACCAATCACACATGT-1	EM	0.42957
Sample1A_GACCAATCACATCTTT-1	Effector	0.544077
Sample1A_GACCAATGTCTGCGGT-1	Effector	0.492001
Sample1A_GACCAATTCACCGTAA-1	Effector	0.558967
Sample1A_GACCAATTCCGCGCAA-1	Effector	0.564563
Sample1A_GACCAATTCGGCTACG-1	Effector	0.281759
Sample1A_GACCTGGCAAGCCATT-1	Effector	0.557058
Sample1A_GACCTGGGTGAGCGAT-1	Effector	0.558519
Sample1A_GACGCGTAGCGTAATA-1	Effector	0.630494
Sample1A_GACGCGTAGGATGCGT-1	CM	0.57733
Sample1A_GACGCGTCAAACCCAT-1	Effector	0.437913
Sample1A_GACGCGTCAAGTCATC-1	CM	0.468259
Sample1A_GACGCGTCATGAGCGA-1	Proliferating	0.490261
Sample1A_GACGCGTGTCTAAACC-1	Effector	0.332239
Sample1A_GACGCGTTCGCTTAGA-1	CM	0.153358
Sample1A_GACGGCTAGTGGTAAT-1	Effector	0.684063
Sample1A_GACGGCTCATGAAGTA-1	Effector	0.458351
Sample1A_GACGGCTGTAGCTTGT-1	EM	0.650468
Sample1A_GACGGCTTCAGGCCCA-1	Effector	0.54971
Sample1A_GACGGCTTCATCGGAT-1	Naive	0.00381173
Sample1A_GACGGCTTCTACCTGC-1	EM	0.470873
Sample1A_GACGTGCAGCTGCGAA-1	Effector	0.569721
Sample1A_GACGTTAAGGGTGTTG-1	Effector	0.772637
Sample1A_GACGTTAGTATGCTTG-1	Effector	0.542381
Sample1A_GACGTTAGTGAGCGAT-1	Effector	0.591248
Sample1A_GACGTTATCCCAAGAT-1	Effector	0.341076
Sample1A_GACGTTATCGCCTGTT-1	Effector	0.50526
Sample1A_GACTAACGTCCGCTGA-1	Effector	0.726651
Sample1A_GACTAACGTTGATTCG-1	Effector	0.664527
Sample1A_GACTAACTCACCATAG-1	Effector	0.25969
Sample1A_GACTAACTCCTACAGA-1	Effector	0.534033
Sample1A_GACTACAAGCAGACTG-1	CM	0.512227
Sample1A_GACTACAAGTCACGCC-1	Effector	0.568216
Sample1A_GACTACAAGTGTACTC-1	Effector	0.453126
Sample1A_GACTACAGTCCGAATT-1	Effector	0.64046
Sample1A_GACTACAGTGATAAAC-1	Effector	0.670086
Sample1A_GACTACATCGTACCGG-1	CM	0.52459
Sample1A_GACTGCGAGAGGACGG-1	Effector	0.575199
Sample1A_GACTGCGCACACGCTG-1	Effector	0.661584
Sample1A_GACTGCGCAGTACACT-1	Effector	0.565508
Sample1A_GACTGCGGTAGCTCCG-1	Effector	0.579351
Sample1A_GACTGCGTCCGTAGGC-1	CM	0.406312
Sample1A_GACTGCGTCGATGAGG-1	Effector	0.467559
Sample1A_GAGCAGACAAAGTCAA-1	Effector	0.545202
Sample1A_GAGCAGACACGGACAA-1	Effector	0.525989
Sample1A_GAGCAGACAGGACCCT-1	EM	0.589225
Sample1A_GAGCAGAGTATATCCG-1	Effector	0.701227
Sample1A_GAGCAGATCTCCGGTT-1	Effector	0.4584
Sample1A_GAGCAGATCTGTCTAT-1	Effector	0.66998
Sample1A_GAGGTGAAGTGCGATG-1	Effector	0.526482
Sample1A_GAGGTGACACAGCCCA-1	Effector	0.32746
Sample1A_GAGGTGACAGCTATTG-1	Effector	0.578232
Sample1A_GAGGTGACATGGTCAT-1	Effector	0.219012
Sample1A_GAGGTGATCCCTTGCA-1	EM	0.572437
Sample1A_GAGGTGATCCTTGGTC-1	Effector	0.536297
Sample1A_GAGTCCGAGACTGGGT-1	EM	0.730127
Sample1A_GAGTCCGAGCAGGTCA-1	Effector	0.476067
Sample1A_GAGTCCGGTACATCCA-1	EM	0.641102
Sample1A_GAGTCCGGTGTGACGA-1	EM	0.644853
Sample1A_GATCGATAGTTACCCA-1	Effector	0.651395
Sample1A_GATCGATGTTACGCGC-1	Effector	0.614834
Sample1A_GATCGATTCACGACTA-1	Effector	0.515938
Sample1A_GATCGATTCCTGCTTG-1	Effector	0.572101
Sample1A_GATCGCGAGCTTCGCG-1	EM	0.593771
Sample1A_GATCGCGCAGATCTGT-1	Effector	0.607578
Sample1A_GATCGCGGTGATAAGT-1	Effector	0.632615
Sample1A_GATCGCGTCCTGTACC-1	Effector	0.315811
Sample1A_GATCGCGTCTCCAGGG-1	Effector	0.647452
Sample1A_GATCGTACACCAGATT-1	Effector	0.580805
Sample1A_GATCGTACATCCCATC-1	Effector	0.511614
Sample1A_GATCGTACATCGTCGG-1	EM	0.269595
Sample1A_GATCGTACATGGTTGT-1	Effector	0.62759
Sample1A_GATCGTAGTGCTCTTC-1	CM	0.321702
Sample1A_GATCGTAGTGGGTATG-1	EM	0.064441
Sample1A_GATCTAGAGACAAGCC-1	CM	0.444044
Sample1A_GATCTAGAGATGTGTA-1	Effector	0.615825
Sample1A_GATCTAGAGGCCCGTT-1	Effector	0.690016
Sample1A_GATCTAGCACCTGGTG-1	Effector	0.711732
Sample1A_GATCTAGCAGCGAACA-1	CM	0.0781854
Sample1A_GATCTAGTCTCGGACG-1	Effector	0.651544
Sample1A_GATGAAAAGGCAGTCA-1	CM	0.542473
Sample1A_GATGAGGAGTGTTTGC-1	Effector	0.381124
Sample1A_GATGAGGCACATCTTT-1	Effector	0.507472
Sample1A_GATGAGGGTATTACCG-1	Naive	0.00708082
Sample1A_GATGAGGGTGATAAAC-1	Effector	0.658901
Sample1A_GATGAGGTCATCATTC-1	Effector	0.536874
Sample1A_GATGAGGTCGCTTAGA-1	Effector	0.258755
Sample1A_GATGCTACACTTGGAT-1	Naive	0.00576521
Sample1A_GATGCTAGTAGCTTGT-1	CM	0.121262
Sample1A_GATGCTATCAGCCTAA-1	Effector	0.318719
Sample1A_GATTCAGAGAGACTAT-1	Effector	0.557989
Sample1A_GATTCAGCAATAGCAA-1	Effector	0.587085
Sample1A_GATTCAGCACTGTGTA-1	Effector	0.387694
Sample1A_GATTCAGTCCAAGCCG-1	Effector	0.554818
Sample1A_GATTCAGTCCCATTAT-1	Effector	0.300692
Sample1A_GATTCAGTCCCTAATT-1	Effector	0.326012
Sample1A_GATTCAGTCTTACCTA-1	Effector	0.699764
Sample1A_GATTCAGTCTTGCCGT-1	EM	0.433464
Sample1A_GCAAACTCAAACGTGG-1	Effector	0.657504
Sample1A_GCAAACTTCACATGCA-1	Effector	0.536577
Sample1A_GCAAACTTCAGGTTCA-1	Effector	0.458426
Sample1A_GCAAACTTCGCTTGTC-1	Effector	0.522302
Sample1A_GCAATCAAGGGCTTCC-1	CM	0.542748
Sample1A_GCAATCACAACACCCG-1	Effector	0.550538
Sample1A_GCAATCACAAGTTAAG-1	Effector	0.5076
Sample1A_GCAATCACAATTCCTT-1	Naive	0.00261893
Sample1A_GCAATCAGTAAGGGCT-1	Effector	0.750637
Sample1A_GCAATCAGTAGCGCTC-1	Effector	0.509062
Sample1A_GCAATCAGTAGCGTCC-1	Effector	0.598752
Sample1A_GCAATCAGTATCACCA-1	Effector	0.242792
Sample1A_GCAATCAGTCCCTACT-1	EM	0.289679
Sample1A_GCAATCATCCTTAATC-1	Effector	0.451276
Sample1A_GCAATCATCGAACGGA-1	Effector	0.541502
Sample1A_GCAATCATCGCGATCG-1	EM	0.437942
Sample1A_GCAATCATCTCTAGGA-1	CM	0.493957
Sample1A_GCACATAAGTACGCCC-1	Effector	0.484405
Sample1A_GCACATAGTACTCAAC-1	CM	0.457775
Sample1A_GCACTCTAGACATAAC-1	Effector	0.24775
Sample1A_GCACTCTAGCTAAACA-1	Effector	0.723472
Sample1A_GCACTCTCAAGTTGTC-1	EM	0.377251
Sample1A_GCACTCTCAATGAATG-1	Effector	0.474471
Sample1A_GCACTCTGTATGGTTC-1	Effector	0.651673
Sample1A_GCACTCTGTCGTGGCT-1	Effector	0.645256
Sample1A_GCAGCCAAGAGCTGGT-1	Effector	0.769767
Sample1A_GCAGCCAAGATGTTAG-1	Effector	0.297036
Sample1A_GCAGCCAAGCGAAGGG-1	Effector	0.688893
Sample1A_GCAGCCACACACCGCA-1	Naive	0.00394851
Sample1A_GCAGCCATCCCGGATG-1	Effector	0.441085
Sample1A_GCAGCCATCTGTGCAA-1	Effector	0.703229
Sample1A_GCAGTTAGTGCGGTAA-1	EM	0.651053
Sample1A_GCATACAAGTGAACAT-1	Effector	0.201873
Sample1A_GCATACACACAGTCGC-1	EM	0.638408
Sample1A_GCATACACAGGAATCG-1	Effector	0.509637
Sample1A_GCATACAGTACATCCA-1	CM	0.415292
Sample1A_GCATACAGTACTCTCC-1	Effector	0.661058
Sample1A_GCATACAGTTGCGCAC-1	Effector	0.600529
Sample1A_GCATGATCATGGTAGG-1	Effector	0.528799
Sample1A_GCATGATGTCAGGACA-1	Effector	0.692894
Sample1A_GCATGATGTGGCGAAT-1	Naive	0.00369527
Sample1A_GCATGATGTTGGGACA-1	Naive	0.00370259
Sample1A_GCATGATTCGCTTGTC-1	EM	0.33538
Sample1A_GCATGCGAGAGCCCAA-1	Effector	0.62381
Sample1A_GCATGCGCAGGTGCCT-1	Effector	0.476364
Sample1A_GCATGCGGTTTAGGAA-1	Effector	0.527722
Sample1A_GCATGTAAGCTAAACA-1	Effector	0.559657
Sample1A_GCATGTAGTATGAAAC-1	Effector	0.693874
Sample1A_GCATGTAGTCCTCCAT-1	Effector	0.556123
Sample1A_GCATGTAGTGACGCCT-1	Effector	0.613519
Sample1A_GCATGTATCACCCGAG-1	CM	0.488302
Sample1A_GCCAAATAGGACATTA-1	Effector	0.583707
Sample1A_GCCAAATAGTGGTAGC-1	Effector	0.618161
Sample1A_GCCAAATCAATCACAC-1	Effector	0.592446
Sample1A_GCCAAATGTAGTAGTA-1	Effector	0.698724
Sample1A_GCCAAATGTAGTGAAT-1	Naive	0.00225942
Sample1A_GCCAAATGTCGAATCT-1	Effector	0.636172
Sample1A_GCCAAATTCAGAGCTT-1	Effector	0.538703
Sample1A_GCCAAATTCTGCTGTC-1	Effector	0.628001
Sample1A_GCCTCTAAGATCCCGC-1	Effector	0.530079
Sample1A_GCCTCTAAGATGGCGT-1	Effector	0.371114
Sample1A_GCCTCTAAGGACAGCT-1	Effector	0.767255
Sample1A_GCCTCTAAGTGGAGTC-1	Effector	0.216644
Sample1A_GCCTCTAGTCTAAACC-1	Effector	0.620216
Sample1A_GCCTCTAGTTCGTCTC-1	CM	0.616062
Sample1A_GCCTCTAGTTGATTGC-1	Effector	0.781956
Sample1A_GCGACCAAGATCGGGT-1	Effector	0.628883
Sample1A_GCGACCAAGCTATGCT-1	Effector	0.540348
Sample1A_GCGACCAAGTAGATGT-1	Effector	0.647734
Sample1A_GCGACCAAGTGCGATG-1	Effector	0.582497
Sample1A_GCGACCAGTAGCGTAG-1	Effector	0.535431
Sample1A_GCGACCAGTTACGGAG-1	Effector	0.665814
Sample1A_GCGACCATCAAGGTAA-1	Effector	0.678907
Sample1A_GCGACCATCACCTCGT-1	EM	0.430486
Sample1A_GCGACCATCCTCAATT-1	Effector	0.598677
Sample1A_GCGACCATCGCAGGCT-1	Effector	0.583361
Sample1A_GCGAGAACAAGTTAAG-1	Effector	0.588293
Sample1A_GCGAGAACAGGCTCAC-1	Proliferating	0.376563
Sample1A_GCGAGAAGTATATGAG-1	Effector	0.693498
Sample1A_GCGAGAAGTCCGAACC-1	Effector	0.565681
Sample1A_GCGAGAAGTCTAAAGA-1	Effector	0.322316
Sample1A_GCGAGAATCCTATGTT-1	Proliferating	0.381629
Sample1A_GCGCAACAGAGCAATT-1	Effector	0.550556
Sample1A_GCGCAACTCGGAATCT-1	Effector	0.496739
Sample1A_GCGCAGTAGAGACTAT-1	Effector	0.642673
Sample1A_GCGCAGTAGCTGCAAG-1	Effector	0.544579
Sample1A_GCGCAGTAGGCATGTG-1	Effector	0.522513
Sample1A_GCGCAGTCATCCTAGA-1	Effector	0.516269
Sample1A_GCGCAGTTCAGCGACC-1	CM	0.428594
Sample1A_GCGCCAAAGACTGTAA-1	Effector	0.612728
Sample1A_GCGCCAAAGATGCGAC-1	CM	0.0860885
Sample1A_GCGCCAAAGTGTACTC-1	Effector	0.528859
Sample1A_GCGCCAACAAACCTAC-1	Effector	0.668885
Sample1A_GCGCCAACACAGACTT-1	Effector	0.663276
Sample1A_GCGCCAACATATGCTG-1	Naive	0.0363418
Sample1A_GCGCCAACATCACCCT-1	GD	0.364111
Sample1A_GCGCCAATCACAGTAC-1	Effector	0.47866
Sample1A_GCGCCAATCTGCCCTA-1	Naive	0.00481816
Sample1A_GCGCGATAGGGTTCCC-1	EM	0.473592
Sample1A_GCGGGTTAGTGGAGAA-1	Effector	0.665632
Sample1A_GCGGGTTCAATCTGCA-1	Effector	0.691409
Sample1A_GCGGGTTGTTCTGAAC-1	Effector	0.718513
Sample1A_GCTCCTAAGGAGCGTT-1	Effector	0.759462
Sample1A_GCTCCTACAAGACACG-1	Effector	0.562214
Sample1A_GCTCCTACAGCCTGTG-1	Effector	0.608065
Sample1A_GCTCCTAGTACATCCA-1	Effector	0.550538
Sample1A_GCTCCTAGTGACGCCT-1	DN	0.320862
Sample1A_GCTCCTATCAGGATCT-1	Effector	0.729818
Sample1A_GCTCCTATCAGTGCAT-1	Effector	0.412967
Sample1A_GCTCCTATCCAAGTAC-1	EM	0.0848676
Sample1A_GCTCCTATCCCAGGTG-1	MAIT	0.128969
Sample1A_GCTCTGTAGACATAAC-1	Effector	0.634529
Sample1A_GCTCTGTGTGTGACGA-1	Effector	0.862299
Sample1A_GCTCTGTGTGTGTGCC-1	Effector	0.661576
Sample1A_GCTCTGTGTTCAGACT-1	Effector	0.618817
Sample1A_GCTGCAGAGGACAGCT-1	Effector	0.508471
Sample1A_GCTGCAGCAAGGACTG-1	EM	0.302021
Sample1A_GCTGCAGTCATGCATG-1	Effector	0.548041
Sample1A_GCTGCAGTCTAACTTC-1	Effector	0.576615
Sample1A_GCTGCGAAGCCACGTC-1	Effector	0.586943
Sample1A_GCTGCGACACTTGGAT-1	Effector	0.761461
Sample1A_GCTGCGAGTGCTCTTC-1	Effector	0.691179
Sample1A_GCTGCGATCATTGCCC-1	Effector	0.6047
Sample1A_GCTGCGATCCAGAGGA-1	Effector	0.596517
Sample1A_GCTGCGATCTTGACGA-1	Effector	0.659204
Sample1A_GCTGCTTAGGCCGAAT-1	Effector	0.754219
Sample1A_GCTGCTTCAGCCAATT-1	Effector	0.690723
Sample1A_GCTGCTTGTAACGTTC-1	CM	0.144269
Sample1A_GCTGCTTGTGTAAGTA-1	Effector	0.59085
Sample1A_GCTGCTTTCGTCCGTT-1	Effector	0.555289
Sample1A_GCTGGGTAGCGATTCT-1	Proliferating	0.468991
Sample1A_GCTGGGTAGGAGCGTT-1	EM	0.488072
Sample1A_GCTGGGTCATGTTGAC-1	Effector	0.684936
Sample1A_GCTGGGTGTACTTGAC-1	Effector	0.529255
Sample1A_GCTGGGTTCTGTTTGT-1	Effector	0.243829
Sample1A_GCTGGGTTCTTAGCCC-1	Effector	0.722305
Sample1A_GCTTCCAAGGAGTTGC-1	Effector	0.264282
Sample1A_GCTTCCAAGTCCCACG-1	Effector	0.274048
Sample1A_GCTTCCACACTATCTT-1	CM	0.593524
Sample1A_GCTTCCAGTGGACGAT-1	Effector	0.614506
Sample1A_GCTTCCAGTTGCTCCT-1	Effector	0.646923
Sample1A_GCTTCCATCTAACGGT-1	Effector	0.477277
Sample1A_GCTTGAAAGCTCCCAG-1	Effector	0.487991
Sample1A_GCTTGAAAGGGTGTTG-1	Effector	0.289582
Sample1A_GCTTGAAAGGTAGCTG-1	Effector	0.540541
Sample1A_GCTTGAAAGTATCTCG-1	Effector	0.352139
Sample1A_GCTTGAAAGTGTACCT-1	Naive	0.0051857
Sample1A_GCTTGAACAGTCAGAG-1	Effector	0.65864
Sample1A_GCTTGAAGTCACTTCC-1	Effector	0.261422
Sample1A_GCTTGAATCAGAGGTG-1	CM	0.604554
Sample1A_GGAAAGCGTAATCACC-1	Naive	0.00318769
Sample1A_GGAAAGCGTACTCAAC-1	EM	0.326269
Sample1A_GGAAAGCGTGCTTCTC-1	Effector	0.541897
Sample1A_GGAACTTAGACAGAGA-1	Effector	0.495264
Sample1A_GGAACTTAGGTGATAT-1	Effector	0.601767
Sample1A_GGAACTTCACTTACGA-1	Effector	0.657003
Sample1A_GGAACTTGTCAACTGT-1	EM	0.446196
Sample1A_GGAACTTGTCCAGTTA-1	Effector	0.560218
Sample1A_GGAACTTGTTTGTGTG-1	Naive	0.00762939
Sample1A_GGAACTTTCCAGATCA-1	Effector	0.623123
Sample1A_GGAATAAAGCCAGAAC-1	Effector	0.231682
Sample1A_GGAATAACACGTCAGC-1	CM	0.455401
Sample1A_GGAATAACAGTTCCCT-1	Effector	0.628799
Sample1A_GGAATAAGTTTAGGAA-1	CM	0.495633
Sample1A_GGAATAATCCTGCTTG-1	Effector	0.484995
Sample1A_GGAATAATCGAACGGA-1	Effector	0.180783
Sample1A_GGAATAATCGGGAGTA-1	Effector	0.478156
Sample1A_GGACAAGAGACTAGGC-1	Effector	0.648976
Sample1A_GGACAAGCAGTAACGG-1	Effector	0.758543
Sample1A_GGACAAGGTTGGTTTG-1	Naive	0.00370089
Sample1A_GGACAAGTCCCACTTG-1	Effector	0.423355
Sample1A_GGACAAGTCGCCTGAG-1	EM	0.614602
Sample1A_GGACAGAAGTGAACAT-1	Effector	0.646451
Sample1A_GGACAGAAGTGACATA-1	CM	0.515762
Sample1A_GGACAGATCTATGTGG-1	Effector	0.647904
Sample1A_GGACATTAGAATGTGT-1	Effector	0.748857
Sample1A_GGACATTGTTTGTGTG-1	EM	0.598328
Sample1A_GGACATTTCAGGCGAA-1	EM	0.658608
Sample1A_GGACGTCAGTGGTAAT-1	Effector	0.655812
Sample1A_GGACGTCAGTTAACGA-1	Effector	0.703185
Sample1A_GGACGTCCACGGCCAT-1	Effector	0.648715
Sample1A_GGACGTCTCGATGAGG-1	Effector	0.349974
Sample1A_GGACGTCTCGTAGATC-1	Effector	0.525827
Sample1A_GGAGCAAAGGTGATTA-1	EM	0.333989
Sample1A_GGAGCAAAGTACGACG-1	Effector	0.462616
Sample1A_GGAGCAACAAACAACA-1	CM	0.631222
Sample1A_GGAGCAACATCATCCC-1	Effector	0.252721
Sample1A_GGATGTTAGCACGCCT-1	EM	0.354156
Sample1A_GGATGTTAGTCGATAA-1	Effector	0.659343
Sample1A_GGATGTTAGTTAGGTA-1	CM	0.0984133
Sample1A_GGATGTTTCAAGGTAA-1	EM	0.528338
Sample1A_GGATTACAGCACCGCT-1	Effector	0.574768
Sample1A_GGATTACCAATGGATA-1	EM	0.708251
Sample1A_GGATTACGTAAGGGAA-1	EM	0.379339
Sample1A_GGATTACTCGGCGGTT-1	Effector	0.564028
Sample1A_GGATTACTCTGTGCAA-1	Naive	0.0012782
Sample1A_GGCAATTAGGATATAC-1	Effector	0.509496
Sample1A_GGCAATTAGGCATGTG-1	Effector	0.384558
Sample1A_GGCAATTAGTCAAGGC-1	Effector	0.561344
Sample1A_GGCAATTCAATGGTCT-1	Effector	0.757046
Sample1A_GGCAATTGTGTCTGAT-1	Effector	0.707225
Sample1A_GGCAATTGTTCGTGAT-1	EM	0.623606
Sample1A_GGCAATTTCCGAACGC-1	Effector	0.60984
Sample1A_GGCAATTTCTGAGGGA-1	Effector	0.362245
Sample1A_GGCAATTTCTTCTGGC-1	Effector	0.512298
Sample1A_GGCCGATCATCACCCT-1	Effector	0.58852
Sample1A_GGCCGATCATTATCTC-1	Effector	0.669318
Sample1A_GGCCGATGTTCCATGA-1	Effector	0.640586
Sample1A_GGCGACTAGGACATTA-1	CM	0.499217
Sample1A_GGCGACTAGTTAACGA-1	Effector	0.694058
Sample1A_GGCGACTGTGAGTATA-1	Effector	0.67432
Sample1A_GGCGTGTAGATATACG-1	Effector	0.377361
Sample1A_GGCGTGTAGTGCGATG-1	Effector	0.168868
Sample1A_GGCGTGTCAGTATCTG-1	Effector	0.516767
Sample1A_GGCGTGTCAGTCACTA-1	Effector	0.537662
Sample1A_GGCGTGTGTAGTACCT-1	Effector	0.262087
Sample1A_GGCGTGTTCAGGATCT-1	Effector	0.501887
Sample1A_GGCTCGAAGATCACGG-1	Effector	0.634412
Sample1A_GGCTCGAAGCGTCTAT-1	CM	0.377031
Sample1A_GGCTCGAGTGCACTTA-1	CM	0.0105572
Sample1A_GGCTGGTAGATCCGAG-1	Effector	0.650923
Sample1A_GGCTGGTAGCGATGAC-1	Effector	0.730215
Sample1A_GGCTGGTAGTTAGCGG-1	Effector	0.673424
Sample1A_GGGAATGAGAATTGTG-1	CM	0.49767
Sample1A_GGGAATGGTTAAAGAC-1	EM	0.519016
Sample1A_GGGAATGGTTAGTGGG-1	Effector	0.505101
Sample1A_GGGAATGGTTCTGGTA-1	EM	0.0909727
Sample1A_GGGAATGTCATGCTCC-1	Effector	0.325081
Sample1A_GGGAATGTCTAACTTC-1	EM	0.479083
Sample1A_GGGACCTAGACTAGAT-1	Effector	0.61284
Sample1A_GGGAGATAGGTAAACT-1	CM	0.499834
Sample1A_GGGAGATGTCCGAACC-1	Effector	0.188647
Sample1A_GGGAGATGTTGCGTTA-1	CM	0.394312
Sample1A_GGGATGAAGATGGGTC-1	EM	0.382612
Sample1A_GGGATGACATGAGCGA-1	Effector	0.520134
Sample1A_GGGATGATCAACGGGA-1	EM	0.675027
Sample1A_GGGATGATCTTCGAGA-1	EM	0.355039
Sample1A_GGGCACTAGAGATGAG-1	Effector	0.449763
Sample1A_GGGCACTCACTGTTAG-1	Effector	0.70671
Sample1A_GGGCACTCATTATCTC-1	Effector	0.56045
Sample1A_GGGCACTGTGGCTCCA-1	Effector	0.716339
Sample1A_GGGCACTTCCTTGCCA-1	EM	0.635822
Sample1A_GGGCACTTCTGAGGGA-1	Effector	0.717416
Sample1A_GGGCATCAGGATTCGG-1	EM	0.16709
Sample1A_GGGCATCAGTGTCCAT-1	CM	0.380213
Sample1A_GGGCATCCACGCCAGT-1	Naive	0.00333396
Sample1A_GGGCATCCAGATTGCT-1	Effector	0.283987
Sample1A_GGGCATCTCACTTACT-1	Effector	0.338817
Sample1A_GGGCATCTCTAACTCT-1	Effector	0.54983
Sample1A_GGGTCTGGTCTAACGT-1	CM	0.0589193
Sample1A_GGGTCTGGTTACGACT-1	Effector	0.702651
Sample1A_GGGTCTGGTTGAGTTC-1	EM	0.608837
Sample1A_GGGTCTGTCCAGTAGT-1	CM	0.436377
Sample1A_GGGTCTGTCCTAGTGA-1	Effector	0.514871
Sample1A_GGGTTGCAGCCGCCTA-1	Effector	0.426818
Sample1A_GGGTTGCAGGTGCAAC-1	Proliferating	0.448002
Sample1A_GGGTTGCCAAGTAGTA-1	Effector	0.642356
Sample1A_GGGTTGCCACTCAGGC-1	Proliferating	0.509463
Sample1A_GGGTTGCGTTCGAATC-1	Effector	0.428294
Sample1A_GGGTTGCTCTCTAGGA-1	CM	0.534531
Sample1A_GGTATTGAGAATGTTG-1	CM	0.665397
Sample1A_GGTATTGAGTACGTTC-1	Effector	0.339994
Sample1A_GGTATTGCACGTGAGA-1	MAIT	0.154059
Sample1A_GGTATTGCATGCTGGC-1	EM	0.373035
Sample1A_GGTGAAGAGTGGTCCC-1	Effector	0.185007
Sample1A_GGTGAAGGTCAACTGT-1	Effector	0.498196
Sample1A_GGTGAAGGTGGCGAAT-1	Effector	0.606389
Sample1A_GGTGAAGGTGGTTTCA-1	Effector	0.598602
Sample1A_GGTGAAGGTTATCACG-1	EM	0.591317
Sample1A_GGTGAAGGTTATCCGA-1	Effector	0.654875
Sample1A_GGTGAAGTCCTTTCGG-1	CM	0.495181
Sample1A_GGTGCGTAGATAGTCA-1	CM	0.609572
Sample1A_GGTGCGTAGATCCCAT-1	EM	0.186918
Sample1A_GGTGCGTAGCACCGCT-1	Effector	0.317048
Sample1A_GGTGCGTCAAGGGTCA-1	Effector	0.629261
Sample1A_GGTGCGTGTAGCTAAA-1	Effector	0.529819
Sample1A_GGTGCGTTCGTATCAG-1	Effector	0.608206
Sample1A_GGTGCGTTCGTCACGG-1	Effector	0.458691
Sample1A_GGTGCGTTCTAGAGTC-1	Effector	0.548003
Sample1A_GGTGTTAAGTCGAGTG-1	Effector	0.409745
Sample1A_GGTGTTAGTCTGGAGA-1	Effector	0.500447
Sample1A_GGTGTTATCCACGTTC-1	Effector	0.641807
Sample1A_GGTGTTATCTAACTCT-1	EM	0.302127
Sample1A_GTAACGTCACGAAACG-1	Effector	0.630748
Sample1A_GTAACGTGTAATAGCA-1	Proliferating	0.491031
Sample1A_GTAACGTTCAGCATGT-1	Effector	0.6905
Sample1A_GTAACGTTCATAGCAC-1	CM	0.372239
Sample1A_GTAACGTTCTTGGGTA-1	CM	0.317659
Sample1A_GTAACTGAGAACTCGG-1	Effector	0.231259
Sample1A_GTAACTGGTAGCTAAA-1	Effector	0.533529
Sample1A_GTACGTAAGTGATCGG-1	EM	0.399566
Sample1A_GTACGTACAAACTGTC-1	Effector	0.603679
Sample1A_GTACGTAGTTATTCTC-1	Effector	0.622785
Sample1A_GTACGTAGTTCCGTCT-1	Effector	0.490844
Sample1A_GTACGTATCATCGCTC-1	Effector	0.607892
Sample1A_GTACTCCTCAATAAGG-1	Effector	0.635999
Sample1A_GTACTTTCAGACAAAT-1	Effector	0.629229
Sample1A_GTACTTTCATCGGAAG-1	EM	0.218272
Sample1A_GTACTTTGTACACCGC-1	CM	0.168801
Sample1A_GTAGGCCAGCCAGGAT-1	Effector	0.52247
Sample1A_GTAGGCCAGGACATTA-1	CM	0.513117
Sample1A_GTAGGCCAGGTTCCTA-1	Effector	0.516173
Sample1A_GTAGGCCCATCCGTGG-1	EM	0.193204
Sample1A_GTAGGCCGTTTGGGCC-1	Effector	0.191345
Sample1A_GTAGGCCTCCGTTGTC-1	EM	0.410092
Sample1A_GTAGGCCTCGCCGTGA-1	EM	0.603908
Sample1A_GTAGGCCTCTATCCTA-1	Effector	0.438002
Sample1A_GTAGTCAAGAGTACCG-1	Effector	0.526976
Sample1A_GTAGTCAAGATCCCAT-1	Naive	0.00484415
Sample1A_GTAGTCAAGGGTCGAT-1	Effector	0.530735
Sample1A_GTAGTCACAGTAAGAT-1	Effector	0.530089
Sample1A_GTAGTCACATACGCTA-1	Effector	0.592828
Sample1A_GTAGTCAGTCGTCTTC-1	Effector	0.551918
Sample1A_GTAGTCATCAACTCTT-1	Effector	0.691972
Sample1A_GTATCTTAGCCCAGCT-1	Effector	0.473687
Sample1A_GTATCTTAGGTAAACT-1	EM	0.620877
Sample1A_GTATCTTAGTGGACGT-1	Effector	0.553837
Sample1A_GTATCTTAGTGGGCTA-1	Effector	0.557687
Sample1A_GTATCTTGTAGTAGTA-1	Effector	0.378534
Sample1A_GTATCTTGTCTAAAGA-1	Effector	0.614103
Sample1A_GTATCTTGTGGCGAAT-1	EM	0.386957
Sample1A_GTATCTTGTTAAGAAC-1	Effector	0.553844
Sample1A_GTATCTTGTTCACCTC-1	Effector	0.219673
Sample1A_GTATCTTTCAATACCG-1	Effector	0.606513
Sample1A_GTATCTTTCCCAACGG-1	Effector	0.509487
Sample1A_GTATCTTTCGTACGGC-1	CM	0.464715
Sample1A_GTATCTTTCTCAAACG-1	EM	0.626382
Sample1A_GTATTCTAGCCTATGT-1	Effector	0.623228
Sample1A_GTATTCTAGCGTGAGT-1	Effector	0.414805
Sample1A_GTATTCTAGGACAGCT-1	Effector	0.49183
Sample1A_GTATTCTCAAGCTGAG-1	Naive	0.00427885
Sample1A_GTATTCTCACAAGACG-1	CM	0.25497
Sample1A_GTATTCTGTCGCTTTC-1	CM	0.377349
Sample1A_GTATTCTTCAGGTAAA-1	Effector	0.641739
Sample1A_GTATTCTTCCTAAGTG-1	Effector	0.697731
Sample1A_GTATTCTTCTTGCCGT-1	Effector	0.272076
Sample1A_GTCAAGTAGAATTGTG-1	Effector	0.706042
Sample1A_GTCAAGTCACGCATCG-1	Effector	0.533935
Sample1A_GTCAAGTGTCAAGCGA-1	Effector	0.618345
Sample1A_GTCAAGTTCCTCAATT-1	EM	0.298309
Sample1A_GTCAAGTTCTAAGCCA-1	Effector	0.534025
Sample1A_GTCACAAAGCCGGTAA-1	Effector	0.600112
Sample1A_GTCACAAAGCTGCCCA-1	Effector	0.429583
Sample1A_GTCACAACATCGATTG-1	Effector	0.692508
Sample1A_GTCACAAGTAGAAAGG-1	EM	0.670724
Sample1A_GTCACAATCCAAACTG-1	Effector	0.497889
Sample1A_GTCACGGAGCTGTCTA-1	Effector	0.26538
Sample1A_GTCACGGAGTACGTAA-1	Effector	0.540552
Sample1A_GTCACGGCAAGAGTCG-1	Effector	0.58387
Sample1A_GTCACGGGTCTCCCTA-1	Effector	0.497059
Sample1A_GTCATTTAGAAACCAT-1	Effector	0.689361
Sample1A_GTCATTTAGCCAGAAC-1	Effector	0.649637
Sample1A_GTCATTTGTACTTCTT-1	CM	0.617657
Sample1A_GTCATTTGTCTAACGT-1	Effector	0.627656
Sample1A_GTCATTTGTCTCCCTA-1	Effector	0.595965
Sample1A_GTCATTTGTTGGTTTG-1	EM	0.513796
Sample1A_GTCCTCAAGACACGAC-1	Effector	0.658466
Sample1A_GTCCTCACACTGTCGG-1	Effector	0.647943
Sample1A_GTCCTCACATCTCGCT-1	CM	0.241432
Sample1A_GTCCTCAGTAAAGTCA-1	Effector	0.554377
Sample1A_GTCCTCAGTAGAAAGG-1	Naive	0.00368016
Sample1A_GTCCTCAGTCCTAGCG-1	Effector	0.6247
Sample1A_GTCGGGTAGTGTCCCG-1	Effector	0.245137
Sample1A_GTCGGGTGTAAACCTC-1	Effector	0.414794
Sample1A_GTCGGGTGTAGGGACT-1	CM	0.634075
Sample1A_GTCGGGTGTTCCGGCA-1	Effector	0.518451
Sample1A_GTCGTAAAGAACTCGG-1	Effector	0.548945
Sample1A_GTCGTAAAGCCGCCTA-1	Effector	0.582012
Sample1A_GTCGTAACACTATCTT-1	CM	0.636605
Sample1A_GTCGTAAGTTCAGACT-1	CM	0.384861
Sample1A_GTCGTAATCCCTTGCA-1	Effector	0.453038
Sample1A_GTCGTAATCTATGTGG-1	Effector	0.498573
Sample1A_GTCTCGTCAGCCAATT-1	Effector	0.585103
Sample1A_GTCTCGTGTGTTTGGT-1	Effector	0.666572
Sample1A_GTCTTCGGTCTCTTAT-1	Effector	0.54758
Sample1A_GTCTTCGTCGTGGGAA-1	Effector	0.483615
Sample1A_GTGAAGGCACGCGAAA-1	Effector	0.634265
Sample1A_GTGAAGGCAGACTCGC-1	Effector	0.671878
Sample1A_GTGAAGGGTGGTACAG-1	Effector	0.65929
Sample1A_GTGAAGGGTTAAAGTG-1	Effector	0.681476
Sample1A_GTGAAGGGTTCGTTGA-1	EM	0.50952
Sample1A_GTGCAGCCAATGGAGC-1	Effector	0.712335
Sample1A_GTGCAGCCACAGGTTT-1	Effector	0.693935
Sample1A_GTGCAGCCATTACCTT-1	Effector	0.672171
Sample1A_GTGCAGCGTACTCTCC-1	EM	0.149682
Sample1A_GTGCAGCGTCAGCTAT-1	EM	0.340069
Sample1A_GTGCAGCTCTTGACGA-1	Effector	0.796388
Sample1A_GTGCATAAGCAAATCA-1	Effector	0.419072
Sample1A_GTGCATACATACCATG-1	EM	0.417132
Sample1A_GTGCATAGTCTCATCC-1	Effector	0.577509
Sample1A_GTGCATATCATCGGAT-1	Effector	0.684028
Sample1A_GTGCGGTGTTAGGGTG-1	Effector	0.717932
Sample1A_GTGCGGTGTTCCATGA-1	EM	0.311422
Sample1A_GTGCGGTTCCGCTGTT-1	Effector	0.418955
Sample1A_GTGCGGTTCTTCTGGC-1	EM	0.419495
Sample1A_GTGCTTCGTAATCGTC-1	Effector	0.418937
Sample1A_GTGCTTCTCAACCATG-1	CM	0.612897
Sample1A_GTGGGTCAGCGATTCT-1	Effector	0.656163
Sample1A_GTGGGTCAGGTGCAAC-1	Effector	0.503011
Sample1A_GTGGGTCCATACAGCT-1	Effector	0.570229
Sample1A_GTGGGTCGTGAGTATA-1	Effector	0.347575
Sample1A_GTGGGTCTCCCTAATT-1	Effector	0.0577797
Sample1A_GTGGGTCTCTTGTTTG-1	Effector	0.521448
Sample1A_GTGTGCGAGACTGTAA-1	Effector	0.497153
Sample1A_GTGTGCGGTAGCCTAT-1	EM	0.53348
Sample1A_GTGTGCGGTCCGACGT-1	Effector	0.415401
Sample1A_GTGTGCGGTTACGGAG-1	Effector	0.570886
Sample1A_GTGTGCGTCATCTGCC-1	CM	0.617369
Sample1A_GTGTGCGTCCATGCTC-1	Effector	0.515529
Sample1A_GTGTTAGAGCGGATCA-1	Effector	0.617231
Sample1A_GTGTTAGCATGTTCCC-1	Naive	0.00804298
Sample1A_GTGTTAGTCATAACCG-1	Effector	0.485673
Sample1A_GTGTTAGTCCCATTTA-1	Effector	0.366275
Sample1A_GTTAAGCAGGGAGTAA-1	Effector	0.619048
Sample1A_GTTAAGCCAGTAGAGC-1	Effector	0.718921
Sample1A_GTTAAGCGTCCGAGTC-1	Effector	0.428118
Sample1A_GTTAAGCTCACTCTTA-1	Effector	0.519968
Sample1A_GTTAAGCTCCTGCCAT-1	Effector	0.62441
Sample1A_GTTACAGAGCACACAG-1	Effector	0.598194
Sample1A_GTTACAGCACGTGAGA-1	Effector	0.30376
Sample1A_GTTACAGCAGGACCCT-1	Effector	0.520393
Sample1A_GTTACAGGTATGAATG-1	EM	0.585844
Sample1A_GTTACAGGTCAGCTAT-1	EM	0.521034
Sample1A_GTTACAGGTCCGACGT-1	EM	0.441371
Sample1A_GTTACAGGTTTAAGCC-1	Effector	0.395755
Sample1A_GTTCATTAGAAGGTTT-1	Effector	0.450235
Sample1A_GTTCATTAGCGTCAAG-1	Effector	0.555637
Sample1A_GTTCATTAGTACTTGC-1	Naive	0.00941644
Sample1A_GTTCATTTCGGCCGAT-1	Effector	0.590401
Sample1A_GTTCATTTCTGCGGCA-1	Effector	0.653765
Sample1A_GTTCGGGCAGTCCTTC-1	Effector	0.654807
Sample1A_GTTCGGGGTGCTGTAT-1	Effector	0.64299
Sample1A_GTTCGGGTCACAATGC-1	Effector	0.724174
Sample1A_GTTCTCGAGAGAACAG-1	Effector	0.535545
Sample1A_GTTTCTAAGTGGCACA-1	CM	0.21082
Sample1A_GTTTCTACAAGTTGTC-1	EM	0.479484
Sample1A_GTTTCTACACGGCGTT-1	Effector	0.603314
Sample1A_GTTTCTATCCTTTACA-1	Effector	0.498851
Sample1A_TAAACCGAGCCAACAG-1	EM	0.626499
Sample1A_TAAACCGGTGCACGAA-1	Effector	0.475336
Sample1A_TAAACCGTCTCGATGA-1	Effector	0.23661
Sample1A_TAAGAGAAGGATATAC-1	Effector	0.468935
Sample1A_TAAGAGACAAGGGTCA-1	Effector	0.771521
Sample1A_TAAGAGACACAGCGTC-1	Effector	0.502868
Sample1A_TAAGAGACATCCGGGT-1	Effector	0.596657
Sample1A_TAAGAGAGTAAAGGAG-1	Effector	0.692914
Sample1A_TAAGAGAGTCGATTGT-1	Effector	0.345315
Sample1A_TAAGCGTCAAAGTCAA-1	Effector	0.513049
Sample1A_TAAGCGTGTCTCATCC-1	Effector	0.309612
Sample1A_TAAGCGTGTTGCGCAC-1	Effector	0.523196
Sample1A_TAAGTGCAGAAAGTGG-1	CM	0.456724
Sample1A_TAAGTGCCATCATCCC-1	CM	0.404582
Sample1A_TAAGTGCGTAATCACC-1	Effector	0.61273
Sample1A_TACACGACACATCCGG-1	Effector	0.590061
Sample1A_TACACGACATCAGTAC-1	Effector	0.632782
Sample1A_TACACGAGTACAGACG-1	EM	0.307663
Sample1A_TACACGAGTCGGCATC-1	Effector	0.543054
Sample1A_TACACGAGTTACGACT-1	CM	0.48382
Sample1A_TACAGTGCAAGCCGCT-1	EM	0.321083
Sample1A_TACAGTGCACGGCCAT-1	EM	0.438628
Sample1A_TACAGTGCATTGCGGC-1	Effector	0.598181
Sample1A_TACAGTGGTAGGGACT-1	Effector	0.629746
Sample1A_TACAGTGGTATAGGTA-1	Effector	0.68652
Sample1A_TACAGTGGTCATATGC-1	Effector	0.53684
Sample1A_TACAGTGGTTGGACCC-1	Effector	0.137938
Sample1A_TACAGTGTCTGCTGTC-1	Effector	0.52678
Sample1A_TACCTATAGCAAATCA-1	Effector	0.690738
Sample1A_TACCTATAGCAACGGT-1	DN	0.0200495
Sample1A_TACCTATCACGCCAGT-1	Effector	0.486513
Sample1A_TACCTATCATGTTGAC-1	Effector	0.603103
Sample1A_TACCTATGTATAGGTA-1	Effector	0.67058
Sample1A_TACCTATGTCCCTTGT-1	Effector	0.555257
Sample1A_TACCTATGTGAGTATA-1	EM	0.568087
Sample1A_TACCTATGTGATAAAC-1	CM	0.583472
Sample1A_TACCTATTCAGTACGT-1	Effector	0.680621
Sample1A_TACCTTAAGCGCTCCA-1	Effector	0.45016
Sample1A_TACCTTACACGAGAGT-1	CM	0.505591
Sample1A_TACCTTACATCGATGT-1	CM	0.25123
Sample1A_TACCTTAGTATCTGCA-1	Effector	0.326492
Sample1A_TACCTTATCACAAACC-1	Effector	0.648141
Sample1A_TACCTTATCTCTGAGA-1	EM	0.529067
Sample1A_TACGGATAGCGATCCC-1	CM	0.380027
Sample1A_TACGGATAGCTTTGGT-1	EM	0.556999
Sample1A_TACGGATCACCCATTC-1	Effector	0.583992
Sample1A_TACGGATCACGTAAGG-1	Effector	0.654088
Sample1A_TACGGATCAGACTCGC-1	Effector	0.547684
Sample1A_TACGGATGTACTCAAC-1	Effector	0.629101
Sample1A_TACGGATGTGACTACT-1	Effector	0.613731
Sample1A_TACGGATTCTCAACTT-1	EM	0.530943
Sample1A_TACGGGCAGAATGTGT-1	Effector	0.636837
Sample1A_TACGGGCAGGGTCGAT-1	EM	0.480823
Sample1A_TACGGGCAGTAGCCGA-1	EM	0.609871
Sample1A_TACGGGCCAGACGCAA-1	Effector	0.584609
Sample1A_TACGGGCCAGGGCATA-1	Naive	0.00415264
Sample1A_TACGGGCCATTTGCCC-1	Effector	0.579461
Sample1A_TACGGGCTCGCGTTTC-1	Effector	0.451803
Sample1A_TACGGTAAGGATGGTC-1	Naive	0.00932814
Sample1A_TACGGTAAGTTGAGTA-1	Effector	0.474428
Sample1A_TACGGTACAAGTAGTA-1	EM	0.437994
Sample1A_TACGGTACAGTAAGAT-1	Effector	0.539724
Sample1A_TACGGTAGTTCATGGT-1	Effector	0.521819
Sample1A_TACGGTATCCTAGGGC-1	EM	0.635644
Sample1A_TACGGTATCTGTGCAA-1	CM	0.58273
Sample1A_TACTCATGTAATTGGA-1	Effector	0.743826
Sample1A_TACTCATTCACGACTA-1	Effector	0.541468
Sample1A_TACTCGCAGAGTCGGT-1	Effector	0.522331
Sample1A_TACTCGCAGTCATCCA-1	Effector	0.537398
Sample1A_TACTCGCCAATAAGCA-1	Effector	0.438273
Sample1A_TACTCGCGTATTCGTG-1	Effector	0.462372
Sample1A_TACTCGCTCGTGGACC-1	EM	0.46639
Sample1A_TACTTACAGGTTCCTA-1	Naive	0.00450842
Sample1A_TACTTACCATTATCTC-1	Effector	0.647402
Sample1A_TACTTGTAGATCCGAG-1	EM	0.21344
Sample1A_TACTTGTAGTTACCCA-1	Effector	0.63078
Sample1A_TACTTGTCACCTGGTG-1	Effector	0.587353
Sample1A_TACTTGTGTAAGTTCC-1	CM	0.375974
Sample1A_TACTTGTGTAGCGCTC-1	Effector	0.549535
Sample1A_TACTTGTGTTGGGACA-1	Proliferating	0.54761
Sample1A_TAGACCAAGCTGAACG-1	Effector	0.500896
Sample1A_TAGACCAGTACAGTGG-1	Effector	0.706613
Sample1A_TAGACCAGTCCAGTAT-1	Effector	0.661436
Sample1A_TAGACCAGTTCCCGAG-1	Effector	0.731125
Sample1A_TAGAGCTAGAGTAATC-1	Effector	0.600346
Sample1A_TAGAGCTCACTACAGT-1	Effector	0.552886
Sample1A_TAGAGCTCAGATCGGA-1	Effector	0.35763
Sample1A_TAGAGCTCATATACGC-1	EM	0.482205
Sample1A_TAGAGCTCATCCTAGA-1	Effector	0.443619
Sample1A_TAGAGCTGTATGCTTG-1	Effector	0.410293
Sample1A_TAGAGCTGTGACTACT-1	CM	0.189854
Sample1A_TAGAGCTTCAGGCCCA-1	EM	0.256481
Sample1A_TAGCCGGAGAGTGACC-1	EM	0.447144
Sample1A_TAGCCGGAGCTAAGAT-1	Effector	0.555291
Sample1A_TAGCCGGAGCTGTCTA-1	DN	0.276954
Sample1A_TAGCCGGCAAGCCTAT-1	EM	0.381667
Sample1A_TAGCCGGGTCACACGC-1	Naive	0.0115232
[truncated: 20,563 more rows]

## Sheet: Fig4f
Size	tbet
> 0.5%	0.457334
< 0.5%	0.405936
< 0.5%	0.406772
< 0.5%	0.413225
> 0.5%	0.46407
> 0.5%	0.401896
> 0.5%	0.446875
< 0.5%	0.422603
> 0.5%	0.414055
> 0.5%	0.459193
< 0.5%	0.510726
< 0.5%	0.414185
> 0.5%	0.388341
< 0.5%	0.505608
< 0.5%	0.434146
> 0.5%	0.417991
< 0.5%	0.418179
> 0.5%	0.414077
> 0.5%	0.459744
> 0.5%	0.571825
> 0.5%	0.45014
< 0.5%	0.527498
< 0.5%	0.321979
> 0.5%	0.491935
< 0.5%	0.502715
< 0.5%	0.416763
< 0.5%	0.36482
< 0.5%	0.416925
> 0.5%	0.439593
> 0.5%	0.405164
> 0.5%	0.422197
> 0.5%	0.404357
> 0.5%	0.430162
> 0.5%	0.376583
< 0.5%	0.481588
> 0.5%	0.471883
< 0.5%	0.273588
< 0.5%	0.333282
< 0.5%	0.446936
< 0.5%	0.444323
> 0.5%	0.515896
< 0.5%	0.431582
< 0.5%	0.391262
> 0.5%	0.453927
< 0.5%	0.374916
> 0.5%	0.453464
< 0.5%	0.288536
< 0.5%	0.356084
< 0.5%	0.383561
< 0.5%	0.356985
> 0.5%	0.435416
< 0.5%	0.503383
> 0.5%	0.430434
< 0.5%	0.365754
> 0.5%	0.458492
< 0.5%	0.562179
< 0.5%	0.470195
< 0.5%	0.508828
< 0.5%	0.624278
< 0.5%	0.505987
> 0.5%	0.515922
< 0.5%	0.370094
< 0.5%	0.266163
> 0.5%	0.457227
< 0.5%	0.484718
< 0.5%	0.439429
< 0.5%	0.336182
< 0.5%	0.394887
< 0.5%	0.512578
< 0.5%	0.441835
< 0.5%	0.359185
< 0.5%	0.441078
< 0.5%	0.449604
< 0.5%	0.276733
< 0.5%	0.43184
< 0.5%	0.449771
< 0.5%	0.296448
< 0.5%	0.30074
< 0.5%	0.360669
< 0.5%	0.397171
< 0.5%	0.329401
< 0.5%	0.479891
< 0.5%	0.206129
< 0.5%	0.561377
< 0.5%	0.477969
< 0.5%	0.456188
< 0.5%	0.291525
< 0.5%	0.424499
< 0.5%	0.557011
< 0.5%	0.432861
< 0.5%	0.424075
< 0.5%	0.46272
< 0.5%	0.453989
< 0.5%	0.411423
< 0.5%	0.513242
< 0.5%	0.384496
< 0.5%	0.365973
< 0.5%	0.392082
< 0.5%	0.45359
< 0.5%	0.604566
< 0.5%	0.620707
< 0.5%	0.505355
< 0.5%	0.516815
< 0.5%	0.425402
< 0.5%	0.403557
< 0.5%	0.467813
< 0.5%	0.439785
< 0.5%	0.363325
< 0.5%	0.263486
< 0.5%	0.503882
< 0.5%	0.571268
< 0.5%	0.319963
< 0.5%	0.5067
< 0.5%	0.545715
< 0.5%	0.472586
< 0.5%	0.377528
< 0.5%	0.40402
< 0.5%	0.428546
< 0.5%	0.33818
< 0.5%	0.359228
< 0.5%	0.439584
< 0.5%	0.307369
< 0.5%	0.566197
< 0.5%	0.449694
< 0.5%	0.328886
< 0.5%	0.272687
< 0.5%	0.4036
< 0.5%	0.643996
< 0.5%	0.18818
< 0.5%	0.293681
< 0.5%	0.590576
< 0.5%	0.324472
< 0.5%	0.520075
< 0.5%	0.396605
< 0.5%	0.483919
< 0.5%	0.460273
< 0.5%	0.384856
< 0.5%	0.467893
< 0.5%	0.390125
< 0.5%	0.496698
< 0.5%	0.449406
< 0.5%	0.420468
< 0.5%	0.494286
< 0.5%	0.484272
< 0.5%	0.543282
< 0.5%	0.443212
< 0.5%	0.561091
< 0.5%	0.483769
< 0.5%	0.369162
< 0.5%	0.163124
< 0.5%	0.179679
< 0.5%	0.316376
< 0.5%	0.403654
< 0.5%	0.302121
< 0.5%	0.0962272
< 0.5%	0.419946
< 0.5%	0.571223
< 0.5%	0.149273
< 0.5%	0.0603101
< 0.5%	0.565934
< 0.5%	0.289498
< 0.5%	0.458631
< 0.5%	0.331824
< 0.5%	0.185489
< 0.5%	0.272633
< 0.5%	0.0660362
< 0.5%	0.132444
< 0.5%	0.369214
< 0.5%	0.250802
< 0.5%	0.320285
< 0.5%	0.376925
< 0.5%	0.122836
< 0.5%	0.0988009
< 0.5%	0.49748
< 0.5%	0.47927
< 0.5%	0.384551
< 0.5%	0.184508
< 0.5%	0.29571
< 0.5%	0.353651
< 0.5%	0.484574
< 0.5%	0.107398
< 0.5%	0.0746961
< 0.5%	0.464159
< 0.5%	0.492633
< 0.5%	0.360889
< 0.5%	0.195318
< 0.5%	0.286156
< 0.5%	0.321727
< 0.5%	0.232591
< 0.5%	0.365601
< 0.5%	0.326222
< 0.5%	0.236936
< 0.5%	0.461248
< 0.5%	0.417296
< 0.5%	0.360808
< 0.5%	0.14916
< 0.5%	0.420262
< 0.5%	0.196964
< 0.5%	0.385253
< 0.5%	0.360214
< 0.5%	0.370945
< 0.5%	0.187791
< 0.5%	0.432518
< 0.5%	0.35719
< 0.5%	0.531848
< 0.5%	0.105387
< 0.5%	0.496004
< 0.5%	0.510686
< 0.5%	0.155558
< 0.5%	0.388508
< 0.5%	0.511493
< 0.5%	0.287309
< 0.5%	0.329169
< 0.5%	0.451717
< 0.5%	0.281868
< 0.5%	0.192803
< 0.5%	0.108649
< 0.5%	0.36109
< 0.5%	0.443157
< 0.5%	0.507692
< 0.5%	0.367474
< 0.5%	0.249533
< 0.5%	0.374847
< 0.5%	0.377065
< 0.5%	0.429398
< 0.5%	0.0969576
< 0.5%	0.235041
< 0.5%	0.448042
< 0.5%	0.179375
< 0.5%	0.454564
< 0.5%	0.438676
< 0.5%	0.28577
< 0.5%	0.221863
< 0.5%	0.154914
< 0.5%	0.250527
< 0.5%	0.0779078
< 0.5%	0.297713
< 0.5%	0.197599
< 0.5%	0.355835
< 0.5%	0.40427
< 0.5%	0.208117
< 0.5%	0.516957
< 0.5%	0.458053
< 0.5%	0.336938
< 0.5%	0.0976318
< 0.5%	0.406546
< 0.5%	0.343507
< 0.5%	0.503077
< 0.5%	0.20926
< 0.5%	0.348141
< 0.5%	0.490735
< 0.5%	0.371345
< 0.5%	0.496781
< 0.5%	0.215482
< 0.5%	0.292883
< 0.5%	0.47249
< 0.5%	0.296966
< 0.5%	0.324777
< 0.5%	0.379377
< 0.5%	0.484875
< 0.5%	0.322563
> 0.5%	0.509379
< 0.5%	0.243492
< 0.5%	0.266614
< 0.5%	0.329191
< 0.5%	0.18278
< 0.5%	0.423301
< 0.5%	0.441925
< 0.5%	0.469457
< 0.5%	0.192892
< 0.5%	0.0973466
< 0.5%	0.290926
< 0.5%	0.443604
< 0.5%	0.505338
< 0.5%	0.200216
< 0.5%	0.0503234
< 0.5%	0.531928
< 0.5%	0.466674
< 0.5%	0.470906
< 0.5%	0.691734
< 0.5%	0.246594
< 0.5%	0.262401
< 0.5%	0.270678
< 0.5%	0.431405
< 0.5%	0.485589
< 0.5%	0.431371
< 0.5%	0.468653
< 0.5%	0.492499
< 0.5%	0.283501
< 0.5%	0.292169
< 0.5%	0.512858
< 0.5%	0.0256984
< 0.5%	0.195889
< 0.5%	0.515003
< 0.5%	0.483115
< 0.5%	0.232315
< 0.5%	0.530323
< 0.5%	0.418207
< 0.5%	0.478236
< 0.5%	0.483033
< 0.5%	0.350917
< 0.5%	0.413714
< 0.5%	0.419911
< 0.5%	0.463163
< 0.5%	0.0850182
< 0.5%	0.545772
< 0.5%	0.306957
< 0.5%	0.476565
< 0.5%	0.545184
< 0.5%	0.406424
< 0.5%	0.306164
< 0.5%	0.165695
< 0.5%	0.435545
< 0.5%	0.122488
< 0.5%	0.202727
< 0.5%	0.420734
< 0.5%	0.481554
< 0.5%	0.49511
< 0.5%	0.24801
< 0.5%	0.288199
< 0.5%	0.11104
< 0.5%	0.370718
< 0.5%	0.242581
< 0.5%	0.461529
< 0.5%	0.164038
< 0.5%	0.509769
< 0.5%	0.432025
< 0.5%	0.299266
< 0.5%	0.442344
< 0.5%	0.237054
< 0.5%	0.144965
< 0.5%	0.316978
< 0.5%	0.472407
< 0.5%	0.0945395
< 0.5%	0.208191
< 0.5%	0.374209
< 0.5%	0.188397
< 0.5%	0.102262
> 0.5%	0.552141
> 0.5%	0.662182
> 0.5%	0.630473
> 0.5%	0.699753
< 0.5%	0.345214
> 0.5%	0.663518
> 0.5%	0.677079
> 0.5%	0.678751
> 0.5%	0.666105
< 0.5%	0.461481
> 0.5%	0.667896
> 0.5%	0.686287
> 0.5%	0.692793
> 0.5%	0.654306
> 0.5%	0.398259
> 0.5%	0.500613
> 0.5%	0.656423
> 0.5%	0.585061
< 0.5%	0.629932
> 0.5%	0.459568
< 0.5%	0.678837
> 0.5%	0.641652
> 0.5%	0.665643
> 0.5%	0.693908
< 0.5%	0.690826
> 0.5%	0.611544
< 0.5%	0.644368
< 0.5%	0.256636
> 0.5%	0.737653
< 0.5%	0.722704
< 0.5%	0.673229
< 0.5%	0.120051
< 0.5%	0.329681
> 0.5%	0.651247
< 0.5%	0.743875
> 0.5%	0.701506
> 0.5%	0.641004
> 0.5%	0.617095
> 0.5%	0.605024
> 0.5%	0.723785
< 0.5%	0.774982
< 0.5%	0.603387
< 0.5%	0.649233
< 0.5%	0.79182
< 0.5%	0.561541
< 0.5%	0.436659
< 0.5%	0.677411
< 0.5%	0.819503
< 0.5%	0.602357
> 0.5%	0.733214
< 0.5%	0.352837
< 0.5%	0.656218
< 0.5%	0.475518
> 0.5%	0.541816
< 0.5%	0.58908
> 0.5%	0.634319
< 0.5%	0.763357
< 0.5%	0.730841
< 0.5%	0.256765
> 0.5%	0.658334
< 0.5%	0.296653
< 0.5%	0.600817
< 0.5%	0.662398
< 0.5%	0.304463
< 0.5%	0.705471
< 0.5%	0.638031
< 0.5%	0.597707
< 0.5%	0.754355
< 0.5%	0.590725
< 0.5%	0.703805
< 0.5%	0.286924
> 0.5%	0.744812
< 0.5%	0.658056
< 0.5%	0.35718
> 0.5%	0.748915
< 0.5%	0.640546
> 0.5%	0.588632
< 0.5%	0.398835
< 0.5%	0.721582
< 0.5%	0.806703
< 0.5%	0.302221
< 0.5%	0.819449
< 0.5%	0.651267
< 0.5%	0.120547
< 0.5%	0.464632
< 0.5%	0.619411
< 0.5%	0.13294
< 0.5%	0.48614
< 0.5%	0.766844
< 0.5%	0.672289
< 0.5%	0.700772
< 0.5%	0.601595
< 0.5%	0.281621
> 0.5%	0.702273
> 0.5%	0.561331
< 0.5%	0.433425
< 0.5%	0.649139
< 0.5%	0.131162
< 0.5%	0.627996
< 0.5%	0.172852
< 0.5%	0.597033
< 0.5%	0.573257
< 0.5%	0.708758
< 0.5%	0.575677
< 0.5%	0.710919
< 0.5%	0.815448
< 0.5%	0.737939
< 0.5%	0.701543
< 0.5%	0.358582
< 0.5%	0.537832
< 0.5%	0.581394
< 0.5%	0.35672
< 0.5%	0.592428
< 0.5%	0.439267
< 0.5%	0.673485
< 0.5%	0.486583
< 0.5%	0.351198
< 0.5%	0.710261
< 0.5%	0.673922
< 0.5%	0.736723
< 0.5%	0.499915
< 0.5%	0.691042
< 0.5%	0.473943
< 0.5%	0.530583
< 0.5%	0.180789
< 0.5%	0.722104
< 0.5%	0.574208
< 0.5%	0.298449
< 0.5%	0.637072
< 0.5%	0.621989
< 0.5%	0.603787
< 0.5%	0.742779
< 0.5%	0.350027
< 0.5%	0.680275
< 0.5%	0.59536
< 0.5%	0.620146
< 0.5%	0.476327
< 0.5%	0.762553
< 0.5%	0.542221
< 0.5%	0.784561
< 0.5%	0.397875
< 0.5%	0.631351
< 0.5%	0.526226
< 0.5%	0.329034
< 0.5%	0.270359
< 0.5%	0.636923
< 0.5%	0.363096
< 0.5%	0.520575
< 0.5%	0.836874
< 0.5%	0.572249
< 0.5%	0.74588
< 0.5%	0.823129
< 0.5%	0.497731
< 0.5%	0.685325
< 0.5%	0.848576
< 0.5%	0.79452
< 0.5%	0.296047
< 0.5%	0.534916
< 0.5%	0.556774
< 0.5%	0.595781
< 0.5%	0.521273
< 0.5%	0.772937
< 0.5%	0.63095
< 0.5%	0.373678
< 0.5%	0.652585
< 0.5%	0.571958
< 0.5%	0.702244
< 0.5%	0.723263
< 0.5%	0.516417
< 0.5%	0.758833
< 0.5%	0.830488
< 0.5%	0.758408
< 0.5%	0.647417
< 0.5%	0.354097
< 0.5%	0.706671
< 0.5%	0.368166
< 0.5%	0.844955
< 0.5%	0.648959
< 0.5%	0.563388
< 0.5%	0.358574
< 0.5%	0.716943
< 0.5%	0.516851
< 0.5%	0.504745
< 0.5%	0.600588
< 0.5%	0.589042
< 0.5%	0.673651
< 0.5%	0.516133
< 0.5%	0.461768
< 0.5%	0.436305
< 0.5%	0.193194
< 0.5%	0.782968
< 0.5%	0.570882
< 0.5%	0.585706
< 0.5%	0.820412
< 0.5%	0.830769
< 0.5%	0.766803
< 0.5%	0.825474
< 0.5%	0.107292
< 0.5%	0.766852
< 0.5%	0.13227
< 0.5%	0.816803
< 0.5%	0.216238
< 0.5%	0.694883
< 0.5%	0.676211
< 0.5%	0.62117
< 0.5%	0.728338
< 0.5%	0.796184
< 0.5%	0.66811
< 0.5%	0.286549
< 0.5%	0.0831131
< 0.5%	0.662988
< 0.5%	0.601312
< 0.5%	0.68551
< 0.5%	0.704572
< 0.5%	0.74058
< 0.5%	0.584463
< 0.5%	0.58292
< 0.5%	0.4263
< 0.5%	0.543378
< 0.5%	0.588767
< 0.5%	0.547927
< 0.5%	0.677379
< 0.5%	0.642072
< 0.5%	0.692718
< 0.5%	0.725358
< 0.5%	0.69838
< 0.5%	0.571897
< 0.5%	0.648429
< 0.5%	0.761711
< 0.5%	0.664612
< 0.5%	0.732366
< 0.5%	0.774638
< 0.5%	0.494996
< 0.5%	0.796329
< 0.5%	0.654014
< 0.5%	0.715123
> 0.5%	0.601387
> 0.5%	0.63954
> 0.5%	0.492959
> 0.5%	0.645114
> 0.5%	0.596419
< 0.5%	0.307171
< 0.5%	0.564295
> 0.5%	0.581435
< 0.5%	0.507305
> 0.5%	0.603372
> 0.5%	0.496777
< 0.5%	0.29687
> 0.5%	0.529452
> 0.5%	0.584844
> 0.5%	0.563975
> 0.5%	0.647206
< 0.5%	0.327325
< 0.5%	0.58686
> 0.5%	0.528859
< 0.5%	0.287369
< 0.5%	0.261941
< 0.5%	0.282312
< 0.5%	0.612663
> 0.5%	0.372708
> 0.5%	0.597992
< 0.5%	0.400909
< 0.5%	0.622631
< 0.5%	0.585504
< 0.5%	0.561268
< 0.5%	0.456018
< 0.5%	0.541573
> 0.5%	0.328125
> 0.5%	0.602336
> 0.5%	0.320078
> 0.5%	0.271689
< 0.5%	0.734824
> 0.5%	0.390969
> 0.5%	0.334334
> 0.5%	0.484729
> 0.5%	0.423873
> 0.5%	0.405276
> 0.5%	0.33941
< 0.5%	0.339129
< 0.5%	0.294236
> 0.5%	0.607395
< 0.5%	0.245561
< 0.5%	0.509071
< 0.5%	0.432557
> 0.5%	0.274894
> 0.5%	0.580924
< 0.5%	0.479891
< 0.5%	0.432676
< 0.5%	0.320222
< 0.5%	0.629318
> 0.5%	0.575943
> 0.5%	0.56822
< 0.5%	0.611232
< 0.5%	0.591453
< 0.5%	0.560441
< 0.5%	0.4925
< 0.5%	0.157721
< 0.5%	0.553075
> 0.5%	0.526361
< 0.5%	0.444141
> 0.5%	0.566281
< 0.5%	0.31881
< 0.5%	0.554824
< 0.5%	0.414796
< 0.5%	0.38802
> 0.5%	0.58383
> 0.5%	0.706067
< 0.5%	0.410718
> 0.5%	0.558702
< 0.5%	0.248696
< 0.5%	0.662886
< 0.5%	0.529777
< 0.5%	0.271322
< 0.5%	0.203541
< 0.5%	0.390333
> 0.5%	0.277152
< 0.5%	0.314779
> 0.5%	0.251683
< 0.5%	0.275895
< 0.5%	0.614159
< 0.5%	0.437037
< 0.5%	0.50628
> 0.5%	0.657131
< 0.5%	0.618592
> 0.5%	0.646608
< 0.5%	0.3557
< 0.5%	0.362804
< 0.5%	0.361704
> 0.5%	0.527648
< 0.5%	0.554915
< 0.5%	0.572445
< 0.5%	0.582553
< 0.5%	0.325045
< 0.5%	0.329488
< 0.5%	0.336114
< 0.5%	0.281515
< 0.5%	0.325413
< 0.5%	0.273325
< 0.5%	0.434396
< 0.5%	0.260789
< 0.5%	0.802089
< 0.5%	0.461493
< 0.5%	0.515381
< 0.5%	0.604753
< 0.5%	0.653557
< 0.5%	0.37689
< 0.5%	0.489856
< 0.5%	0.166172
< 0.5%	0.590683
< 0.5%	0.150156
< 0.5%	0.569451
< 0.5%	0.319698
< 0.5%	0.413151
< 0.5%	0.234909
< 0.5%	0.336738
< 0.5%	0.525505
> 0.5%	0.47413
< 0.5%	0.529936
< 0.5%	0.665925
< 0.5%	0.506989
< 0.5%	0.46193
< 0.5%	0.460681
> 0.5%	0.317682
< 0.5%	0.239173
< 0.5%	0.686195
< 0.5%	0.375233
< 0.5%	0.175577
> 0.5%	0.304718
< 0.5%	0.555965
< 0.5%	0.578428
< 0.5%	0.362293
< 0.5%	0.607542
< 0.5%	0.735477
< 0.5%	0.603743
< 0.5%	0.386617
< 0.5%	0.134984
< 0.5%	0.637047
< 0.5%	0.443612
< 0.5%	0.638136
< 0.5%	0.562222
> 0.5%	0.612511
< 0.5%	0.477871
< 0.5%	0.477914
> 0.5%	0.423114
< 0.5%	0.63914
> 0.5%	0.299738
< 0.5%	0.418972
< 0.5%	0.430226
< 0.5%	0.548095
< 0.5%	0.523246
< 0.5%	0.47796
< 0.5%	0.269536
< 0.5%	0.218995
< 0.5%	0.346325
< 0.5%	0.416686
< 0.5%	0.354143
< 0.5%	0.540857
< 0.5%	0.625599
< 0.5%	0.431896
< 0.5%	0.576137
< 0.5%	0.574688
< 0.5%	0.600126
< 0.5%	0.190918
> 0.5%	0.336891
< 0.5%	0.585502
< 0.5%	0.283413
> 0.5%	0.596494
< 0.5%	0.239103
< 0.5%	0.424056
< 0.5%	0.499151
< 0.5%	0.39112
< 0.5%	0.484595
< 0.5%	0.611647
< 0.5%	0.600887
< 0.5%	0.508667
< 0.5%	0.694132
< 0.5%	0.621086
< 0.5%	0.634574
< 0.5%	0.526214
< 0.5%	0.51021
< 0.5%	0.458825
< 0.5%	0.338054
< 0.5%	0.466493
< 0.5%	0.453342
< 0.5%	0.546291
< 0.5%	0.236775
< 0.5%	0.516798
< 0.5%	0.518591
< 0.5%	0.486025
< 0.5%	0.224705
< 0.5%	0.38009
< 0.5%	0.607856
< 0.5%	0.520235
< 0.5%	0.428795
< 0.5%	0.721287
< 0.5%	0.237826
< 0.5%	0.592368
< 0.5%	0.140387
< 0.5%	0.32064
< 0.5%	0.715931
< 0.5%	0.474246
< 0.5%	0.589782
< 0.5%	0.298509
< 0.5%	0.604834
< 0.5%	0.487799
< 0.5%	0.12131
< 0.5%	0.719957
< 0.5%	0.548541
> 0.5%	0.466525
< 0.5%	0.601463
< 0.5%	0.596857
< 0.5%	0.235502
< 0.5%	0.262201
< 0.5%	0.45562
< 0.5%	0.469665
< 0.5%	0.434556
< 0.5%	0.574605
< 0.5%	0.324108
< 0.5%	0.145727
< 0.5%	0.712866
< 0.5%	0.380523
< 0.5%	0.405025
< 0.5%	0.38425
< 0.5%	0.531096
< 0.5%	0.473463
< 0.5%	0.503155
< 0.5%	0.388697
< 0.5%	0.517401
< 0.5%	0.431598
< 0.5%	0.257154
< 0.5%	0.199461
< 0.5%	0.21671
< 0.5%	0.432058
< 0.5%	0.65844
< 0.5%	0.32749
< 0.5%	0.407449
< 0.5%	0.742219
< 0.5%	0.426833
< 0.5%	0.214023
< 0.5%	0.541856
< 0.5%	0.752491
< 0.5%	0.386687
< 0.5%	0.644117
< 0.5%	0.308405
< 0.5%	0.277422
< 0.5%	0.483823
< 0.5%	0.375949
< 0.5%	0.178089
< 0.5%	0.468246
< 0.5%	0.375156
< 0.5%	0.731844
< 0.5%	0.555372
< 0.5%	0.586894
< 0.5%	0.652739
< 0.5%	0.26836
< 0.5%	0.676887
< 0.5%	0.486025
< 0.5%	0.50483
< 0.5%	0.375063
< 0.5%	0.487183
< 0.5%	0.554334
< 0.5%	0.493174
< 0.5%	0.287632
< 0.5%	0.377502
< 0.5%	0.425498
< 0.5%	0.217413
< 0.5%	0.249629
< 0.5%	0.517287
< 0.5%	0.608836
< 0.5%	0.355816
< 0.5%	0.445547
< 0.5%	0.276154
< 0.5%	0.763309
< 0.5%	0.365153
< 0.5%	0.437043
< 0.5%	0.210913
< 0.5%	0.14501
< 0.5%	0.496098
< 0.5%	0.324424
< 0.5%	0.249167
< 0.5%	0.528338
< 0.5%	0.497877
< 0.5%	0.658685
< 0.5%	0.750564
< 0.5%	0.584316
< 0.5%	0.406208
< 0.5%	0.155402
< 0.5%	0.254719
< 0.5%	0.275006
< 0.5%	0.610124
< 0.5%	0.618352
< 0.5%	0.451563
< 0.5%	0.399011
< 0.5%	0.216892
< 0.5%	0.476147
< 0.5%	0.611999
< 0.5%	0.555033
< 0.5%	0.585924
< 0.5%	0.352709
< 0.5%	0.514166
< 0.5%	0.533354
< 0.5%	0.389835
< 0.5%	0.256826
< 0.5%	0.654833
< 0.5%	0.404802
< 0.5%	0.382345
< 0.5%	0.395939
< 0.5%	0.610051
< 0.5%	0.524291
< 0.5%	0.40439
< 0.5%	0.657943
< 0.5%	0.51015
< 0.5%	0.176064
< 0.5%	0.279955
< 0.5%	0.705504
< 0.5%	0.693699
< 0.5%	0.490878
< 0.5%	0.73948
< 0.5%	0.26626
< 0.5%	0.476235
< 0.5%	0.173726
< 0.5%	0.398732
< 0.5%	0.319973
< 0.5%	0.551235
< 0.5%	0.543024
< 0.5%	0.204165
< 0.5%	0.545423
< 0.5%	0.492717
< 0.5%	0.421948
< 0.5%	0.501717
< 0.5%	0.4517
< 0.5%	0.248417
< 0.5%	0.753642
< 0.5%	0.36558
< 0.5%	0.64894
< 0.5%	0.504687
< 0.5%	0.593245
< 0.5%	0.550587
< 0.5%	0.518142
< 0.5%	0.469019
< 0.5%	0.235865
< 0.5%	0.603208
< 0.5%	0.582944
< 0.5%	0.266835
< 0.5%	0.385541
< 0.5%	0.5225
< 0.5%	0.33058
< 0.5%	0.263815
< 0.5%	0.304603
< 0.5%	0.240101
< 0.5%	0.293203
< 0.5%	0.524208
< 0.5%	0.162965
> 0.5%	0.274977
< 0.5%	0.510093
< 0.5%	0.316614
< 0.5%	0.793785
< 0.5%	0.249334
< 0.5%	0.601309
< 0.5%	0.806724
< 0.5%	0.616142
< 0.5%	0.589075
< 0.5%	0.383812
> 0.5%	0.256221
< 0.5%	0.294408
< 0.5%	0.235087
< 0.5%	0.211416
< 0.5%	0.430487
> 0.5%	0.196643
< 0.5%	0.364723
< 0.5%	0.464698
< 0.5%	0.454042
< 0.5%	0.357298
< 0.5%	0.486696
< 0.5%	0.076108
< 0.5%	0.418192
< 0.5%	0.219347
< 0.5%	0.372194
< 0.5%	0.352534
< 0.5%	0.309224
< 0.5%	0.369538
< 0.5%	0.352517
< 0.5%	0.292067
< 0.5%	0.350526
< 0.5%	0.302677
< 0.5%	0.327061
< 0.5%	0.321365
< 0.5%	0.32414
< 0.5%	0.327837
< 0.5%	0.260235
< 0.5%	0.29918
< 0.5%	0.377997
< 0.5%	0.390948
< 0.5%	0.481627
< 0.5%	0.442265
< 0.5%	0.271704
< 0.5%	0.358183
< 0.5%	0.28375
> 0.5%	0.340981
< 0.5%	0.446129
< 0.5%	0.292143
< 0.5%	0.199772
< 0.5%	0.341102
> 0.5%	0.344362
< 0.5%	0.363021
< 0.5%	0.54144
< 0.5%	0.267601
< 0.5%	0.515585
> 0.5%	0.293896
< 0.5%	0.271476
> 0.5%	0.334595
< 0.5%	0.403477
< 0.5%	0.441092
< 0.5%	0.32886
< 0.5%	0.35174
< 0.5%	0.339411
< 0.5%	0.383043
< 0.5%	0.21869
> 0.5%	0.371861
< 0.5%	0.28277
< 0.5%	0.360809
< 0.5%	0.397175
< 0.5%	0.282644
< 0.5%	0.394822
< 0.5%	0.309634
< 0.5%	0.377893
< 0.5%	0.296798
< 0.5%	0.357193
< 0.5%	0.307213
< 0.5%	0.277975
< 0.5%	0.375173
< 0.5%	0.400624
< 0.5%	0.314747
< 0.5%	0.247163
< 0.5%	0.236461
< 0.5%	0.432331
< 0.5%	0.307165
< 0.5%	0.362604
< 0.5%	0.389737
< 0.5%	0.509262
< 0.5%	0.360576
< 0.5%	0.233136
< 0.5%	0.228781
< 0.5%	0.22961
< 0.5%	0.379993
< 0.5%	0.354357
< 0.5%	0.405369
< 0.5%	0.370056
< 0.5%	0.375614
< 0.5%	0.361361
< 0.5%	0.362892
< 0.5%	0.160485
< 0.5%	0.337318
< 0.5%	0.266848
< 0.5%	0.223117
< 0.5%	0.346135
< 0.5%	0.356228
< 0.5%	0.345293
< 0.5%	0.429374
< 0.5%	0.485801
< 0.5%	0.282488
< 0.5%	0.231877
< 0.5%	0.27623
< 0.5%	0.118501
< 0.5%	0.342063
< 0.5%	0.342198
< 0.5%	0.305254
< 0.5%	0.295255
< 0.5%	0.387193
< 0.5%	0.33416
< 0.5%	0.216276
< 0.5%	0.296367
< 0.5%	0.614041
< 0.5%	0.288611
> 0.5%	0.282117
< 0.5%	0.248549
< 0.5%	0.245786
< 0.5%	0.319807
< 0.5%	0.239017
< 0.5%	0.328198
< 0.5%	0.292029
< 0.5%	0.315418
< 0.5%	0.390765
< 0.5%	0.410769
< 0.5%	0.288308
< 0.5%	0.328776
< 0.5%	0.308798
< 0.5%	0.300646
< 0.5%	0.370305
< 0.5%	0.262399
< 0.5%	0.400874
< 0.5%	0.205041
< 0.5%	0.611711
< 0.5%	0.299141
< 0.5%	0.317379
< 0.5%	0.347221
< 0.5%	0.415507
< 0.5%	0.411955
< 0.5%	0.215458
< 0.5%	0.331856
< 0.5%	0.277339
< 0.5%	0.446166
< 0.5%	0.321748
< 0.5%	0.403438
< 0.5%	0.33189
< 0.5%	0.364176
< 0.5%	0.404763
< 0.5%	0.298042
< 0.5%	0.374965
< 0.5%	0.223255
< 0.5%	0.389519
< 0.5%	0.415886
< 0.5%	0.239741
< 0.5%	0.221423
< 0.5%	0.322859
< 0.5%	0.36451
< 0.5%	0.292695
< 0.5%	0.360783
< 0.5%	0.28399
< 0.5%	0.308906
< 0.5%	0.289973
< 0.5%	0.221454
< 0.5%	0.28417
< 0.5%	0.282071
< 0.5%	0.232345
< 0.5%	0.261446
< 0.5%	0.429603
< 0.5%	0.378995
< 0.5%	0.434053
< 0.5%	0.506155
< 0.5%	0.290049
< 0.5%	0.358107
< 0.5%	0.269538
< 0.5%	0.232019
< 0.5%	0.413013
< 0.5%	0.293006
< 0.5%	0.361314
< 0.5%	0.408784
< 0.5%	0.331824
< 0.5%	0.416568
< 0.5%	0.349734
< 0.5%	0.140964
< 0.5%	0.478295
< 0.5%	0.384242
< 0.5%	0.201161
< 0.5%	0.368103
< 0.5%	0.492544
< 0.5%	0.456231
< 0.5%	0.189735
< 0.5%	0.365033
< 0.5%	0.377902
< 0.5%	0.563647
< 0.5%	0.361452
< 0.5%	0.21566
< 0.5%	0.194179
< 0.5%	0.4244
< 0.5%	0.310668
< 0.5%	0.360256
< 0.5%	0.321092
< 0.5%	0.237079
< 0.5%	0.34074
< 0.5%	0.473884
< 0.5%	0.292081
< 0.5%	0.458946
> 0.5%	0.32115
> 0.5%	0.603652
> 0.5%	0.335442
> 0.5%	0.302091
> 0.5%	0.320551
> 0.5%	0.585096
> 0.5%	0.452615
> 0.5%	0.213403
> 0.5%	0.507923
> 0.5%	0.475657
> 0.5%	0.320272
> 0.5%	0.244251
> 0.5%	0.277448
> 0.5%	0.219239
> 0.5%	0.308845
> 0.5%	0.410486
> 0.5%	0.518645
> 0.5%	0.569328
> 0.5%	0.442242
> 0.5%	0.521539
< 0.5%	0.297721
> 0.5%	0.515348
> 0.5%	0.453973
> 0.5%	0.665483
> 0.5%	0.383343
> 0.5%	0.392068
< 0.5%	0.370693
< 0.5%	0.462252
> 0.5%	0.369777
< 0.5%	0.358042
> 0.5%	0.608394
> 0.5%	0.389968
< 0.5%	0.551466
< 0.5%	0.35037
< 0.5%	0.415941
< 0.5%	0.354475
< 0.5%	0.35115
< 0.5%	0.342889
> 0.5%	0.476463
< 0.5%	0.375558
< 0.5%	0.36755
< 0.5%	0.222604
< 0.5%	0.411792
< 0.5%	0.244967
< 0.5%	0.418026
< 0.5%	0.531127
< 0.5%	0.514053
< 0.5%	0.591795
> 0.5%	0.38088
< 0.5%	0.276725
< 0.5%	0.634327
> 0.5%	0.396127
> 0.5%	0.606099
< 0.5%	0.47165
< 0.5%	0.400456
> 0.5%	0.620414
> 0.5%	0.58655
< 0.5%	0.462541
> 0.5%	0.568637
> 0.5%	0.601387
< 0.5%	0.485655
< 0.5%	0.494149
< 0.5%	0.335944
< 0.5%	0.567892
< 0.5%	0.273294
< 0.5%	0.44815
> 0.5%	0.539183
< 0.5%	0.456138
> 0.5%	0.616424
> 0.5%	0.565813
> 0.5%	0.505999
> 0.5%	0.49868
> 0.5%	0.725146
< 0.5%	0.283714
< 0.5%	0.355057
> 0.5%	0.629671
< 0.5%	0.127148
< 0.5%	0.442629
> 0.5%	0.544616
< 0.5%	0.432514
< 0.5%	0.541498
< 0.5%	0.450378
> 0.5%	0.459686
< 0.5%	0.583566
< 0.5%	0.599227
< 0.5%	0.570213
< 0.5%	0.589677
> 0.5%	0.495573
< 0.5%	0.584678
< 0.5%	0.404109
< 0.5%	0.524004
< 0.5%	0.473125
< 0.5%	0.461151
< 0.5%	0.835259
< 0.5%	0.633739
< 0.5%	0.446749
< 0.5%	0.52196
< 0.5%	0.553848
< 0.5%	0.479363
> 0.5%	0.420214
< 0.5%	0.475255
< 0.5%	0.378036
< 0.5%	0.384082
< 0.5%	0.306871
< 0.5%	0.578972
< 0.5%	0.418648
< 0.5%	0.25517
< 0.5%	0.609639
> 0.5%	0.599384
< 0.5%	0.438857
< 0.5%	0.616588
< 0.5%	0.377771
< 0.5%	0.537034
< 0.5%	0.308459
< 0.5%	0.454353
< 0.5%	0.358869
< 0.5%	0.571223
< 0.5%	0.364937
< 0.5%	0.469739
< 0.5%	0.459143
< 0.5%	0.553614
< 0.5%	0.430901
< 0.5%	0.671691
< 0.5%	0.265248
< 0.5%	0.654441
< 0.5%	0.599013
< 0.5%	0.563267
< 0.5%	0.374256
< 0.5%	0.28668
< 0.5%	0.416603
< 0.5%	0.481133
< 0.5%	0.385484
< 0.5%	0.553181
< 0.5%	0.565319
< 0.5%	0.523109
< 0.5%	0.584141
< 0.5%	0.866027
< 0.5%	0.679028
< 0.5%	0.770143
< 0.5%	0.393353
< 0.5%	0.372739
< 0.5%	0.542511
> 0.5%	0.628595
< 0.5%	0.299122
< 0.5%	0.280165
< 0.5%	0.538828
< 0.5%	0.304043
< 0.5%	0.599632
< 0.5%	0.459565
< 0.5%	0.46856
< 0.5%	0.503252
< 0.5%	0.445983
< 0.5%	0.697231
< 0.5%	0.0475136
< 0.5%	0.360045
< 0.5%	0.321628
> 0.5%	0.618546
< 0.5%	0.48913
< 0.5%	0.523736
< 0.5%	0.641518
< 0.5%	0.61221
< 0.5%	0.549112
< 0.5%	0.73764
< 0.5%	0.38521
< 0.5%	0.164051
< 0.5%	0.517016
< 0.5%	0.333669
< 0.5%	0.613697
< 0.5%	0.73886
< 0.5%	0.578862
< 0.5%	0.555628
< 0.5%	0.471404
< 0.5%	0.656812
< 0.5%	0.787724
< 0.5%	0.0487837
< 0.5%	0.546682
< 0.5%	0.710442
< 0.5%	0.294188
< 0.5%	0.390684
< 0.5%	0.404128
< 0.5%	0.432983
< 0.5%	0.692549
< 0.5%	0.512158
< 0.5%	0.218539
< 0.5%	0.188439
< 0.5%	0.194394
< 0.5%	0.437374
< 0.5%	0.462967
< 0.5%	0.60172
< 0.5%	0.22549
< 0.5%	0.472014
< 0.5%	0.495606
< 0.5%	0.36924
< 0.5%	0.399087
< 0.5%	0.587665
< 0.5%	0.292293
< 0.5%	0.227137
< 0.5%	0.492635
< 0.5%	0.408708
< 0.5%	0.496104
< 0.5%	0.44197
< 0.5%	0.457991
< 0.5%	0.374588
< 0.5%	0.738075
< 0.5%	0.266004
< 0.5%	0.499011
< 0.5%	0.290296
< 0.5%	0.368371
< 0.5%	0.393637
< 0.5%	0.184467
< 0.5%	0.430216
< 0.5%	0.584458
< 0.5%	0.299504
< 0.5%	0.625019
< 0.5%	0.476716
< 0.5%	0.510894
< 0.5%	0.497657
< 0.5%	0.598561
< 0.5%	0.447933
< 0.5%	0.665967
< 0.5%	0.392582
< 0.5%	0.619761
< 0.5%	0.471061
< 0.5%	0.763637
< 0.5%	0.492319
< 0.5%	0.186214
< 0.5%	0.535747
< 0.5%	0.553802
< 0.5%	0.423028
< 0.5%	0.283998
< 0.5%	0.466667
< 0.5%	0.509348
< 0.5%	0.33298
< 0.5%	0.394408
< 0.5%	0.682341
< 0.5%	0.205039
< 0.5%	0.362926
< 0.5%	0.37782
< 0.5%	0.294671
< 0.5%	0.497451
< 0.5%	0.261716
< 0.5%	0.30563
< 0.5%	0.589149
< 0.5%	0.497683
< 0.5%	0.407063
< 0.5%	0.60548
< 0.5%	0.398804
< 0.5%	0.678933
< 0.5%	0.527628
< 0.5%	0.707192
< 0.5%	0.278216
< 0.5%	0.312475
< 0.5%	0.346808
< 0.5%	0.67615
< 0.5%	0.455196
< 0.5%	0.703707
< 0.5%	0.306044
< 0.5%	0.508319
< 0.5%	0.546529
< 0.5%	0.607525
< 0.5%	0.670336
< 0.5%	0.283893
< 0.5%	0.43189
< 0.5%	0.478991
< 0.5%	0.618568
< 0.5%	0.423379
< 0.5%	0.359162
< 0.5%	0.231221
< 0.5%	0.509915
< 0.5%	0.412581
< 0.5%	0.478576
< 0.5%	0.340302
< 0.5%	0.310505
< 0.5%	0.251124
< 0.5%	0.35794
< 0.5%	0.706215
< 0.5%	0.367854
< 0.5%	0.332813
< 0.5%	0.689753
< 0.5%	0.203037
< 0.5%	0.651807
< 0.5%	0.418703
< 0.5%	0.71366
< 0.5%	0.543165
< 0.5%	0.290167
< 0.5%	0.814886
< 0.5%	0.520703
< 0.5%	0.520089
< 0.5%	0.305764
< 0.5%	0.650812
< 0.5%	0.311842
< 0.5%	0.556182
< 0.5%	0.266615
< 0.5%	0.246236
< 0.5%	0.32454
< 0.5%	0.17912
< 0.5%	0.325713
< 0.5%	0.17015
> 0.5%	0.264239
< 0.5%	0.332321
< 0.5%	0.236773
> 0.5%	0.259172
< 0.5%	0.345224
> 0.5%	0.245979
< 0.5%	0.217902
> 0.5%	0.315971
< 0.5%	0.308876
< 0.5%	0.182306
> 0.5%	0.292374
< 0.5%	0.266551
< 0.5%	0.239171
< 0.5%	0.282424
< 0.5%	0.193156
> 0.5%	0.278387
> 0.5%	0.262626
< 0.5%	0.209488
< 0.5%	0.202424
< 0.5%	0.350624
< 0.5%	0.197713
> 0.5%	0.220262
> 0.5%	0.260234
> 0.5%	0.226394
< 0.5%	0.258415
> 0.5%	0.241361
< 0.5%	0.270467
< 0.5%	0.256931
< 0.5%	0.222861
> 0.5%	0.262322
< 0.5%	0.122508
< 0.5%	0.180043
> 0.5%	0.232758
< 0.5%	0.153674
> 0.5%	0.229935
< 0.5%	0.197257
> 0.5%	0.292608
< 0.5%	0.238445
> 0.5%	0.202476
< 0.5%	0.211454
< 0.5%	0.265771
< 0.5%	0.219381
< 0.5%	0.331162
< 0.5%	0.231955
< 0.5%	0.276034
< 0.5%	0.181183
> 0.5%	0.319295
< 0.5%	0.250896
< 0.5%	0.166122
< 0.5%	0.245046
< 0.5%	0.13475
< 0.5%	0.304534
< 0.5%	0.278477
< 0.5%	0.243539
> 0.5%	0.231715
< 0.5%	0.210579
< 0.5%	0.211293
< 0.5%	0.275911
< 0.5%	0.202001
< 0.5%	0.172739
< 0.5%	0.199223
< 0.5%	0.207578
< 0.5%	0.296911
< 0.5%	0.183964
< 0.5%	0.193395
< 0.5%	0.221202
< 0.5%	0.196415
< 0.5%	0.218982
< 0.5%	0.28727
< 0.5%	0.163207
< 0.5%	0.216699
< 0.5%	0.271541
< 0.5%	0.169067
< 0.5%	0.237047
< 0.5%	0.293459
< 0.5%	0.16443
< 0.5%	0.2792
< 0.5%	0.252703
< 0.5%	0.284739
< 0.5%	0.261855
< 0.5%	0.27883
< 0.5%	0.24401
< 0.5%	0.183714
< 0.5%	0.210405
< 0.5%	0.255417
< 0.5%	0.260766
< 0.5%	0.200141
< 0.5%	0.162544
< 0.5%	0.205055
< 0.5%	0.22557
< 0.5%	0.241362
< 0.5%	0.208171
< 0.5%	0.237815
< 0.5%	0.152245
< 0.5%	0.311243
< 0.5%	0.23911
< 0.5%	0.0604452
< 0.5%	0.509885
< 0.5%	0.168848
< 0.5%	0.143219
< 0.5%	0.19922
< 0.5%	0.231733
< 0.5%	0.280779
< 0.5%	0.284564
< 0.5%	0.216511
< 0.5%	0.259436
< 0.5%	0.196833
< 0.5%	0.380111
< 0.5%	0.177259
< 0.5%	0.295424
< 0.5%	0.261642
< 0.5%	0.339965
< 0.5%	0.243404
< 0.5%	0.130321
< 0.5%	0.294466
< 0.5%	0.300324
< 0.5%	0.193603

## Sheet: Fig4g
	cmv_trb	TBX21imputed
Sample1A_AAACCTGCAAGGACTG-1	Not CMV-reactive	0.527427
Sample1A_AAACCTGCATTGGTAC-1	Not CMV-reactive	0.584183
Sample1A_AAACCTGGTCGGATCC-1	Not CMV-reactive	0.574644
Sample1A_AAACGGGAGACTACAA-1	Not CMV-reactive	0.512743
Sample1A_AAACGGGGTATGAAAC-1	Not CMV-reactive	0.631158
Sample1A_AAACGGGTCGGATGGA-1	Not CMV-reactive	0.475597
Sample1A_AAAGCAAAGGAGTTGC-1	Not CMV-reactive	0.51613
Sample1A_AAAGCAAAGGGATGGG-1	Not CMV-reactive	0.618108
Sample1A_AAAGCAAAGGGTCTCC-1	Not CMV-reactive	0.26453
Sample1A_AAAGCAAGTCACTGGC-1	Not CMV-reactive	0.514314
Sample1A_AAAGCAAGTGCATCTA-1	Not CMV-reactive	0.513106
Sample1A_AAAGCAAGTTACGACT-1	Not CMV-reactive	0.413633
Sample1A_AAATGCCAGCCATCGC-1	Not CMV-reactive	0.531452
Sample1A_AAATGCCAGGAATTAC-1	Not CMV-reactive	0.612731
Sample1A_AAATGCCAGGCCCTCA-1	Not CMV-reactive	0.684668
Sample1A_AAATGCCAGTGACATA-1	Not CMV-reactive	0.489334
Sample1A_AAATGCCAGTTCGCGC-1	Not CMV-reactive	0.529743
Sample1A_AACACGTAGCTATGCT-1	Not CMV-reactive	0.492301
Sample1A_AACACGTGTGCTCTTC-1	Not CMV-reactive	0.565003
Sample1A_AACACGTTCCTATGTT-1	Not CMV-reactive	0.493664
Sample1A_AACCATGGTCCGCTGA-1	Not CMV-reactive	0.586649
Sample1A_AACCGCGAGGGATGGG-1	Not CMV-reactive	0.639006
Sample1A_AACCGCGCACGAAGCA-1	Not CMV-reactive	0.549124
Sample1A_AACCGCGGTCTGCGGT-1	Not CMV-reactive	0.670277
Sample1A_AACGTTGTCTTCCTTC-1	Not CMV-reactive	0.586801
Sample1A_AACTCAGAGAGCCTAG-1	Not CMV-reactive	0.521495
Sample1A_AACTCAGAGGGTTCCC-1	Putative CMV clone	0.522424
Sample1A_AACTCAGTCCAGGGCT-1	Not CMV-reactive	0.291852
Sample1A_AACTCAGTCGTAGGAG-1	Not CMV-reactive	0.594134
Sample1A_AACTCCCAGGATGGTC-1	Not CMV-reactive	0.763822
Sample1A_AACTCCCAGGTCGGAT-1	Not CMV-reactive	0.55537
Sample1A_AACTCCCTCACCGTAA-1	Not CMV-reactive	0.615256
Sample1A_AACTCTTAGGCACATG-1	Not CMV-reactive	0.584474
Sample1A_AACTCTTAGTGTCTCA-1	Not CMV-reactive	0.64555
Sample1A_AACTCTTGTGTAAGTA-1	Not CMV-reactive	0.670918
Sample1A_AACTCTTTCTAGAGTC-1	Not CMV-reactive	0.660261
Sample1A_AACTGGTCAAAGGTGC-1	Putative CMV clone	0.757385
Sample1A_AACTGGTCATATGGTC-1	Putative CMV clone	0.497886
Sample1A_AACTGGTCATCGATGT-1	Not CMV-reactive	0.24665
Sample1A_AACTTTCAGTCCGGTC-1	Not CMV-reactive	0.621373
Sample1A_AACTTTCCAGTACACT-1	Not CMV-reactive	0.699942
Sample1A_AAGACCTGTATGAAAC-1	Not CMV-reactive	0.617436
Sample1A_AAGCCGCAGCCGATTT-1	Not CMV-reactive	0.430436
Sample1A_AAGCCGCAGCTGCAAG-1	Not CMV-reactive	0.65404
Sample1A_AAGCCGCCAGCTCGCA-1	Not CMV-reactive	0.527861
Sample1A_AAGCCGCTCCTTCAAT-1	Putative CMV clone	0.514724
Sample1A_AAGGAGCAGGCATGGT-1	Not CMV-reactive	0.442839
Sample1A_AAGGAGCCAAGTCATC-1	Not CMV-reactive	0.521211
Sample1A_AAGGCAGAGACTTGAA-1	Not CMV-reactive	0.617755
Sample1A_AAGGCAGCAAAGAATC-1	Not CMV-reactive	0.369109
Sample1A_AAGGTTCAGGCCATAG-1	Not CMV-reactive	0.61937
Sample1A_AAGGTTCCACAGGCCT-1	Not CMV-reactive	0.525527
Sample1A_AAGGTTCCATCCAACA-1	Not CMV-reactive	0.465506
Sample1A_AAGGTTCCATGCAATC-1	Not CMV-reactive	0.517967
Sample1A_AAGGTTCCATGCCCGA-1	Not CMV-reactive	0.651007
Sample1A_AAGGTTCGTGTATGGG-1	Not CMV-reactive	0.391773
Sample1A_AAGGTTCTCTGATTCT-1	Not CMV-reactive	0.456917
Sample1A_AAGTCTGAGGCTCATT-1	Not CMV-reactive	0.553221
Sample1A_AAGTCTGGTTGAGGTG-1	Not CMV-reactive	0.652636
Sample1A_AAGTCTGTCAGTTTGG-1	Putative CMV clone	0.540655
Sample1A_AAGTCTGTCGGCTACG-1	Not CMV-reactive	0.517547
Sample1A_AATCCAGCACGTAAGG-1	Not CMV-reactive	0.461265
Sample1A_AATCCAGTCCACGTGG-1	Not CMV-reactive	0.575346
Sample1A_AATCGGTAGCTAGTCT-1	Not CMV-reactive	0.55935
Sample1A_AATCGGTCAACTTGAC-1	Not CMV-reactive	0.480946
Sample1A_AATCGGTCATGCAATC-1	Not CMV-reactive	0.781215
Sample1A_ACACCAAAGCCGCCTA-1	Not CMV-reactive	0.508182
Sample1A_ACACCAAAGTGGAGTC-1	Not CMV-reactive	0.579753
Sample1A_ACACCAAAGTTCGATC-1	Not CMV-reactive	0.535117
Sample1A_ACACCAACACATTCGA-1	Not CMV-reactive	0.513888
Sample1A_ACACCAATCACCCGAG-1	Not CMV-reactive	0.557149
Sample1A_ACACCCTCACGCCAGT-1	Not CMV-reactive	0.663272
Sample1A_ACACCCTTCGTAGGAG-1	Not CMV-reactive	0.555529
Sample1A_ACACCGGGTCGATTGT-1	Putative CMV clone	0.555412
Sample1A_ACACCGGTCAGTGTTG-1	Not CMV-reactive	0.451565
Sample1A_ACACTGACACACATGT-1	Not CMV-reactive	0.646088
Sample1A_ACACTGAGTCAGTGGA-1	Not CMV-reactive	0.418963
Sample1A_ACACTGAGTCTGGAGA-1	Not CMV-reactive	0.669257
Sample1A_ACAGCTACATGACGGA-1	Not CMV-reactive	0.626265
Sample1A_ACAGCTAGTCCGTCAG-1	Not CMV-reactive	0.504515
Sample1A_ACAGCTAGTCCGTTAA-1	Putative CMV clone	0.496069
Sample1A_ACAGCTAGTTAAGACA-1	Putative CMV clone	0.702561
Sample1A_ACATACGAGACTAGAT-1	Not CMV-reactive	0.579457
Sample1A_ACATACGAGCTAACTC-1	Not CMV-reactive	0.65496
Sample1A_ACATACGGTAAGAGAG-1	Not CMV-reactive	0.642916
Sample1A_ACATACGTCAAACAAG-1	Not CMV-reactive	0.669218
Sample1A_ACATACGTCTACCTGC-1	Not CMV-reactive	0.656337
Sample1A_ACATCAGAGCCGCCTA-1	Putative CMV clone	0.547809
Sample1A_ACATCAGCACGGTAAG-1	Not CMV-reactive	0.728081
Sample1A_ACCAGTACAGATTGCT-1	Not CMV-reactive	0.632801
Sample1A_ACCAGTATCAAAGACA-1	Not CMV-reactive	0.645598
Sample1A_ACCCACTAGCTAGTTC-1	Not CMV-reactive	0.608201
Sample1A_ACCCACTCACCAGCAC-1	Not CMV-reactive	0.722319
Sample1A_ACCCACTTCCTTGACC-1	Not CMV-reactive	0.640853
Sample1A_ACCCACTTCGGAGCAA-1	Not CMV-reactive	0.531427
Sample1A_ACCGTAACAGCCTGTG-1	Not CMV-reactive	0.567053
Sample1A_ACCGTAACATCTGGTA-1	Not CMV-reactive	0.552903
Sample1A_ACCTTTAGTTCAGGCC-1	Not CMV-reactive	0.59353
Sample1A_ACGAGCCAGCGCTTAT-1	Putative CMV clone	0.60341
Sample1A_ACGAGCCTCTCGTATT-1	Not CMV-reactive	0.54318
Sample1A_ACGAGGAAGAATGTTG-1	Putative CMV clone	0.613915
Sample1A_ACGAGGAAGATCCCGC-1	Not CMV-reactive	0.69356
Sample1A_ACGAGGAAGGTAAACT-1	Not CMV-reactive	0.291175
Sample1A_ACGAGGACAACTTGAC-1	Not CMV-reactive	0.51876
Sample1A_ACGAGGACAGTCAGAG-1	Not CMV-reactive	0.621539
Sample1A_ACGATACGTCCAGTGC-1	Not CMV-reactive	0.549041
Sample1A_ACGATGTAGACATAAC-1	Not CMV-reactive	0.625942
Sample1A_ACGATGTCAGCGTCCA-1	Not CMV-reactive	0.629511
Sample1A_ACGATGTGTACCCAAT-1	Not CMV-reactive	0.561235
Sample1A_ACGCAGCCAGCTTAAC-1	Not CMV-reactive	0.775848
Sample1A_ACGCCGATCCGTTGTC-1	Not CMV-reactive	0.485229
Sample1A_ACGGAGAAGATCGGGT-1	Not CMV-reactive	0.245474
Sample1A_ACGGAGACAGACAGGT-1	Not CMV-reactive	0.589971
Sample1A_ACGGAGAGTCTTGTCC-1	Not CMV-reactive	0.433438
Sample1A_ACGGCCAAGTCAATAG-1	Not CMV-reactive	0.584891
Sample1A_ACGGGCTTCGATCCCT-1	Not CMV-reactive	0.568161
Sample1A_ACGGGCTTCTGTTTGT-1	Not CMV-reactive	0.517548
Sample1A_ACGGGTCTCTGGTGTA-1	Not CMV-reactive	0.43047
Sample1A_ACGTCAAAGGCGCTCT-1	Not CMV-reactive	0.52842
Sample1A_ACTATCTCAGCTATTG-1	Not CMV-reactive	0.651089
Sample1A_ACTATCTTCATGCATG-1	Not CMV-reactive	0.547675
Sample1A_ACTATCTTCGCGATCG-1	Not CMV-reactive	0.572712
Sample1A_ACTGAACAGGCCCTTG-1	Not CMV-reactive	0.429906
Sample1A_ACTGAACAGGGAAACA-1	Not CMV-reactive	0.638463
Sample1A_ACTGAACCAATGGAGC-1	Not CMV-reactive	0.511679
Sample1A_ACTGAACTCTGTGCAA-1	Not CMV-reactive	0.599102
Sample1A_ACTGAGTAGACAATAC-1	Not CMV-reactive	0.647109
Sample1A_ACTGATGGTCCCGACA-1	Not CMV-reactive	0.470365
Sample1A_ACTGCTCCAGCTGTGC-1	Not CMV-reactive	0.629033
Sample1A_ACTGCTCTCAGCTGGC-1	Not CMV-reactive	0.416402
Sample1A_ACTGTCCCAAACTGTC-1	Not CMV-reactive	0.685134
Sample1A_ACTGTCCGTGTCTGAT-1	Not CMV-reactive	0.690417
Sample1A_ACTGTCCTCTGAGTGT-1	Not CMV-reactive	0.534113
Sample1A_ACTTACTCATTCTTAC-1	Not CMV-reactive	0.490197
Sample1A_ACTTGTTAGCACGCCT-1	Not CMV-reactive	0.39616
Sample1A_ACTTGTTAGCCGCCTA-1	Not CMV-reactive	0.603176
Sample1A_ACTTGTTTCCACGTTC-1	Not CMV-reactive	0.711756
Sample1A_ACTTGTTTCGCGATCG-1	Not CMV-reactive	0.556355
Sample1A_ACTTTCATCTCGATGA-1	Not CMV-reactive	0.576066
Sample1A_AGAATAGAGCGATAGC-1	Not CMV-reactive	0.48398
Sample1A_AGACGTTGTTATCGGT-1	Not CMV-reactive	0.38578
Sample1A_AGACGTTTCACATGCA-1	Not CMV-reactive	0.561353
Sample1A_AGAGCGATCGGTCCGA-1	Putative CMV clone	0.567172
Sample1A_AGAGCTTCACACTGCG-1	Putative CMV clone	0.521363
Sample1A_AGAGCTTCAGGTTTCA-1	Not CMV-reactive	0.541558
Sample1A_AGAGCTTCAGTTAACC-1	Not CMV-reactive	0.492391
Sample1A_AGAGTGGCACGGTTTA-1	Not CMV-reactive	0.572185
Sample1A_AGAGTGGGTCGGCACT-1	Not CMV-reactive	0.461642
Sample1A_AGAGTGGGTCTTCGTC-1	Not CMV-reactive	0.417862
Sample1A_AGAGTGGGTGACTCAT-1	Not CMV-reactive	0.514803
Sample1A_AGATCTGAGGACTGGT-1	Not CMV-reactive	0.315845
Sample1A_AGATTGCAGCAATCTC-1	Not CMV-reactive	0.562933
Sample1A_AGATTGCCATTGCGGC-1	Not CMV-reactive	0.588079
Sample1A_AGATTGCTCCAAACAC-1	Not CMV-reactive	0.523237
Sample1A_AGCAGCCAGCGTCTAT-1	Not CMV-reactive	0.589386
Sample1A_AGCAGCCCAGATCTGT-1	Putative CMV clone	0.566304
Sample1A_AGCATACAGCAGCCTC-1	Putative CMV clone	0.540872
Sample1A_AGCATACCAATCCGAT-1	Not CMV-reactive	0.587509
Sample1A_AGCATACCAGCAGTTT-1	Not CMV-reactive	0.65292
Sample1A_AGCATACGTAACGACG-1	Not CMV-reactive	0.620527
Sample1A_AGCATACTCCCTAACC-1	Not CMV-reactive	0.650669
Sample1A_AGCATACTCTAAGCCA-1	Putative CMV clone	0.533094
Sample1A_AGCCTAAAGGAATCGC-1	Putative CMV clone	0.66413
Sample1A_AGCCTAACAGCTCGAC-1	Not CMV-reactive	0.585365
Sample1A_AGCCTAACATCAGTAC-1	Not CMV-reactive	0.629413
Sample1A_AGCCTAAGTTCAGTAC-1	Not CMV-reactive	0.707625
Sample1A_AGCCTAATCCGTAGGC-1	Not CMV-reactive	0.633747
Sample1A_AGCGGTCTCCTAGTGA-1	Not CMV-reactive	0.604162
Sample1A_AGCGTATGTTCCCTTG-1	Not CMV-reactive	0.51352
Sample1A_AGCGTATTCTGATACG-1	Not CMV-reactive	0.700247
Sample1A_AGCGTCGCATGGTCTA-1	Not CMV-reactive	0.391519
Sample1A_AGCTCCTTCCTGCCAT-1	Not CMV-reactive	0.69705
Sample1A_AGCTCTCTCCTTTCTC-1	Not CMV-reactive	0.607372
Sample1A_AGCTTGAGTGCGAAAC-1	Not CMV-reactive	0.681829
Sample1A_AGGCCACCAATCCAAC-1	Not CMV-reactive	0.597383
Sample1A_AGGCCACGTGGACGAT-1	Not CMV-reactive	0.643651
Sample1A_AGGCCGTAGCCCAGCT-1	Not CMV-reactive	0.434622
Sample1A_AGGGAGTCAGAAGCAC-1	Not CMV-reactive	0.371641
Sample1A_AGGGAGTGTCAAGCGA-1	Putative CMV clone	0.425618
Sample1A_AGGGATGGTAAAGTCA-1	Not CMV-reactive	0.638004
Sample1A_AGGGTGAAGGATGGTC-1	Not CMV-reactive	0.545199
Sample1A_AGGTCATCATGTCTCC-1	Not CMV-reactive	0.596467
Sample1A_AGGTCATGTCTCTTAT-1	Not CMV-reactive	0.579502
Sample1A_AGGTCATGTTTGGGCC-1	Not CMV-reactive	0.361396
Sample1A_AGGTCCGTCATTGCCC-1	Not CMV-reactive	0.628167
Sample1A_AGGTCCGTCCCACTTG-1	Not CMV-reactive	0.571884
Sample1A_AGGTCCGTCTGCCAGG-1	Not CMV-reactive	0.604719
Sample1A_AGTAGTCAGACGACGT-1	Not CMV-reactive	0.545499
Sample1A_AGTCTTTCAAGTTCTG-1	Not CMV-reactive	0.249532
Sample1A_AGTGAGGAGTGGGCTA-1	Not CMV-reactive	0.517423
Sample1A_AGTGAGGTCGAATCCA-1	Not CMV-reactive	0.247074
Sample1A_AGTGAGGTCGCAGGCT-1	Not CMV-reactive	0.652627
Sample1A_AGTGGGAAGAGCCTAG-1	Not CMV-reactive	0.278232
Sample1A_AGTGGGACAAACTGCT-1	Not CMV-reactive	0.682689
Sample1A_AGTGGGACAGTATGCT-1	Putative CMV clone	0.778866
Sample1A_AGTGGGAGTGCTAGCC-1	Not CMV-reactive	0.723932
Sample1A_AGTGGGATCTGGTATG-1	Putative CMV clone	0.48639
Sample1A_AGTGTCAAGAATGTGT-1	Not CMV-reactive	0.6294
Sample1A_AGTGTCAAGCTAGTCT-1	Not CMV-reactive	0.572139
Sample1A_AGTGTCATCTGGAGCC-1	Not CMV-reactive	0.564087
Sample1A_AGTTGGTCAATAGCAA-1	Not CMV-reactive	0.710993
Sample1A_AGTTGGTCACGAAATA-1	Not CMV-reactive	0.528881
Sample1A_AGTTGGTGTTATGCGT-1	Not CMV-reactive	0.472374
Sample1A_ATAACGCAGTAACCCT-1	Not CMV-reactive	0.545797
Sample1A_ATAACGCCATAGGATA-1	Not CMV-reactive	0.598461
Sample1A_ATAACGCGTTAGTGGG-1	Not CMV-reactive	0.579757
Sample1A_ATAGACCAGCTGTCTA-1	Not CMV-reactive	0.531184
Sample1A_ATAGACCGTAGCTAAA-1	Putative CMV clone	0.645834
Sample1A_ATAGACCTCCTGCCAT-1	Not CMV-reactive	0.533107
Sample1A_ATCACGATCGTCTGCT-1	Putative CMV clone	0.644935
Sample1A_ATCACGATCTGACCTC-1	Not CMV-reactive	0.588183
Sample1A_ATCATCTAGCTCTCGG-1	Not CMV-reactive	0.57657
Sample1A_ATCATCTCACCAGGCT-1	Not CMV-reactive	0.560601
Sample1A_ATCATCTGTGGGTATG-1	Not CMV-reactive	0.26823
Sample1A_ATCATCTGTTCTGGTA-1	Putative CMV clone	0.513644
Sample1A_ATCATCTTCTAAGCCA-1	Not CMV-reactive	0.577524
Sample1A_ATCATGGCAGCTGTTA-1	Not CMV-reactive	0.496383
Sample1A_ATCCACCCAAAGCAAT-1	Not CMV-reactive	0.662586
Sample1A_ATCCACCCACATCCAA-1	Not CMV-reactive	0.616359
Sample1A_ATCCACCCAGTAAGCG-1	Not CMV-reactive	0.662969
Sample1A_ATCCACCGTCCATCCT-1	Not CMV-reactive	0.617706
Sample1A_ATCCACCGTCTCGTTC-1	Not CMV-reactive	0.631393
Sample1A_ATCCACCGTTACCAGT-1	Not CMV-reactive	0.334935
Sample1A_ATCCGAACACCCAGTG-1	Not CMV-reactive	0.550147
Sample1A_ATCGAGTCAAGAGTCG-1	Not CMV-reactive	0.613912
Sample1A_ATCGAGTGTTCGCTAA-1	Not CMV-reactive	0.41627
Sample1A_ATCTACTAGGCAAAGA-1	Not CMV-reactive	0.637799
Sample1A_ATCTGCCCACGGTTTA-1	Not CMV-reactive	0.606947
Sample1A_ATCTGCCCATGTTGAC-1	Not CMV-reactive	0.537523
Sample1A_ATCTGCCGTACCCAAT-1	Not CMV-reactive	0.722011
Sample1A_ATCTGCCTCTCCAGGG-1	Not CMV-reactive	0.680319
Sample1A_ATGCGATCACGGTAGA-1	Not CMV-reactive	0.586144
Sample1A_ATGGGAGAGATCCTGT-1	Putative CMV clone	0.627078
Sample1A_ATGGGAGTCAGAGACG-1	Not CMV-reactive	0.695508
Sample1A_ATGGGAGTCCTTAATC-1	Putative CMV clone	0.476318
Sample1A_ATGTGTGAGGGATACC-1	Putative CMV clone	0.735587
Sample1A_ATGTGTGGTAATTGGA-1	Not CMV-reactive	0.595112
Sample1A_ATGTGTGGTAGAAGGA-1	Not CMV-reactive	0.637942
Sample1A_ATTACTCCAGCCAGAA-1	Not CMV-reactive	0.565007
Sample1A_ATTACTCCAGCTGGCT-1	Not CMV-reactive	0.635126
Sample1A_ATTACTCCATACTACG-1	Not CMV-reactive	0.60907
Sample1A_ATTATCCAGTGTCCCG-1	Not CMV-reactive	0.532264
Sample1A_ATTATCCCACCACCAG-1	Not CMV-reactive	0.696216
Sample1A_ATTATCCGTGAGCGAT-1	Not CMV-reactive	0.583897
Sample1A_ATTCTACAGTTAGCGG-1	Not CMV-reactive	0.526652
Sample1A_ATTCTACCACATGGGA-1	Not CMV-reactive	0.509457
Sample1A_ATTCTACGTCTCATCC-1	Not CMV-reactive	0.535227
Sample1A_ATTCTACGTGTCAATC-1	Not CMV-reactive	0.605627
Sample1A_ATTCTACTCTCCTATA-1	Putative CMV clone	0.437927
Sample1A_ATTCTACTCTGTCAAG-1	Not CMV-reactive	0.517449
Sample1A_ATTGGACAGACGACGT-1	Not CMV-reactive	0.511048
Sample1A_ATTGGACAGACTTTCG-1	Not CMV-reactive	0.571701
Sample1A_ATTGGTGTCGCACTCT-1	Not CMV-reactive	0.498551
Sample1A_ATTGGTGTCTGCTGTC-1	Not CMV-reactive	0.447795
Sample1A_ATTTCTGAGGAGCGAG-1	Not CMV-reactive	0.711162
Sample1A_ATTTCTGAGGCTATCT-1	Not CMV-reactive	0.635014
Sample1A_ATTTCTGCAAGCGCTC-1	Not CMV-reactive	0.363417
Sample1A_ATTTCTGGTACATCCA-1	Not CMV-reactive	0.449657
Sample1A_CAACCTCCACGCATCG-1	Not CMV-reactive	0.738452
Sample1A_CAACTAGGTGCTTCTC-1	Not CMV-reactive	0.633369
Sample1A_CAAGATCGTACCGTTA-1	Not CMV-reactive	0.629302
Sample1A_CAAGATCGTTCCGTCT-1	Not CMV-reactive	0.642031
Sample1A_CAAGGCCAGGCATTGG-1	Not CMV-reactive	0.694578
Sample1A_CAAGGCCAGTGCTGCC-1	Not CMV-reactive	0.585876
Sample1A_CAAGGCCCAAAGAATC-1	Not CMV-reactive	0.702039
Sample1A_CAAGTTGAGATGTTAG-1	Not CMV-reactive	0.663225
Sample1A_CAAGTTGCACATTCGA-1	Not CMV-reactive	0.476388
Sample1A_CAAGTTGCAGACGTAG-1	Not CMV-reactive	0.664835
Sample1A_CACAAACAGATACACA-1	Not CMV-reactive	0.662735
Sample1A_CACAAACAGCGGATCA-1	Not CMV-reactive	0.488121
Sample1A_CACAAACCAGTAAGAT-1	Putative CMV clone	0.502069
Sample1A_CACAAACCATGCAACT-1	Putative CMV clone	0.576434
Sample1A_CACACAAAGCCTTGAT-1	Not CMV-reactive	0.608809
Sample1A_CACACAACATACGCTA-1	Not CMV-reactive	0.558576
Sample1A_CACACCTCACTCTGTC-1	Not CMV-reactive	0.411055
Sample1A_CACACCTGTTAGGGTG-1	Not CMV-reactive	0.435157
Sample1A_CACAGGCGTTATTCTC-1	Not CMV-reactive	0.630393
Sample1A_CACAGGCTCTTACCGC-1	Not CMV-reactive	0.566396
Sample1A_CACAGTAGTAAAGGAG-1	Not CMV-reactive	0.601083
Sample1A_CACAGTAGTCAACTGT-1	Not CMV-reactive	0.711255
Sample1A_CACATAGTCTACCTGC-1	Not CMV-reactive	0.640568
Sample1A_CACATTTAGATCTGCT-1	Not CMV-reactive	0.636617
Sample1A_CACATTTTCTCACATT-1	Not CMV-reactive	0.550515
Sample1A_CACCACTAGACTCGGA-1	Not CMV-reactive	0.634097
Sample1A_CACCACTCAAATTGCC-1	Not CMV-reactive	0.477547
Sample1A_CACCAGGAGAGCCCAA-1	Not CMV-reactive	0.551058
Sample1A_CACCAGGGTACAGACG-1	Not CMV-reactive	0.605821
Sample1A_CACCAGGTCATGTGGT-1	Not CMV-reactive	0.554546
Sample1A_CACCTTGAGAGAGCTC-1	Not CMV-reactive	0.715764
Sample1A_CACTCCAAGAGTACCG-1	Not CMV-reactive	0.685172
Sample1A_CACTCCAAGGTGATTA-1	Putative CMV clone	0.309252
Sample1A_CACTCCATCATGTCCC-1	Not CMV-reactive	0.526345
Sample1A_CAGAATCAGTCGCCGT-1	Not CMV-reactive	0.618562
Sample1A_CAGAATCCACGAGGTA-1	Not CMV-reactive	0.563114
Sample1A_CAGAATCGTAGCGTGA-1	Not CMV-reactive	0.607127
Sample1A_CAGAATCGTCATATCG-1	Not CMV-reactive	0.527615
Sample1A_CAGAATCGTGGCGAAT-1	Not CMV-reactive	0.56427
Sample1A_CAGAATCGTTTGACAC-1	Not CMV-reactive	0.543431
Sample1A_CAGAATCTCTAGCACA-1	Not CMV-reactive	0.637281
Sample1A_CAGAGAGCAAAGTGCG-1	Not CMV-reactive	0.503827
Sample1A_CAGAGAGCACAGCCCA-1	Not CMV-reactive	0.488631
Sample1A_CAGATCAAGCCACGCT-1	Not CMV-reactive	0.483909
Sample1A_CAGATCAGTCCAGTTA-1	Not CMV-reactive	0.62379
Sample1A_CAGCAGCGTCATACTG-1	Putative CMV clone	0.639053
Sample1A_CAGCATAAGATAGCAT-1	Not CMV-reactive	0.658852
Sample1A_CAGCATAAGCTATGCT-1	Not CMV-reactive	0.554662
Sample1A_CAGCATACACGGCGTT-1	Not CMV-reactive	0.569904
Sample1A_CAGCCGACAGCTGCTG-1	Not CMV-reactive	0.534897
Sample1A_CAGCCGACATGTAGTC-1	Not CMV-reactive	0.535808
Sample1A_CAGCCGAGTCATCCCT-1	Not CMV-reactive	0.526586
Sample1A_CAGCGACCAAGGTTTC-1	Not CMV-reactive	0.695777
Sample1A_CAGCGACCATCCCACT-1	Putative CMV clone	0.448732
Sample1A_CAGCGACTCCAAACAC-1	Not CMV-reactive	0.609286
Sample1A_CAGCTAAAGGGTGTGT-1	Not CMV-reactive	0.615091
Sample1A_CAGCTAAGTAAGTGTA-1	Not CMV-reactive	0.586992
Sample1A_CAGCTGGAGGTCATCT-1	Not CMV-reactive	0.522963
Sample1A_CAGCTGGCACTTCGAA-1	Not CMV-reactive	0.678616
Sample1A_CAGCTGGTCCGTACAA-1	Not CMV-reactive	0.632872
Sample1A_CAGGTGCAGGCTAGGT-1	Not CMV-reactive	0.557176
Sample1A_CAGGTGCTCCAGAGGA-1	Not CMV-reactive	0.560905
Sample1A_CAGTAACAGAAAGTGG-1	Not CMV-reactive	0.606488
Sample1A_CAGTAACGTTTGTTGG-1	Not CMV-reactive	0.42219
Sample1A_CAGTCCTCAAGACGTG-1	Not CMV-reactive	0.606248
Sample1A_CAGTCCTGTCGTCTTC-1	Not CMV-reactive	0.682189
Sample1A_CAGTCCTTCCAACCAA-1	Putative CMV clone	0.618623
Sample1A_CAGTCCTTCTTCCTTC-1	Not CMV-reactive	0.685667
Sample1A_CATATTCGTGCCTGCA-1	Not CMV-reactive	0.623941
Sample1A_CATATTCTCGCTTGTC-1	Not CMV-reactive	0.544781
Sample1A_CATATTCTCTCTAAGG-1	Putative CMV clone	0.677706
Sample1A_CATCAAGAGCACCGTC-1	Not CMV-reactive	0.560131
Sample1A_CATCAAGGTCTGCGGT-1	Not CMV-reactive	0.636135
Sample1A_CATCAGACACCTGGTG-1	Not CMV-reactive	0.546268
Sample1A_CATCAGATCTTATCTG-1	Not CMV-reactive	0.74834
Sample1A_CATCCACTCATAACCG-1	Not CMV-reactive	0.69196
Sample1A_CATCCACTCGTACGGC-1	Not CMV-reactive	0.724265
Sample1A_CATCGAAAGAAGCCCA-1	Not CMV-reactive	0.589471
Sample1A_CATCGAAAGTGCAAGC-1	Not CMV-reactive	0.492703
Sample1A_CATCGAAGTGTTGGGA-1	Not CMV-reactive	0.476566
Sample1A_CATCGAATCAGCAACT-1	Not CMV-reactive	0.641555
Sample1A_CATCGAATCTCACATT-1	Not CMV-reactive	0.640733
Sample1A_CATCGGGAGATATACG-1	Not CMV-reactive	0.586274
Sample1A_CATCGGGCATATACGC-1	Not CMV-reactive	0.581188
Sample1A_CATCGGGGTTTACTCT-1	Not CMV-reactive	0.580366
Sample1A_CATCGGGTCATCATTC-1	Not CMV-reactive	0.608364
Sample1A_CATGACAAGGAACTGC-1	Not CMV-reactive	0.485453
Sample1A_CATGACATCCATTCTA-1	Not CMV-reactive	0.568775
Sample1A_CATGGCGAGTTTGCGT-1	Not CMV-reactive	0.631961
Sample1A_CATGGCGGTAAGTGGC-1	Not CMV-reactive	0.685414
Sample1A_CATGGCGTCTCCAACC-1	Not CMV-reactive	0.552003
Sample1A_CATTATCCACGGTGTC-1	Not CMV-reactive	0.517024
Sample1A_CATTATCGTTGTTTGG-1	Not CMV-reactive	0.704257
Sample1A_CATTCGCAGGTCGGAT-1	Putative CMV clone	0.319421
Sample1A_CATTCGCGTGCCTGCA-1	Not CMV-reactive	0.732645
Sample1A_CCAATCCAGAAGGGTA-1	Not CMV-reactive	0.70597
Sample1A_CCAATCCAGTAGCCGA-1	Not CMV-reactive	0.735501
Sample1A_CCAATCCCAAACGTGG-1	Not CMV-reactive	0.481693
Sample1A_CCAATCCCAAGCCGCT-1	Not CMV-reactive	0.566309
Sample1A_CCAATCCGTATATGAG-1	Putative CMV clone	0.57046
Sample1A_CCACCTACACGCGAAA-1	Not CMV-reactive	0.463412
Sample1A_CCACCTACAGTTAACC-1	Not CMV-reactive	0.476961
Sample1A_CCACCTATCCAGAGGA-1	Not CMV-reactive	0.58832
Sample1A_CCACCTATCGATAGAA-1	Not CMV-reactive	0.151398
Sample1A_CCACCTATCGTTGCCT-1	Not CMV-reactive	0.30123
Sample1A_CCACCTATCTACCAGA-1	Not CMV-reactive	0.562954
Sample1A_CCACGGAAGTCAAGCG-1	Not CMV-reactive	0.501983
Sample1A_CCACTACAGAGCTTCT-1	Not CMV-reactive	0.625598
Sample1A_CCACTACAGCACCGCT-1	Not CMV-reactive	0.705574
Sample1A_CCACTACCACAAGCCC-1	Not CMV-reactive	0.644681
Sample1A_CCACTACGTGAAATCA-1	Putative CMV clone	0.522764
Sample1A_CCACTACTCAAACCGT-1	Not CMV-reactive	0.60058
Sample1A_CCACTACTCCGCGGTA-1	Not CMV-reactive	0.63299
Sample1A_CCAGCGAAGACACTAA-1	Not CMV-reactive	0.430031
Sample1A_CCAGCGAGTGGCAAAC-1	Not CMV-reactive	0.499232
Sample1A_CCAGCGATCGTTACAG-1	Not CMV-reactive	0.584224
Sample1A_CCATGTCCAACCGCCA-1	Not CMV-reactive	0.626409
Sample1A_CCATGTCCACCGGAAA-1	Not CMV-reactive	0.653452
Sample1A_CCATGTCTCGAGCCCA-1	Not CMV-reactive	0.477455
Sample1A_CCATTCGAGGGATGGG-1	Not CMV-reactive	0.404173
Sample1A_CCATTCGGTAGAGTGC-1	Not CMV-reactive	0.42799
Sample1A_CCCAATCGTACTTAGC-1	Not CMV-reactive	0.638811
Sample1A_CCCAGTTCAGCCTTTC-1	Putative CMV clone	0.595966
Sample1A_CCCAGTTCATCGTCGG-1	Not CMV-reactive	0.621816
Sample1A_CCCAGTTGTCCGTGAC-1	Not CMV-reactive	0.683419
Sample1A_CCCAGTTTCTGTACGA-1	Not CMV-reactive	0.535273
Sample1A_CCGGGATGTCCGACGT-1	Not CMV-reactive	0.348008
Sample1A_CCGGTAGGTCATATGC-1	Not CMV-reactive	0.535752
Sample1A_CCGGTAGTCAGTTAGC-1	Not CMV-reactive	0.604562
Sample1A_CCGTACTTCAGATAAG-1	Not CMV-reactive	0.648699
Sample1A_CCGTGGAAGGGATCTG-1	Not CMV-reactive	0.786472
Sample1A_CCGTGGAGTACTCAAC-1	Not CMV-reactive	0.656942
Sample1A_CCGTGGATCACTTATC-1	Not CMV-reactive	0.31895
Sample1A_CCGTTCACACCGAATT-1	Not CMV-reactive	0.585606
Sample1A_CCGTTCATCTGCTGTC-1	Not CMV-reactive	0.497775
Sample1A_CCTAAAGAGAATTCCC-1	Not CMV-reactive	0.526886
Sample1A_CCTAAAGAGCGTGTCC-1	Not CMV-reactive	0.124519
Sample1A_CCTAAAGAGGAGCGAG-1	Putative CMV clone	0.479811
Sample1A_CCTAAAGGTGGACGAT-1	Not CMV-reactive	0.677801
Sample1A_CCTAAAGTCGGAATCT-1	Not CMV-reactive	0.530963
Sample1A_CCTACACAGTATCGAA-1	Not CMV-reactive	0.626368
Sample1A_CCTACACTCCCAACGG-1	Not CMV-reactive	0.700027
Sample1A_CCTACCAAGAGCTATA-1	Not CMV-reactive	0.598827
Sample1A_CCTACCAAGATATGGT-1	Not CMV-reactive	0.616089
Sample1A_CCTACCAGTTCGCTAA-1	Not CMV-reactive	0.466739
Sample1A_CCTAGCTAGAAACGAG-1	Not CMV-reactive	0.54409
Sample1A_CCTAGCTAGAAAGTGG-1	Not CMV-reactive	0.599822
Sample1A_CCTAGCTCAACGCACC-1	Not CMV-reactive	0.705501
Sample1A_CCTAGCTGTACCGTTA-1	Not CMV-reactive	0.525607
Sample1A_CCTAGCTTCATTATCC-1	Putative CMV clone	0.643373
Sample1A_CCTATTACAGCCAGAA-1	Putative CMV clone	0.411435
Sample1A_CCTATTAGTCTGATCA-1	Not CMV-reactive	0.671364
Sample1A_CCTCTGACAAACCCAT-1	Not CMV-reactive	0.305627
Sample1A_CCTCTGAGTGTCCTCT-1	Not CMV-reactive	0.542242
Sample1A_CCTTACGAGATGTAAC-1	Not CMV-reactive	0.707281
Sample1A_CCTTACGAGCTAACAA-1	Not CMV-reactive	0.468309
Sample1A_CCTTACGAGTTACGGG-1	Not CMV-reactive	0.611102
Sample1A_CCTTACGCATCGGGTC-1	Not CMV-reactive	0.571624
Sample1A_CCTTACGCATGTCGAT-1	Not CMV-reactive	0.665913
Sample1A_CCTTACGGTACTTGAC-1	Not CMV-reactive	0.736232
Sample1A_CCTTACGGTGGCAAAC-1	Not CMV-reactive	0.588454
Sample1A_CCTTCCCAGCTCCCAG-1	Not CMV-reactive	0.676989
Sample1A_CCTTCGAAGTATCGAA-1	Not CMV-reactive	0.485616
Sample1A_CCTTTCTAGTAGCGGT-1	Not CMV-reactive	0.57717
Sample1A_CCTTTCTTCAGAAATG-1	Not CMV-reactive	0.621681
Sample1A_CCTTTCTTCATTGCGA-1	Putative CMV clone	0.546861
Sample1A_CGAACATAGTCAATAG-1	Not CMV-reactive	0.625657
Sample1A_CGAACATCAGATCTGT-1	Not CMV-reactive	0.451564
Sample1A_CGAACATGTGACAAAT-1	Not CMV-reactive	0.477352
Sample1A_CGAACATTCAGTTCGA-1	Not CMV-reactive	0.687467
Sample1A_CGAATGTAGGGCTTGA-1	Not CMV-reactive	0.621727
Sample1A_CGAATGTAGTATGACA-1	Not CMV-reactive	0.592969
Sample1A_CGAATGTTCATTGCGA-1	Not CMV-reactive	0.603749
Sample1A_CGAATGTTCCAAACAC-1	Not CMV-reactive	0.561016
Sample1A_CGACCTTAGTGCGATG-1	Putative CMV clone	0.575074
Sample1A_CGACCTTCAATAAGCA-1	Not CMV-reactive	0.67398
Sample1A_CGACCTTGTCCGTCAG-1	Not CMV-reactive	0.572888
Sample1A_CGACTTCCAATCAGAA-1	Not CMV-reactive	0.592494
Sample1A_CGACTTCTCTATGTGG-1	Not CMV-reactive	0.554196
Sample1A_CGAGAAGTCCCATTTA-1	Not CMV-reactive	0.540324
Sample1A_CGAGAAGTCCTGTACC-1	Not CMV-reactive	0.548251
Sample1A_CGAGCACTCGCAGGCT-1	Not CMV-reactive	0.562893
Sample1A_CGAGCCACACATTTCT-1	Not CMV-reactive	0.645841
Sample1A_CGAGCCATCCCTCTTT-1	Not CMV-reactive	0.609507
Sample1A_CGATCGGAGCTAGTTC-1	Putative CMV clone	0.404689
Sample1A_CGATCGGTCTCGCTTG-1	Not CMV-reactive	0.528471
Sample1A_CGATGGCAGCGATCCC-1	Not CMV-reactive	0.53872
Sample1A_CGATGGCGTACCATCA-1	Putative CMV clone	0.579483
Sample1A_CGATGGCTCTTGACGA-1	Not CMV-reactive	0.653589
Sample1A_CGATGTACAGGGAGAG-1	Not CMV-reactive	0.509908
Sample1A_CGATGTAGTGGTACAG-1	Putative CMV clone	0.64471
Sample1A_CGATGTATCCCGACTT-1	Not CMV-reactive	0.694714
Sample1A_CGATTGACAGTGGAGT-1	Not CMV-reactive	0.681092
Sample1A_CGATTGACATGTAAGA-1	Not CMV-reactive	0.590411
Sample1A_CGATTGATCCAGAAGG-1	Not CMV-reactive	0.626871
Sample1A_CGATTGATCGATCCCT-1	Not CMV-reactive	0.516069
Sample1A_CGCCAAGAGCTAGTCT-1	Not CMV-reactive	0.484304
Sample1A_CGCCAAGGTCGGCACT-1	Not CMV-reactive	0.494889
Sample1A_CGCCAAGGTCTCTTAT-1	Not CMV-reactive	0.578976
Sample1A_CGCCAAGGTGGTCCGT-1	Not CMV-reactive	0.589252
Sample1A_CGCCAAGTCCCTCAGT-1	Not CMV-reactive	0.678208
Sample1A_CGCGGTACAAACCCAT-1	Not CMV-reactive	0.558029
Sample1A_CGCGGTACATGCATGT-1	Not CMV-reactive	0.409016
Sample1A_CGCGTTTTCCATTCTA-1	Not CMV-reactive	0.454149
Sample1A_CGCGTTTTCTACCTGC-1	Not CMV-reactive	0.620572
Sample1A_CGCTATCAGGATATAC-1	Not CMV-reactive	0.521541
Sample1A_CGCTGGACAATAACGA-1	Not CMV-reactive	0.636543
Sample1A_CGCTGGAGTCTGCGGT-1	Not CMV-reactive	0.608181
Sample1A_CGCTGGAGTGAAATCA-1	Not CMV-reactive	0.691611
Sample1A_CGCTGGATCATAAAGG-1	Not CMV-reactive	0.698154
Sample1A_CGCTGGATCTTCTGGC-1	Not CMV-reactive	0.444446
Sample1A_CGCTTCAAGCTAACTC-1	Not CMV-reactive	0.573346
Sample1A_CGCTTCAGTCTAGTGT-1	Not CMV-reactive	0.590559
Sample1A_CGCTTCATCTGATTCT-1	Not CMV-reactive	0.574198
Sample1A_CGCTTCATCTTCGAGA-1	Not CMV-reactive	0.668311
Sample1A_CGGACGTGTGCACGAA-1	Not CMV-reactive	0.718142
Sample1A_CGGACGTGTGTTGAGG-1	Not CMV-reactive	0.61773
Sample1A_CGGACGTGTTACAGAA-1	Not CMV-reactive	0.623589
Sample1A_CGGACTGCATAGAAAC-1	Not CMV-reactive	0.603061
Sample1A_CGGAGCTCAGGCGATA-1	Not CMV-reactive	0.542654
Sample1A_CGGAGCTCATGACGGA-1	Putative CMV clone	0.647463
Sample1A_CGGAGTCGTACACCGC-1	Not CMV-reactive	0.536733
Sample1A_CGGAGTCGTCTGCAAT-1	Not CMV-reactive	0.582644
Sample1A_CGGAGTCTCGCCGTGA-1	Not CMV-reactive	0.442227
Sample1A_CGGCTAGCACGTCAGC-1	Not CMV-reactive	0.533314
Sample1A_CGGCTAGTCGAGCCCA-1	Not CMV-reactive	0.583221
Sample1A_CGGGTCAAGACGACGT-1	Not CMV-reactive	0.461735
Sample1A_CGGGTCAAGCGTAATA-1	Not CMV-reactive	0.229523
Sample1A_CGGTTAAAGAGTTGGC-1	Not CMV-reactive	0.535704
Sample1A_CGTAGGCAGCCAGGAT-1	Not CMV-reactive	0.545181
Sample1A_CGTAGGCAGCCCAGCT-1	Not CMV-reactive	0.666722
Sample1A_CGTAGGCAGTTCCACA-1	Not CMV-reactive	0.479315
Sample1A_CGTCACTGTACATCCA-1	Not CMV-reactive	0.62921
Sample1A_CGTCACTGTCTAACGT-1	Not CMV-reactive	0.667575
Sample1A_CGTCAGGCAGTATCTG-1	Not CMV-reactive	0.648573
Sample1A_CGTCCATTCCGCGGTA-1	Putative CMV clone	0.560928
Sample1A_CGTCCATTCTCAAGTG-1	Not CMV-reactive	0.732487
Sample1A_CGTGAGCAGAAACCAT-1	Not CMV-reactive	0.646378
Sample1A_CGTGAGCTCTGCAGTA-1	Not CMV-reactive	0.579046
Sample1A_CGTGAGCTCTGGAGCC-1	Not CMV-reactive	0.274585
Sample1A_CGTGTAAAGAAAGTGG-1	Not CMV-reactive	0.644884
Sample1A_CGTGTAAAGCTACCTA-1	Not CMV-reactive	0.466529
Sample1A_CGTGTAACAATCGGTT-1	Not CMV-reactive	0.474265
Sample1A_CGTGTAACATGAACCT-1	Not CMV-reactive	0.452006
Sample1A_CGTGTAAGTGGCGAAT-1	Not CMV-reactive	0.52459
Sample1A_CGTGTAAGTGGTGTAG-1	Not CMV-reactive	0.385847
Sample1A_CGTGTAATCATGCTCC-1	Putative CMV clone	0.359192
Sample1A_CGTGTAATCCTCGCAT-1	Not CMV-reactive	0.399441
Sample1A_CGTGTCTGTAAGGGAA-1	Not CMV-reactive	0.58905
Sample1A_CGTTAGAAGAACTCGG-1	Not CMV-reactive	0.580975
Sample1A_CGTTAGAAGTCCAGGA-1	Not CMV-reactive	0.62393
Sample1A_CGTTAGACAACTGCGC-1	Not CMV-reactive	0.726099
Sample1A_CGTTAGAGTATGAATG-1	Not CMV-reactive	0.670865
Sample1A_CGTTAGAGTTAGATGA-1	Not CMV-reactive	0.256787
Sample1A_CGTTAGATCATCGGAT-1	Not CMV-reactive	0.497512
Sample1A_CGTTCTGAGGAATGGA-1	Not CMV-reactive	0.225315
Sample1A_CGTTCTGCACAGACAG-1	Not CMV-reactive	0.605705
Sample1A_CGTTCTGCAGTCAGAG-1	Not CMV-reactive	0.556593
Sample1A_CGTTCTGTCACCACCT-1	Not CMV-reactive	0.477029
Sample1A_CGTTGGGCATCCCACT-1	Not CMV-reactive	0.668089
Sample1A_CGTTGGGTCCCATTTA-1	Not CMV-reactive	0.368682
Sample1A_CTAACTTGTCATGCCG-1	Not CMV-reactive	0.509005
Sample1A_CTAAGACTCCGTTGCT-1	Not CMV-reactive	0.610958
Sample1A_CTAAGACTCGCCGTGA-1	Not CMV-reactive	0.548845
Sample1A_CTACACCAGCGATGAC-1	Not CMV-reactive	0.590881
Sample1A_CTACACCGTTACGGAG-1	Not CMV-reactive	0.582095
Sample1A_CTACACCTCTCGAGTA-1	Putative CMV clone	0.615494
Sample1A_CTACATTGTCTCATCC-1	Not CMV-reactive	0.545305
Sample1A_CTACCCACAAGCGTAG-1	Not CMV-reactive	0.544554
Sample1A_CTACCCATCTGCAGTA-1	Not CMV-reactive	0.47951
Sample1A_CTAGAGTAGAATTCCC-1	Not CMV-reactive	0.520775
Sample1A_CTAGAGTGTGGGTATG-1	Not CMV-reactive	0.574862
Sample1A_CTAGAGTGTGTTTGGT-1	Not CMV-reactive	0.554409
Sample1A_CTAGAGTTCCCATTAT-1	Not CMV-reactive	0.380151
Sample1A_CTAGCCTCACATCCAA-1	Not CMV-reactive	0.591787
Sample1A_CTAGCCTTCCCTAACC-1	Not CMV-reactive	0.690012
Sample1A_CTAGTGAAGCACAGGT-1	Putative CMV clone	0.58572
Sample1A_CTAGTGAAGTTCGATC-1	Putative CMV clone	0.531365
Sample1A_CTAGTGACATTCACTT-1	Not CMV-reactive	0.678932
Sample1A_CTAGTGACATTGGGCC-1	Not CMV-reactive	0.563738
Sample1A_CTCACACCATTCACTT-1	Putative CMV clone	0.670349
Sample1A_CTCAGAAAGGCTATCT-1	Not CMV-reactive	0.625379
Sample1A_CTCAGAACACAGCCCA-1	Not CMV-reactive	0.632571
Sample1A_CTCAGAATCAGTGTTG-1	Not CMV-reactive	0.677428
Sample1A_CTCAGAATCCTGCCAT-1	Not CMV-reactive	0.618833
Sample1A_CTCATTAGTGTCGCTG-1	Not CMV-reactive	0.26627
Sample1A_CTCCTAGCAGCTTAAC-1	Not CMV-reactive	0.672006
Sample1A_CTCCTAGTCATCGCTC-1	Not CMV-reactive	0.743169
Sample1A_CTCCTAGTCCAGTATG-1	Not CMV-reactive	0.695298
Sample1A_CTCCTAGTCTATCCTA-1	Not CMV-reactive	0.688843
Sample1A_CTCGAAACAAAGCGGT-1	Not CMV-reactive	0.551423
Sample1A_CTCGAAACACACCGCA-1	Not CMV-reactive	0.700824
Sample1A_CTCGAAAGTTAAGAAC-1	Not CMV-reactive	0.547317
Sample1A_CTCGAGGAGGTGCACA-1	Not CMV-reactive	0.539846
Sample1A_CTCGGAGAGAACTCGG-1	Not CMV-reactive	0.646864
Sample1A_CTCGGAGTCTGCTGTC-1	Not CMV-reactive	0.448483
Sample1A_CTCGGGAGTCACACGC-1	Not CMV-reactive	0.520906
Sample1A_CTCGGGATCCCTCAGT-1	Not CMV-reactive	0.486294
Sample1A_CTCGTACAGAGAACAG-1	Not CMV-reactive	0.401841
Sample1A_CTCGTACAGCTAGGCA-1	Not CMV-reactive	0.580894
Sample1A_CTCGTACGTATGCTTG-1	Not CMV-reactive	0.554217
Sample1A_CTCGTACGTTCCACTC-1	Putative CMV clone	0.636021
Sample1A_CTCGTCAAGACCACGA-1	Not CMV-reactive	0.264733
Sample1A_CTCGTCACATCGTCGG-1	Not CMV-reactive	0.339479
Sample1A_CTCGTCAGTAACGCGA-1	Not CMV-reactive	0.676275
Sample1A_CTCTAATCATCCTAGA-1	Not CMV-reactive	0.634654
Sample1A_CTCTAATTCCATGCTC-1	Not CMV-reactive	0.53357
Sample1A_CTCTACGAGCGTTTAC-1	Not CMV-reactive	0.317769
Sample1A_CTCTACGGTTACGACT-1	Not CMV-reactive	0.711041
Sample1A_CTCTGGTTCTCTGAGA-1	Not CMV-reactive	0.56216
Sample1A_CTGAAACAGGGTATCG-1	Not CMV-reactive	0.687058
Sample1A_CTGAAGTCACTTCTGC-1	Not CMV-reactive	0.560659
Sample1A_CTGAAGTGTACGAAAT-1	Not CMV-reactive	0.479621
Sample1A_CTGAAGTTCATGCTCC-1	Not CMV-reactive	0.442104
Sample1A_CTGATAGAGTTCGCAT-1	Not CMV-reactive	0.518339
Sample1A_CTGATAGGTAATAGCA-1	Not CMV-reactive	0.664535
Sample1A_CTGATAGGTCCCTACT-1	Not CMV-reactive	0.541713
Sample1A_CTGATAGTCGTCACGG-1	Not CMV-reactive	0.572634
Sample1A_CTGATCCAGCTTATCG-1	Not CMV-reactive	0.653644
Sample1A_CTGATCCGTAAACGCG-1	Not CMV-reactive	0.560683
Sample1A_CTGCCTAAGGGTCGAT-1	Not CMV-reactive	0.667747
Sample1A_CTGCCTAAGTGAACGC-1	Not CMV-reactive	0.672854
Sample1A_CTGCGGAAGATAGGAG-1	Putative CMV clone	0.685661
Sample1A_CTGCGGACAGGGTATG-1	Not CMV-reactive	0.47004
Sample1A_CTGCGGAGTTCGCGAC-1	Not CMV-reactive	0.669854
Sample1A_CTGCGGATCTACTTAC-1	Not CMV-reactive	0.371443
Sample1A_CTGCTGTCACAAGTAA-1	Not CMV-reactive	0.286766
Sample1A_CTGCTGTCACGACGAA-1	Not CMV-reactive	0.669917
Sample1A_CTGGTCTCACGCATCG-1	Not CMV-reactive	0.72917
Sample1A_CTGGTCTGTCCATCCT-1	Not CMV-reactive	0.634497
Sample1A_CTGGTCTTCACGCGGT-1	Not CMV-reactive	0.629055
Sample1A_CTGTGCTGTCACACGC-1	Not CMV-reactive	0.6099
Sample1A_CTGTGCTGTTCAACCA-1	Not CMV-reactive	0.663255
Sample1A_CTGTGCTTCTGTTGAG-1	Not CMV-reactive	0.654805
Sample1A_CTGTTTAAGTGCGATG-1	Putative CMV clone	0.552017
Sample1A_CTTAACTAGTAAGTAC-1	Not CMV-reactive	0.396645
Sample1A_CTTAACTGTTCAGCGC-1	Not CMV-reactive	0.540308
Sample1A_CTTACCGCACACCGCA-1	Not CMV-reactive	0.69465
Sample1A_CTTAGGAAGAAGGTTT-1	Not CMV-reactive	0.51749
Sample1A_CTTAGGAAGCCAGAAC-1	Not CMV-reactive	0.694045
Sample1A_CTTAGGACATCCAACA-1	Not CMV-reactive	0.626979
Sample1A_CTTAGGATCCTATGTT-1	Not CMV-reactive	0.509202
Sample1A_CTTAGGATCTCGGACG-1	Not CMV-reactive	0.387483
Sample1A_CTTCTCTCACCTTGTC-1	Not CMV-reactive	0.628362
Sample1A_CTTGGCTGTAAACACA-1	Putative CMV clone	0.692477
Sample1A_CTTTGCGAGAGGTAGA-1	Not CMV-reactive	0.425279
Sample1A_CTTTGCGTCGGATGGA-1	Not CMV-reactive	0.427631
Sample1A_GAAACTCGTTTGTTGG-1	Not CMV-reactive	0.439621
Sample1A_GAAATGAAGCCAGGAT-1	Not CMV-reactive	0.434024
Sample1A_GAAATGAGTTTCGCTC-1	Not CMV-reactive	0.428439
Sample1A_GAACATCTCACCGGGT-1	Not CMV-reactive	0.30105
Sample1A_GAACCTAGTGCGCTTG-1	Not CMV-reactive	0.295621
Sample1A_GAACGGAAGCATGGCA-1	Not CMV-reactive	0.574632
Sample1A_GAACGGAAGGACTGGT-1	Not CMV-reactive	0.329389
Sample1A_GAACGGAAGTCTCGGC-1	Not CMV-reactive	0.601531
Sample1A_GAACGGACAGAGTGTG-1	Not CMV-reactive	0.509699
Sample1A_GAACGGATCGGACAAG-1	Not CMV-reactive	0.468616
Sample1A_GAAGCAGAGACATAAC-1	Not CMV-reactive	0.593771
Sample1A_GAAGCAGAGGGTTTCT-1	Not CMV-reactive	0.526831
Sample1A_GAATAAGCAGATAATG-1	Not CMV-reactive	0.654951
Sample1A_GAATGAAAGCGAGAAA-1	Not CMV-reactive	0.557846
Sample1A_GAATGAACAGTGAGTG-1	Not CMV-reactive	0.654939
Sample1A_GACACGCCATTTGCTT-1	Not CMV-reactive	0.591507
Sample1A_GACAGAGAGCGAAGGG-1	Not CMV-reactive	0.621286
Sample1A_GACAGAGCAAGCCCAC-1	Not CMV-reactive	0.653971
Sample1A_GACAGAGGTAAACCTC-1	Not CMV-reactive	0.453106
Sample1A_GACAGAGGTTATCCGA-1	Not CMV-reactive	0.641327
Sample1A_GACCAATCAACACGCC-1	Not CMV-reactive	0.612393
Sample1A_GACCAATCACATCTTT-1	Not CMV-reactive	0.544077
Sample1A_GACCAATGTCTGCGGT-1	Not CMV-reactive	0.492001
Sample1A_GACCAATTCACCGTAA-1	Not CMV-reactive	0.558967
Sample1A_GACCAATTCCGCGCAA-1	Not CMV-reactive	0.564563
Sample1A_GACCTGGCAAGCCATT-1	Not CMV-reactive	0.557058
Sample1A_GACCTGGGTGAGCGAT-1	Not CMV-reactive	0.558519
Sample1A_GACGCGTAGCGTAATA-1	Not CMV-reactive	0.630494
Sample1A_GACGGCTAGTGGTAAT-1	Not CMV-reactive	0.684063
Sample1A_GACGGCTCATGAAGTA-1	Not CMV-reactive	0.458351
Sample1A_GACGGCTTCAGGCCCA-1	Not CMV-reactive	0.54971
Sample1A_GACGTGCAGCTGCGAA-1	Not CMV-reactive	0.569721
Sample1A_GACGTTAAGGGTGTTG-1	Not CMV-reactive	0.772637
Sample1A_GACGTTAGTGAGCGAT-1	Not CMV-reactive	0.591248
Sample1A_GACGTTATCGCCTGTT-1	Not CMV-reactive	0.50526
Sample1A_GACTAACGTTGATTCG-1	Not CMV-reactive	0.664527
Sample1A_GACTAACTCACCATAG-1	Not CMV-reactive	0.25969
Sample1A_GACTAACTCCTACAGA-1	Not CMV-reactive	0.534033
Sample1A_GACTACAAGTCACGCC-1	Not CMV-reactive	0.568216
Sample1A_GACTACAAGTGTACTC-1	Not CMV-reactive	0.453126
Sample1A_GACTACAGTCCGAATT-1	Not CMV-reactive	0.64046
Sample1A_GACTACAGTGATAAAC-1	Not CMV-reactive	0.670086
Sample1A_GACTGCGAGAGGACGG-1	Putative CMV clone	0.575199
Sample1A_GACTGCGCACACGCTG-1	Not CMV-reactive	0.661584
Sample1A_GACTGCGCAGTACACT-1	Not CMV-reactive	0.565508
Sample1A_GACTGCGTCGATGAGG-1	Not CMV-reactive	0.467559
Sample1A_GAGCAGAGTATATCCG-1	Not CMV-reactive	0.701227
Sample1A_GAGCAGATCTCCGGTT-1	Not CMV-reactive	0.4584
Sample1A_GAGCAGATCTGTCTAT-1	Not CMV-reactive	0.66998
Sample1A_GAGGTGACAGCTATTG-1	Not CMV-reactive	0.578232
Sample1A_GAGGTGACATGGTCAT-1	Not CMV-reactive	0.219012
Sample1A_GAGGTGATCCTTGGTC-1	Not CMV-reactive	0.536297
Sample1A_GAGTCCGAGCAGGTCA-1	Not CMV-reactive	0.476067
Sample1A_GATCGATAGTTACCCA-1	Not CMV-reactive	0.651395
Sample1A_GATCGATGTTACGCGC-1	Not CMV-reactive	0.614834
Sample1A_GATCGATTCACGACTA-1	Not CMV-reactive	0.515938
Sample1A_GATCGATTCCTGCTTG-1	Not CMV-reactive	0.572101
Sample1A_GATCGCGGTGATAAGT-1	Not CMV-reactive	0.632615
Sample1A_GATCGCGTCTCCAGGG-1	Not CMV-reactive	0.647452
Sample1A_GATCGTACACCAGATT-1	Not CMV-reactive	0.580805
Sample1A_GATCGTACATCCCATC-1	Putative CMV clone	0.511614
Sample1A_GATCGTACATGGTTGT-1	Not CMV-reactive	0.62759
Sample1A_GATCTAGAGATGTGTA-1	Not CMV-reactive	0.615825
Sample1A_GATCTAGAGGCCCGTT-1	Not CMV-reactive	0.690016
Sample1A_GATCTAGCACCTGGTG-1	Not CMV-reactive	0.711732
Sample1A_GATCTAGTCTCGGACG-1	Not CMV-reactive	0.651544
Sample1A_GATGAGGGTGATAAAC-1	Not CMV-reactive	0.658901
Sample1A_GATGAGGTCATCATTC-1	Not CMV-reactive	0.536874
Sample1A_GATGAGGTCGCTTAGA-1	Not CMV-reactive	0.258755
Sample1A_GATTCAGAGAGACTAT-1	Not CMV-reactive	0.557989
Sample1A_GATTCAGCAATAGCAA-1	Putative CMV clone	0.587085
Sample1A_GATTCAGCACTGTGTA-1	Not CMV-reactive	0.387694
Sample1A_GATTCAGTCCCATTAT-1	Not CMV-reactive	0.300692
Sample1A_GATTCAGTCTTACCTA-1	Not CMV-reactive	0.699764
Sample1A_GCAAACTCAAACGTGG-1	Not CMV-reactive	0.657504
Sample1A_GCAAACTTCACATGCA-1	Not CMV-reactive	0.536577
Sample1A_GCAAACTTCAGGTTCA-1	Not CMV-reactive	0.458426
Sample1A_GCAAACTTCGCTTGTC-1	Not CMV-reactive	0.522302
Sample1A_GCAATCACAAGTTAAG-1	Not CMV-reactive	0.5076
Sample1A_GCAATCAGTAAGGGCT-1	Not CMV-reactive	0.750637
Sample1A_GCAATCAGTAGCGCTC-1	Not CMV-reactive	0.509062
Sample1A_GCAATCAGTAGCGTCC-1	Not CMV-reactive	0.598752
Sample1A_GCAATCAGTATCACCA-1	Not CMV-reactive	0.242792
Sample1A_GCAATCATCCTTAATC-1	Not CMV-reactive	0.451276
Sample1A_GCAATCATCGAACGGA-1	Putative CMV clone	0.541502
Sample1A_GCACTCTAGACATAAC-1	Not CMV-reactive	0.24775
Sample1A_GCACTCTAGCTAAACA-1	Not CMV-reactive	0.723472
Sample1A_GCACTCTCAATGAATG-1	Not CMV-reactive	0.474471
Sample1A_GCACTCTGTCGTGGCT-1	Not CMV-reactive	0.645256
Sample1A_GCAGCCAAGAGCTGGT-1	Not CMV-reactive	0.769767
Sample1A_GCAGCCAAGATGTTAG-1	Not CMV-reactive	0.297036
Sample1A_GCAGCCAAGCGAAGGG-1	Putative CMV clone	0.688893
Sample1A_GCAGCCATCTGTGCAA-1	Not CMV-reactive	0.703229
Sample1A_GCATACAAGTGAACAT-1	Not CMV-reactive	0.201873
Sample1A_GCATACACAGGAATCG-1	Not CMV-reactive	0.509637
Sample1A_GCATACAGTACTCTCC-1	Not CMV-reactive	0.661058
Sample1A_GCATACAGTTGCGCAC-1	Not CMV-reactive	0.600529
Sample1A_GCATGATCATGGTAGG-1	Not CMV-reactive	0.528799
Sample1A_GCATGATGTCAGGACA-1	Not CMV-reactive	0.692894
Sample1A_GCATGCGCAGGTGCCT-1	Not CMV-reactive	0.476364
Sample1A_GCATGCGGTTTAGGAA-1	Not CMV-reactive	0.527722
Sample1A_GCATGTAAGCTAAACA-1	Not CMV-reactive	0.559657
Sample1A_GCATGTAGTATGAAAC-1	Not CMV-reactive	0.693874
Sample1A_GCCAAATAGTGGTAGC-1	Not CMV-reactive	0.618161
Sample1A_GCCAAATGTAGTAGTA-1	Not CMV-reactive	0.698724
Sample1A_GCCAAATGTCGAATCT-1	Not CMV-reactive	0.636172
Sample1A_GCCAAATTCAGAGCTT-1	Not CMV-reactive	0.538703
Sample1A_GCGACCAAGCTATGCT-1	Putative CMV clone	0.540348
Sample1A_GCGACCAAGTAGATGT-1	Putative CMV clone	0.647734
Sample1A_GCGACCAAGTGCGATG-1	Not CMV-reactive	0.582497
Sample1A_GCGACCATCAAGGTAA-1	Not CMV-reactive	0.678907
Sample1A_GCGACCATCGCAGGCT-1	Not CMV-reactive	0.583361
Sample1A_GCGAGAACAAGTTAAG-1	Not CMV-reactive	0.588293
Sample1A_GCGAGAAGTATATGAG-1	Not CMV-reactive	0.693498
Sample1A_GCGAGAAGTCCGAACC-1	Not CMV-reactive	0.565681
Sample1A_GCGCAACAGAGCAATT-1	Not CMV-reactive	0.550556
Sample1A_GCGCAACTCGGAATCT-1	Not CMV-reactive	0.496739
Sample1A_GCGCAGTAGAGACTAT-1	Not CMV-reactive	0.642673
Sample1A_GCGCAGTAGCTGCAAG-1	Not CMV-reactive	0.544579
Sample1A_GCGCAGTCATCCTAGA-1	Not CMV-reactive	0.516269
Sample1A_GCGCCAAAGACTGTAA-1	Putative CMV clone	0.612728
Sample1A_GCTCCTAAGGAGCGTT-1	Not CMV-reactive	0.759462
Sample1A_GCTCCTACAAGACACG-1	Not CMV-reactive	0.562214
Sample1A_GCTCCTACAGCCTGTG-1	Putative CMV clone	0.608065
Sample1A_GCTCCTAGTACATCCA-1	Not CMV-reactive	0.550538
Sample1A_GCTCCTATCAGGATCT-1	Not CMV-reactive	0.729818
Sample1A_GCTCTGTGTTCAGACT-1	Not CMV-reactive	0.618817
Sample1A_GCTGCAGAGGACAGCT-1	Not CMV-reactive	0.508471
Sample1A_GCTGCAGTCATGCATG-1	Not CMV-reactive	0.548041
Sample1A_GCTGCGAAGCCACGTC-1	Not CMV-reactive	0.586943
Sample1A_GCTGCGACACTTGGAT-1	Not CMV-reactive	0.761461
Sample1A_GCTGCGAGTGCTCTTC-1	Not CMV-reactive	0.691179
Sample1A_GCTGCGATCATTGCCC-1	Not CMV-reactive	0.6047
Sample1A_GCTGCTTAGGCCGAAT-1	Not CMV-reactive	0.754219
Sample1A_GCTGCTTCAGCCAATT-1	Not CMV-reactive	0.690723
Sample1A_GCTGCTTTCGTCCGTT-1	Not CMV-reactive	0.555289
Sample1A_GCTGGGTGTACTTGAC-1	Not CMV-reactive	0.529255
Sample1A_GCTGGGTTCTTAGCCC-1	Not CMV-reactive	0.722305
Sample1A_GCTTCCAAGGAGTTGC-1	Not CMV-reactive	0.264282
Sample1A_GCTTCCAGTTGCTCCT-1	Not CMV-reactive	0.646923
Sample1A_GCTTCCATCTAACGGT-1	Not CMV-reactive	0.477277
Sample1A_GCTTGAAAGCTCCCAG-1	Not CMV-reactive	0.487991
Sample1A_GCTTGAAAGGGTGTTG-1	Not CMV-reactive	0.289582
Sample1A_GCTTGAAAGGTAGCTG-1	Not CMV-reactive	0.540541
Sample1A_GCTTGAACAGTCAGAG-1	Not CMV-reactive	0.65864
Sample1A_GGAAAGCGTGCTTCTC-1	Not CMV-reactive	0.541897
Sample1A_GGAACTTAGACAGAGA-1	Not CMV-reactive	0.495264
Sample1A_GGAACTTAGGTGATAT-1	Not CMV-reactive	0.601767
Sample1A_GGAACTTCACTTACGA-1	Putative CMV clone	0.657003
Sample1A_GGAACTTGTCCAGTTA-1	Not CMV-reactive	0.560218
Sample1A_GGAACTTTCCAGATCA-1	Not CMV-reactive	0.623123
Sample1A_GGAATAAAGCCAGAAC-1	Not CMV-reactive	0.231682
Sample1A_GGAATAATCCTGCTTG-1	Not CMV-reactive	0.484995
Sample1A_GGACAAGAGACTAGGC-1	Not CMV-reactive	0.648976
Sample1A_GGACAAGCAGTAACGG-1	Not CMV-reactive	0.758543
Sample1A_GGACAAGTCCCACTTG-1	Not CMV-reactive	0.423355
Sample1A_GGACAGAAGTGAACAT-1	Not CMV-reactive	0.646451
Sample1A_GGACATTAGAATGTGT-1	Not CMV-reactive	0.748857
Sample1A_GGACGTCAGTGGTAAT-1	Not CMV-reactive	0.655812
Sample1A_GGACGTCAGTTAACGA-1	Not CMV-reactive	0.703185
Sample1A_GGACGTCCACGGCCAT-1	Not CMV-reactive	0.648715
Sample1A_GGACGTCTCGATGAGG-1	Not CMV-reactive	0.349974
Sample1A_GGACGTCTCGTAGATC-1	Not CMV-reactive	0.525827
Sample1A_GGATGTTAGTCGATAA-1	Not CMV-reactive	0.659343
Sample1A_GGATTACAGCACCGCT-1	Not CMV-reactive	0.574768
Sample1A_GGATTACTCGGCGGTT-1	Not CMV-reactive	0.564028
Sample1A_GGCAATTAGGATATAC-1	Not CMV-reactive	0.509496
Sample1A_GGCAATTAGTCAAGGC-1	Not CMV-reactive	0.561344
Sample1A_GGCAATTCAATGGTCT-1	Not CMV-reactive	0.757046
Sample1A_GGCAATTGTGTCTGAT-1	Not CMV-reactive	0.707225
Sample1A_GGCAATTTCTGAGGGA-1	Putative CMV clone	0.362245
Sample1A_GGCAATTTCTTCTGGC-1	Not CMV-reactive	0.512298
Sample1A_GGCCGATCATCACCCT-1	Not CMV-reactive	0.58852
Sample1A_GGCCGATCATTATCTC-1	Not CMV-reactive	0.669318
Sample1A_GGCCGATGTTCCATGA-1	Putative CMV clone	0.640586
Sample1A_GGCGACTAGTTAACGA-1	Not CMV-reactive	0.694058
Sample1A_GGCGTGTAGATATACG-1	Not CMV-reactive	0.377361
Sample1A_GGCGTGTCAGTATCTG-1	Not CMV-reactive	0.516767
Sample1A_GGCGTGTCAGTCACTA-1	Not CMV-reactive	0.537662
Sample1A_GGCTCGAAGATCACGG-1	Not CMV-reactive	0.634412
Sample1A_GGCTGGTAGATCCGAG-1	Not CMV-reactive	0.650923
Sample1A_GGCTGGTAGCGATGAC-1	Not CMV-reactive	0.730215
Sample1A_GGCTGGTAGTTAGCGG-1	Putative CMV clone	0.673424
Sample1A_GGGAATGGTTAGTGGG-1	Not CMV-reactive	0.505101
Sample1A_GGGATGACATGAGCGA-1	Not CMV-reactive	0.520134
Sample1A_GGGCACTAGAGATGAG-1	Not CMV-reactive	0.449763
Sample1A_GGGCACTCACTGTTAG-1	Not CMV-reactive	0.70671
Sample1A_GGGCACTCATTATCTC-1	Not CMV-reactive	0.56045
Sample1A_GGGCACTGTGGCTCCA-1	Not CMV-reactive	0.716339
Sample1A_GGGCACTTCTGAGGGA-1	Putative CMV clone	0.717416
Sample1A_GGGCATCTCACTTACT-1	Not CMV-reactive	0.338817
Sample1A_GGGCATCTCTAACTCT-1	Putative CMV clone	0.54983
Sample1A_GGGTCTGTCCTAGTGA-1	Not CMV-reactive	0.514871
Sample1A_GGGTTGCAGCCGCCTA-1	Not CMV-reactive	0.426818
Sample1A_GGGTTGCCAAGTAGTA-1	Not CMV-reactive	0.642356
Sample1A_GGGTTGCGTTCGAATC-1	Not CMV-reactive	0.428294
Sample1A_GGTATTGAGTACGTTC-1	Not CMV-reactive	0.339994
Sample1A_GGTGAAGGTCAACTGT-1	Putative CMV clone	0.498196
Sample1A_GGTGAAGGTGGTTTCA-1	Not CMV-reactive	0.598602
Sample1A_GGTGAAGGTTATCCGA-1	Not CMV-reactive	0.654875
Sample1A_GGTGCGTCAAGGGTCA-1	Not CMV-reactive	0.629261
Sample1A_GGTGCGTGTAGCTAAA-1	Not CMV-reactive	0.529819
Sample1A_GGTGCGTTCTAGAGTC-1	Not CMV-reactive	0.548003
Sample1A_GGTGTTAAGTCGAGTG-1	Not CMV-reactive	0.409745
Sample1A_GGTGTTAGTCTGGAGA-1	Not CMV-reactive	0.500447
Sample1A_GGTGTTATCCACGTTC-1	Not CMV-reactive	0.641807
Sample1A_GTAACGTCACGAAACG-1	Putative CMV clone	0.630748
Sample1A_GTAACGTTCAGCATGT-1	Not CMV-reactive	0.6905
Sample1A_GTAACTGGTAGCTAAA-1	Not CMV-reactive	0.533529
Sample1A_GTACGTACAAACTGTC-1	Not CMV-reactive	0.603679
Sample1A_GTACGTAGTTATTCTC-1	Not CMV-reactive	0.622785
Sample1A_GTACGTAGTTCCGTCT-1	Not CMV-reactive	0.490844
Sample1A_GTACGTATCATCGCTC-1	Putative CMV clone	0.607892
Sample1A_GTACTTTCAGACAAAT-1	Not CMV-reactive	0.629229
Sample1A_GTAGGCCAGCCAGGAT-1	Not CMV-reactive	0.52247
Sample1A_GTAGGCCAGGTTCCTA-1	Not CMV-reactive	0.516173
Sample1A_GTAGGCCGTTTGGGCC-1	Not CMV-reactive	0.191345
Sample1A_GTAGGCCTCTATCCTA-1	Not CMV-reactive	0.438002
Sample1A_GTAGTCAAGAGTACCG-1	Not CMV-reactive	0.526976
Sample1A_GTAGTCAAGGGTCGAT-1	Not CMV-reactive	0.530735
Sample1A_GTAGTCACAGTAAGAT-1	Not CMV-reactive	0.530089
Sample1A_GTAGTCACATACGCTA-1	Not CMV-reactive	0.592828
Sample1A_GTAGTCAGTCGTCTTC-1	Not CMV-reactive	0.551918
Sample1A_GTATCTTAGCCCAGCT-1	Not CMV-reactive	0.473687
Sample1A_GTATCTTAGTGGACGT-1	Not CMV-reactive	0.553837
Sample1A_GTATCTTAGTGGGCTA-1	Not CMV-reactive	0.557687
Sample1A_GTATCTTGTAGTAGTA-1	Not CMV-reactive	0.378534
Sample1A_GTATCTTGTCTAAAGA-1	Not CMV-reactive	0.614103
Sample1A_GTATCTTGTTAAGAAC-1	Not CMV-reactive	0.553844
Sample1A_GTATCTTGTTCACCTC-1	Not CMV-reactive	0.219673
Sample1A_GTATCTTTCCCAACGG-1	Not CMV-reactive	0.509487
Sample1A_GTATTCTAGCCTATGT-1	Not CMV-reactive	0.623228
Sample1A_GTATTCTAGCGTGAGT-1	Not CMV-reactive	0.414805
Sample1A_GTATTCTAGGACAGCT-1	Not CMV-reactive	0.49183
Sample1A_GTATTCTTCAGGTAAA-1	Not CMV-reactive	0.641739
Sample1A_GTATTCTTCCTAAGTG-1	Not CMV-reactive	0.697731
Sample1A_GTCACAAAGCCGGTAA-1	Not CMV-reactive	0.600112
Sample1A_GTCACGGAGTACGTAA-1	Not CMV-reactive	0.540552
Sample1A_GTCACGGCAAGAGTCG-1	Not CMV-reactive	0.58387
Sample1A_GTCACGGGTCTCCCTA-1	Not CMV-reactive	0.497059
Sample1A_GTCATTTAGCCAGAAC-1	Not CMV-reactive	0.649637
Sample1A_GTCCTCAAGACACGAC-1	Not CMV-reactive	0.658466
Sample1A_GTCCTCACACTGTCGG-1	Not CMV-reactive	0.647943
Sample1A_GTCCTCAGTAAAGTCA-1	Not CMV-reactive	0.554377
Sample1A_GTCCTCAGTCCTAGCG-1	Putative CMV clone	0.6247
Sample1A_GTCGGGTGTAAACCTC-1	Not CMV-reactive	0.414794
Sample1A_GTCGGGTGTTCCGGCA-1	Not CMV-reactive	0.518451
Sample1A_GTCGTAAAGAACTCGG-1	Not CMV-reactive	0.548945
Sample1A_GTCGTAAAGCCGCCTA-1	Not CMV-reactive	0.582012
Sample1A_GTCGTAATCTATGTGG-1	Not CMV-reactive	0.498573
Sample1A_GTCTCGTGTGTTTGGT-1	Not CMV-reactive	0.666572
Sample1A_GTCTTCGTCGTGGGAA-1	Not CMV-reactive	0.483615
Sample1A_GTGAAGGCAGACTCGC-1	Putative CMV clone	0.671878
Sample1A_GTGAAGGGTGGTACAG-1	Not CMV-reactive	0.65929
Sample1A_GTGAAGGGTTAAAGTG-1	Not CMV-reactive	0.681476
Sample1A_GTGCAGCCAATGGAGC-1	Not CMV-reactive	0.712335
Sample1A_GTGCAGCTCTTGACGA-1	Not CMV-reactive	0.796388
Sample1A_GTGCATAGTCTCATCC-1	Not CMV-reactive	0.577509
Sample1A_GTGCTTCGTAATCGTC-1	Not CMV-reactive	0.418937
Sample1A_GTGGGTCAGCGATTCT-1	Not CMV-reactive	0.656163
Sample1A_GTGGGTCAGGTGCAAC-1	Not CMV-reactive	0.503011
Sample1A_GTGGGTCTCTTGTTTG-1	Not CMV-reactive	0.521448
Sample1A_GTGTGCGGTTACGGAG-1	Not CMV-reactive	0.570886
Sample1A_GTGTGCGTCCATGCTC-1	Not CMV-reactive	0.515529
Sample1A_GTGTTAGTCCCATTTA-1	Not CMV-reactive	0.366275
Sample1A_GTTAAGCCAGTAGAGC-1	Not CMV-reactive	0.718921
Sample1A_GTTAAGCTCACTCTTA-1	Not CMV-reactive	0.519968
Sample1A_GTTAAGCTCCTGCCAT-1	Not CMV-reactive	0.62441
Sample1A_GTTACAGAGCACACAG-1	Not CMV-reactive	0.598194
Sample1A_GTTACAGGTTTAAGCC-1	Not CMV-reactive	0.395755
Sample1A_GTTCATTAGAAGGTTT-1	Not CMV-reactive	0.450235
Sample1A_GTTCATTTCGGCCGAT-1	Not CMV-reactive	0.590401
Sample1A_GTTCGGGCAGTCCTTC-1	Not CMV-reactive	0.654807
Sample1A_GTTCGGGGTGCTGTAT-1	Not CMV-reactive	0.64299
Sample1A_GTTCTCGAGAGAACAG-1	Not CMV-reactive	0.535545
Sample1A_GTTTCTACACGGCGTT-1	Not CMV-reactive	0.603314
Sample1A_GTTTCTATCCTTTACA-1	Not CMV-reactive	0.498851
Sample1A_TAAACCGTCTCGATGA-1	Not CMV-reactive	0.23661
Sample1A_TAAGAGAAGGATATAC-1	Not CMV-reactive	0.468935
Sample1A_TAAGAGACAAGGGTCA-1	Not CMV-reactive	0.771521
Sample1A_TAAGAGACACAGCGTC-1	Not CMV-reactive	0.502868
Sample1A_TAAGAGAGTCGATTGT-1	Not CMV-reactive	0.345315
Sample1A_TAAGCGTCAAAGTCAA-1	Putative CMV clone	0.513049
Sample1A_TAAGCGTGTTGCGCAC-1	Not CMV-reactive	0.523196
Sample1A_TAAGTGCGTAATCACC-1	Not CMV-reactive	0.61273
Sample1A_TACACGACACATCCGG-1	Not CMV-reactive	0.590061
Sample1A_TACACGACATCAGTAC-1	Not CMV-reactive	0.632782
Sample1A_TACACGAGTCGGCATC-1	Not CMV-reactive	0.543054
Sample1A_TACAGTGGTAGGGACT-1	Not CMV-reactive	0.629746
Sample1A_TACAGTGGTATAGGTA-1	Not CMV-reactive	0.68652
Sample1A_TACAGTGGTTGGACCC-1	Putative CMV clone	0.137938
Sample1A_TACAGTGTCTGCTGTC-1	Not CMV-reactive	0.52678
Sample1A_TACCTATAGCAAATCA-1	Not CMV-reactive	0.690738
Sample1A_TACCTATCACGCCAGT-1	Not CMV-reactive	0.486513
Sample1A_TACCTATCATGTTGAC-1	Not CMV-reactive	0.603103
Sample1A_TACCTATGTATAGGTA-1	Not CMV-reactive	0.67058
Sample1A_TACCTATGTCCCTTGT-1	Putative CMV clone	0.555257
Sample1A_TACCTATTCAGTACGT-1	Not CMV-reactive	0.680621
Sample1A_TACCTTAAGCGCTCCA-1	Not CMV-reactive	0.45016
Sample1A_TACCTTATCACAAACC-1	Not CMV-reactive	0.648141
Sample1A_TACGGATCACCCATTC-1	Not CMV-reactive	0.583992
Sample1A_TACGGATCAGACTCGC-1	Putative CMV clone	0.547684
Sample1A_TACGGATGTACTCAAC-1	Not CMV-reactive	0.629101
Sample1A_TACGGATGTGACTACT-1	Not CMV-reactive	0.613731
Sample1A_TACGGGCAGAATGTGT-1	Putative CMV clone	0.636837
Sample1A_TACGGGCCAGACGCAA-1	Not CMV-reactive	0.584609
Sample1A_TACGGGCTCGCGTTTC-1	Not CMV-reactive	0.451803
Sample1A_TACGGTAAGTTGAGTA-1	Not CMV-reactive	0.474428
Sample1A_TACGGTACAGTAAGAT-1	Not CMV-reactive	0.539724
Sample1A_TACTCATGTAATTGGA-1	Not CMV-reactive	0.743826
Sample1A_TACTCATTCACGACTA-1	Not CMV-reactive	0.541468
Sample1A_TACTCGCAGAGTCGGT-1	Not CMV-reactive	0.522331
Sample1A_TACTCGCAGTCATCCA-1	Not CMV-reactive	0.537398
Sample1A_TACTCGCCAATAAGCA-1	Not CMV-reactive	0.438273
Sample1A_TACTTACCATTATCTC-1	Putative CMV clone	0.647402
Sample1A_TACTTGTAGTTACCCA-1	Not CMV-reactive	0.63078
Sample1A_TACTTGTCACCTGGTG-1	Not CMV-reactive	0.587353
Sample1A_TACTTGTGTAGCGCTC-1	Not CMV-reactive	0.549535
Sample1A_TAGACCAAGCTGAACG-1	Not CMV-reactive	0.500896
Sample1A_TAGACCAGTTCCCGAG-1	Not CMV-reactive	0.731125
Sample1A_TAGAGCTAGAGTAATC-1	Not CMV-reactive	0.600346
Sample1A_TAGAGCTCACTACAGT-1	Not CMV-reactive	0.552886
Sample1A_TAGAGCTCAGATCGGA-1	Not CMV-reactive	0.35763
Sample1A_TAGAGCTCATCCTAGA-1	Not CMV-reactive	0.443619
Sample1A_TAGCCGGGTCTAGGTT-1	Not CMV-reactive	0.540256
Sample1A_TAGGCATGTCTAGTGT-1	Putative CMV clone	0.617978
Sample1A_TAGGCATGTTTGACTG-1	Not CMV-reactive	0.685913
Sample1A_TAGGCATTCATCACCC-1	Not CMV-reactive	0.42031
Sample1A_TAGTGGTAGCTGATAA-1	Not CMV-reactive	0.604567
Sample1A_TAGTGGTAGGATGTAT-1	Not CMV-reactive	0.567136
Sample1A_TATCAGGCAAAGCGGT-1	Not CMV-reactive	0.614822
Sample1A_TATCAGGCATTCGACA-1	Putative CMV clone	0.548024
Sample1A_TATCAGGGTATTAGCC-1	Not CMV-reactive	0.675946
Sample1A_TATCTCAAGATGCCAG-1	Not CMV-reactive	0.644598
Sample1A_TATGCCCAGCTGTTCA-1	Not CMV-reactive	0.588868
Sample1A_TATGCCCGTGATGTCT-1	Not CMV-reactive	0.626821
Sample1A_TATGCCCTCCACGCAG-1	Not CMV-reactive	0.520372
Sample1A_TATTACCCACCTTGTC-1	Not CMV-reactive	0.432269
Sample1A_TCAACGAAGACATAAC-1	Not CMV-reactive	0.622451
Sample1A_TCAACGACAAGGCTCC-1	Not CMV-reactive	0.607143
Sample1A_TCAACGAGTGCCTGTG-1	Putative CMV clone	0.588843
Sample1A_TCAACGAGTTCGGCAC-1	Not CMV-reactive	0.586189
Sample1A_TCAACGATCATCGGAT-1	Not CMV-reactive	0.572321
Sample1A_TCAATCTAGACTCGGA-1	Not CMV-reactive	0.490158
Sample1A_TCAATCTGTAGGCATG-1	Not CMV-reactive	0.567306
Sample1A_TCACAAGCAATCTACG-1	Not CMV-reactive	0.620852
Sample1A_TCACAAGCATGCCACG-1	Not CMV-reactive	0.619884
Sample1A_TCACAAGGTATTCGTG-1	Not CMV-reactive	0.603077
Sample1A_TCACAAGTCTTTCCTC-1	Not CMV-reactive	0.58276
Sample1A_TCACGAAGTAACGTTC-1	Not CMV-reactive	0.668753
Sample1A_TCACGAAGTAGCTGCC-1	Putative CMV clone	0.528517
Sample1A_TCACGAATCATGTCCC-1	Not CMV-reactive	0.692872
Sample1A_TCAGATGAGCCCAATT-1	Not CMV-reactive	0.384551
Sample1A_TCAGATGCACCCATTC-1	Not CMV-reactive	0.417975
Sample1A_TCAGATGTCTGCTTGC-1	Not CMV-reactive	0.396561
Sample1A_TCAGCAACACGGCTAC-1	Not CMV-reactive	0.579507
Sample1A_TCAGCAACAGCTGTAT-1	Not CMV-reactive	0.646769
Sample1A_TCAGCAAGTTGCGCAC-1	Not CMV-reactive	0.543876
Sample1A_TCAGCTCTCGTAGGAG-1	Not CMV-reactive	0.665819
Sample1A_TCAGGATAGACGCAAC-1	Not CMV-reactive	0.741326
Sample1A_TCAGGATAGCACCGTC-1	Putative CMV clone	0.590124
Sample1A_TCAGGATAGGACAGCT-1	Not CMV-reactive	0.661865
Sample1A_TCAGGATAGGTGTTAA-1	Not CMV-reactive	0.593546
Sample1A_TCAGGATAGTTATCGC-1	Not CMV-reactive	0.66865
Sample1A_TCAGGATCAAGGACTG-1	Not CMV-reactive	0.596259
Sample1A_TCAGGTAAGCTAACTC-1	Not CMV-reactive	0.584384
Sample1A_TCAGGTAAGGTGCACA-1	Not CMV-reactive	0.550499
Sample1A_TCAGGTAGTCTAGAGG-1	Not CMV-reactive	0.432408
Sample1A_TCAGGTATCCCGGATG-1	Not CMV-reactive	0.486843
Sample1A_TCAGGTATCGATGAGG-1	Not CMV-reactive	0.698409
Sample1A_TCATTACAGGGATACC-1	Not CMV-reactive	0.667703
Sample1A_TCATTACCACCGAATT-1	Not CMV-reactive	0.670684
Sample1A_TCATTACCATGTTCCC-1	Not CMV-reactive	0.621631
Sample1A_TCATTACTCATTCACT-1	Not CMV-reactive	0.698908
Sample1A_TCATTACTCCCTTGCA-1	Not CMV-reactive	0.729836
Sample1A_TCATTTGCAATGTAAG-1	Not CMV-reactive	0.667508
Sample1A_TCATTTGCACGGTGTC-1	Not CMV-reactive	0.653024
Sample1A_TCATTTGGTACCGCTG-1	Not CMV-reactive	0.61527
Sample1A_TCATTTGGTTCGTCTC-1	Not CMV-reactive	0.623926
Sample1A_TCCACACAGGCGATAC-1	Not CMV-reactive	0.666832
Sample1A_TCCACACCAACACCTA-1	Putative CMV clone	0.619202
Sample1A_TCCCGATTCAATCTCT-1	Not CMV-reactive	0.100491
Sample1A_TCGAGGCAGCCGGTAA-1	Not CMV-reactive	0.627278
Sample1A_TCGAGGCCATGTAAGA-1	Not CMV-reactive	0.623911
Sample1A_TCGAGGCGTCGCGGTT-1	Not CMV-reactive	0.344025
Sample1A_TCGAGGCGTCTGGAGA-1	Not CMV-reactive	0.479022
Sample1A_TCGCGAGCACCTTGTC-1	Not CMV-reactive	0.68442
Sample1A_TCGCGAGTCTCAACTT-1	Not CMV-reactive	0.528125
Sample1A_TCGCGTTGTCAGATAA-1	Not CMV-reactive	0.661159
Sample1A_TCGGGACAGAAGGTTT-1	Not CMV-reactive	0.695579
Sample1A_TCGGGACAGACGCAAC-1	Not CMV-reactive	0.442227
Sample1A_TCGGGACAGCGATCCC-1	Not CMV-reactive	0.502045
Sample1A_TCGGGACCACTTCTGC-1	Not CMV-reactive	0.640562
Sample1A_TCGGGACGTCTACCTC-1	Not CMV-reactive	0.528559
Sample1A_TCGGGACGTTAAGACA-1	Not CMV-reactive	0.541191
Sample1A_TCGGTAATCCCTAACC-1	Not CMV-reactive	0.674479
Sample1A_TCGTACCCAGATCCAT-1	Not CMV-reactive	0.506942
Sample1A_TCGTACCGTCCGTGAC-1	Not CMV-reactive	0.477057
Sample1A_TCGTACCGTGTTGAGG-1	Not CMV-reactive	0.546609
Sample1A_TCTATTGAGACACGAC-1	Not CMV-reactive	0.495242
Sample1A_TCTATTGTCCGCTGTT-1	Not CMV-reactive	0.597957
Sample1A_TCTCTAAAGAGCTTCT-1	Not CMV-reactive	0.655662
Sample1A_TCTCTAACACGTAAGG-1	Not CMV-reactive	0.541582
Sample1A_TCTCTAAGTCAAAGAT-1	Not CMV-reactive	0.563318
Sample1A_TCTCTAATCGCCATAA-1	Not CMV-reactive	0.15917
Sample1A_TCTCTAATCTCACATT-1	Not CMV-reactive	0.641714
Sample1A_TCTCTAATCTCGAGTA-1	Not CMV-reactive	0.593107
Sample1A_TCTGGAACAATGGTCT-1	Not CMV-reactive	0.449639
Sample1A_TCTGGAACATTCTTAC-1	Not CMV-reactive	0.61167
Sample1A_TCTGGAAGTCGCGGTT-1	Not CMV-reactive	0.628354
Sample1A_TCTGGAATCGTGGGAA-1	Not CMV-reactive	0.511296
Sample1A_TCTTCGGTCGCCTGTT-1	Not CMV-reactive	0.658159
Sample1A_TCTTTCCGTAAAGTCA-1	Not CMV-reactive	0.559059
Sample1A_TCTTTCCGTTCCAACA-1	Not CMV-reactive	0.633289
Sample1A_TGACAACTCCAGTATG-1	Not CMV-reactive	0.585552
Sample1A_TGACGGCCAGTCTTCC-1	Not CMV-reactive	0.589253
Sample1A_TGACGGCGTTGTGGAG-1	Not CMV-reactive	0.578146
Sample1A_TGACTAGAGCAATCTC-1	Not CMV-reactive	0.521015
Sample1A_TGACTTTGTGGTCTCG-1	Not CMV-reactive	0.697827
Sample1A_TGAGAGGGTGTCCTCT-1	Putative CMV clone	0.669354
Sample1A_TGAGAGGTCTTGCAAG-1	Not CMV-reactive	0.544643
Sample1A_TGAGCATAGAACTGTA-1	Not CMV-reactive	0.640326
Sample1A_TGAGCATCAAGGGTCA-1	Not CMV-reactive	0.59904
Sample1A_TGAGCATGTTCCCGAG-1	Not CMV-reactive	0.279049
Sample1A_TGAGCCGCAGACTCGC-1	Not CMV-reactive	0.649718
Sample1A_TGAGCCGCAGCTGTGC-1	Not CMV-reactive	0.653387
Sample1A_TGAGCCGGTGGCTCCA-1	Not CMV-reactive	0.49845
Sample1A_TGAGCCGTCAGTTGAC-1	Not CMV-reactive	0.556572
Sample1A_TGAGGGATCGTTACAG-1	Not CMV-reactive	0.526155
Sample1A_TGATTTCAGAGAACAG-1	Not CMV-reactive	0.710462
Sample1A_TGATTTCTCGCCATAA-1	Not CMV-reactive	0.507455
Sample1A_TGCACCTAGAGGTAGA-1	Not CMV-reactive	0.643883
Sample1A_TGCACCTAGCCAACAG-1	Not CMV-reactive	0.699879
Sample1A_TGCACCTAGTATCTCG-1	Not CMV-reactive	0.631073
Sample1A_TGCACCTAGTATGACA-1	Not CMV-reactive	0.53799
Sample1A_TGCACCTTCCTCAACC-1	Not CMV-reactive	0.537547
Sample1A_TGCACCTTCGCCTGAG-1	Putative CMV clone	0.486461
Sample1A_TGCCCTAAGGAGTACC-1	Putative CMV clone	0.575853
Sample1A_TGCCCTAAGGGCACTA-1	Putative CMV clone	0.726957
Sample1A_TGCGCAGAGAATTGTG-1	Not CMV-reactive	0.650901
Sample1A_TGCGGGTCACGCTTTC-1	Not CMV-reactive	0.612398
Sample1A_TGCGGGTTCCAGAGGA-1	Not CMV-reactive	0.291569
Sample1A_TGCGTGGAGAGTGACC-1	Not CMV-reactive	0.616549
Sample1A_TGCGTGGAGATGAGAG-1	Not CMV-reactive	0.590316
Sample1A_TGCGTGGCACGAAAGC-1	Not CMV-reactive	0.583257
Sample1A_TGCTACCCAAACGTGG-1	Not CMV-reactive	0.491334
Sample1A_TGCTACCCAGTCACTA-1	Not CMV-reactive	0.627691
Sample1A_TGCTACCTCCAGGGCT-1	Not CMV-reactive	0.637543
Sample1A_TGCTGCTAGCCCAACC-1	Not CMV-reactive	0.343997
Sample1A_TGCTGCTTCTCGAGTA-1	Not CMV-reactive	0.705008
Sample1A_TGGACGCCAATGTAAG-1	Not CMV-reactive	0.63851
Sample1A_TGGACGCCAGCCTGTG-1	Putative CMV clone	0.554644
Sample1A_TGGACGCCAGTAGAGC-1	Not CMV-reactive	0.714043
Sample1A_TGGACGCGTCGGCATC-1	Not CMV-reactive	0.543878
Sample1A_TGGCCAGAGCTGTTCA-1	Not CMV-reactive	0.501296
Sample1A_TGGCCAGCAGTCGTGC-1	Not CMV-reactive	0.412393
Sample1A_TGGCCAGGTACGCTGC-1	Not CMV-reactive	0.577546
Sample1A_TGGCGCACAATAGCAA-1	Not CMV-reactive	0.577024
Sample1A_TGGCGCAGTACCGTTA-1	Not CMV-reactive	0.562843
Sample1A_TGGCGCATCATCGATG-1	Not CMV-reactive	0.662092
Sample1A_TGGCTGGAGTGATCGG-1	Not CMV-reactive	0.751631
Sample1A_TGGCTGGCAGCGATCC-1	Not CMV-reactive	0.570702
Sample1A_TGGCTGGCATGCTGGC-1	Not CMV-reactive	0.592496
Sample1A_TGGCTGGGTACAGTTC-1	Not CMV-reactive	0.592229
Sample1A_TGGCTGGGTCGCTTTC-1	Not CMV-reactive	0.488596
Sample1A_TGGGCGTAGACTAGGC-1	Not CMV-reactive	0.500611
Sample1A_TGGGCGTTCTACGAGT-1	Not CMV-reactive	0.66529
Sample1A_TGGTTAGCACACATGT-1	Not CMV-reactive	0.63579
Sample1A_TGGTTAGCAGGTTTCA-1	Not CMV-reactive	0.616778
Sample1A_TGGTTAGGTATAAACG-1	Not CMV-reactive	0.727636
Sample1A_TGGTTAGGTTCGGGCT-1	Not CMV-reactive	0.495392
Sample1A_TGGTTAGTCACTTCAT-1	Not CMV-reactive	0.470152
Sample1A_TGGTTCCAGAATCTCC-1	Not CMV-reactive	0.19126
Sample1A_TGGTTCCAGCCCGAAA-1	Not CMV-reactive	0.596097
Sample1A_TGGTTCCAGGAGCGAG-1	Not CMV-reactive	0.679045
Sample1A_TGGTTCCGTAAGAGGA-1	Not CMV-reactive	0.436097
Sample1A_TGTATTCAGTACGCCC-1	Not CMV-reactive	0.419592
Sample1A_TGTATTCCACAGTCGC-1	Not CMV-reactive	0.595543
Sample1A_TGTATTCGTAAGTGGC-1	Not CMV-reactive	0.48369
Sample1A_TGTCCCACACCGCTAG-1	Not CMV-reactive	0.543763
Sample1A_TGTCCCAGTGCTGTAT-1	Not CMV-reactive	0.634471
Sample1A_TGTCCCATCAACACGT-1	Not CMV-reactive	0.770493
Sample1A_TGTGGTAAGGATGGAA-1	Not CMV-reactive	0.609321
Sample1A_TGTGGTACAGGAATGC-1	Not CMV-reactive	0.585106
Sample1A_TGTGGTAGTTACGTCA-1	Putative CMV clone	0.609908
Sample1A_TGTGGTAGTTCAACCA-1	Not CMV-reactive	0.658489
Sample1A_TGTGTTTCAAGACGTG-1	Not CMV-reactive	0.560603
Sample1A_TGTGTTTCATGTTGAC-1	Not CMV-reactive	0.544394
Sample1A_TGTGTTTGTAGAGCTG-1	Not CMV-reactive	0.572786
Sample1A_TGTGTTTGTCACACGC-1	Not CMV-reactive	0.543937
Sample1A_TGTGTTTGTTACGGAG-1	Not CMV-reactive	0.617512
Sample1A_TGTTCCGCACGCATCG-1	Not CMV-reactive	0.471599
Sample1A_TGTTCCGCATACTCTT-1	Not CMV-reactive	0.730484
Sample1A_TGTTCCGGTGATGCCC-1	Not CMV-reactive	0.611396
Sample1A_TGTTCCGGTGTGACCC-1	Not CMV-reactive	0.499368
Sample1A_TTAACTCAGATAGTCA-1	Not CMV-reactive	0.751874
Sample1A_TTAACTCGTGCGGTAA-1	Putative CMV clone	0.626393
Sample1A_TTAACTCGTTCTGGTA-1	Not CMV-reactive	0.681283
Sample1A_TTAGTTCGTAGCCTAT-1	Not CMV-reactive	0.524983
Sample1A_TTAGTTCTCAGATAAG-1	Not CMV-reactive	0.506872
Sample1A_TTAGTTCTCAGGCGAA-1	Not CMV-reactive	0.536894
Sample1A_TTATGCTAGATCACGG-1	Not CMV-reactive	0.615381
Sample1A_TTATGCTGTCTGCCAG-1	Not CMV-reactive	0.449959
Sample1A_TTATGCTTCAGGCGAA-1	Not CMV-reactive	0.466003
Sample1A_TTCCCAGGTGACAAAT-1	Not CMV-reactive	0.367316
Sample1A_TTCCCAGTCGGATGGA-1	Not CMV-reactive	0.750587
Sample1A_TTCGAAGAGTCAAGCG-1	Not CMV-reactive	0.51488
Sample1A_TTCGAAGCAAGGTGTG-1	Not CMV-reactive	0.640981
Sample1A_TTCGAAGGTAGCGTCC-1	Not CMV-reactive	0.406942
Sample1A_TTCGAAGGTGCCTGGT-1	Not CMV-reactive	0.725857
Sample1A_TTCGAAGTCCTTCAAT-1	Not CMV-reactive	0.394041
Sample1A_TTCGAAGTCGTCGTTC-1	Putative CMV clone	0.360394
Sample1A_TTCGGTCAGCCACGCT-1	Not CMV-reactive	0.585831
Sample1A_TTCGGTCAGGCCATAG-1	Not CMV-reactive	0.495654
Sample1A_TTCGGTCCAGCGTCCA-1	Not CMV-reactive	0.587955
Sample1A_TTCGGTCGTCAACATC-1	Not CMV-reactive	0.609297
Sample1A_TTCGGTCGTCATATCG-1	Putative CMV clone	0.514887
Sample1A_TTCTACACACCAGTTA-1	Not CMV-reactive	0.681775
Sample1A_TTCTACACAGGGATTG-1	Not CMV-reactive	0.5174
Sample1A_TTCTACAGTTCCCTTG-1	Not CMV-reactive	0.51718
Sample1A_TTCTACATCAGCTTAG-1	Not CMV-reactive	0.498692
Sample1A_TTCTCAAAGTGAAGTT-1	Not CMV-reactive	0.600392
Sample1A_TTCTCAACATTCTTAC-1	Not CMV-reactive	0.57323
Sample1A_TTCTCAATCAGGTTCA-1	Not CMV-reactive	0.562258
Sample1A_TTCTCCTAGCCACCTG-1	Not CMV-reactive	0.522892
Sample1A_TTCTCCTAGTGCCATT-1	Not CMV-reactive	0.46912
Sample1A_TTCTTAGCAGGTGGAT-1	Not CMV-reactive	0.515084
Sample1A_TTCTTAGTCGATCCCT-1	Not CMV-reactive	0.628251
Sample1A_TTGAACGTCCAGATCA-1	Not CMV-reactive	0.522022
Sample1A_TTGACTTGTATAGTAG-1	Not CMV-reactive	0.599283
Sample1A_TTGACTTTCAGTGCAT-1	Putative CMV clone	0.53196
Sample1A_TTGCCGTTCAGGCAAG-1	Not CMV-reactive	0.545216
Sample1A_TTGCCGTTCATATCGG-1	Not CMV-reactive	0.265537
Sample1A_TTGCGTCAGTGCGTGA-1	Not CMV-reactive	0.675812
Sample1A_TTGCGTCAGTGTCTCA-1	Putative CMV clone	0.368745
Sample1A_TTGCGTCCAGCGTCCA-1	Not CMV-reactive	0.59588
Sample1A_TTGCGTCGTACGACCC-1	Not CMV-reactive	0.395846
Sample1A_TTGCGTCGTCCCTTGT-1	Not CMV-reactive	0.319371
Sample1A_TTGCGTCGTTTAAGCC-1	Not CMV-reactive	0.351255
Sample1A_TTGCGTCGTTTCGCTC-1	Not CMV-reactive	0.305441
Sample1A_TTGGAACAGATCCTGT-1	Not CMV-reactive	0.490035
Sample1A_TTGGAACCAATCCAAC-1	Not CMV-reactive	0.526147
Sample1A_TTGGAACGTCGATTGT-1	Not CMV-reactive	0.584594
Sample1A_TTGGAACGTCGTCTTC-1	Putative CMV clone	0.460784
Sample1A_TTGGCAAGTAAATACG-1	Not CMV-reactive	0.598475
Sample1A_TTGTAGGCAGCGTTCG-1	Not CMV-reactive	0.609033
Sample1A_TTGTAGGTCAGAGACG-1	Not CMV-reactive	0.553709
Sample1A_TTGTAGGTCCGGCACA-1	Not CMV-reactive	0.56746
Sample1A_TTGTAGGTCCTTGACC-1	Not CMV-reactive	0.540727
Sample1A_TTTACTGGTCTAGGTT-1	Not CMV-reactive	0.316797
Sample1A_TTTACTGGTTAAGGGC-1	Not CMV-reactive	0.570366
Sample1A_TTTATGCAGGCCCGTT-1	Not CMV-reactive	0.657502
Sample1A_TTTATGCCAGTAAGCG-1	Not CMV-reactive	0.599603
Sample1A_TTTCCTCCAGTAAGAT-1	Putative CMV clone	0.743864
Sample1A_TTTGCGCAGCTGTTCA-1	Not CMV-reactive	0.665328
Sample1A_TTTGCGCCATTAGCCA-1	Not CMV-reactive	0.538024
Sample1A_TTTGCGCGTAAGGGAA-1	Not CMV-reactive	0.561257
Sample1A_TTTGCGCTCACTGGGC-1	Not CMV-reactive	0.508972
Sample1A_TTTGCGCTCAGAAATG-1	Not CMV-reactive	0.614866
Sample1A_TTTGCGCTCGGTCTAA-1	Not CMV-reactive	0.469653
Sample1A_TTTGGTTCATCTGGTA-1	Not CMV-reactive	0.35553
Sample1A_TTTGTCAAGAAGGTGA-1	Not CMV-reactive	0.468695
Sample1A_TTTGTCAGTGCCTTGG-1	Not CMV-reactive	0.622037
Sample1A_TTTGTCATCACGGTTA-1	Not CMV-reactive	0.462946
Sample1A_TTTGTCATCAGGTTCA-1	Not CMV-reactive	0.44311
Sample1A_TTTGTCATCTCTAAGG-1	Not CMV-reactive	0.643711
Sample2A_AACTGGTGTACTTAGC-1	Not CMV-reactive	0.140769
Sample2A_ACGGGTCCATGGATGG-1	Not CMV-reactive	0.153729
Sample2A_ACTGAACTCTAACGGT-1	Not CMV-reactive	0.0973324
Sample2A_ACTTTCATCATCTGTT-1	Not CMV-reactive	0.0734644
Sample2A_AGCATACCAGGTTTCA-1	Not CMV-reactive	0.153225
Sample2A_ATCACGAAGCCCGAAA-1	Not CMV-reactive	0.0579535
Sample2A_CAGATCAGTAGAGGAA-1	Not CMV-reactive	0.115645
Sample2A_CATTCGCGTCATGCCG-1	Not CMV-reactive	0.264343
Sample2A_CCTCAGTGTATAGGGC-1	Not CMV-reactive	0.308865
Sample2A_CGCTATCGTAGCTTGT-1	Not CMV-reactive	0.305686
Sample2A_GCAATCAGTACTTAGC-1	Not CMV-reactive	0.249901
Sample2A_GTGTTAGAGATAGTCA-1	Not CMV-reactive	0.286642
Sample2A_TACTCATTCTGTCTAT-1	Not CMV-reactive	0.428485
Sample2A_TAGAGCTGTAACGACG-1	Not CMV-reactive	0.245687
Sample2A_TCTTTCCAGGTCGGAT-1	Not CMV-reactive	0.509695
Sample2A_TCTTTCCAGTGCGTGA-1	Not CMV-reactive	0.123178
Sample5A_AAGTCTGTCCGCGCAA-1	Not CMV-reactive	0.358847
Sample5A_ACACCCTTCCTGCAGG-1	Not CMV-reactive	0.297306
Sample5A_ACATCAGGTCCAGTGC-1	Not CMV-reactive	0.391689
Sample5A_ACATGGTTCACTCTTA-1	Not CMV-reactive	0.276974
Sample5A_ACCCACTGTACGAAAT-1	Not CMV-reactive	0.272521
Sample5A_ACGGCCAGTCGAACAG-1	Not CMV-reactive	0.455568
Sample5A_ACTGATGCAGACGCTC-1	Not CMV-reactive	0.278619
Sample5A_AGCAGCCAGCTCTCGG-1	Not CMV-reactive	0.315019
Sample5A_AGCCTAAGTGCAGTAG-1	Not CMV-reactive	0.423088
Sample5A_AGGGTGAAGGTGCTTT-1	Not CMV-reactive	0.160657
Sample5A_AGTCTTTCAGCCACCA-1	Not CMV-reactive	0.415795
Sample5A_ATCTGCCTCGGCATCG-1	Not CMV-reactive	0.251738
Sample5A_ATTCTACGTACAGTGG-1	Not CMV-reactive	0.389462
Sample5A_ATTGGACAGATCTGAA-1	Not CMV-reactive	0.348183
Sample5A_CAACCTCAGGCTAGCA-1	Not CMV-reactive	0.473827
Sample5A_CAACCTCCAATGTAAG-1	Not CMV-reactive	0.218398
Sample5A_CACACAATCACCTCGT-1	Not CMV-reactive	0.277043
Sample5A_CACACCTCACGGTGTC-1	Not CMV-reactive	0.418155
Sample5A_CATATGGCAGCTCGCA-1	Not CMV-reactive	0.19577
Sample5A_CATATTCTCCTATGTT-1	Not CMV-reactive	0.362185
Sample5A_CCATGTCGTTTCGCTC-1	Not CMV-reactive	0.252266
Sample5A_CCCTCCTTCCACTGGG-1	Not CMV-reactive	0.162491
Sample5A_CCGTACTGTTAAGGGC-1	Not CMV-reactive	0.439212
Sample5A_CCTCTGAGTCCAGTTA-1	Not CMV-reactive	0.353543
Sample5A_CCTTCCCTCGTTGCCT-1	Not CMV-reactive	0.387056
Sample5A_CCTTCGAGTAAGCACG-1	Not CMV-reactive	0.117929
Sample5A_CGAGCCACATTCTTAC-1	Not CMV-reactive	0.0523035
Sample5A_CGCTTCAGTGCCTTGG-1	Not CMV-reactive	0.243355
Sample5A_CGGTTAATCTCAAGTG-1	Not CMV-reactive	0.257118
Sample5A_CGTAGCGCAGGACCCT-1	Not CMV-reactive	0.275813
Sample5A_CGTAGGCGTCGGCATC-1	Not CMV-reactive	0.227801
Sample5A_CGTCACTTCTCCGGTT-1	Not CMV-reactive	0.334483
Sample5A_CGTTCTGGTAGCTCCG-1	Not CMV-reactive	0.217234
Sample5A_CTACATTCAGGCTCAC-1	Not CMV-reactive	0.493567
Sample5A_CTACCCAGTCTCAACA-1	Not CMV-reactive	0.285921
Sample5A_CTAGTGATCGTAGGTT-1	Not CMV-reactive	0.349293
Sample5A_CTCCTAGCATTCACTT-1	Not CMV-reactive	0.358095
Sample5A_CTCGTACAGCGAAGGG-1	Not CMV-reactive	0.21245
Sample5A_CTCTACGGTATGAAAC-1	Not CMV-reactive	0.248752
Sample5A_CTGAAGTCAATAAGCA-1	Not CMV-reactive	0.363621
Sample5A_CTGAAGTCACACCGAC-1	Not CMV-reactive	0.449269
Sample5A_CTGCTGTTCTATGTGG-1	Not CMV-reactive	0.293257
Sample5A_CTTAGGATCTGCTGTC-1	Not CMV-reactive	0.319027
Sample5A_CTTCTCTCAAGGTTCT-1	Not CMV-reactive	0.319161
Sample5A_GAAATGAGTACGAAAT-1	Not CMV-reactive	0.118044
Sample5A_GAACCTAGTAGCGCAA-1	Not CMV-reactive	0.241447
Sample5A_GATCAGTCAGGGTATG-1	Not CMV-reactive	0.394656
Sample5A_GATGAGGTCGGTGTCG-1	Not CMV-reactive	0.2903
Sample5A_GCAGCCAAGTACGCCC-1	Not CMV-reactive	0.196448
Sample5A_GCAGCCAAGTGTTTGC-1	Not CMV-reactive	0.309319
Sample5A_GCGACCAAGCCAGTAG-1	Not CMV-reactive	0.362491
Sample5A_GCTCTGTAGCGTAGTG-1	Not CMV-reactive	0.334503
Sample5A_GCTGCTTTCCATGAGT-1	Not CMV-reactive	0.29965
Sample5A_GGAAAGCCACCACGTG-1	Not CMV-reactive	0.397841
Sample5A_GGAATAATCTCAACTT-1	Not CMV-reactive	0.274602
Sample5A_GGACAGAGTCCAGTGC-1	Not CMV-reactive	0.325516
Sample5A_GGCGTGTGTGTTCGAT-1	Not CMV-reactive	0.220061
Sample5A_GGGCACTTCTAACTTC-1	Not CMV-reactive	0.294885
Sample5A_GGGCATCTCCGGGTGT-1	Not CMV-reactive	0.291588
Sample5A_GGGTTGCCACAGGTTT-1	Not CMV-reactive	0.286959
Sample5A_GGTGCGTAGAGCTGCA-1	Not CMV-reactive	0.400699
Sample5A_GTACGTAAGAACTCGG-1	Not CMV-reactive	0.290379
Sample5A_GTAGTCAGTCCAAGTT-1	Not CMV-reactive	0.395604
Sample5A_GTCACAAAGGTGGGTT-1	Not CMV-reactive	0.351489
Sample5A_GTCGGGTTCCGAATGT-1	Not CMV-reactive	0.312688
Sample5A_GTGCATATCAGCGATT-1	Not CMV-reactive	0.490408
Sample5A_GTGCTTCCAATAAGCA-1	Not CMV-reactive	0.376214
Sample5A_GTTCGGGCAGCTCGCA-1	Not CMV-reactive	0.435092
Sample5A_TAAACCGAGGGAGTAA-1	Not CMV-reactive	0.16374
Sample5A_TAAGAGAAGCAGGTCA-1	Not CMV-reactive	0.142143
Sample5A_TACCTTATCAGAGCTT-1	Not CMV-reactive	0.19395
Sample5A_TACGGTATCAAACCAC-1	Not CMV-reactive	0.296738
Sample5A_TACTCGCCACTCAGGC-1	Not CMV-reactive	0.328196
Sample5A_TAGACCATCCTAAGTG-1	Not CMV-reactive	0.212443
Sample5A_TAGAGCTGTTAGATGA-1	Not CMV-reactive	0.34663
Sample5A_TAGAGCTTCAGCTTAG-1	Not CMV-reactive	0.187942
Sample5A_TATCTCACAGTCAGAG-1	Not CMV-reactive	0.528952
Sample5A_TCAGGTATCGGCTACG-1	Not CMV-reactive	0.475012
Sample5A_TCGGTAAGTATTCTCT-1	Not CMV-reactive	0.249538
Sample5A_TCTGAGACACCCATGG-1	Not CMV-reactive	0.302098
Sample5A_TGAAAGACAGGAATCG-1	Not CMV-reactive	0.329143
Sample5A_TGCCAAAGTTTGACTG-1	Not CMV-reactive	0.30841
Sample5A_TGGCCAGTCCAAATGC-1	Not CMV-reactive	0.265285
Sample5A_TGGGCGTAGAGCAATT-1	Not CMV-reactive	0.245319
Sample5A_TGGTTCCAGTCAATAG-1	Not CMV-reactive	0.183056
Sample5A_TGTATTCGTAGCGATG-1	Not CMV-reactive	0.458535
Sample5A_TTATGCTAGATAGCAT-1	Not CMV-reactive	0.416899
Sample5A_TTCTCCTCAAACTGTC-1	Not CMV-reactive	0.156069
Sample5A_TTCTCCTCAAGCGATG-1	Not CMV-reactive	0.223208
Sample5A_TTCTTAGCATTCTTAC-1	Not CMV-reactive	0.342411
Sample5A_TTGACTTCATTAACCG-1	Not CMV-reactive	0.361231
Sample5A_TTGCGTCCAATGTAAG-1	Not CMV-reactive	0.207127
Sample5A_TTGCGTCCATCCTAGA-1	Not CMV-reactive	0.32227
Sample5A_TTGGCAAGTCTGATTG-1	Not CMV-reactive	0.244187
Sample8A_AAAGATGGTAAATGTG-1	Not CMV-reactive	0.580077
Sample8A_AAATGCCAGTTGCAGG-1	Not CMV-reactive	0.552325
Sample8A_AACACGTCACGCATCG-1	Not CMV-reactive	0.250225
Sample8A_AACCATGGTACCAGTT-1	Not CMV-reactive	0.547665
Sample8A_AACGTTGTCCCAGGTG-1	Not CMV-reactive	0.493826
Sample8A_AACTCCCCAAGAAAGG-1	Not CMV-reactive	0.42722
Sample8A_AACTCTTTCCGGGTGT-1	Not CMV-reactive	0.215938
Sample8A_AACTGGTTCGGCGCTA-1	Not CMV-reactive	0.336118
Sample8A_AACTTTCTCTTCTGGC-1	Not CMV-reactive	0.303831
Sample8A_AAGGAGCAGGCGACAT-1	Not CMV-reactive	0.575176
Sample8A_AAGGCAGCAACTGCGC-1	Not CMV-reactive	0.520522
Sample8A_AAGGTTCCAGGTCTCG-1	Not CMV-reactive	0.409117
Sample8A_AAGGTTCGTTCCACAA-1	Not CMV-reactive	0.397699
Sample8A_AAGGTTCTCTCTTGAT-1	Not CMV-reactive	0.523769
Sample8A_AATCCAGGTCCAAGTT-1	Not CMV-reactive	0.530813
Sample8A_ACACCAACAACCGCCA-1	Not CMV-reactive	0.52552
Sample8A_ACACCCTAGGACTGGT-1	Not CMV-reactive	0.286594
Sample8A_ACAGCCGTCCCTAATT-1	Not CMV-reactive	0.531403
Sample8A_ACAGCCGTCCTCAATT-1	Not CMV-reactive	0.541305
Sample8A_ACATACGAGGGTATCG-1	Not CMV-reactive	0.550408
Sample8A_ACATGGTTCGCCGTGA-1	Not CMV-reactive	0.448298
Sample8A_ACCCACTAGTACGTAA-1	Not CMV-reactive	0.447704
Sample8A_ACCGTAAGTTCCACGG-1	Not CMV-reactive	0.551833
Sample8A_ACGAGCCGTTGGTGGA-1	Not CMV-reactive	0.375416
Sample8A_ACGATACCACCAACCG-1	Not CMV-reactive	0.507371
Sample8A_ACGCAGCCATAGAAAC-1	Not CMV-reactive	0.26422
Sample8A_ACGCCAGTCGGCTACG-1	Not CMV-reactive	0.470717
Sample8A_ACGCCGACAGGAATGC-1	Not CMV-reactive	0.487706
Sample8A_ACGCCGATCAGGCAAG-1	Not CMV-reactive	0.486707
Sample8A_ACGTCAACAAACCCAT-1	Not CMV-reactive	0.574403
Sample8A_ACGTCAATCTTAACCT-1	Not CMV-reactive	0.452094
Sample8A_ACTATCTGTTGGTTTG-1	Not CMV-reactive	0.563874
Sample8A_ACTGAGTCACCCATGG-1	Not CMV-reactive	0.566018
Sample8A_ACTGATGCAGGGCATA-1	Not CMV-reactive	0.561564
Sample8A_ACTGATGTCAAACGGG-1	Not CMV-reactive	0.539281
Sample8A_ACTGCTCTCTCTAAGG-1	Not CMV-reactive	0.514101
Sample8A_ACTGTCCTCACAGGCC-1	Not CMV-reactive	0.5032
Sample8A_ACTTACTCAGGTCCAC-1	Not CMV-reactive	0.569304
Sample8A_ACTTACTGTCGCGAAA-1	Not CMV-reactive	0.56793
Sample8A_ACTTTCACAAGTACCT-1	Not CMV-reactive	0.572763
Sample8A_AGAATAGGTCTAGTGT-1	Not CMV-reactive	0.513751
Sample8A_AGAATAGGTCTCACCT-1	Not CMV-reactive	0.509052
Sample8A_AGATCTGAGCCAACAG-1	Not CMV-reactive	0.575472
Sample8A_AGATTGCGTACCGTAT-1	Not CMV-reactive	0.551568
Sample8A_AGATTGCGTGAACCTT-1	Not CMV-reactive	0.544815
Sample8A_AGCGGTCGTGCACTTA-1	Not CMV-reactive	0.498134
Sample8A_AGCGTATGTACCGAGA-1	Not CMV-reactive	0.541442
Sample8A_AGCGTATTCCTTTACA-1	Not CMV-reactive	0.469827
Sample8A_AGCGTATTCTTTACAC-1	Not CMV-reactive	0.454365
Sample8A_AGCTTGACACATGACT-1	Not CMV-reactive	0.509873
Sample8A_AGCTTGACAGACGCCT-1	Putative CMV clone	0.513768
Sample8A_AGGGAGTCATGTCGAT-1	Not CMV-reactive	0.568902
Sample8A_AGGGAGTTCCTAGAAC-1	Not CMV-reactive	0.541618
Sample8A_AGGGATGAGCACGCCT-1	Not CMV-reactive	0.56714
Sample8A_AGGGATGCATGTAAGA-1	Not CMV-reactive	0.407108
Sample8A_AGGGTGAAGACGCTTT-1	Not CMV-reactive	0.370206
Sample8A_AGGGTGACACGGTTTA-1	Not CMV-reactive	0.458091
Sample8A_AGTCTTTGTTTGTGTG-1	Not CMV-reactive	0.361341
Sample8A_AGTCTTTTCGTAGATC-1	Not CMV-reactive	0.571593
Sample8A_AGTGAGGAGAACAACT-1	Putative CMV clone	0.490446
Sample8A_AGTGGGAAGGAATCGC-1	Not CMV-reactive	0.462843
Sample8A_AGTGTCAAGATCTGCT-1	Not CMV-reactive	0.492537
Sample8A_AGTTGGTAGGCTAGGT-1	Not CMV-reactive	0.404622
Sample8A_AGTTGGTTCCTGTACC-1	Not CMV-reactive	0.462611
Sample8A_ATAAGAGGTGTGAAAT-1	Not CMV-reactive	0.564493
Sample8A_ATCACGACACCAGTTA-1	Not CMV-reactive	0.543703
Sample8A_ATCATCTTCACATACG-1	Not CMV-reactive	0.530731
Sample8A_ATCCACCTCAGAAATG-1	Not CMV-reactive	0.575029
Sample8A_ATCTACTGTCAAAGAT-1	Not CMV-reactive	0.385434
Sample8A_ATCTGCCGTAATTGGA-1	Not CMV-reactive	0.50412
Sample8A_ATGAGGGAGATATACG-1	Not CMV-reactive	0.46249
Sample8A_ATGAGGGAGCAAATCA-1	Not CMV-reactive	0.343778
Sample8A_ATGAGGGGTACATCCA-1	Not CMV-reactive	0.278175
Sample8A_ATGGGAGTCATTATCC-1	Not CMV-reactive	0.42153
Sample8A_ATTATCCTCTTCGGTC-1	Not CMV-reactive	0.441301
Sample8A_ATTGGTGAGACAAAGG-1	Not CMV-reactive	0.501023
Sample8A_ATTGGTGCATGTCTCC-1	Not CMV-reactive	0.283357
Sample8A_CAACTAGGTGACCAAG-1	Not CMV-reactive	0.510921
Sample8A_CAACTAGTCCTCTAGC-1	Not CMV-reactive	0.467737
Sample8A_CAAGAAACACCCATTC-1	Not CMV-reactive	0.329932
Sample8A_CAAGTTGCAAGGTGTG-1	Not CMV-reactive	0.449623
Sample8A_CAAGTTGTCAGTTTGG-1	Not CMV-reactive	0.400807
Sample8A_CACACAACACCGATAT-1	Not CMV-reactive	0.500448
Sample8A_CACACCTAGAGATGAG-1	Not CMV-reactive	0.53026
Sample8A_CACACCTAGCCCTAAT-1	Not CMV-reactive	0.429757
Sample8A_CACAGTAGTACGCACC-1	Not CMV-reactive	0.518436
Sample8A_CACCACTAGTCAAGGC-1	Not CMV-reactive	0.555256
Sample8A_CACCTTGCAGTCAGAG-1	Not CMV-reactive	0.560703
Sample8A_CACCTTGCATCAGTAC-1	Not CMV-reactive	0.291232
Sample8A_CAGCATAAGACCACGA-1	Not CMV-reactive	0.631719
Sample8A_CAGCCGATCCGTTGTC-1	Not CMV-reactive	0.461103
Sample8A_CAGGTGCGTCGGCACT-1	Not CMV-reactive	0.459165
Sample8A_CAGGTGCGTTGTGGCC-1	Not CMV-reactive	0.259419
Sample8A_CATCCACAGAACTGTA-1	Not CMV-reactive	0.530392
Sample8A_CATCCACGTTCCGTCT-1	Not CMV-reactive	0.491591
Sample8A_CATGACAGTAAGGGCT-1	Not CMV-reactive	0.558726
Sample8A_CATGGCGTCCACGCAG-1	Not CMV-reactive	0.198243
Sample8A_CATTATCTCCTCAATT-1	Not CMV-reactive	0.441872
Sample8A_CCACGGACACAGCCCA-1	Not CMV-reactive	0.565457
Sample8A_CCACGGATCAGAAATG-1	Not CMV-reactive	0.529623
Sample8A_CCACTACTCGAACGGA-1	Not CMV-reactive	0.261807
Sample8A_CCCAGTTCACAGCGTC-1	Not CMV-reactive	0.53348
Sample8A_CCCAGTTTCTGGCGAC-1	Not CMV-reactive	0.44573
Sample8A_CCGGGATAGTACGCGA-1	Not CMV-reactive	0.497763
Sample8A_CCGTGGACAGTGACAG-1	Not CMV-reactive	0.229322
Sample8A_CCGTGGAGTTCCATGA-1	Not CMV-reactive	0.51177
Sample8A_CCTAGCTCAATGTTGC-1	Not CMV-reactive	0.492074
Sample8A_CCTAGCTGTGAGTGAC-1	Not CMV-reactive	0.5416
Sample8A_CCTATTAGTACTTAGC-1	Not CMV-reactive	0.505081
Sample8A_CCTCAGTTCACTATTC-1	Not CMV-reactive	0.560339
Sample8A_CCTCTGACATCGATTG-1	Not CMV-reactive	0.567063
Sample8A_CCTTACGAGAGGTTGC-1	Not CMV-reactive	0.295663
Sample8A_CGAATGTAGTGGGATC-1	Not CMV-reactive	0.268229
Sample8A_CGACTTCCAGACAAAT-1	Not CMV-reactive	0.282214
Sample8A_CGACTTCGTAACGCGA-1	Not CMV-reactive	0.439624
Sample8A_CGAGAAGAGAAGCCCA-1	Not CMV-reactive	0.41079
Sample8A_CGAGCACGTAGCGTAG-1	Not CMV-reactive	0.229788
Sample8A_CGATCGGCATGTAAGA-1	Not CMV-reactive	0.581506
Sample8A_CGATGGCAGAGTGACC-1	Not CMV-reactive	0.469812
Sample8A_CGATGGCAGTGGGTTG-1	Not CMV-reactive	0.543821
Sample8A_CGATGGCTCGCGCCAA-1	Not CMV-reactive	0.239161
Sample8A_CGATGTAAGAAGAAGC-1	Not CMV-reactive	0.338681
Sample8A_CGATGTACAAGGACTG-1	Not CMV-reactive	0.490704
Sample8A_CGCCAAGAGAATCTCC-1	Not CMV-reactive	0.510361
Sample8A_CGCTATCAGTTCGATC-1	Not CMV-reactive	0.575989
Sample8A_CGCTATCCATGCATGT-1	Not CMV-reactive	0.426946
Sample8A_CGCTATCTCTACTATC-1	Not CMV-reactive	0.426672
Sample8A_CGCTGGAAGGGTGTTG-1	Not CMV-reactive	0.471488
Sample8A_CGCTGGAGTGATGTCT-1	Not CMV-reactive	0.560991
Sample8A_CGGACGTAGTCCTCCT-1	Not CMV-reactive	0.552531
Sample8A_CGGACGTTCCGCATAA-1	Not CMV-reactive	0.239017
Sample8A_CGGACGTTCGGATGGA-1	Not CMV-reactive	0.209704
Sample8A_CGGAGCTTCATTGCGA-1	Not CMV-reactive	0.517215
Sample8A_CGGAGCTTCTCCAGGG-1	Not CMV-reactive	0.441891
Sample8A_CGGGTCACATGAACCT-1	Not CMV-reactive	0.209792
Sample8A_CGTCACTGTGAGGGTT-1	Not CMV-reactive	0.230341
Sample8A_CGTCTACAGCGCTTAT-1	Not CMV-reactive	0.519697
Sample8A_CGTGTAAAGTACTTGC-1	Not CMV-reactive	0.567688
Sample8A_CGTGTAACACAGACTT-1	Not CMV-reactive	0.420462
Sample8A_CGTGTCTGTGTGACCC-1	Not CMV-reactive	0.533834
Sample8A_CGTTAGAGTCAATGTC-1	Not CMV-reactive	0.546103
Sample8A_CGTTCTGCATCCCACT-1	Not CMV-reactive	0.53191
Sample8A_CGTTGGGCAGATGGCA-1	Not CMV-reactive	0.444263
Sample8A_CGTTGGGGTATGCTTG-1	Not CMV-reactive	0.549631
Sample8A_CTAACTTTCTACTATC-1	Not CMV-reactive	0.551499
Sample8A_CTAATGGCAAGCTGGA-1	Not CMV-reactive	0.569777
Sample8A_CTACATTGTAGGAGTC-1	Not CMV-reactive	0.469389
Sample8A_CTACCCATCGTAGATC-1	Not CMV-reactive	0.517937
Sample8A_CTACGTCCACAGACAG-1	Not CMV-reactive	0.226761
Sample8A_CTAGCCTGTGGTAACG-1	Not CMV-reactive	0.575364
Sample8A_CTAGCCTGTTAAAGTG-1	Not CMV-reactive	0.453092
Sample8A_CTAGCCTGTTCTGAAC-1	Not CMV-reactive	0.565957
Sample8A_CTAGTGAGTGTTTGTG-1	Not CMV-reactive	0.5502
Sample8A_CTAGTGATCTACTATC-1	Not CMV-reactive	0.377738
Sample8A_CTCACACAGTTCGCGC-1	Not CMV-reactive	0.407078
Sample8A_CTCAGAACATTGGGCC-1	Not CMV-reactive	0.563158
Sample8A_CTCATTATCAGTTGAC-1	Not CMV-reactive	0.456712
Sample8A_CTCCTAGAGGACAGCT-1	Not CMV-reactive	0.553294
Sample8A_CTCGAAAAGTTAACGA-1	Not CMV-reactive	0.475758
Sample8A_CTCGAAACACACAGAG-1	Not CMV-reactive	0.442472
Sample8A_CTCGAGGAGACAAAGG-1	Not CMV-reactive	0.517716
Sample8A_CTCGAGGAGGTAGCCA-1	Not CMV-reactive	0.479908
Sample8A_CTCGTACGTAGGGACT-1	Not CMV-reactive	0.519049
Sample8A_CTCGTACTCCCTTGCA-1	Not CMV-reactive	0.19738
Sample8A_CTCGTCACATCACAAC-1	Not CMV-reactive	0.467083
Sample8A_CTCTACGAGACACGAC-1	Not CMV-reactive	0.197252
Sample8A_CTGCCTACAATAACGA-1	Not CMV-reactive	0.502974
Sample8A_CTGCCTAGTTCGGCAC-1	Not CMV-reactive	0.30916
Sample8A_CTGTGCTTCTTCCTTC-1	Not CMV-reactive	0.518621
Sample8A_CTGTTTACACCCAGTG-1	Not CMV-reactive	0.463212
Sample8A_CTGTTTATCGCGCCAA-1	Not CMV-reactive	0.58261
Sample8A_CTTAGGATCTTGGGTA-1	Not CMV-reactive	0.580833
Sample8A_CTTCTCTAGCGATAGC-1	Not CMV-reactive	0.525223
Sample8A_CTTCTCTTCGTTTGCC-1	Not CMV-reactive	0.543973
Sample8A_CTTGGCTTCTATCCTA-1	Not CMV-reactive	0.412925
Sample8A_CTTTGCGTCGCGCCAA-1	Not CMV-reactive	0.424522
Sample8A_GAAACTCAGACTCGGA-1	Not CMV-reactive	0.564835
Sample8A_GAAACTCTCAGCCTAA-1	Not CMV-reactive	0.516643
Sample8A_GAAATGATCAACGGGA-1	Not CMV-reactive	0.576156
Sample8A_GAACCTAAGCCGGTAA-1	Not CMV-reactive	0.564583
Sample8A_GAACCTAAGTGAAGAG-1	Not CMV-reactive	0.416066
Sample8A_GAACCTACACAGCCCA-1	Not CMV-reactive	0.571487
Sample8A_GAACCTACAGATCTGT-1	Not CMV-reactive	0.414898
Sample8A_GAACCTAGTACTCTCC-1	Not CMV-reactive	0.535843
Sample8A_GAACGGATCACAGGCC-1	Not CMV-reactive	0.474857
Sample8A_GACACGCAGCGAAGGG-1	Not CMV-reactive	0.578957
Sample8A_GACCTGGGTACGACCC-1	Not CMV-reactive	0.420778
Sample8A_GACGCGTAGAGGTTAT-1	Not CMV-reactive	0.539738
Sample8A_GACGCGTAGTCCCACG-1	Not CMV-reactive	0.518668
Sample8A_GACGCGTCACCTGGTG-1	Not CMV-reactive	0.500693
Sample8A_GACGCGTTCTACTTAC-1	Not CMV-reactive	0.475241
Sample8A_GACTGCGAGTGCAAGC-1	Not CMV-reactive	0.433248
Sample8A_GACTGCGTCCGCGGTA-1	Not CMV-reactive	0.521855
Sample8A_GAGTCCGCAGCCTTTC-1	Not CMV-reactive	0.261262
Sample8A_GAGTCCGTCTTCCTTC-1	Not CMV-reactive	0.269752
Sample8A_GATGAAACAAGCTGTT-1	Not CMV-reactive	0.568108
Sample8A_GATGAAACACATAACC-1	Not CMV-reactive	0.292633
Sample8A_GATGAGGCAAGTCTAC-1	Not CMV-reactive	0.513478
Sample8A_GATGCTAGTTAGGGTG-1	Not CMV-reactive	0.568074
Sample8A_GATTCAGCATTTGCTT-1	Not CMV-reactive	0.207807
Sample8A_GCAAACTAGTGGAGTC-1	Not CMV-reactive	0.507044
Sample8A_GCAAACTGTTGACGTT-1	Not CMV-reactive	0.422378
Sample8A_GCAATCAAGACAAGCC-1	Not CMV-reactive	0.53802
Sample8A_GCACATAAGGTGCTTT-1	Not CMV-reactive	0.471154
Sample8A_GCACTCTGTAAGCACG-1	Not CMV-reactive	0.368053
Sample8A_GCAGTTATCTGATACG-1	Not CMV-reactive	0.325567
Sample8A_GCATACAGTGTTGGGA-1	Not CMV-reactive	0.499472
Sample8A_GCATGATAGCACCGTC-1	Not CMV-reactive	0.49137
Sample8A_GCATGATCAGATCCAT-1	Not CMV-reactive	0.494282
Sample8A_GCCAAATAGTCGCCGT-1	Not CMV-reactive	0.309619
Sample8A_GCCTCTAGTATTACCG-1	Putative CMV clone	0.148084
Sample8A_GCGAGAACATCACGTA-1	Not CMV-reactive	0.211585
Sample8A_GCGCAACAGTTGAGAT-1	Not CMV-reactive	0.458108
Sample8A_GCGCAACCACCAGATT-1	Not CMV-reactive	0.531271
Sample8A_GCGCAACCATGCCTAA-1	Not CMV-reactive	0.579695
Sample8A_GCGCGATCATTCGACA-1	Not CMV-reactive	0.54465
Sample8A_GCTCTGTAGAGTACAT-1	Not CMV-reactive	0.552551
Sample8A_GCTCTGTCAGGCTCAC-1	Not CMV-reactive	0.525123
Sample8A_GCTCTGTCATGCTGGC-1	Not CMV-reactive	0.478954
Sample8A_GCTGCAGGTCCAGTAT-1	Not CMV-reactive	0.562886
Sample8A_GCTGCAGGTCTCAACA-1	Not CMV-reactive	0.553478
Sample8A_GCTGCAGTCTCGAGTA-1	Not CMV-reactive	0.524288
Sample8A_GCTGCTTAGGTCATCT-1	Not CMV-reactive	0.360763
Sample8A_GCTTGAAGTGACGGTA-1	Not CMV-reactive	0.318128
Sample8A_GCTTGAAGTTTGCATG-1	Not CMV-reactive	0.253065
Sample8A_GGAAAGCTCAATAAGG-1	Not CMV-reactive	0.524957
Sample8A_GGAACTTTCACAAACC-1	Not CMV-reactive	0.506925
Sample8A_GGACAAGAGCCAGAAC-1	Not CMV-reactive	0.526784
Sample8A_GGACAAGTCTGTTTGT-1	Not CMV-reactive	0.527114
Sample8A_GGACAGAAGTAGGCCA-1	Not CMV-reactive	0.562644
Sample8A_GGACATTCAGCCTGTG-1	Not CMV-reactive	0.519668
Sample8A_GGACATTTCAAAGTAG-1	Not CMV-reactive	0.264809
Sample8A_GGACGTCGTGCCTGGT-1	Not CMV-reactive	0.285065
Sample8A_GGATGTTCACCGATAT-1	Not CMV-reactive	0.438364
Sample8A_GGATGTTGTAAGAGGA-1	Not CMV-reactive	0.542395
Sample8A_GGATTACAGCGATGAC-1	Not CMV-reactive	0.575834
Sample8A_GGATTACAGCGTTTAC-1	Not CMV-reactive	0.434695
Sample8A_GGCAATTTCCACGTGG-1	Not CMV-reactive	0.390353
Sample8A_GGCTCGATCAATCTCT-1	Not CMV-reactive	0.52418
Sample8A_GGGACCTAGTACATGA-1	Not CMV-reactive	0.498835
Sample8A_GGGACCTTCTAACGGT-1	Not CMV-reactive	0.231049
Sample8A_GGGAGATGTATAAACG-1	Not CMV-reactive	0.56913
Sample8A_GGGATGAGTCTAGAGG-1	Not CMV-reactive	0.551232
Sample8A_GGGATGAGTCTAGCCG-1	Not CMV-reactive	0.265446
Sample8A_GGGCACTGTTAAAGAC-1	Not CMV-reactive	0.165331
Sample8A_GGGCACTGTTTGACTG-1	Not CMV-reactive	0.54202
Sample8A_GGGCATCCAAATTGCC-1	Not CMV-reactive	0.460225
Sample8A_GGGCATCCATGCTGGC-1	Not CMV-reactive	0.431441
Sample8A_GGGCATCGTGCTGTAT-1	Not CMV-reactive	0.572536
Sample8A_GGGCATCTCATTTGGG-1	Not CMV-reactive	0.521671
Sample8A_GGGTCTGTCGAATCCA-1	Not CMV-reactive	0.522353
Sample8A_GGGTTGCCAAGACACG-1	Not CMV-reactive	0.151214
Sample8A_GGTGAAGAGGCATGTG-1	Not CMV-reactive	0.430082
Sample8A_GTACGTACACCTGGTG-1	Not CMV-reactive	0.341564
Sample8A_GTACGTAGTTTGACTG-1	Not CMV-reactive	0.507583
Sample8A_GTAGTCAGTAGCGCTC-1	Not CMV-reactive	0.411886
Sample8A_GTAGTCAGTATATGGA-1	Not CMV-reactive	0.512544
Sample8A_GTAGTCAGTCTAACGT-1	Not CMV-reactive	0.603579
Sample8A_GTCTCGTCACAAGTAA-1	Not CMV-reactive	0.531497
Sample8A_GTCTTCGTCCCAGGTG-1	Not CMV-reactive	0.501491
Sample8A_GTGAAGGTCCGTTGCT-1	Not CMV-reactive	0.170295
Sample8A_GTGAAGGTCCTACAGA-1	Not CMV-reactive	0.543116
Sample8A_GTGCAGCCACACATGT-1	Not CMV-reactive	0.514621
Sample8A_GTGCATAAGGCAGTCA-1	Not CMV-reactive	0.442654
Sample8A_GTGCATACATGACATC-1	Not CMV-reactive	0.560169
Sample8A_GTGCTTCAGTACGTTC-1	Not CMV-reactive	0.456896
Sample8A_GTGCTTCTCCCTTGTG-1	Not CMV-reactive	0.473467
Sample8A_GTGCTTCTCCTTGGTC-1	Not CMV-reactive	0.500294
Sample8A_GTGGGTCAGAACTGTA-1	Not CMV-reactive	0.397175
Sample8A_GTGTGCGAGAGTACAT-1	Not CMV-reactive	0.542625
Sample8A_GTGTGCGAGCTTTGGT-1	Not CMV-reactive	0.353365
Sample8A_GTGTGCGCATCCGGGT-1	Not CMV-reactive	0.367655
Sample8A_GTGTTAGTCAGAGACG-1	Not CMV-reactive	0.481803
Sample8A_GTTAAGCAGGCTCTTA-1	Not CMV-reactive	0.570612
Sample8A_GTTAAGCGTTGCGCAC-1	Not CMV-reactive	0.461465
Sample8A_GTTACAGCAGTATGCT-1	Not CMV-reactive	0.330998
Sample8A_GTTTCTACATATACCG-1	Not CMV-reactive	0.444131
Sample8A_TAAGAGACACGAAGCA-1	Not CMV-reactive	0.257558
Sample8A_TAAGCGTCAATAGAGT-1	Not CMV-reactive	0.458841
Sample8A_TAAGTGCCAATCGGTT-1	Not CMV-reactive	0.432462
Sample8A_TACAGTGGTGACTACT-1	Not CMV-reactive	0.488634
Sample8A_TACGGATGTGTCGCTG-1	Not CMV-reactive	0.130026
Sample8A_TACGGTAGTTCGTTGA-1	Not CMV-reactive	0.581239
Sample8A_TACTCATGTGTCTGAT-1	Not CMV-reactive	0.558797
Sample8A_TACTCGCCAACGCACC-1	Not CMV-reactive	0.482432
Sample8A_TACTCGCGTCCTCTTG-1	Not CMV-reactive	0.511297
Sample8A_TACTTACAGTTTGCGT-1	Not CMV-reactive	0.547481
Sample8A_TACTTGTAGCCCAATT-1	Not CMV-reactive	0.570158
Sample8A_TACTTGTCAAAGGCGT-1	Not CMV-reactive	0.525306
Sample8A_TACTTGTTCATCGCTC-1	Not CMV-reactive	0.549534
Sample8A_TAGACCAAGTGTACCT-1	Not CMV-reactive	0.575742
Sample8A_TAGACCACATGCCCGA-1	Not CMV-reactive	0.46437
Sample8A_TAGAGCTAGGCCCGTT-1	Not CMV-reactive	0.464439
Sample8A_TAGAGCTTCAGTACGT-1	Not CMV-reactive	0.512575
Sample8A_TAGCCGGAGAGGTAGA-1	Not CMV-reactive	0.56814
Sample8A_TAGCCGGTCACGAAGG-1	Not CMV-reactive	0.0957196
Sample8A_TAGCCGGTCATTATCC-1	Not CMV-reactive	0.546641
Sample8A_TAGGCATCATACGCTA-1	Not CMV-reactive	0.516846
Sample8A_TAGTGGTAGTGTTGAA-1	Not CMV-reactive	0.569117
Sample8A_TAGTGGTGTTACTGAC-1	Not CMV-reactive	0.364846
Sample8A_TAGTGGTTCTCTTGAT-1	Not CMV-reactive	0.53901
Sample8A_TAGTTGGCATTACGAC-1	Not CMV-reactive	0.437922
Sample8A_TATCAGGCACCGAAAG-1	Not CMV-reactive	0.516695
Sample8A_TATGCCCCAAACTGCT-1	Not CMV-reactive	0.477855
Sample8A_TATTACCGTATTACCG-1	Not CMV-reactive	0.29493
Sample8A_TCAATCTCAACAACCT-1	Not CMV-reactive	0.514357
Sample8A_TCACGAATCGCAAGCC-1	Not CMV-reactive	0.482426
Sample8A_TCAGATGTCGGAAATA-1	Not CMV-reactive	0.463078
Sample8A_TCATTTGGTCCTCTTG-1	Not CMV-reactive	0.576425
Sample8A_TCATTTGTCGTTGCCT-1	Not CMV-reactive	0.282555
Sample8A_TCGCGTTCATCCTTGC-1	Not CMV-reactive	0.456778
Sample8A_TCGGTAATCACCAGGC-1	Not CMV-reactive	0.366535
Sample8A_TCGTACCCAACAACCT-1	Not CMV-reactive	0.559384
Sample8A_TCGTAGATCATTTGGG-1	Not CMV-reactive	0.431978
Sample8A_TCGTAGATCCTTCAAT-1	Not CMV-reactive	0.556614
Sample8A_TCTATTGAGCTGAAAT-1	Not CMV-reactive	0.575317
Sample8A_TCTCTAAGTAAGGATT-1	Not CMV-reactive	0.577122
Sample8A_TCTCTAAGTGTGACGA-1	Not CMV-reactive	0.484364
Sample8A_TCTCTAATCGTTTGCC-1	Not CMV-reactive	0.490219
Sample8A_TCTTCGGCACGTCTCT-1	Not CMV-reactive	0.401502
Sample8A_TCTTCGGCATTTGCTT-1	Not CMV-reactive	0.576013
Sample8A_TGACAACCACCGAATT-1	Not CMV-reactive	0.199926
Sample8A_TGACTAGGTACAGTGG-1	Not CMV-reactive	0.411005
Sample8A_TGACTAGGTTATGCGT-1	Not CMV-reactive	0.548377
Sample8A_TGAGGGAGTTCAGACT-1	Not CMV-reactive	0.554857
Sample8A_TGCCCATTCCGTAGGC-1	Not CMV-reactive	0.0673901
Sample8A_TGCCCTACATGAACCT-1	Not CMV-reactive	0.512271
Sample8A_TGCCCTATCACCTTAT-1	Not CMV-reactive	0.474355
Sample8A_TGCCCTATCCACGTGG-1	Not CMV-reactive	0.540729
Sample8A_TGCGGGTGTGCGGTAA-1	Not CMV-reactive	0.482085
Sample8A_TGCTACCGTCGGCATC-1	Not CMV-reactive	0.467243
Sample8A_TGCTGCTAGGACGAAA-1	Not CMV-reactive	0.392898
Sample8A_TGCTGCTTCTCTGAGA-1	Not CMV-reactive	0.512753
Sample8A_TGGACGCAGGTGCAAC-1	Not CMV-reactive	0.445459
Sample8A_TGGCGCAGTTTGGCGC-1	Not CMV-reactive	0.416901
Sample8A_TGGCTGGAGTGTCTCA-1	Not CMV-reactive	0.388289
Sample8A_TGGCTGGGTCACCCAG-1	Not CMV-reactive	0.427734
Sample8A_TGGCTGGGTGGCGAAT-1	Not CMV-reactive	0.369403
Sample8A_TGGGCGTAGAGACTAT-1	Not CMV-reactive	0.212807
Sample8A_TGGTTAGGTTCAGGCC-1	Not CMV-reactive	0.558985
Sample8A_TGTATTCAGCGCCTCA-1	Not CMV-reactive	0.529727
Sample8A_TGTGGTACAAGAAGAG-1	Not CMV-reactive	0.20776
Sample8A_TGTGTTTTCTCCAACC-1	Not CMV-reactive	0.355212
Sample8A_TGTTCCGCAAGCGTAG-1	Not CMV-reactive	0.531407
Sample8A_TGTTCCGTCTTTAGGG-1	Not CMV-reactive	0.450425
Sample8A_TTAACTCCATTAGCCA-1	Not CMV-reactive	0.505069
Sample8A_TTAGTTCCACCACCAG-1	Not CMV-reactive	0.558849
Sample8A_TTAGTTCGTTGTACAC-1	Not CMV-reactive	0.456762
Sample8A_TTCGAAGGTTGTGGCC-1	Not CMV-reactive	0.533413
Sample8A_TTCGGTCGTAGCTTGT-1	Not CMV-reactive	0.281261
Sample8A_TTCGGTCGTCCGAATT-1	Not CMV-reactive	0.382567
Sample8A_TTCGGTCGTGACAAAT-1	Not CMV-reactive	0.22123
Sample8A_TTCGGTCTCTATGTGG-1	Not CMV-reactive	0.528429
Sample8A_TTGAACGGTGCGATAG-1	Not CMV-reactive	0.448942
Sample8A_TTGAACGTCACAGGCC-1	Not CMV-reactive	0.412452
Sample8A_TTGCCGTAGGCTAGGT-1	Putative CMV clone	0.136447
Sample8A_TTGCGTCCAGACAAAT-1	Not CMV-reactive	0.547785
Sample8A_TTGCGTCCAGCCAATT-1	Not CMV-reactive	0.182009
Sample8A_TTGGCAAAGCAATCTC-1	Not CMV-reactive	0.526476
Sample8A_TTGGCAACACACGCTG-1	Not CMV-reactive	0.410465
Sample8A_TTGTAGGTCCTAGGGC-1	Not CMV-reactive	0.456646
Sample8A_TTTACTGCAAGCTGAG-1	Not CMV-reactive	0.501193
Sample8A_TTTCCTCAGGTGTTAA-1	Not CMV-reactive	0.48319
Sample8A_TTTGCGCAGATGTAAC-1	Not CMV-reactive	0.493249
Sample8A_TTTGTCAGTACATGTC-1	Not CMV-reactive	0.205539
Pool1_CD8_AAGCCGCTCCAAATGC-1	Not CMV-reactive	0.416795
Pool1_CD8_AGCTCCTAGCTTTGGT-1	Not CMV-reactive	0.398658
Pool1_CD8_ATTTCTGCATAGGATA-1	Not CMV-reactive	0.786186
Pool1_CD8_CAAGATCAGCTGATAA-1	Not CMV-reactive	0.820886
Pool1_CD8_CAGATCAAGCCATCGC-1	Not CMV-reactive	0.355091
Pool1_CD8_CCCATACGTTCCGGCA-1	Not CMV-reactive	0.425843
Pool1_CD8_CCTAAAGGTGCGCTTG-1	Not CMV-reactive	0.517472
Pool1_CD8_CCTAGCTCAGTGGAGT-1	Not CMV-reactive	0.450853
Pool1_CD8_CGGACTGCAGCAGTTT-1	Not CMV-reactive	0.757171
Pool1_CD8_CTCTGGTCAGCCTTTC-1	Not CMV-reactive	0.796184
Pool1_CD8_CTGATAGTCACCACCT-1	Not CMV-reactive	0.592819
Pool1_CD8_CTGATCCTCCTAGTGA-1	Not CMV-reactive	0.649496
Pool1_CD8_CTGCTGTAGCTCCCAG-1	Not CMV-reactive	0.591622
Pool1_CD8_GACGTGCGTAAGTAGT-1	Not CMV-reactive	0.571651
Pool1_CD8_GGAAAGCGTCACTGGC-1	Not CMV-reactive	0.398125
Pool1_CD8_TACGGGCCAAGCTGGA-1	Not CMV-reactive	0.683632
Pool1_CD8_TATCAGGCAGGTGGAT-1	Not CMV-reactive	0.729121
Pool1_CD8_TATTACCAGGGTCTCC-1	Not CMV-reactive	0.568847
Pool1_CD8_TCTCTAACAGCTTAAC-1	Not CMV-reactive	0.828451
Pool1_CD8_TGAGCCGCACGGTAAG-1	Not CMV-reactive	0.431744
Pool1_CD8_TGCTACCGTGTAAGTA-1	Not CMV-reactive	0.856079
Pool1_CD8_TGGCCAGCACGTCTCT-1	Not CMV-reactive	0.641598
Pool1_CD8_TGTGTTTCACGTCAGC-1	Not CMV-reactive	0.776891
Pool1_CD8_TTGGAACTCTGTCTCG-1	Not CMV-reactive	0.295633
Pool1_CD8_TTTGTCAAGGATGCGT-1	Not CMV-reactive	0.662642
Pool2_CD8_AAACCTGCACTTACGA-1	Not CMV-reactive	0.672933
Pool2_CD8_AAACGGGCAATACGCT-1	Not CMV-reactive	0.278867
Pool2_CD8_AAAGATGGTAGCACGA-1	Not CMV-reactive	0.558599
Pool2_CD8_AAAGATGTCACTGGGC-1	Not CMV-reactive	0.618593
Pool2_CD8_AAAGATGTCATTTGGG-1	Putative CMV clone	0.651991
Pool2_CD8_AAAGATGTCTTGGGTA-1	Not CMV-reactive	0.352487
Pool2_CD8_AAAGCAATCATTGCCC-1	Not CMV-reactive	0.36814
Pool2_CD8_AAAGCAATCGGTCTAA-1	Not CMV-reactive	0.34857
Pool2_CD8_AAATGCCAGATGTAAC-1	Not CMV-reactive	0.568467
Pool2_CD8_AAATGCCTCATCATTC-1	Not CMV-reactive	0.349141
Pool2_CD8_AAATGCCTCCAGTATG-1	Not CMV-reactive	0.599112
Pool2_CD8_AAATGCCTCCGCGGTA-1	Not CMV-reactive	0.623494
Pool2_CD8_AACACGTGTCCCGACA-1	Not CMV-reactive	0.486721
Pool2_CD8_AACCATGCAGTGGGAT-1	Not CMV-reactive	0.578991
Pool2_CD8_AACCATGGTCCGACGT-1	Not CMV-reactive	0.656162
Pool2_CD8_AACCGCGCAAGCGAGT-1	Not CMV-reactive	0.712001
Pool2_CD8_AACCGCGGTAAGGATT-1	Not CMV-reactive	0.420262
Pool2_CD8_AACGTTGCAGTCTTCC-1	Not CMV-reactive	0.180367
Pool2_CD8_AACTCAGAGGCTACGA-1	Not CMV-reactive	0.691046
Pool2_CD8_AACTCAGCATACGCTA-1	Not CMV-reactive	0.800122
Pool2_CD8_AACTCCCCAGTTAACC-1	Not CMV-reactive	0.729756
Pool2_CD8_AACTCTTCAAGTTCTG-1	Not CMV-reactive	0.635436
Pool2_CD8_AACTCTTCAGTAAGAT-1	Not CMV-reactive	0.416142
Pool2_CD8_AACTCTTCATACCATG-1	Not CMV-reactive	0.554853
Pool2_CD8_AACTCTTGTCAAAGCG-1	Not CMV-reactive	0.506328
Pool2_CD8_AACTGGTAGATCCTGT-1	Not CMV-reactive	0.675829
Pool2_CD8_AACTGGTAGTAGCGGT-1	Not CMV-reactive	0.715752
Pool2_CD8_AACTGGTGTCAGTGGA-1	Not CMV-reactive	0.38672
Pool2_CD8_AACTTTCTCGCATGGC-1	Not CMV-reactive	0.528478
Pool2_CD8_AAGACCTAGTTTCCTT-1	Not CMV-reactive	0.483524
Pool2_CD8_AAGACCTCACATGTGT-1	Not CMV-reactive	0.592131
Pool2_CD8_AAGCCGCCATACGCTA-1	Not CMV-reactive	0.496005
Pool2_CD8_AAGCCGCTCACATGCA-1	Not CMV-reactive	0.583345
Pool2_CD8_AAGGAGCAGGGCTTGA-1	Not CMV-reactive	0.445334
Pool2_CD8_AAGGAGCAGTCTCAAC-1	Not CMV-reactive	0.549543
Pool2_CD8_AAGGAGCTCAACGGGA-1	Not CMV-reactive	0.51636
Pool2_CD8_AAGGCAGCAGTGACAG-1	Not CMV-reactive	0.593231
Pool2_CD8_AAGGTTCAGGTTACCT-1	Not CMV-reactive	0.669995
Pool2_CD8_AAGGTTCAGTAATCCC-1	Not CMV-reactive	0.527854
Pool2_CD8_AAGGTTCCACCTGGTG-1	Not CMV-reactive	0.69024
Pool2_CD8_AAGGTTCGTGTGACGA-1	Not CMV-reactive	0.618912
Pool2_CD8_AAGTCTGCACCACGTG-1	Not CMV-reactive	0.689436
Pool2_CD8_AAGTCTGCAGGATCGA-1	Not CMV-reactive	0.602844
Pool2_CD8_AAGTCTGGTGTGAAAT-1	Not CMV-reactive	0.527941
Pool2_CD8_AATCCAGAGATGGCGT-1	Not CMV-reactive	0.640408
Pool2_CD8_AATCCAGCATCATCCC-1	Not CMV-reactive	0.584951
Pool2_CD8_AATCGGTCAACGATCT-1	Not CMV-reactive	0.625479
Pool2_CD8_AATCGGTGTGAGTGAC-1	Not CMV-reactive	0.57083
Pool2_CD8_AATCGGTGTGTCGCTG-1	Not CMV-reactive	0.352714
Pool2_CD8_ACACCAAAGACTGTAA-1	Not CMV-reactive	0.716752
Pool2_CD8_ACACCAATCGCCATAA-1	Not CMV-reactive	0.651555
Pool2_CD8_ACACTGAGTGCGAAAC-1	Not CMV-reactive	0.667615
Pool2_CD8_ACACTGATCTACCAGA-1	Not CMV-reactive	0.686274
Pool2_CD8_ACACTGATCTCTAGGA-1	Not CMV-reactive	0.68902
Pool2_CD8_ACAGCTAAGATACACA-1	Not CMV-reactive	0.626634
Pool2_CD8_ACAGCTAGTCTGCAAT-1	Not CMV-reactive	0.723085
Pool2_CD8_ACAGCTATCATGTAGC-1	Not CMV-reactive	0.518764
Pool2_CD8_ACATACGAGTACGTTC-1	Not CMV-reactive	0.414353
Pool2_CD8_ACATACGCAATCGAAA-1	Not CMV-reactive	0.50886
Pool2_CD8_ACATACGGTCTCTTTA-1	Not CMV-reactive	0.657495
Pool2_CD8_ACATACGGTTGGGACA-1	Not CMV-reactive	0.469572
Pool2_CD8_ACATCAGGTGGCCCTA-1	Not CMV-reactive	0.287094
Pool2_CD8_ACATCAGGTTGTCGCG-1	Not CMV-reactive	0.273236
Pool2_CD8_ACATGGTAGGGTCGAT-1	Not CMV-reactive	0.641243
Pool2_CD8_ACATGGTCAAAGCGGT-1	Not CMV-reactive	0.710554
Pool2_CD8_ACATGGTCACCTCGTT-1	Not CMV-reactive	0.64733
Pool2_CD8_ACATGGTCAGCTCGCA-1	Not CMV-reactive	0.832666
Pool2_CD8_ACCAGTAGTAAGTGGC-1	Not CMV-reactive	0.710604
Pool2_CD8_ACCAGTAGTACAGACG-1	Putative CMV clone	0.646871
Pool2_CD8_ACCGTAAAGGAATTAC-1	Not CMV-reactive	0.614261
Pool2_CD8_ACCGTAAAGGTGATTA-1	Not CMV-reactive	0.524145
Pool2_CD8_ACCGTAAAGTTACCCA-1	Not CMV-reactive	0.0356472
Pool2_CD8_ACCGTAACATTATCTC-1	Not CMV-reactive	0.55929
Pool2_CD8_ACCGTAAGTTGGAGGT-1	Not CMV-reactive	0.718788
Pool2_CD8_ACCGTAATCGGTTCGG-1	Not CMV-reactive	0.620013
Pool2_CD8_ACCTTTACAGTCAGAG-1	Not CMV-reactive	0.691287
Pool2_CD8_ACGAGCCGTGTTCTTT-1	Not CMV-reactive	0.517039
Pool2_CD8_ACGAGGAGTACATCCA-1	Not CMV-reactive	0.708187
Pool2_CD8_ACGAGGAGTGTTCTTT-1	Not CMV-reactive	0.436676
Pool2_CD8_ACGAGGATCTAAGCCA-1	Not CMV-reactive	0.645703
Pool2_CD8_ACGATGTGTGTATGGG-1	Not CMV-reactive	0.418075
Pool2_CD8_ACGATGTTCCTCGCAT-1	Not CMV-reactive	0.498488
Pool2_CD8_ACGCAGCCAGTATAAG-1	Not CMV-reactive	0.77755
Pool2_CD8_ACGCAGCCATAAAGGT-1	Not CMV-reactive	0.59726
Pool2_CD8_ACGCAGCTCCTCAATT-1	Not CMV-reactive	0.641641
Pool2_CD8_ACGCCAGGTTTCCACC-1	Not CMV-reactive	0.569461
Pool2_CD8_ACGCCAGTCAGCTTAG-1	Not CMV-reactive	0.811837
Pool2_CD8_ACGCCAGTCCTTTACA-1	Not CMV-reactive	0.510757
Pool2_CD8_ACGCCGAGTGACGGTA-1	Not CMV-reactive	0.56691
Pool2_CD8_ACGGAGAAGACTAGAT-1	Not CMV-reactive	0.688507
Pool2_CD8_ACGGAGAAGCGTCTAT-1	Not CMV-reactive	0.514606
Pool2_CD8_ACGGAGACAGCTGTGC-1	Not CMV-reactive	0.555485
Pool2_CD8_ACGGAGACAGGTCTCG-1	Not CMV-reactive	0.558594
Pool2_CD8_ACGGCCAAGTCATCCA-1	Not CMV-reactive	0.582513
Pool2_CD8_ACGGCCAGTATAGTAG-1	Not CMV-reactive	0.638232
Pool2_CD8_ACGGCCAGTGAAAGAG-1	Not CMV-reactive	0.607724
Pool2_CD8_ACGGGCTAGTAGATGT-1	Not CMV-reactive	0.709798
Pool2_CD8_ACGGGCTTCAGAGACG-1	Not CMV-reactive	0.354092
Pool2_CD8_ACGGGTCCAACGCACC-1	Not CMV-reactive	0.190454
Pool2_CD8_ACGGGTCCACCAGCAC-1	Not CMV-reactive	0.521096
Pool2_CD8_ACGGGTCCACGCCAGT-1	Not CMV-reactive	0.693589
Pool2_CD8_ACGGGTCCATATGGTC-1	Not CMV-reactive	0.785051
Pool2_CD8_ACGGGTCTCACTGGGC-1	Not CMV-reactive	0.659097
Pool2_CD8_ACGTCAAAGATGTTAG-1	Not CMV-reactive	0.727784
Pool2_CD8_ACGTCAAGTTACAGAA-1	Not CMV-reactive	0.573508
Pool2_CD8_ACTATCTAGCGTAGTG-1	Not CMV-reactive	0.653129
Pool2_CD8_ACTATCTCAGATAATG-1	Not CMV-reactive	0.605959
Pool2_CD8_ACTATCTGTTCTCATT-1	Not CMV-reactive	0.714418
Pool2_CD8_ACTATCTTCCTAGAAC-1	Not CMV-reactive	0.74658
Pool2_CD8_ACTGAACGTCGCGTGT-1	Not CMV-reactive	0.613541
Pool2_CD8_ACTGAGTAGCCAGTTT-1	Not CMV-reactive	0.374417
Pool2_CD8_ACTGATGCACAGAGGT-1	Not CMV-reactive	0.417174
Pool2_CD8_ACTGATGCAGTCACTA-1	Not CMV-reactive	0.75882
Pool2_CD8_ACTGATGGTACTCTCC-1	Not CMV-reactive	0.468419
Pool2_CD8_ACTGATGTCGCATGGC-1	Not CMV-reactive	0.588902
Pool2_CD8_ACTGCTCAGACTACAA-1	Not CMV-reactive	0.738821
Pool2_CD8_ACTGCTCTCTTGCATT-1	Not CMV-reactive	0.721773
Pool2_CD8_ACTGTCCTCGCCTGAG-1	Not CMV-reactive	0.590659
Pool2_CD8_ACTTACTTCTGTCCGT-1	Not CMV-reactive	0.776185
Pool2_CD8_ACTTGTTCAAGCTGTT-1	Not CMV-reactive	0.680013
Pool2_CD8_ACTTGTTGTGGCGAAT-1	Not CMV-reactive	0.384136
Pool2_CD8_ACTTTCAAGACGACGT-1	Not CMV-reactive	0.689256
Pool2_CD8_ACTTTCAAGCTCAACT-1	Not CMV-reactive	0.676602
Pool2_CD8_ACTTTCATCTTCCTTC-1	Not CMV-reactive	0.262709
Pool2_CD8_AGACGTTGTTACCAGT-1	Not CMV-reactive	0.547159
Pool2_CD8_AGAGCTTGTTCGTGAT-1	Not CMV-reactive	0.496676
Pool2_CD8_AGAGCTTTCGGTGTCG-1	Not CMV-reactive	0.414226
Pool2_CD8_AGAGTGGTCGCAAACT-1	Not CMV-reactive	0.607797
Pool2_CD8_AGAGTGGTCGGCGCTA-1	Not CMV-reactive	0.466671
Pool2_CD8_AGATTGCAGAGGACGG-1	Not CMV-reactive	0.280114
Pool2_CD8_AGATTGCTCTTAGCCC-1	Not CMV-reactive	0.223818
Pool2_CD8_AGCAGCCAGACAGACC-1	Not CMV-reactive	0.651475
Pool2_CD8_AGCAGCCTCGCAAACT-1	Not CMV-reactive	0.682975
Pool2_CD8_AGCGGTCCACGGTGTC-1	Not CMV-reactive	0.627776
Pool2_CD8_AGCGGTCGTTCTGGTA-1	Not CMV-reactive	0.175365
Pool2_CD8_AGCGGTCTCTGATACG-1	Not CMV-reactive	0.425509
Pool2_CD8_AGCGTATCAAGTACCT-1	Not CMV-reactive	0.632595
Pool2_CD8_AGCGTATGTATAAACG-1	Not CMV-reactive	0.615555
Pool2_CD8_AGCGTATGTCTAGCGC-1	Not CMV-reactive	0.703387
Pool2_CD8_AGCGTATGTGTAACGG-1	Not CMV-reactive	0.573108
Pool2_CD8_AGCGTATTCCTATTCA-1	Not CMV-reactive	0.447237
Pool2_CD8_AGCGTATTCGCGGATC-1	Not CMV-reactive	0.612003
Pool2_CD8_AGCGTCGCATGGTTGT-1	Not CMV-reactive	0.375882
Pool2_CD8_AGCTCCTTCTCTGAGA-1	Not CMV-reactive	0.663149
Pool2_CD8_AGCTCTCGTCGTGGCT-1	Not CMV-reactive	0.39611
Pool2_CD8_AGCTTGACACAGGCCT-1	Not CMV-reactive	0.546201
Pool2_CD8_AGCTTGAGTATTACCG-1	Not CMV-reactive	0.851125
Pool2_CD8_AGCTTGATCCACTGGG-1	Not CMV-reactive	0.52302
Pool2_CD8_AGCTTGATCGTCTGAA-1	Not CMV-reactive	0.513305
Pool2_CD8_AGGGAGTTCAGGCCCA-1	Not CMV-reactive	0.548702
Pool2_CD8_AGGGATGCACATTCGA-1	Not CMV-reactive	0.626954
Pool2_CD8_AGGGATGGTGCTCTTC-1	Not CMV-reactive	0.682764
Pool2_CD8_AGTAGTCCAAGCCATT-1	Not CMV-reactive	0.555176
Pool2_CD8_AGTAGTCTCATGGTCA-1	Not CMV-reactive	0.684166
Pool2_CD8_AGTCTTTCACCCATGG-1	Not CMV-reactive	0.0793863
Pool2_CD8_AGTCTTTCAGAGCCAA-1	Not CMV-reactive	0.279597
Pool2_CD8_AGTCTTTCAGCCAGAA-1	Not CMV-reactive	0.584075
Pool2_CD8_AGTCTTTCAGCCTTTC-1	Not CMV-reactive	0.673804
Pool2_CD8_AGTCTTTCAGCTATTG-1	Not CMV-reactive	0.536856
Pool2_CD8_AGTCTTTGTACCATCA-1	Not CMV-reactive	0.351026
Pool2_CD8_AGTCTTTGTTGGTTTG-1	Not CMV-reactive	0.525644
Pool2_CD8_AGTGGGACACGCTTTC-1	Not CMV-reactive	0.669577
Pool2_CD8_AGTGGGACATGCATGT-1	Not CMV-reactive	0.276489
Pool2_CD8_AGTGGGATCTCTGAGA-1	Not CMV-reactive	0.596982
Pool2_CD8_AGTGTCACAATCGAAA-1	Not CMV-reactive	0.492508
Pool2_CD8_AGTGTCATCTGAGTGT-1	Not CMV-reactive	0.368804
Pool2_CD8_AGTTGGTAGAACAACT-1	Not CMV-reactive	0.214789
Pool2_CD8_AGTTGGTCAAGCCTAT-1	Not CMV-reactive	0.418018
Pool2_CD8_ATAACGCCAAGGTTTC-1	Not CMV-reactive	0.426481
Pool2_CD8_ATAAGAGCAGCTTAAC-1	Not CMV-reactive	0.316494
Pool2_CD8_ATAAGAGCATGGGACA-1	Not CMV-reactive	0.536039
Pool2_CD8_ATAAGAGTCAGCGATT-1	Not CMV-reactive	0.659822
Pool2_CD8_ATAAGAGTCAGTTGAC-1	Not CMV-reactive	0.608566
Pool2_CD8_ATAAGAGTCGCAGGCT-1	Not CMV-reactive	0.586855
Pool2_CD8_ATAGACCCAGCCTGTG-1	Not CMV-reactive	0.530696
Pool2_CD8_ATCATCTAGTAGCCGA-1	Not CMV-reactive	0.531517
Pool2_CD8_ATCATCTCAACAACCT-1	Not CMV-reactive	0.403765
Pool2_CD8_ATCATCTTCACCAGGC-1	Not CMV-reactive	0.695896
Pool2_CD8_ATCATCTTCAGTTCGA-1	Not CMV-reactive	0.524541
Pool2_CD8_ATCATCTTCGCTAGCG-1	Not CMV-reactive	0.538466
Pool2_CD8_ATCATGGCAGGGAGAG-1	Not CMV-reactive	0.590445
Pool2_CD8_ATCCACCAGGCATGGT-1	Not CMV-reactive	0.58861
Pool2_CD8_ATCCGAACAGCTTAAC-1	Not CMV-reactive	0.488303
Pool2_CD8_ATCGAGTCAAGTACCT-1	Not CMV-reactive	0.575995
Pool2_CD8_ATCGAGTGTTCACCTC-1	Not CMV-reactive	0.618091
Pool2_CD8_ATCGAGTTCGAACTGT-1	Not CMV-reactive	0.630325
Pool2_CD8_ATCTACTAGGTGCTTT-1	Not CMV-reactive	0.664632
Pool2_CD8_ATCTACTCACAGATTC-1	Not CMV-reactive	0.400945
Pool2_CD8_ATCTACTGTCAGAGGT-1	Not CMV-reactive	0.710693
Pool2_CD8_ATCTACTTCCAGTATG-1	Not CMV-reactive	0.373585
Pool2_CD8_ATCTACTTCCGCATAA-1	Not CMV-reactive	0.581493
Pool2_CD8_ATCTGCCAGAAGGTTT-1	Not CMV-reactive	0.138475
Pool2_CD8_ATCTGCCAGCCGATTT-1	Not CMV-reactive	0.600324
Pool2_CD8_ATCTGCCAGTCACGCC-1	Not CMV-reactive	0.642562
Pool2_CD8_ATGAGGGAGGGTGTGT-1	Not CMV-reactive	0.646878
Pool2_CD8_ATGAGGGCAATCGAAA-1	Not CMV-reactive	0.706407
Pool2_CD8_ATGAGGGGTCAGAATA-1	Not CMV-reactive	0.547466
Pool2_CD8_ATGCGATCAAGTAATG-1	Not CMV-reactive	0.744497
Pool2_CD8_ATGCGATGTGAAATCA-1	Not CMV-reactive	0.756372
Pool2_CD8_ATGGGAGAGAACAACT-1	Not CMV-reactive	0.71163
Pool2_CD8_ATGGGAGAGATCACGG-1	Not CMV-reactive	0.545352
Pool2_CD8_ATGGGAGAGGGCACTA-1	Not CMV-reactive	0.340022
Pool2_CD8_ATGTGTGCAAGGGTCA-1	Not CMV-reactive	0.545155
Pool2_CD8_ATGTGTGCAGTGACAG-1	Not CMV-reactive	0.68878
Pool2_CD8_ATTACTCCATGGTCAT-1	Not CMV-reactive	0.645482
Pool2_CD8_ATTATCCAGAGTCGGT-1	Not CMV-reactive	0.330518
Pool2_CD8_ATTATCCAGCCACGCT-1	Not CMV-reactive	0.75897
Pool2_CD8_ATTATCCTCCTAGAAC-1	Not CMV-reactive	0.633548
Pool2_CD8_ATTATCCTCGGCTTGG-1	Not CMV-reactive	0.603525
Pool2_CD8_ATTCTACCACGGCTAC-1	Not CMV-reactive	0.822655
Pool2_CD8_ATTCTACGTAAATGAC-1	Not CMV-reactive	0.505701
Pool2_CD8_ATTGGACGTATGAAAC-1	Not CMV-reactive	0.670113
Pool2_CD8_ATTGGACGTGCTTCTC-1	Not CMV-reactive	0.554125
Pool2_CD8_ATTGGACGTTGCGCAC-1	Not CMV-reactive	0.401475
Pool2_CD8_ATTGGTGAGCATGGCA-1	Not CMV-reactive	0.382376
Pool2_CD8_ATTGGTGCAATCGGTT-1	Not CMV-reactive	0.627877
Pool2_CD8_ATTGGTGCACATTCGA-1	Not CMV-reactive	0.583393
Pool2_CD8_ATTGGTGCATCAGTAC-1	Not CMV-reactive	0.366902
Pool2_CD8_ATTTCTGTCACGACTA-1	Not CMV-reactive	0.668762
Pool2_CD8_ATTTCTGTCTTGTTTG-1	Not CMV-reactive	0.557775
Pool2_CD8_CAACCAATCCTATGTT-1	Not CMV-reactive	0.754727
Pool2_CD8_CAACCTCCAAATACAG-1	Not CMV-reactive	0.690117
Pool2_CD8_CAACCTCGTGGTAACG-1	Not CMV-reactive	0.725617
Pool2_CD8_CAACCTCTCTGACCTC-1	Not CMV-reactive	0.61438
Pool2_CD8_CAACTAGAGTCTCGGC-1	Not CMV-reactive	0.654916
Pool2_CD8_CAACTAGCAAGGTTCT-1	Not CMV-reactive	0.526187
Pool2_CD8_CAACTAGTCGCCAAAT-1	Not CMV-reactive	0.390842
Pool2_CD8_CAAGATCAGTGGAGAA-1	Putative CMV clone	0.744718
Pool2_CD8_CAAGGCCCAAACGCGA-1	Not CMV-reactive	0.55029
Pool2_CD8_CAAGGCCCATTCACTT-1	Not CMV-reactive	0.540383
Pool2_CD8_CAAGGCCTCACTTCAT-1	Not CMV-reactive	0.679054
Pool2_CD8_CAAGTTGAGCTGCAAG-1	Not CMV-reactive	0.518939
Pool2_CD8_CAAGTTGGTCTCTCTG-1	Not CMV-reactive	0.552728
Pool2_CD8_CACAAACCACCATGTA-1	Not CMV-reactive	0.689463
Pool2_CD8_CACAAACGTCAACTGT-1	Not CMV-reactive	0.484298
Pool2_CD8_CACACAACAGTCCTTC-1	Not CMV-reactive	0.582649
Pool2_CD8_CACACAAGTATTAGCC-1	Not CMV-reactive	0.577243
Pool2_CD8_CACACCTAGTTTGCGT-1	Not CMV-reactive	0.594104
Pool2_CD8_CACACCTTCCAGTATG-1	Not CMV-reactive	0.739555
Pool2_CD8_CACAGGCCATTTCACT-1	Not CMV-reactive	0.645204
Pool2_CD8_CACAGGCGTAATAGCA-1	Not CMV-reactive	0.78306
Pool2_CD8_CACAGGCTCGGTGTTA-1	Not CMV-reactive	0.503214
Pool2_CD8_CACAGTAGTCTTGATG-1	Not CMV-reactive	0.662473
Pool2_CD8_CACATAGGTCTAGCGC-1	Not CMV-reactive	0.20057
Pool2_CD8_CACATAGGTTCAGTAC-1	Not CMV-reactive	0.419689
Pool2_CD8_CACCACTGTGCGGTAA-1	Not CMV-reactive	0.680886
Pool2_CD8_CACCACTGTTTGACAC-1	Not CMV-reactive	0.661684
Pool2_CD8_CACCTTGCAACGATGG-1	Not CMV-reactive	0.601769
Pool2_CD8_CACCTTGCAAGCTGGA-1	Not CMV-reactive	0.605294
Pool2_CD8_CACTCCAAGGCTAGGT-1	Not CMV-reactive	0.47803
Pool2_CD8_CACTCCATCCTCTAGC-1	Not CMV-reactive	0.462302
Pool2_CD8_CAGAGAGCAACTGGCC-1	Not CMV-reactive	0.653512
Pool2_CD8_CAGAGAGCAGGGTTAG-1	Not CMV-reactive	0.632757
Pool2_CD8_CAGAGAGGTATAGGTA-1	Not CMV-reactive	0.70338
Pool2_CD8_CAGATCACAATCTACG-1	Not CMV-reactive	0.756632
Pool2_CD8_CAGATCAGTGTCCTCT-1	Not CMV-reactive	0.555849
Pool2_CD8_CAGCGACCATGAAGTA-1	Not CMV-reactive	0.597934
Pool2_CD8_CAGCGACTCATGTCCC-1	Not CMV-reactive	0.629448
Pool2_CD8_CAGCTAACAAGTACCT-1	Not CMV-reactive	0.150818
Pool2_CD8_CAGCTGGTCTAACTGG-1	Not CMV-reactive	0.411249
Pool2_CD8_CAGGTGCCACATGACT-1	Not CMV-reactive	0.558749
Pool2_CD8_CAGGTGCTCTATCGCC-1	Putative CMV clone	0.562873
Pool2_CD8_CAGTAACAGAAACGAG-1	Not CMV-reactive	0.619702
Pool2_CD8_CAGTAACCATAGAAAC-1	Not CMV-reactive	0.726708
Pool2_CD8_CAGTAACGTGAAGGCT-1	Not CMV-reactive	0.661513
Pool2_CD8_CAGTAACTCTCTAAGG-1	Not CMV-reactive	0.597872
Pool2_CD8_CAGTCCTGTTCAGTAC-1	Not CMV-reactive	0.51658
Pool2_CD8_CATATGGAGTTGTAGA-1	Not CMV-reactive	0.44983
Pool2_CD8_CATATGGCATTCCTCG-1	Not CMV-reactive	0.533623
Pool2_CD8_CATATTCCAAGGACAC-1	Not CMV-reactive	0.617771
Pool2_CD8_CATCAAGCACACATGT-1	Not CMV-reactive	0.399087
Pool2_CD8_CATCAAGCATTAACCG-1	Not CMV-reactive	0.730124
Pool2_CD8_CATCAGAAGGATGGTC-1	Not CMV-reactive	0.629154
Pool2_CD8_CATCAGACACTTACGA-1	Not CMV-reactive	0.568323
Pool2_CD8_CATCAGATCCGTAGGC-1	Not CMV-reactive	0.38653
Pool2_CD8_CATCCACGTGCGATAG-1	Not CMV-reactive	0.682355
Pool2_CD8_CATCCACTCAACCATG-1	Not CMV-reactive	0.897319
Pool2_CD8_CATCGGGCAACACGCC-1	Not CMV-reactive	0.698014
Pool2_CD8_CATCGGGCATGCTAGT-1	Not CMV-reactive	0.595684
Pool2_CD8_CATGACAAGTGCGTGA-1	Not CMV-reactive	0.658656
Pool2_CD8_CATGCCTTCCCACTTG-1	Not CMV-reactive	0.59002
Pool2_CD8_CATGCCTTCCGTACAA-1	Not CMV-reactive	0.633244
Pool2_CD8_CATGCCTTCGTATCAG-1	Not CMV-reactive	0.41311
Pool2_CD8_CATGGCGAGTGTACCT-1	Not CMV-reactive	0.229405
Pool2_CD8_CATGGCGGTTACCAGT-1	Not CMV-reactive	0.614456
Pool2_CD8_CATGGCGGTTCACCTC-1	Not CMV-reactive	0.653388
Pool2_CD8_CATTCGCAGCTACCTA-1	Not CMV-reactive	0.657027
Pool2_CD8_CATTCGCCACGAAAGC-1	Not CMV-reactive	0.665669
Pool2_CD8_CATTCGCCAGTAACGG-1	Not CMV-reactive	0.388308
Pool2_CD8_CATTCGCTCTCGATGA-1	Not CMV-reactive	0.59146
Pool2_CD8_CCAATCCAGCTAACAA-1	Not CMV-reactive	0.697661
Pool2_CD8_CCAATCCGTAGCTTGT-1	Not CMV-reactive	0.639838
Pool2_CD8_CCAATCCTCAGTGCAT-1	Not CMV-reactive	0.622146
Pool2_CD8_CCAATCCTCCATGAAC-1	Not CMV-reactive	0.638574
Pool2_CD8_CCACCTAAGACCTTTG-1	Not CMV-reactive	0.637425
Pool2_CD8_CCACCTAAGATCCCGC-1	Not CMV-reactive	0.329521
Pool2_CD8_CCACCTACATCACGTA-1	Not CMV-reactive	0.677567
Pool2_CD8_CCACGGAAGAGACTTA-1	Not CMV-reactive	0.589864
Pool2_CD8_CCACGGAAGGGCTCTC-1	Not CMV-reactive	0.624615
Pool2_CD8_CCACGGACAGTTCCCT-1	Not CMV-reactive	0.335
Pool2_CD8_CCACGGACATAGAAAC-1	Not CMV-reactive	0.721954
Pool2_CD8_CCAGCGAAGTCAAGGC-1	Not CMV-reactive	0.58641
Pool2_CD8_CCAGCGAGTCCGTTAA-1	Not CMV-reactive	0.57553
Pool2_CD8_CCAGCGATCATTGCGA-1	Not CMV-reactive	0.502352
Pool2_CD8_CCATGTCGTCCAGTTA-1	Not CMV-reactive	0.32261
Pool2_CD8_CCATTCGGTACTTCTT-1	Not CMV-reactive	0.342107
Pool2_CD8_CCATTCGGTCCATGAT-1	Not CMV-reactive	0.547566
Pool2_CD8_CCATTCGTCTGCAAGT-1	Not CMV-reactive	0.568405
Pool2_CD8_CCCAATCCAGCCTATA-1	Not CMV-reactive	0.625059
Pool2_CD8_CCCAATCCATCAGTCA-1	Not CMV-reactive	0.494947
Pool2_CD8_CCCAGTTGTCCTAGCG-1	Not CMV-reactive	0.634994
Pool2_CD8_CCCATACCATTCTCAT-1	Not CMV-reactive	0.459725
Pool2_CD8_CCCATACTCCAGTATG-1	Not CMV-reactive	0.474214
Pool2_CD8_CCCTCCTAGCAGCCTC-1	Not CMV-reactive	0.633957
Pool2_CD8_CCCTCCTCACCTATCC-1	Not CMV-reactive	0.37531
Pool2_CD8_CCCTCCTCATCGGACC-1	Not CMV-reactive	0.825556
Pool2_CD8_CCCTCCTGTCTTCGTC-1	Not CMV-reactive	0.59981
Pool2_CD8_CCGGTAGGTACAGTGG-1	Not CMV-reactive	0.665773
Pool2_CD8_CCGGTAGTCTGTGCAA-1	Not CMV-reactive	0.601333
Pool2_CD8_CCGTACTAGATGTGGC-1	Not CMV-reactive	0.410472
Pool2_CD8_CCGTACTCAACTTGAC-1	Not CMV-reactive	0.619987
Pool2_CD8_CCGTACTTCATTGCCC-1	Not CMV-reactive	0.571852
Pool2_CD8_CCGTGGACACAGACAG-1	Not CMV-reactive	0.758883
Pool2_CD8_CCGTTCACACCATGTA-1	Not CMV-reactive	0.114923
Pool2_CD8_CCTAAAGTCACTTACT-1	Not CMV-reactive	0.712618
Pool2_CD8_CCTACACGTATGAAAC-1	Not CMV-reactive	0.257211
Pool2_CD8_CCTACACTCTGTCAAG-1	Not CMV-reactive	0.425186
Pool2_CD8_CCTACCAGTCGACTGC-1	Not CMV-reactive	0.569292
[truncated: 4,393 more rows]

## Sheet: Fig4i
cycle	tbet	CMV
Baseline	0.582497	CMV+
Baseline	0.599283	CMV+
Baseline	0.575607	CMV+
Baseline	0.600346	CMV+
Baseline	0.544077	CMV+
Baseline	0.503083	CMV+
Baseline	0.549124	CMV+
Baseline	0.61773	CMV+
Baseline	0.540552	CMV+
Baseline	0.555205	CMV+
Baseline	0.618329	CMV+
Baseline	0.684668	CMV+
Baseline	0.588183	CMV+
Baseline	0.513888	CMV+
Baseline	0.592038	CMV+
Baseline	0.580805	CMV+
Baseline	0.545305	CMV+
Baseline	0.57468	CMV+
Baseline	0.648809	CMV+
Baseline	0.577339	CMV+
Baseline	0.664835	CMV+
Baseline	0.612398	CMV+
Baseline	0.670343	CMV+
Baseline	0.496383	CMV+
Baseline	0.612581	CMV+
Baseline	0.545797	CMV+
Baseline	0.548251	CMV+
Baseline	0.691826	CMV+
Baseline	0.569221	CMV+
Baseline	0.557339	CMV+
Baseline	0.535752	CMV+
Baseline	0.603679	CMV+
Baseline	0.544643	CMV+
Baseline	0.531427	CMV+
Baseline	0.567053	CMV+
Baseline	0.604945	CMV+
Baseline	0.618817	CMV+
Baseline	0.549041	CMV+
Baseline	0.561235	CMV+
Baseline	0.477441	CMV+
Baseline	0.582375	CMV+
Baseline	0.554196	CMV+
Baseline	0.654778	CMV+
Baseline	0.638463	CMV+
Baseline	0.451934	CMV+
Baseline	0.622451	CMV+
Baseline	0.62393	CMV+
Baseline	0.561353	CMV+
Baseline	0.592373	CMV+
Baseline	0.588293	CMV+
Baseline	0.626722	CMV+
Baseline	0.663174	CMV+
Baseline	0.545499	CMV+
Baseline	0.556792	CMV+
Baseline	0.579757	CMV+
Baseline	0.574198	CMV+
Baseline	0.41627	CMV+
Baseline	0.637942	CMV+
Baseline	0.696216	CMV+
Baseline	0.561257	CMV+
Baseline	0.469758	CMV+
Baseline	0.54441	CMV+
Baseline	0.543567	CMV+
Baseline	0.552003	CMV+
Baseline	0.463412	CMV+
Baseline	0.519936	CMV+
Baseline	0.595701	CMV+
Baseline	0.586353	CMV+
Baseline	0.509005	CMV+
Baseline	0.544554	CMV+
Baseline	0.562919	CMV+
Baseline	0.654805	CMV+
Baseline	0.533231	CMV+
Baseline	0.609392	CMV+
Baseline	0.50526	CMV+
Baseline	0.621631	CMV+
Baseline	0.512483	CMV+
Baseline	0.438002	CMV+
Baseline	0.671622	CMV+
Baseline	0.578697	CMV+
Baseline	0.572321	CMV+
Baseline	0.646769	CMV+
Baseline	0.506942	CMV+
Baseline	0.697827	CMV+
Baseline	0.51718	CMV+
Post cycle 1	0.405936	CMV+
Post cycle 1	0.413225	CMV+
Post cycle 1	0.46407	CMV+
Post cycle 1	0.401896	CMV+
Post cycle 1	0.446875	CMV+
Post cycle 1	0.422603	CMV+
Post cycle 1	0.414055	CMV+
Post cycle 1	0.459193	CMV+
Post cycle 1	0.510726	CMV+
Post cycle 1	0.414185	CMV+
Post cycle 1	0.388341	CMV+
Post cycle 1	0.505608	CMV+
Post cycle 1	0.417991	CMV+
Post cycle 1	0.418179	CMV+
Post cycle 1	0.414077	CMV+
Post cycle 1	0.459744	CMV+
Post cycle 1	0.571825	CMV+
Post cycle 1	0.45014	CMV+
Post cycle 1	0.321979	CMV+
Post cycle 1	0.491935	CMV+
Post cycle 1	0.502715	CMV+
Post cycle 1	0.416763	CMV+
Post cycle 1	0.36482	CMV+
Post cycle 1	0.416925	CMV+
Post cycle 1	0.405164	CMV+
Post cycle 1	0.422197	CMV+
Post cycle 1	0.404357	CMV+
Post cycle 1	0.430162	CMV+
Post cycle 1	0.376583	CMV+
Post cycle 1	0.481588	CMV+
Post cycle 1	0.471883	CMV+
Post cycle 1	0.333282	CMV+
Post cycle 1	0.444323	CMV+
Post cycle 1	0.391262	CMV+
Post cycle 1	0.453927	CMV+
Post cycle 1	0.374916	CMV+
Post cycle 1	0.383561	CMV+
Post cycle 1	0.356985	CMV+
Post cycle 1	0.435416	CMV+
Post cycle 1	0.503383	CMV+
Post cycle 1	0.430434	CMV+
Post cycle 1	0.365754	CMV+
Post cycle 1	0.458492	CMV+
Post cycle 1	0.470195	CMV+
Post cycle 1	0.508828	CMV+
Post cycle 1	0.505987	CMV+
Post cycle 1	0.515922	CMV+
Post cycle 1	0.370094	CMV+
Post cycle 1	0.266163	CMV+
Post cycle 1	0.457227	CMV+
Post cycle 1	0.484718	CMV+
Post cycle 1	0.394887	CMV+
Post cycle 1	0.359185	CMV+
Post cycle 1	0.441078	CMV+
Post cycle 1	0.449604	CMV+
Post cycle 1	0.296448	CMV+
Post cycle 1	0.479891	CMV+
Post cycle 1	0.561377	CMV+
Post cycle 1	0.477969	CMV+
Post cycle 1	0.456188	CMV+
Post cycle 1	0.424499	CMV+
Post cycle 1	0.432861	CMV+
Post cycle 1	0.424075	CMV+
Post cycle 1	0.46272	CMV+
Post cycle 1	0.513242	CMV+
Post cycle 1	0.384496	CMV+
Post cycle 1	0.392082	CMV+
Post cycle 1	0.45359	CMV+
Post cycle 1	0.620707	CMV+
Post cycle 1	0.505355	CMV+
Post cycle 1	0.516815	CMV+
Post cycle 1	0.263486	CMV+
Post cycle 1	0.377528	CMV+
Post cycle 1	0.40402	CMV+
Post cycle 1	0.359228	CMV+
Post cycle 1	0.439584	CMV+
Post cycle 1	0.307369	CMV+
Post cycle 1	0.449694	CMV+
Post cycle 1	0.4036	CMV+
Post cycle 1	0.590576	CMV+
Post cycle 1	0.520075	CMV+
Post cycle 1	0.396605	CMV+
Post cycle 1	0.449406	CMV+
Post cycle 1	0.420468	CMV+
Post cycle 1	0.483769	CMV+
Baseline	0.0983213	CMV-
Baseline	0.368675	CMV-
Post cycle 1	0.163124	CMV-
Post cycle 1	0.302121	CMV-
Baseline	0.433712	CMV+
Baseline	0.455568	CMV+
Baseline	0.232094	CMV+
Baseline	0.294885	CMV+
Baseline	0.473827	CMV+
Baseline	0.207084	CMV+
Baseline	0.381442	CMV+
Baseline	0.2683	CMV+
Baseline	0.387056	CMV+
Baseline	0.243355	CMV+
Baseline	0.252991	CMV+
Baseline	0.248752	CMV+
Baseline	0.2903	CMV+
Baseline	0.362491	CMV+
Baseline	0.33001	CMV+
Baseline	0.29965	CMV+
Baseline	0.274602	CMV+
Baseline	0.378417	CMV+
Baseline	0.435092	CMV+
Baseline	0.296738	CMV+
Baseline	0.328196	CMV+
Baseline	0.34663	CMV+
Baseline	0.335777	CMV+
Post cycle 1	0.320285	CMV+
Post cycle 1	0.376925	CMV+
Post cycle 1	0.122836	CMV+
Post cycle 1	0.47927	CMV+
Post cycle 1	0.384551	CMV+
Post cycle 1	0.484574	CMV+
Post cycle 1	0.107398	CMV+
Post cycle 1	0.464159	CMV+
Post cycle 1	0.492633	CMV+
Post cycle 1	0.286156	CMV+
Post cycle 1	0.326222	CMV+
Post cycle 1	0.461248	CMV+
Post cycle 1	0.420262	CMV+
Post cycle 1	0.432518	CMV+
Post cycle 1	0.36109	CMV+
Post cycle 1	0.507692	CMV+
Post cycle 1	0.367474	CMV+
Post cycle 1	0.454564	CMV+
Post cycle 1	0.438676	CMV+
Post cycle 1	0.250527	CMV+
Post cycle 1	0.406546	CMV+
Post cycle 1	0.371345	CMV+
Post cycle 1	0.379377	CMV+
Baseline	0.530813	CMV-
Baseline	0.506063	CMV-
Baseline	0.516695	CMV-
Baseline	0.513019	CMV-
Baseline	0.330998	CMV-
Baseline	0.303831	CMV-
Baseline	0.562742	CMV-
Baseline	0.545241	CMV-
Baseline	0.420778	CMV-
Baseline	0.479908	CMV-
Baseline	0.542978	CMV-
Baseline	0.429247	CMV-
Baseline	0.377738	CMV-
Baseline	0.427734	CMV-
Baseline	0.51077	CMV-
Baseline	0.523738	CMV-
Baseline	0.543743	CMV-
Baseline	0.488656	CMV-
Baseline	0.511297	CMV-
Baseline	0.542266	CMV-
Baseline	0.426672	CMV-
Baseline	0.280766	CMV-
Baseline	0.532108	CMV-
Baseline	0.544257	CMV-
Baseline	0.558726	CMV-
Baseline	0.520947	CMV-
Baseline	0.567063	CMV-
Baseline	0.295663	CMV-
Baseline	0.455945	CMV-
Baseline	0.48253	CMV-
Baseline	0.414898	CMV-
Baseline	0.325567	CMV-
Baseline	0.519668	CMV-
Baseline	0.52896	CMV-
Baseline	0.498835	CMV-
Baseline	0.281261	CMV-
Post cycle 1	0.484875	CMV-
Post cycle 1	0.322563	CMV-
Post cycle 1	0.509379	CMV-
Post cycle 1	0.243492	CMV-
Post cycle 1	0.329191	CMV-
Post cycle 1	0.423301	CMV-
Post cycle 1	0.441925	CMV-
Post cycle 1	0.469457	CMV-
Post cycle 1	0.505338	CMV-
Post cycle 1	0.531928	CMV-
Post cycle 1	0.466674	CMV-
Post cycle 1	0.262401	CMV-
Post cycle 1	0.270678	CMV-
Post cycle 1	0.485589	CMV-
Post cycle 1	0.431371	CMV-
Post cycle 1	0.468653	CMV-
Post cycle 1	0.492499	CMV-
Post cycle 1	0.232315	CMV-
Post cycle 1	0.418207	CMV-
Post cycle 1	0.483033	CMV-
Post cycle 1	0.413714	CMV-
Post cycle 1	0.463163	CMV-
Post cycle 1	0.306957	CMV-
Post cycle 1	0.545184	CMV-
Post cycle 1	0.406424	CMV-
Post cycle 1	0.435545	CMV-
Post cycle 1	0.202727	CMV-
Post cycle 1	0.420734	CMV-
Post cycle 1	0.481554	CMV-
Post cycle 1	0.49511	CMV-
Post cycle 1	0.24801	CMV-
Post cycle 1	0.288199	CMV-
Post cycle 1	0.242581	CMV-
Post cycle 1	0.509769	CMV-
Post cycle 1	0.316978	CMV-
Post cycle 1	0.0945395	CMV-
Baseline	0.263176	CMV+
Baseline	0.265155	CMV+
Baseline	0.265929	CMV+
Baseline	0.254546	CMV+
Baseline	0.568847	CMV+
Baseline	0.776891	CMV+
Baseline	0.211629	CMV+
Baseline	0.584315	CMV+
Baseline	0.617545	CMV+
Baseline	0.647197	CMV+
Baseline	0.590248	CMV+
Baseline	0.627703	CMV+
Baseline	0.653236	CMV+
Baseline	0.556366	CMV+
Baseline	0.682929	CMV+
Baseline	0.559255	CMV+
Baseline	0.526895	CMV+
Baseline	0.688075	CMV+
Baseline	0.560732	CMV+
Baseline	0.59726	CMV+
Baseline	0.616743	CMV+
Baseline	0.555485	CMV+
Baseline	0.574572	CMV+
Baseline	0.457367	CMV+
Baseline	0.444755	CMV+
Baseline	0.577232	CMV+
Post cycle 1	0.552141	CMV-
Baseline	0.464962	CMV+
Baseline	0.642737	CMV+
Baseline	0.38653	CMV+
Baseline	0.52526	CMV+
Baseline	0.335	CMV+
Baseline	0.640012	CMV+
Baseline	0.484236	CMV-
Baseline	0.710791	CMV+
Baseline	0.586152	CMV-
Baseline	0.474467	CMV-
Baseline	0.71005	CMV-
Baseline	0.53502	CMV-
Post cycle 1	0.663518	CMV-
Post cycle 1	0.678751	CMV+
Post cycle 1	0.666105	CMV-
Post cycle 1	0.667896	CMV+
Post cycle 1	0.686287	CMV+
Post cycle 1	0.692793	CMV-
Post cycle 1	0.654306	CMV+
Post cycle 1	0.398259	CMV+
Post cycle 1	0.500613	CMV+
Post cycle 1	0.656423	CMV+
Post cycle 1	0.585061	CMV-
Post cycle 1	0.629932	CMV-
Post cycle 1	0.459568	CMV+
Post cycle 1	0.678837	CMV-
Post cycle 1	0.641652	CMV+
Post cycle 1	0.665643	CMV-
Post cycle 1	0.693908	CMV-
Post cycle 1	0.644368	CMV+
Post cycle 1	0.737653	CMV-
Post cycle 1	0.743875	CMV-
Post cycle 1	0.701506	CMV-
Post cycle 1	0.641004	CMV-
Post cycle 1	0.617095	CMV-
Post cycle 1	0.605024	CMV+
Post cycle 1	0.603387	CMV-
Post cycle 1	0.79182	CMV+
Post cycle 1	0.677411	CMV+
Post cycle 1	0.733214	CMV-
Post cycle 1	0.352837	CMV+
Post cycle 1	0.541816	CMV-
Post cycle 1	0.58908	CMV-
Post cycle 1	0.634319	CMV-
Post cycle 1	0.730841	CMV-
Post cycle 1	0.256765	CMV+
Post cycle 1	0.658334	CMV-
Post cycle 1	0.600817	CMV-
Post cycle 1	0.662398	CMV-
Post cycle 1	0.638031	CMV-
Post cycle 1	0.703805	CMV+
Post cycle 1	0.658056	CMV-
Post cycle 1	0.748915	CMV-
Post cycle 1	0.588632	CMV-
Post cycle 1	0.398835	CMV-
Post cycle 1	0.302221	CMV+
Post cycle 1	0.619411	CMV-
Post cycle 1	0.601595	CMV+
Post cycle 1	0.702273	CMV-
Post cycle 1	0.561331	CMV+
Post cycle 1	0.433425	CMV-
Post cycle 1	0.573257	CMV-
Post cycle 1	0.710919	CMV-
Post cycle 1	0.581394	CMV-
Post cycle 1	0.439267	CMV+
Post cycle 1	0.351198	CMV-
Post cycle 1	0.473943	CMV+
Post cycle 1	0.742779	CMV-
Post cycle 1	0.363096	CMV-
Post cycle 1	0.836874	CMV-
Post cycle 1	0.79452	CMV-
Post cycle 1	0.595781	CMV-
Post cycle 1	0.516417	CMV-
Post cycle 1	0.716943	CMV-
Post cycle 1	0.504745	CMV-
Post cycle 1	0.600588	CMV-
Post cycle 1	0.585706	CMV-
Post cycle 1	0.766803	CMV-
Post cycle 1	0.766852	CMV-
Post cycle 1	0.796184	CMV-
Post cycle 1	0.286549	CMV-
Post cycle 1	0.601312	CMV-
Post cycle 1	0.74058	CMV-
Post cycle 1	0.4263	CMV+
Post cycle 1	0.664612	CMV-
Post cycle 1	0.715123	CMV-
Post cycle 1	0.601387	CMV+
Post cycle 1	0.63954	CMV+
Post cycle 1	0.645114	CMV-
Post cycle 1	0.596419	CMV+
Post cycle 1	0.581435	CMV+
Post cycle 1	0.603372	CMV+
Post cycle 1	0.496777	CMV+
Post cycle 1	0.584844	CMV+
Post cycle 1	0.647206	CMV+
Post cycle 1	0.612663	CMV+
Post cycle 1	0.597992	CMV+
Post cycle 1	0.294236	CMV-
Post cycle 1	0.580924	CMV+
Post cycle 1	0.629318	CMV+
Post cycle 1	0.157721	CMV+
Post cycle 1	0.526361	CMV+
Post cycle 1	0.566281	CMV+
Post cycle 1	0.31881	CMV-
Post cycle 1	0.58383	CMV+
Post cycle 1	0.706067	CMV-
Post cycle 1	0.50628	CMV+
Post cycle 1	0.657131	CMV+
Post cycle 1	0.618592	CMV+
Post cycle 1	0.646608	CMV-
Post cycle 1	0.362804	CMV-
Post cycle 1	0.527648	CMV+
Post cycle 1	0.572445	CMV+
Post cycle 1	0.604753	CMV+
Post cycle 1	0.37689	CMV+
Post cycle 1	0.489856	CMV+
Post cycle 1	0.590683	CMV+
Post cycle 1	0.234909	CMV+
Post cycle 1	0.336738	CMV+
Post cycle 1	0.47413	CMV+
Post cycle 1	0.578428	CMV+
Post cycle 1	0.362293	CMV+
Post cycle 1	0.637047	CMV+
Post cycle 1	0.443612	CMV-
Post cycle 1	0.638136	CMV-
Post cycle 1	0.477871	CMV-
Post cycle 1	0.423114	CMV+
Post cycle 1	0.430226	CMV-
Post cycle 1	0.540857	CMV+
Post cycle 1	0.574688	CMV+
Post cycle 1	0.585502	CMV+
Post cycle 1	0.499151	CMV-
Post cycle 1	0.484595	CMV+
Post cycle 1	0.634574	CMV+
Post cycle 1	0.546291	CMV-
Post cycle 1	0.486025	CMV-
Post cycle 1	0.466525	CMV-
Post cycle 1	0.324108	CMV+
Post cycle 1	0.380523	CMV+
Post cycle 1	0.38425	CMV-
Post cycle 1	0.742219	CMV-
Post cycle 1	0.214023	CMV-
Post cycle 1	0.554334	CMV+
Post cycle 1	0.287632	CMV+
Post cycle 1	0.584316	CMV+
Post cycle 1	0.490878	CMV-
Post cycle 1	0.551235	CMV-
Post cycle 1	0.518142	CMV+
Post cycle 1	0.589075	CMV+
Baseline	0.633664	CMV-
Baseline	0.686405	CMV-
Baseline	0.705502	CMV-
Baseline	0.593499	CMV-
Baseline	0.687598	CMV-
Baseline	0.610335	CMV-
Baseline	0.697105	CMV-
Baseline	0.660902	CMV-
Baseline	0.793547	CMV-
Baseline	0.760183	CMV-
Baseline	0.550232	CMV-
Baseline	0.601865	CMV-
Baseline	0.719412	CMV-
Baseline	0.731837	CMV-
Baseline	0.728249	CMV-
Baseline	0.642398	CMV-
Baseline	0.656674	CMV-
Baseline	0.799978	CMV-
Baseline	0.747042	CMV-
Baseline	0.79865	CMV-
Baseline	0.717277	CMV-
Baseline	0.783686	CMV-
Baseline	0.650486	CMV-
Baseline	0.762508	CMV-
Baseline	0.757221	CMV-
Baseline	0.710813	CMV-
Baseline	0.7664	CMV-
Baseline	0.623915	CMV-
Baseline	0.768757	CMV-
Baseline	0.5559	CMV-
Baseline	0.665113	CMV-
Baseline	0.690658	CMV-
Baseline	0.61069	CMV-
Baseline	0.710986	CMV-
Baseline	0.754683	CMV-
Baseline	0.697039	CMV-
Baseline	0.765256	CMV-
Baseline	0.479952	CMV-
Baseline	0.751545	CMV-
Baseline	0.795549	CMV-
Baseline	0.713708	CMV-
Baseline	0.770657	CMV-
Baseline	0.755651	CMV-
Baseline	0.745118	CMV-
Baseline	0.663688	CMV-
Baseline	0.656382	CMV-
Baseline	0.700329	CMV-
Baseline	0.701389	CMV-
Baseline	0.633625	CMV-
Baseline	0.728389	CMV-
Baseline	0.603146	CMV-
Baseline	0.265467	CMV-
Baseline	0.818681	CMV-
Baseline	0.540071	CMV-
Baseline	0.654392	CMV-
Baseline	0.775335	CMV-
Baseline	0.823396	CMV-
Baseline	0.644537	CMV-
Baseline	0.681525	CMV-
Baseline	0.645588	CMV-
Baseline	0.763308	CMV-
Baseline	0.588615	CMV-
Baseline	0.260828	CMV-
Baseline	0.671466	CMV-
Baseline	0.809326	CMV-
Baseline	0.649062	CMV-
Baseline	0.344573	CMV-
Baseline	0.353532	CMV-
Baseline	0.359826	CMV+
Baseline	0.364032	CMV+
Baseline	0.284635	CMV-
Post cycle 1	0.383812	CMV-
Baseline	0.473489	CMV+
Post cycle 1	0.256221	CMV-
Baseline	0.444789	CMV+
Baseline	0.299729	CMV+
Baseline	0.375391	CMV+
Post cycle 1	0.211416	CMV-
Post cycle 1	0.430487	CMV-
Baseline	0.317576	CMV-
Post cycle 1	0.196643	CMV-
Baseline	0.429189	CMV+
Baseline	0.303935	CMV-
Baseline	0.350803	CMV+
Baseline	0.379927	CMV+
Baseline	0.422533	CMV+
Baseline	0.429265	CMV+
Baseline	0.432725	CMV+
Baseline	0.482246	CMV+
Baseline	0.404495	CMV+
Baseline	0.286755	CMV-
Post cycle 1	0.454042	CMV-
Baseline	0.432257	CMV+
Baseline	0.421419	CMV+
Baseline	0.310218	CMV+
Baseline	0.237148	CMV+
Baseline	0.338804	CMV+
Baseline	0.44624	CMV+
Baseline	0.280569	CMV-
Baseline	0.304652	CMV+
Baseline	0.375241	CMV+
Post cycle 1	0.372194	CMV-
Baseline	0.4264	CMV+
Baseline	0.39992	CMV+
Baseline	0.310873	CMV+
Baseline	0.401306	CMV+
Baseline	0.489183	CMV+
Post cycle 1	0.309224	CMV-
Baseline	0.313042	CMV+
Post cycle 1	0.352517	CMV-
Baseline	0.362218	CMV+
Baseline	0.315222	CMV+
Post cycle 1	0.292067	CMV-
Post cycle 1	0.350526	CMV-
Baseline	0.378239	CMV+
Post cycle 1	0.327061	CMV-
Baseline	0.350488	CMV+
Post cycle 1	0.32414	CMV-
Baseline	0.237828	CMV-
Post cycle 1	0.327837	CMV-
Post cycle 1	0.260235	CMV-
Baseline	0.317955	CMV+
Baseline	0.334692	CMV+
Baseline	0.531184	CMV+
Post cycle 1	0.390948	CMV-
Baseline	0.336971	CMV+
Baseline	0.349859	CMV+
Post cycle 1	0.358183	CMV-
Baseline	0.277588	CMV+
Post cycle 1	0.340981	CMV-
Baseline	0.27703	CMV+
Baseline	0.286437	CMV+
Baseline	0.360027	CMV+
Baseline	0.371487	CMV+
Baseline	0.196302	CMV+
Baseline	0.700767	CMV+
Baseline	0.373946	CMV+
Post cycle 1	0.292143	CMV-
Post cycle 1	0.341102	CMV-
Post cycle 1	0.344362	CMV-
Baseline	0.444007	CMV+
Post cycle 1	0.363021	CMV-
Baseline	0.307595	CMV+
Baseline	0.358955	CMV+
Baseline	0.419084	CMV+
Post cycle 1	0.515585	CMV-
Baseline	0.382403	CMV+
Post cycle 1	0.293896	CMV-
Baseline	0.480085	CMV+
Post cycle 1	0.334595	CMV-
Post cycle 1	0.403477	CMV-
Baseline	0.326229	CMV+
Baseline	0.185343	CMV+
Post cycle 1	0.371861	CMV-
Post cycle 1	0.360809	CMV-
Post cycle 1	0.397175	CMV-
Post cycle 1	0.282644	CMV-
Baseline	0.402532	CMV+
Baseline	0.144379	CMV+
Post cycle 1	0.309634	CMV-
Post cycle 1	0.377893	CMV-
Post cycle 1	0.296798	CMV-
Baseline	0.21919	CMV+
Baseline	0.429972	CMV+
Baseline	0.292347	CMV+
Baseline	0.276178	CMV+
Post cycle 1	0.357193	CMV-
Post cycle 1	0.307213	CMV-
Post cycle 1	0.277975	CMV-
Baseline	0.4528	CMV+
Post cycle 1	0.400624	CMV-
Baseline	0.346015	CMV+
Baseline	0.479134	CMV+
Baseline	0.356772	CMV+
Baseline	0.320926	CMV+
Baseline	0.282338	CMV+
Post cycle 1	0.362604	CMV-
Post cycle 1	0.389737	CMV-
Post cycle 1	0.509262	CMV-
Post cycle 1	0.360576	CMV-
Post cycle 1	0.379993	CMV-
Post cycle 1	0.405369	CMV-
Post cycle 1	0.375614	CMV-
Baseline	0.469928	CMV+
Baseline	0.317712	CMV+
Post cycle 1	0.223117	CMV-
Post cycle 1	0.356228	CMV-
Baseline	0.365613	CMV+
Baseline	0.421171	CMV+
Post cycle 1	0.345293	CMV-
Post cycle 1	0.485801	CMV-
Baseline	0.348067	CMV+
Post cycle 1	0.231877	CMV-
Baseline	0.276348	CMV+
Baseline	0.199537	CMV+
Post cycle 1	0.27623	CMV-
Post cycle 1	0.305254	CMV-
Post cycle 1	0.387193	CMV-
Baseline	0.42347	CMV+
Baseline	0.426088	CMV+
Post cycle 1	0.614041	CMV-
Post cycle 1	0.248549	CMV-
Baseline	0.347862	CMV+
Post cycle 1	0.315418	CMV-
Post cycle 1	0.410769	CMV-
Baseline	0.289036	CMV+
Baseline	0.264958	CMV-
Baseline	0.334255	CMV+
Baseline	0.454646	CMV+
Post cycle 1	0.400874	CMV-
Baseline	0.390975	CMV+
Baseline	0.347289	CMV+
Post cycle 1	0.611711	CMV-
Baseline	0.416132	CMV+
Baseline	0.315978	CMV+
Post cycle 1	0.347221	CMV-
Post cycle 1	0.411955	CMV-
Post cycle 1	0.33189	CMV-
Baseline	0.429662	CMV+
Baseline	0.441859	CMV+
Baseline	0.374624	CMV+
Post cycle 1	0.415886	CMV-
Post cycle 1	0.221423	CMV-
Baseline	0.447573	CMV+
Post cycle 1	0.322859	CMV-
Baseline	0.212866	CMV+
Baseline	0.694906	CMV+
Post cycle 1	0.269538	CMV-
Baseline	0.355311	CMV+
Baseline	0.427123	CMV+
Post cycle 1	0.293006	CMV-
Post cycle 1	0.361314	CMV-
Baseline	0.197571	CMV+
Post cycle 1	0.349734	CMV-
Baseline	0.29849	CMV+
Baseline	0.812776	CMV+
Post cycle 1	0.377902	CMV-
Post cycle 1	0.361452	CMV-
Baseline	0.240724	CMV+
Post cycle 1	0.194179	CMV-
Baseline	0.296277	CMV+
Baseline	0.452974	CMV+
Baseline	0.38368	CMV+
Baseline	0.317043	CMV+
Baseline	0.317942	CMV+
Baseline	0.464163	CMV+
Baseline	0.471978	CMV-
Baseline	0.609929	CMV-
Baseline	0.481132	CMV-
Baseline	0.516065	CMV-
Baseline	0.539724	CMV-
Baseline	0.564132	CMV-
Baseline	0.450736	CMV-
Baseline	0.752766	CMV-
Baseline	0.57413	CMV-
Baseline	0.462968	CMV-
Baseline	0.443264	CMV-
Baseline	0.570875	CMV-
Baseline	0.35707	CMV-
Baseline	0.486081	CMV-
Post cycle 1	0.603652	CMV-
Baseline	0.679154	CMV-
Baseline	0.517089	CMV-
Baseline	0.646704	CMV-
Baseline	0.629125	CMV-
Baseline	0.459138	CMV-
Baseline	0.796335	CMV-
Post cycle 1	0.335442	CMV-
Baseline	0.682864	CMV-
Baseline	0.722264	CMV-
Baseline	0.648492	CMV-
Baseline	0.445069	CMV-
Baseline	0.62552	CMV-
Baseline	0.514074	CMV-
Baseline	0.415734	CMV-
Baseline	0.301624	CMV-
Baseline	0.578277	CMV-
Baseline	0.5113	CMV-
Baseline	0.755652	CMV-
Baseline	0.331068	CMV-
Baseline	0.859641	CMV-
Post cycle 1	0.585096	CMV-
Baseline	0.473468	CMV-
Baseline	0.566602	CMV-
Baseline	0.626965	CMV-
Baseline	0.688384	CMV-
Baseline	0.336363	CMV-
Baseline	0.636275	CMV-
Baseline	0.634602	CMV-
Baseline	0.42733	CMV-
Post cycle 1	0.507923	CMV-
Baseline	0.861911	CMV-
Post cycle 1	0.475657	CMV-
Baseline	0.639168	CMV-
Baseline	0.516864	CMV-
Baseline	0.435983	CMV-
Baseline	0.679808	CMV-
Baseline	0.581124	CMV-
Baseline	0.6209	CMV-
Post cycle 1	0.244251	CMV-
Post cycle 1	0.277448	CMV-
Baseline	0.762581	CMV-
Baseline	0.193861	CMV-
Baseline	0.524424	CMV-
Post cycle 1	0.410486	CMV-
Baseline	0.416037	CMV-
Post cycle 1	0.518645	CMV-
Baseline	0.433435	CMV-
Post cycle 1	0.569328	CMV+
Post cycle 1	0.442242	CMV+
Post cycle 1	0.521539	CMV+
Post cycle 1	0.515348	CMV+
Post cycle 1	0.453973	CMV+
Post cycle 1	0.665483	CMV+
Post cycle 1	0.383343	CMV+
Post cycle 1	0.392068	CMV+
Post cycle 1	0.370693	CMV+
Post cycle 1	0.462252	CMV+
Post cycle 1	0.369777	CMV+
Post cycle 1	0.608394	CMV+
Post cycle 1	0.551466	CMV+
Post cycle 1	0.35037	CMV+
Post cycle 1	0.35115	CMV+
Post cycle 1	0.476463	CMV+
Post cycle 1	0.36755	CMV+
Post cycle 1	0.222604	CMV+
Post cycle 1	0.411792	CMV+
Post cycle 1	0.244967	CMV+
Post cycle 1	0.418026	CMV+
Post cycle 1	0.531127	CMV+
Post cycle 1	0.514053	CMV+
Post cycle 1	0.38088	CMV+
Post cycle 1	0.634327	CMV+
Post cycle 1	0.396127	CMV+
Post cycle 1	0.606099	CMV+
Post cycle 1	0.620414	CMV+
Post cycle 1	0.58655	CMV+
Post cycle 1	0.568637	CMV+
Post cycle 1	0.601387	CMV+
Post cycle 1	0.567892	CMV+
Post cycle 1	0.539183	CMV+
Post cycle 1	0.616424	CMV+
Post cycle 1	0.565813	CMV+
Post cycle 1	0.505999	CMV+
Post cycle 1	0.49868	CMV+
Post cycle 1	0.725146	CMV+
Post cycle 1	0.629671	CMV+
Post cycle 1	0.442629	CMV+
Post cycle 1	0.544616	CMV+
Post cycle 1	0.541498	CMV+
Post cycle 1	0.459686	CMV+
Post cycle 1	0.583566	CMV+
Post cycle 1	0.599227	CMV+
Post cycle 1	0.570213	CMV+
Post cycle 1	0.495573	CMV+
Post cycle 1	0.584678	CMV+
Post cycle 1	0.473125	CMV+
Post cycle 1	0.461151	CMV+
Post cycle 1	0.835259	CMV+
Post cycle 1	0.633739	CMV+
Post cycle 1	0.446749	CMV+
Post cycle 1	0.52196	CMV+
Post cycle 1	0.420214	CMV+
Post cycle 1	0.378036	CMV+
Post cycle 1	0.384082	CMV+
Post cycle 1	0.306871	CMV+
Post cycle 1	0.578972	CMV+
Post cycle 1	0.609639	CMV+
Post cycle 1	0.438857	CMV+
Post cycle 1	0.377771	CMV+
Post cycle 1	0.454353	CMV+
Post cycle 1	0.571223	CMV+
Post cycle 1	0.469739	CMV+
Post cycle 1	0.459143	CMV+
Post cycle 1	0.553614	CMV+
Post cycle 1	0.265248	CMV+
Post cycle 1	0.599013	CMV+
Post cycle 1	0.374256	CMV+
Post cycle 1	0.416603	CMV+
Post cycle 1	0.481133	CMV+
Post cycle 1	0.385484	CMV+
Post cycle 1	0.553181	CMV+
Post cycle 1	0.565319	CMV+
Post cycle 1	0.584141	CMV+
Post cycle 1	0.770143	CMV+
Post cycle 1	0.393353	CMV+
Post cycle 1	0.372739	CMV+
Post cycle 1	0.628595	CMV+
Post cycle 1	0.538828	CMV+
Post cycle 1	0.599632	CMV+
Post cycle 1	0.459565	CMV+
Post cycle 1	0.46856	CMV+
Post cycle 1	0.618546	CMV+
Post cycle 1	0.48913	CMV+
Post cycle 1	0.641518	CMV+
Post cycle 1	0.517016	CMV+
Post cycle 1	0.333669	CMV+
Post cycle 1	0.555628	CMV+
Post cycle 1	0.656812	CMV+
Post cycle 1	0.787724	CMV+
Post cycle 1	0.710442	CMV+
Post cycle 1	0.294188	CMV+
Post cycle 1	0.390684	CMV+
Post cycle 1	0.512158	CMV+
Post cycle 1	0.188439	CMV+
Post cycle 1	0.22549	CMV+
Post cycle 1	0.399087	CMV+
Post cycle 1	0.492635	CMV+
Post cycle 1	0.496104	CMV+
Post cycle 1	0.44197	CMV+
Post cycle 1	0.374588	CMV+
Post cycle 1	0.738075	CMV+
Post cycle 1	0.290296	CMV+
Post cycle 1	0.368371	CMV+
Post cycle 1	0.625019	CMV+
Post cycle 1	0.476716	CMV+
Post cycle 1	0.497657	CMV+
Post cycle 1	0.598561	CMV+
Post cycle 1	0.665967	CMV+
Post cycle 1	0.553802	CMV+
Post cycle 1	0.283998	CMV+
Post cycle 1	0.394408	CMV+
Post cycle 1	0.37782	CMV+
Post cycle 1	0.294671	CMV+
Post cycle 1	0.497451	CMV+
Post cycle 1	0.497683	CMV+
Post cycle 1	0.407063	CMV+
Post cycle 1	0.60548	CMV+
Post cycle 1	0.546529	CMV+
Post cycle 1	0.43189	CMV+
Post cycle 1	0.423379	CMV+
Post cycle 1	0.231221	CMV+
Post cycle 1	0.332813	CMV+
Post cycle 1	0.650812	CMV+
Baseline	0.213901	CMV+
Baseline	0.251755	CMV+
Baseline	0.268554	CMV+
Baseline	0.190286	CMV-
Baseline	0.243176	CMV+
Baseline	0.263166	CMV+
Baseline	0.269068	CMV+
Baseline	0.230061	CMV+
Baseline	0.220712	CMV+
Baseline	0.211376	CMV-
Baseline	0.22934	CMV+
Baseline	0.261517	CMV+
Baseline	0.255479	CMV+
Baseline	0.26529	CMV+
Baseline	0.214234	CMV-
Baseline	0.225089	CMV-
Baseline	0.21245	CMV+
Baseline	0.267146	CMV+
Baseline	0.276772	CMV+
Baseline	0.248702	CMV+
Baseline	0.235214	CMV+
Baseline	0.233559	CMV+
Baseline	0.213038	CMV-
Baseline	0.238825	CMV-
Baseline	0.201548	CMV+
Baseline	0.219008	CMV+
Baseline	0.162782	CMV+
Baseline	0.16074	CMV+
Baseline	0.247781	CMV+
Baseline	0.226783	CMV-
Baseline	0.250351	CMV+
Baseline	0.1862	CMV-
Baseline	0.191269	CMV-
Baseline	0.214145	CMV+
Baseline	0.305718	CMV-
Baseline	0.128214	CMV-
Baseline	0.183616	CMV+
Baseline	0.257209	CMV+
Baseline	0.236481	CMV+
Baseline	0.194123	CMV+
Baseline	0.254686	CMV+
Baseline	0.200636	CMV+
Baseline	0.236658	CMV+
Baseline	0.252893	CMV+
Baseline	0.220602	CMV+
Baseline	0.251452	CMV-
Baseline	0.14055	CMV+
Baseline	0.189639	CMV+
Baseline	0.204509	CMV+
Baseline	0.372742	CMV+
Baseline	0.247377	CMV+
Baseline	0.0994882	CMV-
Baseline	0.257068	CMV+
Baseline	0.21535	CMV-
Baseline	0.210772	CMV+
Baseline	0.225365	CMV+
Baseline	0.10313	CMV+
Baseline	0.144673	CMV-
Baseline	0.167542	CMV-
Baseline	0.210768	CMV+
Baseline	0.251282	CMV-
Baseline	0.213328	CMV+
Baseline	0.250362	CMV+
Baseline	0.271768	CMV+
Baseline	0.149414	CMV+
Baseline	0.158295	CMV+
Baseline	0.323511	CMV+
Baseline	0.254033	CMV+
Baseline	0.24124	CMV+
Baseline	0.199359	CMV+
Baseline	0.193167	CMV-
Baseline	0.111433	CMV+
Baseline	0.213254	CMV+
Baseline	0.205477	CMV+
Baseline	0.266311	CMV+
Baseline	0.232261	CMV+
Baseline	0.211872	CMV+
Baseline	0.116906	CMV-
