# Supplementary material for: CMV serostatus is associated with improved survival and delayed toxicity onset following anti-PD-1 checkpoint blockade
Source: Nat Med. 2025 Apr 23;31(7):2350–64. doi: 10.1038/s41591-025-03647-1 (PMC12283384; doi:10.1038/s41591-025-03647-1)
Supplement: Supplementary file 8 — Fig. 5a. CD8+ scRNA-seq data. Fig. 5b. Bulk CD8+ RNA-seq data. Fig. 5c. Progression-free survival data and bulk CD8+ RNA-seq data. Fig. 5d. Overall survival data and bulk CD8+ RNA-seq data. [file 41591_2025_3647_MOESM8_ESM.xlsx]

## Sheet: Fig5a
cycle	tbet	Response
Baseline	0.582497	Durable Response
Baseline	0.599283	Durable Response
Baseline	0.575607	Durable Response
Baseline	0.600346	Durable Response
Baseline	0.544077	Durable Response
Baseline	0.503083	Durable Response
Baseline	0.549124	Durable Response
Baseline	0.61773	Durable Response
Baseline	0.540552	Durable Response
Baseline	0.555205	Durable Response
Baseline	0.618329	Durable Response
Baseline	0.684668	Durable Response
Baseline	0.588183	Durable Response
Baseline	0.513888	Durable Response
Baseline	0.592038	Durable Response
Baseline	0.551533	Durable Response
Baseline	0.580805	Durable Response
Baseline	0.545305	Durable Response
Baseline	0.57468	Durable Response
Baseline	0.648809	Durable Response
Baseline	0.547443	Durable Response
Baseline	0.577339	Durable Response
Baseline	0.664835	Durable Response
Baseline	0.612398	Durable Response
Baseline	0.670343	Durable Response
Baseline	0.496383	Durable Response
Baseline	0.57046	Durable Response
Baseline	0.612581	Durable Response
Baseline	0.545797	Durable Response
Baseline	0.548251	Durable Response
Baseline	0.691826	Durable Response
Baseline	0.569221	Durable Response
Baseline	0.557339	Durable Response
Baseline	0.535752	Durable Response
Baseline	0.603679	Durable Response
Baseline	0.555412	Durable Response
Baseline	0.544643	Durable Response
Baseline	0.531427	Durable Response
Baseline	0.567053	Durable Response
Baseline	0.604945	Durable Response
Baseline	0.66413	Durable Response
Baseline	0.618817	Durable Response
Baseline	0.549041	Durable Response
Baseline	0.561235	Durable Response
Baseline	0.477441	Durable Response
Baseline	0.582375	Durable Response
Baseline	0.554196	Durable Response
Baseline	0.654778	Durable Response
Baseline	0.638463	Durable Response
Baseline	0.451934	Durable Response
Baseline	0.622451	Durable Response
Baseline	0.62393	Durable Response
Baseline	0.561353	Durable Response
Baseline	0.592373	Durable Response
Baseline	0.588293	Durable Response
Baseline	0.626722	Durable Response
Baseline	0.663174	Durable Response
Baseline	0.545499	Durable Response
Baseline	0.556792	Durable Response
Baseline	0.533102	Durable Response
Baseline	0.579757	Durable Response
Baseline	0.574198	Durable Response
Baseline	0.41627	Durable Response
Baseline	0.637942	Durable Response
Baseline	0.696216	Durable Response
Baseline	0.561257	Durable Response
Baseline	0.469758	Durable Response
Baseline	0.54441	Durable Response
Baseline	0.543567	Durable Response
Baseline	0.552003	Durable Response
Baseline	0.463412	Durable Response
Baseline	0.522764	Durable Response
Baseline	0.519936	Durable Response
Baseline	0.595701	Durable Response
Baseline	0.575074	Durable Response
Baseline	0.586353	Durable Response
Baseline	0.509005	Durable Response
Baseline	0.544554	Durable Response
Baseline	0.562919	Durable Response
Baseline	0.654805	Durable Response
Baseline	0.533231	Durable Response
Baseline	0.609392	Durable Response
Baseline	0.50526	Durable Response
Baseline	0.621631	Durable Response
Baseline	0.512483	Durable Response
Baseline	0.438002	Durable Response
Baseline	0.671622	Durable Response
Baseline	0.578697	Durable Response
Baseline	0.572321	Durable Response
Baseline	0.646769	Durable Response
Baseline	0.597527	Durable Response
Baseline	0.506942	Durable Response
Baseline	0.697827	Durable Response
Baseline	0.51718	Durable Response
Post cycle 1	0.457334	Durable Response
Post cycle 1	0.405936	Durable Response
Post cycle 1	0.413225	Durable Response
Post cycle 1	0.46407	Durable Response
Post cycle 1	0.401896	Durable Response
Post cycle 1	0.446875	Durable Response
Post cycle 1	0.422603	Durable Response
Post cycle 1	0.414055	Durable Response
Post cycle 1	0.459193	Durable Response
Post cycle 1	0.510726	Durable Response
Post cycle 1	0.414185	Durable Response
Post cycle 1	0.388341	Durable Response
Post cycle 1	0.505608	Durable Response
Post cycle 1	0.417991	Durable Response
Post cycle 1	0.418179	Durable Response
Post cycle 1	0.414077	Durable Response
Post cycle 1	0.459744	Durable Response
Post cycle 1	0.571825	Durable Response
Post cycle 1	0.45014	Durable Response
Post cycle 1	0.321979	Durable Response
Post cycle 1	0.491935	Durable Response
Post cycle 1	0.502715	Durable Response
Post cycle 1	0.416763	Durable Response
Post cycle 1	0.36482	Durable Response
Post cycle 1	0.416925	Durable Response
Post cycle 1	0.439593	Durable Response
Post cycle 1	0.405164	Durable Response
Post cycle 1	0.422197	Durable Response
Post cycle 1	0.404357	Durable Response
Post cycle 1	0.430162	Durable Response
Post cycle 1	0.376583	Durable Response
Post cycle 1	0.481588	Durable Response
Post cycle 1	0.471883	Durable Response
Post cycle 1	0.273588	Durable Response
Post cycle 1	0.333282	Durable Response
Post cycle 1	0.444323	Durable Response
Post cycle 1	0.515896	Durable Response
Post cycle 1	0.391262	Durable Response
Post cycle 1	0.453927	Durable Response
Post cycle 1	0.374916	Durable Response
Post cycle 1	0.453464	Durable Response
Post cycle 1	0.383561	Durable Response
Post cycle 1	0.356985	Durable Response
Post cycle 1	0.435416	Durable Response
Post cycle 1	0.503383	Durable Response
Post cycle 1	0.430434	Durable Response
Post cycle 1	0.365754	Durable Response
Post cycle 1	0.458492	Durable Response
Post cycle 1	0.470195	Durable Response
Post cycle 1	0.508828	Durable Response
Post cycle 1	0.505987	Durable Response
Post cycle 1	0.515922	Durable Response
Post cycle 1	0.370094	Durable Response
Post cycle 1	0.266163	Durable Response
Post cycle 1	0.457227	Durable Response
Post cycle 1	0.484718	Durable Response
Post cycle 1	0.394887	Durable Response
Post cycle 1	0.359185	Durable Response
Post cycle 1	0.441078	Durable Response
Post cycle 1	0.449604	Durable Response
Post cycle 1	0.296448	Durable Response
Post cycle 1	0.479891	Durable Response
Post cycle 1	0.561377	Durable Response
Post cycle 1	0.477969	Durable Response
Post cycle 1	0.456188	Durable Response
Post cycle 1	0.424499	Durable Response
Post cycle 1	0.432861	Durable Response
Post cycle 1	0.424075	Durable Response
Post cycle 1	0.46272	Durable Response
Post cycle 1	0.513242	Durable Response
Post cycle 1	0.384496	Durable Response
Post cycle 1	0.392082	Durable Response
Post cycle 1	0.45359	Durable Response
Post cycle 1	0.620707	Durable Response
Post cycle 1	0.505355	Durable Response
Post cycle 1	0.516815	Durable Response
Post cycle 1	0.467813	Durable Response
Post cycle 1	0.439785	Durable Response
Post cycle 1	0.263486	Durable Response
Post cycle 1	0.377528	Durable Response
Post cycle 1	0.40402	Durable Response
Post cycle 1	0.359228	Durable Response
Post cycle 1	0.439584	Durable Response
Post cycle 1	0.307369	Durable Response
Post cycle 1	0.449694	Durable Response
Post cycle 1	0.4036	Durable Response
Post cycle 1	0.590576	Durable Response
Post cycle 1	0.520075	Durable Response
Post cycle 1	0.396605	Durable Response
Post cycle 1	0.460273	Durable Response
Post cycle 1	0.496698	Durable Response
Post cycle 1	0.449406	Durable Response
Post cycle 1	0.420468	Durable Response
Post cycle 1	0.483769	Durable Response
Baseline	0.0983213	Progressive disease
Baseline	0.368675	Progressive disease
Post cycle 1	0.163124	Progressive disease
Post cycle 1	0.302121	Progressive disease
Baseline	0.433712	Progressive disease
Baseline	0.455568	Progressive disease
Baseline	0.232094	Progressive disease
Baseline	0.294885	Progressive disease
Baseline	0.473827	Progressive disease
Baseline	0.207084	Progressive disease
Baseline	0.381442	Progressive disease
Baseline	0.2683	Progressive disease
Baseline	0.387056	Progressive disease
Baseline	0.243355	Progressive disease
Baseline	0.252991	Progressive disease
Baseline	0.248752	Progressive disease
Baseline	0.2903	Progressive disease
Baseline	0.362491	Progressive disease
Baseline	0.33001	Progressive disease
Baseline	0.29965	Progressive disease
Baseline	0.274602	Progressive disease
Baseline	0.378417	Progressive disease
Baseline	0.435092	Progressive disease
Baseline	0.296738	Progressive disease
Baseline	0.328196	Progressive disease
Baseline	0.34663	Progressive disease
Baseline	0.335777	Progressive disease
Post cycle 1	0.320285	Progressive disease
Post cycle 1	0.376925	Progressive disease
Post cycle 1	0.122836	Progressive disease
Post cycle 1	0.47927	Progressive disease
Post cycle 1	0.384551	Progressive disease
Post cycle 1	0.484574	Progressive disease
Post cycle 1	0.107398	Progressive disease
Post cycle 1	0.464159	Progressive disease
Post cycle 1	0.492633	Progressive disease
Post cycle 1	0.286156	Progressive disease
Post cycle 1	0.326222	Progressive disease
Post cycle 1	0.461248	Progressive disease
Post cycle 1	0.420262	Progressive disease
Post cycle 1	0.432518	Progressive disease
Post cycle 1	0.36109	Progressive disease
Post cycle 1	0.507692	Progressive disease
Post cycle 1	0.367474	Progressive disease
Post cycle 1	0.454564	Progressive disease
Post cycle 1	0.438676	Progressive disease
Post cycle 1	0.250527	Progressive disease
Post cycle 1	0.406546	Progressive disease
Post cycle 1	0.371345	Progressive disease
Post cycle 1	0.379377	Progressive disease
Baseline	0.530813	Progressive disease
Baseline	0.506063	Progressive disease
Baseline	0.516695	Progressive disease
Baseline	0.513019	Progressive disease
Baseline	0.330998	Progressive disease
Baseline	0.303831	Progressive disease
Baseline	0.562742	Progressive disease
Baseline	0.545241	Progressive disease
Baseline	0.420778	Progressive disease
Baseline	0.479908	Progressive disease
Baseline	0.542978	Progressive disease
Baseline	0.429247	Progressive disease
Baseline	0.377738	Progressive disease
Baseline	0.427734	Progressive disease
Baseline	0.51077	Progressive disease
Baseline	0.523738	Progressive disease
Baseline	0.543743	Progressive disease
Baseline	0.488656	Progressive disease
Baseline	0.511297	Progressive disease
Baseline	0.502107	Progressive disease
Baseline	0.542266	Progressive disease
Baseline	0.426672	Progressive disease
Baseline	0.280766	Progressive disease
Baseline	0.532108	Progressive disease
Baseline	0.544257	Progressive disease
Baseline	0.558726	Progressive disease
Baseline	0.520947	Progressive disease
Baseline	0.567063	Progressive disease
Baseline	0.295663	Progressive disease
Baseline	0.455945	Progressive disease
Baseline	0.48253	Progressive disease
Baseline	0.414898	Progressive disease
Baseline	0.325567	Progressive disease
Baseline	0.519668	Progressive disease
Baseline	0.52896	Progressive disease
Baseline	0.498835	Progressive disease
Baseline	0.281261	Progressive disease
Post cycle 1	0.484875	Progressive disease
Post cycle 1	0.322563	Progressive disease
Post cycle 1	0.509379	Progressive disease
Post cycle 1	0.243492	Progressive disease
Post cycle 1	0.329191	Progressive disease
Post cycle 1	0.423301	Progressive disease
Post cycle 1	0.441925	Progressive disease
Post cycle 1	0.469457	Progressive disease
Post cycle 1	0.505338	Progressive disease
Post cycle 1	0.531928	Progressive disease
Post cycle 1	0.466674	Progressive disease
Post cycle 1	0.262401	Progressive disease
Post cycle 1	0.270678	Progressive disease
Post cycle 1	0.485589	Progressive disease
Post cycle 1	0.431371	Progressive disease
Post cycle 1	0.468653	Progressive disease
Post cycle 1	0.492499	Progressive disease
Post cycle 1	0.195889	Progressive disease
Post cycle 1	0.232315	Progressive disease
Post cycle 1	0.418207	Progressive disease
Post cycle 1	0.483033	Progressive disease
Post cycle 1	0.413714	Progressive disease
Post cycle 1	0.463163	Progressive disease
Post cycle 1	0.306957	Progressive disease
Post cycle 1	0.545184	Progressive disease
Post cycle 1	0.406424	Progressive disease
Post cycle 1	0.435545	Progressive disease
Post cycle 1	0.202727	Progressive disease
Post cycle 1	0.420734	Progressive disease
Post cycle 1	0.481554	Progressive disease
Post cycle 1	0.49511	Progressive disease
Post cycle 1	0.24801	Progressive disease
Post cycle 1	0.288199	Progressive disease
Post cycle 1	0.242581	Progressive disease
Post cycle 1	0.509769	Progressive disease
Post cycle 1	0.316978	Progressive disease
Post cycle 1	0.0945395	Progressive disease
Baseline	0.263176	Durable Response
Baseline	0.265155	Durable Response
Baseline	0.265929	Durable Response
Baseline	0.254546	Durable Response
Baseline	0.568847	Progressive disease
Baseline	0.776891	Progressive disease
Baseline	0.211629	Durable Response
Baseline	0.584315	Progressive disease
Baseline	0.617545	Progressive disease
Baseline	0.647197	Progressive disease
Baseline	0.590248	Progressive disease
Baseline	0.627703	Progressive disease
Baseline	0.653236	Progressive disease
Baseline	0.556366	Progressive disease
Baseline	0.682929	Progressive disease
Baseline	0.559255	Progressive disease
Baseline	0.526895	Progressive disease
Baseline	0.688075	Progressive disease
Baseline	0.560732	Progressive disease
Baseline	0.59726	Progressive disease
Baseline	0.616743	Progressive disease
Baseline	0.555485	Progressive disease
Baseline	0.574572	Progressive disease
Baseline	0.457367	Progressive disease
Baseline	0.444755	Progressive disease
Baseline	0.577232	Progressive disease
Post cycle 1	0.552141	Progressive disease
Baseline	0.464962	Progressive disease
Baseline	0.642737	Progressive disease
Baseline	0.38653	Progressive disease
Baseline	0.52526	Progressive disease
Baseline	0.335	Progressive disease
Baseline	0.640012	Progressive disease
Baseline	0.484236	Durable Response
Baseline	0.710791	Progressive disease
Baseline	0.586152	Durable Response
Baseline	0.474467	Durable Response
Baseline	0.71005	Durable Response
Baseline	0.53502	Durable Response
Post cycle 1	0.663518	Durable Response
Post cycle 1	0.678751	Durable Response
Post cycle 1	0.666105	Durable Response
Post cycle 1	0.667896	Durable Response
Post cycle 1	0.686287	Durable Response
Post cycle 1	0.692793	Durable Response
Post cycle 1	0.654306	Durable Response
Post cycle 1	0.398259	Durable Response
Post cycle 1	0.500613	Durable Response
Post cycle 1	0.656423	Durable Response
Post cycle 1	0.585061	Durable Response
Post cycle 1	0.629932	Durable Response
Post cycle 1	0.459568	Durable Response
Post cycle 1	0.678837	Durable Response
Post cycle 1	0.641652	Durable Response
Post cycle 1	0.665643	Durable Response
Post cycle 1	0.693908	Durable Response
Post cycle 1	0.644368	Durable Response
Post cycle 1	0.737653	Durable Response
Post cycle 1	0.743875	Durable Response
Post cycle 1	0.701506	Durable Response
Post cycle 1	0.641004	Durable Response
Post cycle 1	0.617095	Durable Response
Post cycle 1	0.605024	Durable Response
Post cycle 1	0.603387	Durable Response
Post cycle 1	0.79182	Durable Response
Post cycle 1	0.677411	Durable Response
Post cycle 1	0.733214	Durable Response
Post cycle 1	0.352837	Durable Response
Post cycle 1	0.541816	Durable Response
Post cycle 1	0.58908	Durable Response
Post cycle 1	0.634319	Durable Response
Post cycle 1	0.730841	Durable Response
Post cycle 1	0.256765	Durable Response
Post cycle 1	0.658334	Durable Response
Post cycle 1	0.600817	Durable Response
Post cycle 1	0.662398	Durable Response
Post cycle 1	0.638031	Durable Response
Post cycle 1	0.703805	Durable Response
Post cycle 1	0.658056	Durable Response
Post cycle 1	0.748915	Durable Response
Post cycle 1	0.588632	Durable Response
Post cycle 1	0.398835	Durable Response
Post cycle 1	0.302221	Durable Response
Post cycle 1	0.619411	Durable Response
Post cycle 1	0.601595	Durable Response
Post cycle 1	0.702273	Durable Response
Post cycle 1	0.561331	Durable Response
Post cycle 1	0.433425	Durable Response
Post cycle 1	0.573257	Durable Response
Post cycle 1	0.710919	Durable Response
Post cycle 1	0.581394	Durable Response
Post cycle 1	0.439267	Durable Response
Post cycle 1	0.351198	Durable Response
Post cycle 1	0.473943	Durable Response
Post cycle 1	0.742779	Durable Response
Post cycle 1	0.363096	Durable Response
Post cycle 1	0.836874	Durable Response
Post cycle 1	0.79452	Durable Response
Post cycle 1	0.595781	Durable Response
Post cycle 1	0.516417	Durable Response
Post cycle 1	0.716943	Durable Response
Post cycle 1	0.504745	Durable Response
Post cycle 1	0.600588	Durable Response
Post cycle 1	0.585706	Durable Response
Post cycle 1	0.766803	Durable Response
Post cycle 1	0.766852	Durable Response
Post cycle 1	0.796184	Durable Response
Post cycle 1	0.286549	Durable Response
Post cycle 1	0.601312	Durable Response
Post cycle 1	0.74058	Durable Response
Post cycle 1	0.4263	Durable Response
Post cycle 1	0.664612	Durable Response
Post cycle 1	0.715123	Durable Response
Post cycle 1	0.601387	Durable Response
Post cycle 1	0.63954	Durable Response
Post cycle 1	0.645114	Durable Response
Post cycle 1	0.596419	Durable Response
Post cycle 1	0.581435	Durable Response
Post cycle 1	0.603372	Durable Response
Post cycle 1	0.496777	Durable Response
Post cycle 1	0.584844	Durable Response
Post cycle 1	0.647206	Durable Response
Post cycle 1	0.612663	Durable Response
Post cycle 1	0.597992	Durable Response
Post cycle 1	0.294236	Durable Response
Post cycle 1	0.580924	Durable Response
Post cycle 1	0.629318	Durable Response
Post cycle 1	0.157721	Durable Response
Post cycle 1	0.526361	Durable Response
Post cycle 1	0.566281	Progressive disease
Post cycle 1	0.31881	Durable Response
Post cycle 1	0.58383	Durable Response
Post cycle 1	0.706067	Durable Response
Post cycle 1	0.50628	Durable Response
Post cycle 1	0.657131	Durable Response
Post cycle 1	0.618592	Durable Response
Post cycle 1	0.646608	Durable Response
Post cycle 1	0.362804	Durable Response
Post cycle 1	0.527648	Durable Response
Post cycle 1	0.572445	Durable Response
Post cycle 1	0.604753	Progressive disease
Post cycle 1	0.37689	Durable Response
Post cycle 1	0.489856	Durable Response
Post cycle 1	0.590683	Durable Response
Post cycle 1	0.234909	Durable Response
Post cycle 1	0.336738	Durable Response
Post cycle 1	0.47413	Durable Response
Post cycle 1	0.578428	Durable Response
Post cycle 1	0.362293	Durable Response
Post cycle 1	0.637047	Durable Response
Post cycle 1	0.443612	Durable Response
Post cycle 1	0.638136	Durable Response
Post cycle 1	0.477871	Durable Response
Post cycle 1	0.423114	Durable Response
Post cycle 1	0.430226	Durable Response
Post cycle 1	0.540857	Durable Response
Post cycle 1	0.574688	Durable Response
Post cycle 1	0.585502	Durable Response
Post cycle 1	0.499151	Durable Response
Post cycle 1	0.484595	Durable Response
Post cycle 1	0.634574	Durable Response
Post cycle 1	0.51021	Durable Response
Post cycle 1	0.546291	Durable Response
Post cycle 1	0.486025	Durable Response
Post cycle 1	0.466525	Durable Response
Post cycle 1	0.324108	Durable Response
Post cycle 1	0.380523	Durable Response
Post cycle 1	0.38425	Durable Response
Post cycle 1	0.742219	Durable Response
Post cycle 1	0.214023	Durable Response
Post cycle 1	0.541856	Durable Response
Post cycle 1	0.554334	Durable Response
Post cycle 1	0.287632	Durable Response
Post cycle 1	0.584316	Durable Response
Post cycle 1	0.490878	Durable Response
Post cycle 1	0.551235	Durable Response
Post cycle 1	0.518142	Durable Response
Post cycle 1	0.589075	Durable Response
Baseline	0.633664	Progressive disease
Baseline	0.686405	Progressive disease
Baseline	0.705502	Progressive disease
Baseline	0.593499	Progressive disease
Baseline	0.687598	Progressive disease
Baseline	0.610335	Progressive disease
Baseline	0.691661	Progressive disease
Baseline	0.697105	Progressive disease
Baseline	0.795464	Progressive disease
Baseline	0.660902	Progressive disease
Baseline	0.793547	Progressive disease
Baseline	0.760183	Progressive disease
Baseline	0.550232	Progressive disease
Baseline	0.601865	Progressive disease
Baseline	0.719412	Progressive disease
Baseline	0.731837	Progressive disease
Baseline	0.728249	Progressive disease
Baseline	0.642398	Progressive disease
Baseline	0.656674	Progressive disease
Baseline	0.799978	Progressive disease
Baseline	0.747042	Progressive disease
Baseline	0.79865	Progressive disease
Baseline	0.717277	Progressive disease
Baseline	0.783686	Progressive disease
Baseline	0.650486	Progressive disease
Baseline	0.762508	Progressive disease
Baseline	0.757221	Progressive disease
Baseline	0.710813	Progressive disease
Baseline	0.7664	Progressive disease
Baseline	0.623915	Progressive disease
Baseline	0.768757	Progressive disease
Baseline	0.5559	Progressive disease
Baseline	0.665113	Progressive disease
Baseline	0.690658	Progressive disease
Baseline	0.61069	Progressive disease
Baseline	0.710986	Progressive disease
Baseline	0.754683	Progressive disease
Baseline	0.625024	Progressive disease
Baseline	0.697039	Progressive disease
Baseline	0.765256	Progressive disease
Baseline	0.479952	Progressive disease
Baseline	0.751545	Progressive disease
Baseline	0.795549	Progressive disease
Baseline	0.713708	Progressive disease
Baseline	0.770657	Progressive disease
Baseline	0.755651	Progressive disease
Baseline	0.745118	Progressive disease
Baseline	0.663688	Progressive disease
Baseline	0.656382	Progressive disease
Baseline	0.700329	Progressive disease
Baseline	0.701389	Progressive disease
Baseline	0.633625	Progressive disease
Baseline	0.728389	Progressive disease
Baseline	0.603146	Progressive disease
Baseline	0.265467	Progressive disease
Baseline	0.818681	Progressive disease
Baseline	0.540071	Progressive disease
Baseline	0.654392	Progressive disease
Baseline	0.775335	Progressive disease
Baseline	0.823396	Progressive disease
Baseline	0.644537	Progressive disease
Baseline	0.681525	Progressive disease
Baseline	0.645588	Progressive disease
Baseline	0.763308	Progressive disease
Baseline	0.588615	Progressive disease
Baseline	0.260828	Progressive disease
Baseline	0.671466	Progressive disease
Baseline	0.809326	Progressive disease
Baseline	0.649062	Progressive disease
Baseline	0.344573	Durable Response
Baseline	0.353532	Durable Response
Baseline	0.359826	Durable Response
Baseline	0.364032	Durable Response
Baseline	0.284635	Durable Response
Post cycle 1	0.383812	Progressive disease
Baseline	0.473489	Durable Response
Post cycle 1	0.256221	Durable Response
Baseline	0.444789	Durable Response
Baseline	0.299729	Durable Response
Baseline	0.375391	Durable Response
Post cycle 1	0.211416	Progressive disease
Post cycle 1	0.430487	Progressive disease
Baseline	0.317576	Durable Response
Post cycle 1	0.196643	Durable Response
Baseline	0.429189	Durable Response
Baseline	0.303935	Durable Response
Baseline	0.350803	Durable Response
Baseline	0.379927	Durable Response
Baseline	0.422533	Durable Response
Baseline	0.429265	Durable Response
Baseline	0.432725	Durable Response
Baseline	0.482246	Durable Response
Baseline	0.404495	Durable Response
Baseline	0.286755	Durable Response
Post cycle 1	0.454042	Progressive disease
Baseline	0.432257	Durable Response
Baseline	0.421419	Durable Response
Baseline	0.310218	Durable Response
Baseline	0.237148	Durable Response
Baseline	0.338804	Durable Response
Baseline	0.44624	Durable Response
Baseline	0.391624	Durable Response
Baseline	0.280569	Durable Response
Baseline	0.304652	Durable Response
Baseline	0.375241	Durable Response
Post cycle 1	0.372194	Progressive disease
Baseline	0.4264	Durable Response
Baseline	0.39992	Durable Response
Baseline	0.310873	Durable Response
Baseline	0.401306	Durable Response
Baseline	0.489183	Durable Response
Post cycle 1	0.309224	Progressive disease
Baseline	0.313042	Durable Response
Post cycle 1	0.352517	Progressive disease
Baseline	0.362218	Durable Response
Baseline	0.315222	Durable Response
Post cycle 1	0.292067	Progressive disease
Post cycle 1	0.350526	Progressive disease
Baseline	0.378239	Durable Response
Post cycle 1	0.327061	Progressive disease
Baseline	0.350488	Durable Response
Post cycle 1	0.32414	Progressive disease
Baseline	0.237828	Durable Response
Post cycle 1	0.327837	Progressive disease
Post cycle 1	0.260235	Progressive disease
Baseline	0.317955	Durable Response
Baseline	0.334692	Durable Response
Baseline	0.531184	Durable Response
Post cycle 1	0.390948	Progressive disease
Baseline	0.336971	Durable Response
Baseline	0.349859	Durable Response
Post cycle 1	0.358183	Progressive disease
Baseline	0.421007	Durable Response
Baseline	0.277588	Durable Response
Post cycle 1	0.340981	Progressive disease
Baseline	0.27703	Durable Response
Baseline	0.286437	Durable Response
Baseline	0.360027	Durable Response
Baseline	0.371487	Durable Response
Baseline	0.196302	Durable Response
Baseline	0.700767	Durable Response
Baseline	0.373946	Durable Response
Post cycle 1	0.292143	Progressive disease
Post cycle 1	0.341102	Progressive disease
Post cycle 1	0.344362	Progressive disease
Baseline	0.444007	Durable Response
Post cycle 1	0.363021	Progressive disease
Baseline	0.307595	Durable Response
Baseline	0.358955	Durable Response
Baseline	0.419084	Durable Response
Post cycle 1	0.515585	Progressive disease
Baseline	0.382403	Durable Response
Post cycle 1	0.293896	Progressive disease
Baseline	0.480085	Durable Response
Post cycle 1	0.334595	Progressive disease
Post cycle 1	0.403477	Progressive disease
Baseline	0.326229	Durable Response
Baseline	0.185343	Durable Response
Post cycle 1	0.371861	Progressive disease
Post cycle 1	0.360809	Progressive disease
Post cycle 1	0.397175	Progressive disease
Post cycle 1	0.282644	Progressive disease
Baseline	0.402532	Durable Response
Baseline	0.144379	Durable Response
Post cycle 1	0.309634	Progressive disease
Post cycle 1	0.377893	Progressive disease
Post cycle 1	0.296798	Progressive disease
Baseline	0.21919	Durable Response
Baseline	0.429972	Durable Response
Baseline	0.292347	Durable Response
Baseline	0.276178	Durable Response
Post cycle 1	0.357193	Progressive disease
Post cycle 1	0.307213	Progressive disease
Post cycle 1	0.277975	Progressive disease
Baseline	0.4528	Durable Response
Post cycle 1	0.400624	Progressive disease
Post cycle 1	0.314747	Progressive disease
Baseline	0.346015	Durable Response
Baseline	0.479134	Durable Response
Baseline	0.356772	Durable Response
Baseline	0.320926	Durable Response
Baseline	0.282338	Durable Response
Post cycle 1	0.362604	Progressive disease
Post cycle 1	0.389737	Progressive disease
Post cycle 1	0.509262	Progressive disease
Post cycle 1	0.360576	Progressive disease
Post cycle 1	0.379993	Progressive disease
Post cycle 1	0.405369	Progressive disease
Post cycle 1	0.375614	Progressive disease
Baseline	0.469928	Durable Response
Baseline	0.317712	Durable Response
Post cycle 1	0.223117	Progressive disease
Post cycle 1	0.356228	Progressive disease
Baseline	0.365613	Durable Response
Baseline	0.421171	Durable Response
Post cycle 1	0.345293	Progressive disease
Post cycle 1	0.485801	Progressive disease
Baseline	0.348067	Durable Response
Post cycle 1	0.231877	Progressive disease
Baseline	0.276348	Durable Response
Baseline	0.199537	Durable Response
Post cycle 1	0.27623	Progressive disease
Baseline	0.3635	Durable Response
Post cycle 1	0.305254	Durable Response
Post cycle 1	0.387193	Progressive disease
Baseline	0.42347	Durable Response
Baseline	0.426088	Durable Response
Post cycle 1	0.614041	Progressive disease
Post cycle 1	0.248549	Progressive disease
Baseline	0.347862	Durable Response
Post cycle 1	0.315418	Progressive disease
Post cycle 1	0.410769	Progressive disease
Baseline	0.289036	Durable Response
Baseline	0.264958	Durable Response
Baseline	0.334255	Durable Response
Post cycle 1	0.370305	Progressive disease
Baseline	0.454646	Durable Response
Post cycle 1	0.400874	Progressive disease
Baseline	0.390975	Durable Response
Baseline	0.347289	Durable Response
Post cycle 1	0.611711	Progressive disease
Baseline	0.416132	Durable Response
Baseline	0.315978	Durable Response
Post cycle 1	0.347221	Progressive disease
Post cycle 1	0.411955	Progressive disease
Post cycle 1	0.33189	Progressive disease
Baseline	0.429662	Durable Response
Baseline	0.441859	Durable Response
Baseline	0.374624	Durable Response
Post cycle 1	0.415886	Progressive disease
Post cycle 1	0.221423	Durable Response
Baseline	0.447573	Durable Response
Post cycle 1	0.322859	Progressive disease
Baseline	0.212866	Durable Response
Post cycle 1	0.28417	Progressive disease
Baseline	0.694906	Durable Response
Post cycle 1	0.269538	Progressive disease
Baseline	0.355311	Durable Response
Baseline	0.427123	Durable Response
Post cycle 1	0.293006	Progressive disease
Post cycle 1	0.361314	Progressive disease
Baseline	0.197571	Durable Response
Post cycle 1	0.349734	Progressive disease
Baseline	0.29849	Durable Response
Baseline	0.812776	Durable Response
Post cycle 1	0.377902	Progressive disease
Post cycle 1	0.361452	Progressive disease
Baseline	0.240724	Durable Response
Post cycle 1	0.194179	Durable Response
Baseline	0.296277	Durable Response
Baseline	0.452974	Durable Response
Baseline	0.38368	Durable Response
Baseline	0.317043	Durable Response
Baseline	0.317942	Durable Response
Baseline	0.358715	Durable Response
Baseline	0.464163	Durable Response
Baseline	0.471978	Progressive disease
Baseline	0.609929	Durable Response
Baseline	0.481132	Durable Response
Baseline	0.516065	Durable Response
Baseline	0.539724	Durable Response
Baseline	0.564132	Durable Response
Baseline	0.450736	Durable Response
Baseline	0.752766	Durable Response
Baseline	0.57413	Durable Response
Baseline	0.462968	Durable Response
Baseline	0.443264	Durable Response
Baseline	0.570875	Durable Response
Baseline	0.35707	Durable Response
Baseline	0.486081	Durable Response
Post cycle 1	0.603652	Durable Response
Baseline	0.679154	Durable Response
Baseline	0.517089	Durable Response
Baseline	0.646704	Durable Response
Baseline	0.629125	Durable Response
Baseline	0.459138	Durable Response
Baseline	0.796335	Durable Response
Post cycle 1	0.335442	Durable Response
Baseline	0.682864	Durable Response
Baseline	0.722264	Durable Response
Baseline	0.648492	Durable Response
Baseline	0.445069	Durable Response
Baseline	0.62552	Durable Response
Baseline	0.514074	Durable Response
Baseline	0.415734	Durable Response
Baseline	0.301624	Durable Response
Baseline	0.578277	Durable Response
Baseline	0.5113	Durable Response
Baseline	0.755652	Durable Response
Baseline	0.331068	Durable Response
Baseline	0.859641	Durable Response
Post cycle 1	0.585096	Durable Response
Baseline	0.473468	Durable Response
Baseline	0.566602	Durable Response
Baseline	0.626965	Durable Response
Baseline	0.688384	Durable Response
Baseline	0.336363	Durable Response
Baseline	0.636275	Durable Response
Baseline	0.634602	Durable Response
Baseline	0.42733	Durable Response
Post cycle 1	0.507923	Durable Response
Baseline	0.861911	Durable Response
Post cycle 1	0.475657	Durable Response
Baseline	0.639168	Durable Response
Baseline	0.516864	Durable Response
Baseline	0.435983	Durable Response
Baseline	0.679808	Durable Response
Baseline	0.581124	Durable Response
Baseline	0.6209	Durable Response
Post cycle 1	0.244251	Durable Response
Post cycle 1	0.277448	Durable Response
Baseline	0.762581	Durable Response
Baseline	0.193861	Durable Response
Baseline	0.524424	Durable Response
Post cycle 1	0.410486	Durable Response
Baseline	0.416037	Durable Response
Post cycle 1	0.518645	Durable Response
Baseline	0.433435	Durable Response
Post cycle 1	0.569328	Progressive disease
Post cycle 1	0.442242	Progressive disease
Post cycle 1	0.521539	Progressive disease
Post cycle 1	0.515348	Progressive disease
Post cycle 1	0.453973	Progressive disease
Post cycle 1	0.665483	Progressive disease
Post cycle 1	0.383343	Progressive disease
Post cycle 1	0.392068	Progressive disease
Post cycle 1	0.370693	Progressive disease
Post cycle 1	0.462252	Progressive disease
Post cycle 1	0.369777	Progressive disease
Post cycle 1	0.608394	Progressive disease
Post cycle 1	0.551466	Progressive disease
Post cycle 1	0.35037	Progressive disease
Post cycle 1	0.35115	Progressive disease
Post cycle 1	0.476463	Progressive disease
Post cycle 1	0.36755	Progressive disease
Post cycle 1	0.222604	Progressive disease
Post cycle 1	0.411792	Progressive disease
Post cycle 1	0.244967	Progressive disease
Post cycle 1	0.418026	Progressive disease
Post cycle 1	0.531127	Progressive disease
Post cycle 1	0.514053	Progressive disease
Post cycle 1	0.38088	Progressive disease
Post cycle 1	0.634327	Progressive disease
Post cycle 1	0.396127	Progressive disease
Post cycle 1	0.606099	Durable Response
Post cycle 1	0.620414	Durable Response
Post cycle 1	0.58655	Durable Response
Post cycle 1	0.568637	Durable Response
Post cycle 1	0.601387	Durable Response
Post cycle 1	0.494149	Durable Response
Post cycle 1	0.567892	Durable Response
Post cycle 1	0.539183	Durable Response
Post cycle 1	0.616424	Durable Response
Post cycle 1	0.565813	Durable Response
Post cycle 1	0.505999	Durable Response
Post cycle 1	0.49868	Durable Response
Post cycle 1	0.725146	Durable Response
Post cycle 1	0.629671	Durable Response
Post cycle 1	0.442629	Durable Response
Post cycle 1	0.544616	Durable Response
Post cycle 1	0.541498	Durable Response
Post cycle 1	0.459686	Durable Response
Post cycle 1	0.583566	Durable Response
Post cycle 1	0.599227	Durable Response
Post cycle 1	0.570213	Durable Response
Post cycle 1	0.495573	Durable Response
Post cycle 1	0.584678	Durable Response
Post cycle 1	0.473125	Durable Response
Post cycle 1	0.461151	Durable Response
Post cycle 1	0.835259	Durable Response
Post cycle 1	0.633739	Durable Response
Post cycle 1	0.446749	Durable Response
Post cycle 1	0.52196	Durable Response
Post cycle 1	0.420214	Durable Response
Post cycle 1	0.475255	Durable Response
Post cycle 1	0.378036	Durable Response
Post cycle 1	0.384082	Durable Response
Post cycle 1	0.306871	Durable Response
Post cycle 1	0.578972	Durable Response
Post cycle 1	0.609639	Durable Response
Post cycle 1	0.599384	Durable Response
Post cycle 1	0.438857	Durable Response
Post cycle 1	0.377771	Durable Response
Post cycle 1	0.454353	Durable Response
Post cycle 1	0.571223	Durable Response
Post cycle 1	0.469739	Durable Response
Post cycle 1	0.459143	Durable Response
Post cycle 1	0.553614	Durable Response
Post cycle 1	0.265248	Durable Response
Post cycle 1	0.599013	Durable Response
Post cycle 1	0.374256	Durable Response
Post cycle 1	0.416603	Durable Response
Post cycle 1	0.481133	Durable Response
Post cycle 1	0.385484	Durable Response
Post cycle 1	0.553181	Durable Response
Post cycle 1	0.565319	Durable Response
Post cycle 1	0.584141	Durable Response
Post cycle 1	0.770143	Durable Response
Post cycle 1	0.393353	Durable Response
Post cycle 1	0.372739	Durable Response
Post cycle 1	0.628595	Durable Response
Post cycle 1	0.538828	Durable Response
Post cycle 1	0.599632	Durable Response
Post cycle 1	0.459565	Durable Response
Post cycle 1	0.46856	Durable Response
Post cycle 1	0.618546	Durable Response
Post cycle 1	0.48913	Durable Response
Post cycle 1	0.641518	Durable Response
Post cycle 1	0.517016	Durable Response
Post cycle 1	0.333669	Durable Response
Post cycle 1	0.555628	Durable Response
Post cycle 1	0.656812	Durable Response
Post cycle 1	0.787724	Durable Response
Post cycle 1	0.710442	Durable Response
Post cycle 1	0.294188	Durable Response
Post cycle 1	0.390684	Durable Response
Post cycle 1	0.512158	Durable Response
Post cycle 1	0.188439	Durable Response
Post cycle 1	0.22549	Durable Response
Post cycle 1	0.399087	Durable Response
Post cycle 1	0.492635	Durable Response
Post cycle 1	0.496104	Durable Response
Post cycle 1	0.44197	Durable Response
Post cycle 1	0.374588	Durable Response
Post cycle 1	0.738075	Durable Response
Post cycle 1	0.290296	Durable Response
Post cycle 1	0.368371	Durable Response
Post cycle 1	0.625019	Durable Response
Post cycle 1	0.476716	Durable Response
Post cycle 1	0.497657	Durable Response
Post cycle 1	0.598561	Durable Response
Post cycle 1	0.665967	Durable Response
Post cycle 1	0.553802	Durable Response
Post cycle 1	0.283998	Durable Response
Post cycle 1	0.394408	Durable Response
Post cycle 1	0.37782	Durable Response
Post cycle 1	0.294671	Durable Response
Post cycle 1	0.497451	Durable Response
Post cycle 1	0.497683	Durable Response
Post cycle 1	0.407063	Durable Response
Post cycle 1	0.60548	Durable Response
Post cycle 1	0.546529	Durable Response
Post cycle 1	0.43189	Durable Response
Post cycle 1	0.423379	Durable Response
Post cycle 1	0.231221	Durable Response
Post cycle 1	0.332813	Durable Response
Post cycle 1	0.520089	Durable Response
Post cycle 1	0.650812	Durable Response
Baseline	0.213901	Durable Response
Baseline	0.251755	Durable Response
Baseline	0.268554	Durable Response
Baseline	0.190286	Durable Response
Baseline	0.243176	Durable Response
Baseline	0.263166	Durable Response
Baseline	0.269068	Durable Response
Baseline	0.230061	Durable Response
Baseline	0.220712	Durable Response
Baseline	0.211376	Durable Response
Baseline	0.22934	Durable Response
Baseline	0.261517	Durable Response
Baseline	0.255479	Durable Response
Baseline	0.26529	Durable Response
Baseline	0.214234	Durable Response
Baseline	0.225089	Durable Response
Baseline	0.21245	Durable Response
Baseline	0.267146	Durable Response
Baseline	0.276772	Durable Response
Baseline	0.248702	Durable Response
Baseline	0.235214	Durable Response
Baseline	0.233559	Durable Response
Baseline	0.213038	Durable Response
Baseline	0.238825	Durable Response
Baseline	0.201548	Durable Response
Baseline	0.219008	Durable Response
Baseline	0.162782	Durable Response
Baseline	0.16074	Durable Response
Baseline	0.247781	Durable Response
Baseline	0.226783	Durable Response
Baseline	0.250351	Durable Response
Baseline	0.1862	Durable Response
Baseline	0.191269	Durable Response
Baseline	0.214145	Durable Response
Baseline	0.305718	Durable Response
Baseline	0.128214	Durable Response
Baseline	0.183616	Durable Response
Baseline	0.257209	Durable Response
Baseline	0.236481	Durable Response
Baseline	0.194123	Durable Response
Baseline	0.254686	Durable Response
Baseline	0.200636	Durable Response
Baseline	0.236658	Durable Response
Baseline	0.252893	Durable Response
Baseline	0.220602	Durable Response
Baseline	0.251452	Durable Response
Baseline	0.14055	Durable Response
Baseline	0.189639	Durable Response
Baseline	0.204509	Durable Response
Baseline	0.372742	Durable Response
Baseline	0.247377	Durable Response
Baseline	0.0994882	Durable Response
Baseline	0.257068	Durable Response
Baseline	0.21535	Durable Response
Baseline	0.210772	Durable Response
Baseline	0.225365	Durable Response
Baseline	0.10313	Durable Response
Baseline	0.144673	Durable Response
Baseline	0.167542	Durable Response
Baseline	0.210768	Durable Response
Baseline	0.251282	Durable Response
Baseline	0.213328	Durable Response
Baseline	0.250362	Durable Response
Baseline	0.271768	Durable Response
Baseline	0.149414	Durable Response
Baseline	0.200722	Durable Response
Baseline	0.158295	Durable Response
Baseline	0.323511	Durable Response
Baseline	0.254033	Durable Response
Baseline	0.24124	Durable Response
Baseline	0.199359	Durable Response
Baseline	0.22942	Durable Response
Baseline	0.193167	Durable Response
Baseline	0.111433	Durable Response
Baseline	0.213254	Durable Response
Baseline	0.205477	Durable Response
Baseline	0.266311	Durable Response
Baseline	0.232261	Durable Response
Baseline	0.211872	Durable Response
Baseline	0.116906	Durable Response

## Sheet: Fig5b
progression	TBX21	cycle
Progressive disease	12.878	Post cycle 1
Progressive disease	12.2295	Baseline
Durable Response	13.0286	Post cycle 1
Progressive disease	12.9614	Post cycle 1
Progressive disease	12.8602	Baseline
Durable Response	12.7567	Post cycle 1
Durable Response	13.1006	Baseline
Progressive disease	12.2836	Post cycle 1
Progressive disease	12.4917	Baseline
Progressive disease	12.9019	Baseline
Progressive disease	13.7083	Post cycle 1
Progressive disease	13.5344	Baseline
Progressive disease	11.7641	Post cycle 1
Progressive disease	12.1509	Baseline
Progressive disease	11.6827	Post cycle 1
Progressive disease	12.7233	Baseline
Progressive disease	11.8669	Baseline
Durable Response	12.9252	Post cycle 1
Durable Response	13.026	Baseline
Progressive disease	12.7454	Post cycle 1
Progressive disease	12.5962	Baseline
Progressive disease	13.2033	Post cycle 1
Progressive disease	12.6837	Baseline
Progressive disease	12.6479	Post cycle 1
Progressive disease	12.582	Baseline
Durable Response	11.182	Baseline
Durable Response	12.8606	Post cycle 1
Durable Response	13.468	Baseline
Durable Response	13.4127	Baseline
Progressive disease	12.0617	Post cycle 1
Progressive disease	12.242	Baseline
Progressive disease	11.4082	Baseline
Durable Response	13.0461	Post cycle 1
Durable Response	12.2635	Baseline
Progressive disease	12.6614	Baseline
Progressive disease	12.7108	Baseline
Progressive disease	12.882	Baseline
Durable Response	12.6118	Post cycle 1
Durable Response	12.8288	Baseline
Progressive disease	11.9606	Post cycle 1
Progressive disease	12.2842	Baseline
Progressive disease	11.1654	Baseline
Progressive disease	13.0495	Post cycle 1
Progressive disease	13.0631	Baseline
Durable Response	13.5487	Baseline
Progressive disease	13.6628	Post cycle 1
Progressive disease	13.6979	Baseline
Progressive disease	13.5964	Post cycle 1
Progressive disease	13.6759	Baseline
Progressive disease	12.6764	Baseline
Progressive disease	12.0263	Baseline
Durable Response	13.1811	Post cycle 1
Durable Response	13.137	Baseline
Progressive disease	13.5141	Post cycle 1
Progressive disease	13.3096	Baseline
Progressive disease	13.0704	Post cycle 1
Progressive disease	13.2361	Baseline
Durable Response	12.9865	Post cycle 1
Durable Response	12.883	Baseline
Progressive disease	13.1217	Post cycle 1
Progressive disease	13.1236	Baseline
Progressive disease	12.7983	Post cycle 1
Progressive disease	13.2724	Baseline
Durable Response	13.0179	Baseline
Progressive disease	12.4101	Post cycle 1
Progressive disease	12.7281	Baseline
Durable Response	12.6451	Post cycle 1
Durable Response	12.4498	Baseline
Progressive disease	12.4193	Baseline
Durable Response	13.1442	Post cycle 1
Durable Response	12.7704	Baseline
Progressive disease	11.1791	Baseline
Durable Response	13.5845	Post cycle 1
Durable Response	13.6806	Baseline
Durable Response	13.5748	Post cycle 1
Durable Response	12.7956	Baseline
Progressive disease	12.5297	Post cycle 1
Progressive disease	11.8042	Post cycle 1
Progressive disease	13.1835	Baseline
Progressive disease	12.4472	Post cycle 1
Progressive disease	12.9049	Baseline
Progressive disease	12.3437	Baseline
Durable Response	13.1722	Post cycle 1
Durable Response	12.4412	Baseline
Progressive disease	13.4556	Post cycle 1
Progressive disease	13.5055	Baseline
Durable Response	12.9025	Post cycle 1
Durable Response	12.4888	Baseline
Progressive disease	12.3688	Post cycle 1
Progressive disease	12.8538	Baseline
Durable Response	13.168	Post cycle 1
Durable Response	13.4936	Baseline
Progressive disease	12.5136	Post cycle 1
Progressive disease	12.6107	Baseline
Progressive disease	12.7467	Baseline
Durable Response	13.4429	Post cycle 1
Durable Response	13.1259	Baseline
Progressive disease	11.855	Baseline
Durable Response	13.2268	Baseline
Progressive disease	13.392	Baseline
Progressive disease	10.7021	Baseline
Durable Response	12.9251	Post cycle 1
Durable Response	13.4235	Baseline
Progressive disease	12.8387	Post cycle 1
Progressive disease	12.8767	Baseline
Durable Response	12.7734	Post cycle 1
Durable Response	12.7574	Baseline
Progressive disease	13.7794	Post cycle 1
Progressive disease	13.4906	Baseline
Progressive disease	12.813	Post cycle 1
Progressive disease	13.4533	Baseline
Durable Response	12.9581	Post cycle 1
Durable Response	13.0253	Baseline
Durable Response	12.8842	Post cycle 1
Durable Response	13.4268	Baseline
Progressive disease	12.335	Post cycle 1
Progressive disease	12.505	Baseline
Durable Response	13.3502	Post cycle 1
Durable Response	12.6042	Baseline
Progressive disease	13.1134	Post cycle 1
Progressive disease	12.9747	Baseline
Durable Response	13.6112	Post cycle 1
Durable Response	13.6496	Baseline
Progressive disease	11.6949	Post cycle 1
Durable Response	12.8502	Post cycle 1
Durable Response	13.3531	Baseline
Durable Response	12.9473	Post cycle 1
Durable Response	12.7412	Baseline
Progressive disease	12.5226	Post cycle 1
Progressive disease	12.447	Baseline
Progressive disease	12.2248	Post cycle 1
Progressive disease	13.0204	Baseline
Progressive disease	13.2904	Post cycle 1
Progressive disease	13.5542	Baseline
Progressive disease	12.5433	Post cycle 1
Progressive disease	11.9931	Baseline
Progressive disease	12.1403	Post cycle 1
Progressive disease	12.3001	Baseline
Progressive disease	12.602	Baseline
Progressive disease	12.4342	Post cycle 1
Progressive disease	11.8018	Baseline
Progressive disease	12.7158	Post cycle 1
Progressive disease	12.469	Baseline
Progressive disease	12.1429	Post cycle 1
Progressive disease	10.8089	Baseline
Durable Response	12.852	Post cycle 1
Durable Response	13.1498	Baseline
Progressive disease	11.8394	Baseline
Progressive disease	12.92	Post cycle 1
Progressive disease	12.6187	Baseline
Progressive disease	11.9792	Post cycle 1
Progressive disease	12.7082	Baseline
Durable Response	12.2163	Post cycle 1
Durable Response	12.0305	Baseline
Progressive disease	12.5575	Post cycle 1
Progressive disease	12.325	Baseline
Durable Response	12.8567	Post cycle 1
Durable Response	12.8427	Baseline
Durable Response	11.6463	Post cycle 1
Durable Response	12.0949	Baseline
Durable Response	13.094	Post cycle 1
Durable Response	13.2544	Baseline
Durable Response	12.8089	Post cycle 1
Durable Response	12.7571	Baseline
Durable Response	11.6966	Post cycle 1
Durable Response	11.3969	Baseline
Progressive disease	12.2307	Post cycle 1
Progressive disease	12.4542	Baseline
Progressive disease	11.8354	Post cycle 1
Progressive disease	12.2493	Baseline
Progressive disease	12.2703	Post cycle 1
Progressive disease	12.3143	Baseline
Durable Response	12.9702	Post cycle 1
Durable Response	13.0299	Baseline
Durable Response	12.0908	Post cycle 1
Durable Response	11.6239	Baseline
Progressive disease	13.1404	Post cycle 1
Progressive disease	12.6223	Baseline
Durable Response	13.314	Post cycle 1
Durable Response	12.9271	Post cycle 1
Durable Response	12.2507	Baseline
Progressive disease	12.2961	Post cycle 1
Progressive disease	12.4946	Baseline
Progressive disease	13.5479	Post cycle 1
Progressive disease	13.4441	Baseline
Progressive disease	12.83	Baseline
Progressive disease	12.6054	Post cycle 1
Progressive disease	12.1521	Baseline
Durable Response	13.214	Baseline
Progressive disease	12.1092	Post cycle 1
Progressive disease	12.1838	Baseline
Progressive disease	11.1528	Post cycle 1
Progressive disease	12.1502	Baseline
Progressive disease	13.3752	Post cycle 1
Progressive disease	13.3853	Baseline
Progressive disease	12.4586	Baseline
Progressive disease	13.3415	Post cycle 1
Progressive disease	13.3345	Baseline
Progressive disease	13.3422	Baseline
Durable Response	13.0165	Post cycle 1
Durable Response	13.107	Baseline
Progressive disease	11.6423	Post cycle 1
Progressive disease	11.401	Baseline
Durable Response	13.1015	Post cycle 1
Durable Response	13.4057	Baseline
Progressive disease	13.4928	Post cycle 1
Progressive disease	13.4969	Baseline
Durable Response	13.4984	Post cycle 1
Durable Response	13.1897	Baseline
Durable Response	13.2083	Baseline
Durable Response	12.955	Post cycle 1
Durable Response	12.9011	Baseline
Progressive disease	12.6097	Post cycle 1
Progressive disease	13.3688	Baseline
Durable Response	13.2768	Post cycle 1
Durable Response	13.7542	Baseline
Durable Response	13.1576	Post cycle 1
Durable Response	13.2138	Baseline
Progressive disease	13.1184	Post cycle 1
Progressive disease	13.0832	Baseline
Progressive disease	13.5544	Post cycle 1
Progressive disease	13.617	Baseline
Progressive disease	11.6462	Post cycle 1
Progressive disease	11.9056	Baseline
Durable Response	12.9767	Post cycle 1
Durable Response	12.8012	Baseline
Durable Response	12.3425	Post cycle 1
Durable Response	12.4558	Baseline
Progressive disease	13.2577	Baseline
Durable Response	13.1548	Post cycle 1
Durable Response	13.2995	Baseline
Progressive disease	12.6885	Post cycle 1
Progressive disease	12.199	Baseline
Durable Response	13.2468	Post cycle 1
Durable Response	13.5421	Baseline
Progressive disease	12.2408	Post cycle 1
Progressive disease	11.9324	Baseline
Durable Response	13.1125	Post cycle 1
Durable Response	13.1008	Baseline
Progressive disease	13.7151	Post cycle 1
Progressive disease	12.9366	Baseline
Durable Response	12.8509	Baseline
Progressive disease	13.5935	Post cycle 1
Progressive disease	13.7541	Baseline
Durable Response	12.6951	Post cycle 1
Durable Response	12.2342	Baseline
Progressive disease	12.9865	Post cycle 1
Progressive disease	12.5163	Baseline
Durable Response	12.664	Baseline
Progressive disease	13.4957	Post cycle 1
Progressive disease	13.5893	Baseline
Progressive disease	11.5909	Post cycle 1
Progressive disease	12.1349	Baseline
Durable Response	12.801	Post cycle 1
Durable Response	12.2663	Baseline
Progressive disease	13.583	Baseline
Progressive disease	12.9393	Post cycle 1
Progressive disease	12.8634	Baseline
Progressive disease	13.1569	Post cycle 1
Durable Response	12.1057	Baseline
Progressive disease	13.473	Post cycle 1
Progressive disease	13.4507	Baseline
Progressive disease	13.5858	Post cycle 1
Progressive disease	11.7457	Baseline
Progressive disease	13.3542	Post cycle 1
Progressive disease	13.4922	Baseline
Progressive disease	12.4616	Post cycle 1
Progressive disease	12.1186	Baseline
Durable Response	12.2719	Post cycle 1
Durable Response	12.6406	Baseline
Progressive disease	13.4333	Post cycle 1
Progressive disease	13.411	Baseline
Durable Response	13.2141	Baseline
Progressive disease	13.6017	Baseline
Durable Response	12.7899	Post cycle 1
Durable Response	12.9102	Baseline
Durable Response	11.4003	Baseline
Progressive disease	12.8841	Post cycle 1
Progressive disease	12.8845	Post cycle 1
Progressive disease	12.2473	Baseline
Progressive disease	11.81	Post cycle 1
Progressive disease	11.3672	Baseline
Durable Response	12.3275	Baseline
Progressive disease	12.245	Baseline
Progressive disease	11.8726	Post cycle 1
Progressive disease	11.3252	Baseline
Progressive disease	11.2359	Post cycle 1
Progressive disease	12.5243	Baseline
Progressive disease	11.7461	Post cycle 1
Progressive disease	11.4698	Baseline
Durable Response	11.9132	Baseline
Progressive disease	13.8563	Baseline
Durable Response	13.1408	Post cycle 1
Durable Response	12.5545	Baseline
Durable Response	13.8309	Post cycle 1
Durable Response	13.4646	Baseline
Progressive disease	13.9667	Post cycle 1
Progressive disease	13.6815	Baseline
Durable Response	13.0174	Post cycle 1
Durable Response	12.5849	Baseline
Durable Response	11.7069	Post cycle 1
Durable Response	10.8428	Baseline
Progressive disease	13.0488	Post cycle 1
Progressive disease	12.327	Baseline
Durable Response	13.2277	Post cycle 1
Durable Response	13.1782	Baseline
Progressive disease	12.7865	Post cycle 1
Progressive disease	12.5475	Baseline
Progressive disease	11.9583	Post cycle 1
Progressive disease	11.5018	Baseline
Progressive disease	12.897	Post cycle 1
Progressive disease	13.1189	Baseline
Progressive disease	13.4436	Baseline
Progressive disease	13.0573	Post cycle 1
Progressive disease	12.8092	Baseline
Progressive disease	12.6757	Post cycle 1
Progressive disease	12.0068	Baseline
Durable Response	12.7226	Baseline
Progressive disease	12.2889	Post cycle 1
Progressive disease	12.4605	Baseline
Progressive disease	12.3891	Baseline
Progressive disease	12.4658	Baseline
Durable Response	12.5766	Post cycle 1
Durable Response	12.0846	Baseline
Progressive disease	11.4222	Post cycle 1
Progressive disease	11.3366	Baseline
Durable Response	13.3293	Post cycle 1
Durable Response	13.407	Baseline
Progressive disease	13.2903	Baseline
Progressive disease	13.0749	Baseline
Progressive disease	12.6474	Post cycle 1
Progressive disease	12.9366	Baseline
Progressive disease	11.8418	Post cycle 1
Progressive disease	12.6467	Baseline
Progressive disease	11.3169	Baseline
Progressive disease	12.7724	Post cycle 1
Progressive disease	13.4157	Baseline
Progressive disease	12.4382	Baseline
Progressive disease	11.7034	Post cycle 1
Progressive disease	13.3993	Post cycle 1
Progressive disease	12.9735	Baseline
Progressive disease	12.1395	Post cycle 1
Progressive disease	12.7273	Baseline
Progressive disease	12.3739	Post cycle 1
Progressive disease	12.5628	Baseline
Progressive disease	12.0481	Post cycle 1
Progressive disease	11.9196	Baseline
Progressive disease	13.4158	Post cycle 1
Progressive disease	12.1379	Baseline
Progressive disease	12.045	Post cycle 1
Progressive disease	12.4917	Baseline
Progressive disease	10.8901	Baseline
Progressive disease	12.4491	Baseline
Progressive disease	12.42	Post cycle 1
Progressive disease	12.36	Baseline
Progressive disease	12.8067	Post cycle 1
Progressive disease	12.9988	Baseline
Progressive disease	13.1976	Baseline
Progressive disease	13.5697	Baseline
Progressive disease	12.8854	Baseline
Progressive disease	12.9237	Post cycle 1
Progressive disease	11.8824	Baseline
Progressive disease	13.3893	Post cycle 1
Progressive disease	13.4364	Baseline
Progressive disease	13.4795	Baseline
Progressive disease	11.1286	Baseline
Progressive disease	13.0297	Post cycle 1
Progressive disease	12.6649	Baseline
Progressive disease	12.7751	Post cycle 1
Progressive disease	12.6493	Baseline
Progressive disease	13.3724	Post cycle 1
Progressive disease	13.0601	Baseline
Progressive disease	12.2179	Post cycle 1
Progressive disease	12.2951	Baseline

## Sheet: Fig5c
months_progression	progression	TBX21
2.75975	1	12.878
90	0	13.0286
5.48665	1	12.9614
72.7064	1	12.7567
5.74949	1	12.2836
5.05955	1	13.7083
2.75975	1	11.7641
9.03491	1	11.6827
69.2895	1	12.9252
5.51951	1	12.7454
1.37988	1	13.2033
2.13552	1	12.6479
84.3696	1	12.8606
1.37988	1	12.0617
90	0	13.0461
87.3265	0	12.6118
4.13963	1	11.9606
2.33265	1	13.0495
4.92813	1	13.6628
33.9713	1	13.5964
90	0	13.1811
10.5791	1	13.5141
8.04928	1	13.0704
90	0	12.9865
21.2238	1	13.1217
0.689938	1	12.7983
19.6797	1	12.4101
73.1006	1	12.6451
88.8706	0	13.1442
36.5339	1	13.5845
88.6407	0	13.5748
18.3326	1	12.5297
0.689938	1	11.8042
4.59959	1	12.4472
39.9507	1	13.1722
2.16838	1	13.4556
86.9322	0	12.9025
34.2669	1	12.3688
86.3409	0	13.168
5.32238	1	12.5136
85.4209	0	13.4429
83.9425	0	12.9251
20.4682	1	12.8387
80.8214	0	12.7734
2.49692	1	13.7794
19.4168	1	12.813
64	1	12.9581
79.5729	0	12.8842
35.6797	1	12.335
48.6242	0	13.3502
2.10267	1	13.1134
63.1129	1	13.6112
25.0678	1	11.6949
77.7659	0	12.8502
77.6345	0	12.9473
18.1684	1	12.5226
2.98973	1	12.2248
2.7269	1	13.2904
0.689938	1	12.5433
34.1355	1	12.1403
9.82341	1	12.4342
1.37988	1	12.7158
0.689938	1	12.1429
73.6263	0	12.852
12.5503	1	12.92
11.1704	1	11.9792
73.0349	0	12.2163
6.11088	1	12.5575
72.5421	0	12.8567
72.345	0	11.6463
72.0164	0	13.094
71.885	0	12.8089
71.885	0	11.6966
4.33676	1	12.2307
5.84805	1	11.8354
1.64271	1	12.2703
36.2053	0	12.9702
69.4867	0	12.0908
23.6879	1	13.1404
69.5852	0	13.314
68.7639	0	12.9271
2.62834	1	12.2961
3.31828	1	13.5479
2.10267	1	12.6054
5.19097	1	12.1092
2.98973	1	11.1528
6.6694	1	13.3752
4.59959	1	13.3415
65.6756	0	13.0165
2.62834	1	11.6423
65.577	0	13.1015
23.7536	1	13.4928
65.117	0	13.4984
64.5257	0	12.955
35.384	1	12.6097
64.1971	0	13.2768
63.9671	0	13.1576
16.1971	1	13.1184
4.13963	1	13.5544
1.90554	1	11.6462
62.883	0	12.9767
62.6858	0	12.3425
62.0945	0	13.1548
4.99384	1	12.6885
61.8973	0	13.2468
3.21971	1	12.2408
61.4374	0	13.1125
14.0287	1	13.7151
16.0986	1	13.5935
57.5277	0	12.6951
2.26694	1	12.9865
0.788501	1	13.4957
7.65503	1	11.5909
55.7864	0	12.801
1.80698	1	12.9393
14.4559	1	13.1569
1.67556	1	13.473
0.821355	1	13.5858
12.1561	1	13.3542
13.076	1	12.4616
52.7967	0	12.2719
2.59548	1	13.4333
47.7043	0	12.7899
14.9815	1	12.8841
6.01232	1	12.8845
7.75359	1	11.81
8.04928	1	11.8726
0.62423	1	11.2359
18.6283	1	11.7461
42.4476	0	13.1408
41.8891	0	13.8309
12.9446	1	13.9667
41.2649	0	13.0174
40.8378	0	11.7069
1.08419	1	13.0488
40.4764	0	13.2277
7.16222	1	12.7865
2.79261	1	11.9583
19.9425	1	12.897
2.92402	1	13.0573
10.0205	1	12.6757
1.80698	1	12.2889
37.7495	0	12.5766
3.44969	1	11.4222
37.0595	0	13.3293
6.83368	1	12.6474
4.43532	1	11.8418
15.2115	1	12.7724
5.48665	1	11.7034
29.4702	0	11.768
3.67967	1	13.3993
29.306	0	14.08
1.51129	1	12.1395
0.821355	1	12.3739
2.03696	1	12.0481
8.73922	1	13.4158
26.7433	0	13.7879
25.7906	0	12.9161
2.20123	1	12.045
24.1807	0	10.7059
23.1294	0	12.555
4.59959	1	12.42
1.28131	1	12.8067
17.9713	0	12.2184
2.33265	1	12.9237
15.0472	0	12.864
3.64682	1	13.3893
12.7474	0	12.127
12.386	0	11.9367
12.3532	0	13.1387
12.2218	0	12.9354
9.03491	1	13.0297
12.0903	0	12.8029
3.64682	1	12.7751
11.2033	0	11.7266
6.86653	0	13.3159
9.42916	0	11.9855
1.74127	1	13.3724
8.27926	0	13.1939
2.49692	1	12.2179
7.52361	0	12.0804

## Sheet: Fig5d
covariate	HR	lower	upper	p_value	Significant	Alpha
Female vs	1.2746	0.783603	2.07325	0.328311	Not significant	0.5
Male
Age	1.02754	1.00371	1.05194	0.023239	Significant	1
sICB vs	0.603072	0.322646	1.12723	0.113038	Not significant	0.5
cICB
BRAF Wild-Type	1.11435	0.654605	1.89698	0.689978	Not significant	0.5
vs Mutant
CMV+ vs	1.2866	0.753648	2.19642	0.35575	Not significant	0.5
CMV-
TBX21 expression	0.607081	0.381981	0.964831	0.0347357	Significant	1

## Sheet: Fig5e
outcome	TBX21
Progressive disease	6.1838
Not progressive disease	6.21835
Not progressive disease	9.52729
Progressive disease	5.29243
Progressive disease	7.2219
Progressive disease	7.79255
Progressive disease	4.79522
Not progressive disease	9.08562
Not progressive disease	7.70436
Progressive disease	5.87304
Progressive disease	8.40763
Not progressive disease	5.99894
Progressive disease	7.02191
Not progressive disease	7.70717
Not progressive disease	7.11935
Not progressive disease	4.91312
Not progressive disease	4.9119
Not progressive disease	9.60076
Progressive disease	6.38208
Not progressive disease	5.5624
Not progressive disease	9.70129
Progressive disease	7.03957
Progressive disease	5.58859
Not progressive disease	8.26128
Not progressive disease	5.60012
Not progressive disease	8.54798
Progressive disease	6.86214
Progressive disease	4.44335
Not progressive disease	9.29869
Not progressive disease	6.12789
Progressive disease	5.3925
Not progressive disease	9.33951
Progressive disease	5.25477
Not progressive disease	6.71981
