# Supplementary material for: CMV serostatus is associated with improved survival and delayed toxicity onset following anti-PD-1 checkpoint blockade
Source: Nat Med. 2025 Apr 23;31(7):2350–64. doi: 10.1038/s41591-025-03647-1 (PMC12283384; doi:10.1038/s41591-025-03647-1)
Supplement: Supplementary file 9 — Fig. 6a. Clinical data and UKB data. Fig. 6b. Clinical data. Fig. 6c. BRAF data. Fig. 6d. BRAF data. [file 41591_2025_3647_MOESM9_ESM.xlsx]

## Sheet: Fig6a
Comparison	Odds_Ratio	Lower_CI	Upper_CI	pval	Significant	Alpha
Adjuvant Melanoma	1.16261	0.442102	3.01936	0.826786	Not significant	0.5
BRAF Mutant	0.441126	0.248621	0.764269	0.00181483	Significant	1
Metastatic Melanoma
BRAF Wild-type	0.581945	0.355566	0.943551	0.0257334	Significant	1
Metastatic Melanoma
Metastatic Melanoma	0.518192	0.360564	0.739676	0.000179892	Significant	1

## Sheet: Fig6b
cmv	age	Cancer
CMV-	53	Melanoma
CMV+	42	Melanoma
CMV+	47	Melanoma
CMV+	87	Melanoma
CMV-	64	Melanoma
CMV-	40	Melanoma
CMV-	21	Melanoma
CMV-	79	Melanoma
CMV+	77	Melanoma
CMV+	65	Melanoma
CMV+	75	Melanoma
CMV-	75	Melanoma
CMV+	59	Melanoma
CMV-	72	Melanoma
CMV-	71	Melanoma
CMV-	70	Melanoma
CMV-	68	Melanoma
CMV-	68	Melanoma
CMV-	74	Melanoma
CMV+	70	Melanoma
CMV-	44	Melanoma
CMV+	68	Melanoma
CMV-	49	Melanoma
CMV+	86	Melanoma
CMV-	67	Melanoma
CMV-	47	Melanoma
CMV-	46	Melanoma
CMV-	66	Melanoma
CMV-	66	Melanoma
CMV+	72	Melanoma
CMV+	80	Melanoma
CMV+	72	Melanoma
CMV-	70	Melanoma
CMV+	83	Melanoma
CMV-	65	Melanoma
CMV-	83	Melanoma
CMV+	84	Melanoma
CMV+	84	Melanoma
CMV-	50	Melanoma
CMV-	71	Melanoma
CMV-	67	Melanoma
CMV+	70	Melanoma
CMV-	57	Melanoma
CMV+	32	Melanoma
CMV+	81	Melanoma
CMV+	82	Melanoma
CMV-	72	Melanoma
CMV+	57	Melanoma
CMV+	45	Melanoma
CMV+	43	Melanoma
CMV-	56	Melanoma
CMV-	65	Melanoma
CMV-	68	Melanoma
CMV-	69	Melanoma
CMV-	82	Melanoma
CMV-	66	Melanoma
CMV-	47	Melanoma
CMV+	41	Melanoma
CMV+	81	Melanoma
CMV-	52	Melanoma
CMV+	78	Melanoma
CMV-	70	Melanoma
CMV-	58	Melanoma
CMV+	62	Melanoma
CMV+	58	Melanoma
CMV-	71	Melanoma
CMV+	80	Melanoma
CMV-	59	Melanoma
CMV-	55	Melanoma
CMV-	29	Melanoma
CMV+	51	Melanoma
CMV+	63	Melanoma
CMV-	64	Melanoma
CMV+	79	Melanoma
CMV+	69	Melanoma
CMV-	51	Melanoma
CMV+	88	Melanoma
CMV-	60	Melanoma
CMV+	60	Melanoma
CMV+	68	Melanoma
CMV+	54	Melanoma
CMV+	74	Melanoma
CMV-	63	Melanoma
CMV+	71	Melanoma
CMV-	61	Melanoma
CMV+	74	Melanoma
CMV+	74	Melanoma
CMV+	74	Melanoma
CMV-	70	Melanoma
CMV-	48	Melanoma
CMV-	79	Melanoma
CMV-	68	Melanoma
CMV+	75	Melanoma
CMV+	95	Melanoma
CMV-	56	Melanoma
CMV-	60	Melanoma
CMV-	44	Melanoma
CMV+	90	Melanoma
CMV-	87	Melanoma
CMV-	55	Melanoma
CMV+	80	Melanoma
CMV-	34	Melanoma
CMV-	69	Melanoma
CMV-	57	Melanoma
CMV-	70	Melanoma
CMV+	58	Melanoma
CMV+	81	Melanoma
CMV+	71	Melanoma
CMV+	72	Melanoma
CMV+	58	Melanoma
CMV+	96	Melanoma
CMV-	78	Melanoma
CMV-	83	Melanoma
CMV+	60	Melanoma
CMV+	40	Melanoma
CMV+	68	Melanoma
CMV+	47	Melanoma
CMV-	51	Melanoma
CMV+	44	Melanoma
CMV+	58	Non-Melanoma
CMV-	73	Melanoma
CMV-	85	Melanoma
CMV-	32	Melanoma
CMV-	81	Melanoma
CMV+	60	Melanoma
CMV+	68	Melanoma
CMV+	62	Non-Melanoma
CMV+	47	Melanoma
CMV+	80	Melanoma
CMV-	79	Melanoma
CMV-	71	Melanoma
CMV+	47	Melanoma
CMV-	57	Non-Melanoma
CMV-	70	Non-Melanoma
CMV-	53	Non-Melanoma
CMV-	71	Non-Melanoma
CMV+	63	Melanoma
CMV-	59	Melanoma
CMV-	47	Melanoma
CMV+	51	Melanoma
CMV-	36	Melanoma
CMV-	70	Melanoma
CMV-	54	Melanoma
CMV+	74	Melanoma
CMV+	48	Melanoma
CMV-	59	Melanoma
CMV+	69	Non-Melanoma
CMV-	62	Melanoma
CMV-	69	Non-Melanoma
CMV-	29	Melanoma
CMV-	69	Melanoma
CMV+	73	Melanoma
CMV-	54	Non-Melanoma
CMV-	57	Melanoma
CMV+	50	Melanoma
CMV+	70	Melanoma
CMV-	69	Non-Melanoma
CMV-	72	Melanoma
CMV-	71	Melanoma
CMV+	64	Non-Melanoma
CMV-	52	Non-Melanoma
CMV-	61	Melanoma
CMV-	57	Non-Melanoma
CMV-	67	Melanoma
CMV-	46	Melanoma
CMV-	81	Melanoma
CMV-	63	Melanoma
CMV-	68	Melanoma
CMV-	51	Melanoma
CMV+	74	Non-Melanoma
CMV-	64	Melanoma
CMV-	55	Melanoma
CMV+	47	Melanoma
CMV-	61	Melanoma
CMV+	63	Melanoma
CMV-	32	Melanoma
CMV+	70	Melanoma
CMV-	33	Melanoma
CMV-	56	Non-Melanoma
CMV-	84	Non-Melanoma
CMV+	58	Melanoma
CMV-	81	Melanoma
CMV+	82	Melanoma
CMV+	42	Melanoma
CMV-	64	Melanoma
CMV+	93	Non-Melanoma
CMV+	40	Melanoma
CMV+	60	Melanoma
CMV-	65	Melanoma
CMV+	84	Melanoma
CMV-	76	Non-Melanoma
CMV+	52	Non-Melanoma
CMV+	76	Melanoma
CMV+	75	Non-Melanoma
CMV-	50	Melanoma
CMV-	79	Melanoma
CMV+	73	Melanoma
CMV-	53	Melanoma
CMV-	68	Melanoma
CMV-	18	Melanoma
CMV-	67	Non-Melanoma
CMV+	74	Non-Melanoma
CMV-	63	Melanoma
CMV+	83	Melanoma
CMV+	68	Melanoma
CMV-	54	Melanoma
CMV+	84	Non-Melanoma
CMV-	43	Melanoma
CMV-	56	Melanoma
CMV-	64	Melanoma
CMV-	63	Melanoma
CMV+	71	Non-Melanoma
CMV+	73	Melanoma
CMV+	49	Non-Melanoma
CMV-	73	Melanoma
CMV+	85	Melanoma
CMV-	76	Melanoma
CMV-	62	Melanoma
CMV+	66	Melanoma
CMV+	80	Melanoma
CMV+	76	Melanoma
CMV-	41	Non-Melanoma
CMV-	84	Non-Melanoma
CMV+	38	Non-Melanoma
CMV+	53	Melanoma
CMV-	84	Non-Melanoma
CMV+	79	Melanoma
CMV+	49	Melanoma
CMV-	57	Melanoma
CMV-	39	Melanoma
CMV-	41	Melanoma
CMV-	69	Melanoma
CMV+	29	Melanoma
CMV+	44	Non-Melanoma
CMV+	76	Melanoma
CMV+	54	Melanoma
CMV+	75	Melanoma
CMV+	68	Non-Melanoma
CMV-	66	Melanoma
CMV-	23	Melanoma
CMV+	54	Melanoma
CMV+	81	Melanoma
CMV+	38	Melanoma
CMV-	72	Melanoma
CMV+	76	Melanoma
CMV+	77	Melanoma
CMV+	80	Melanoma
CMV-	79	Melanoma
CMV+	66	Melanoma
CMV+	80	Melanoma
CMV+	49	Melanoma
CMV+	77	Melanoma
CMV-	75	Melanoma
CMV+	61	Non-Melanoma
CMV-	80	Non-Melanoma
CMV-	54	Non-Melanoma
CMV+	72	Non-Melanoma
CMV-	77	Non-Melanoma
CMV-	72	Melanoma
CMV+	84	Melanoma
CMV-	44	Melanoma
CMV-	70	Non-Melanoma
CMV+	56	Melanoma
CMV+	53	Melanoma
CMV+	78	Melanoma
CMV-	73	Melanoma
CMV+	82	Melanoma
CMV-	78	Non-Melanoma
CMV-	74	Non-Melanoma
CMV+	90	Non-Melanoma
CMV+	83	Non-Melanoma
CMV-	57	Melanoma
CMV-	76	Melanoma
CMV+	80	Melanoma
CMV+	79	Melanoma
CMV+	51	Melanoma
CMV-	75	Melanoma
CMV+	70	Melanoma
CMV-	80	Melanoma
CMV-	88	Non-Melanoma
CMV-	62	Melanoma
CMV-	79	Non-Melanoma
CMV-	67	Melanoma
CMV-	39	Melanoma
CMV+	53	Non-Melanoma
CMV+	68	Non-Melanoma
CMV-	72	Melanoma
CMV+	73	Melanoma
CMV-	72	Melanoma
CMV-	88	Melanoma
CMV+	84	Melanoma
CMV+	86	Melanoma
CMV+	64	Melanoma
CMV-	83	Melanoma
CMV-	75	Melanoma
CMV-	77	Non-Melanoma
CMV+	77	Non-Melanoma
CMV-	73	Non-Melanoma
CMV-	49	Melanoma
CMV+	86	Non-Melanoma
CMV+	85	Non-Melanoma
CMV-	79	Non-Melanoma
CMV-	47	Non-Melanoma
CMV-	78	Non-Melanoma
CMV-	78	Melanoma

## Sheet: Fig6c
age	cmv	BRAF_status
53	CMV-	Wild-type
42	CMV+	Wild-type
47	CMV+	Wild-type
87	CMV+	Wild-type
64	CMV-	Wild-type
40	CMV-	Mutant
21	CMV-	Wild-type
79	CMV-	Wild-type
77	CMV+	Wild-type
65	CMV+	Mutant
75	CMV+	Wild-type
75	CMV-	Mutant
59	CMV+	Mutant
72	CMV-	Mutant
71	CMV-	Mutant
70	CMV-	Wild-type
68	CMV-	Mutant
68	CMV-	Mutant
74	CMV-	Mutant
70	CMV+	Wild-type
44	CMV-	Mutant
68	CMV+	Wild-type
49	CMV-	Mutant
86	CMV+	Wild-type
67	CMV-	Wild-type
47	CMV-	Wild-type
46	CMV-	Mutant
66	CMV-	Wild-type
66	CMV-	Wild-type
72	CMV+	Mutant
80	CMV+	Wild-type
72	CMV+	Wild-type
70	CMV-	Wild-type
83	CMV+	Mutant
83	CMV-	Mutant
84	CMV+	Wild-type
84	CMV+	Wild-type
50	CMV-	Mutant
71	CMV-	Wild-type
67	CMV-	Mutant
70	CMV+	Mutant
57	CMV-	Mutant
32	CMV+	Mutant
81	CMV+	Wild-type
82	CMV+	Wild-type
72	CMV-	Wild-type
57	CMV+	Wild-type
45	CMV+	Wild-type
43	CMV+	Mutant
56	CMV-	Mutant
65	CMV-	Mutant
68	CMV-	Wild-type
69	CMV-	Wild-type
82	CMV-	Wild-type
66	CMV-	Mutant
47	CMV-	Wild-type
41	CMV+	Wild-type
81	CMV+	Wild-type
52	CMV-	Mutant
78	CMV+	Wild-type
70	CMV-	Mutant
58	CMV-	Mutant
62	CMV+	Mutant
58	CMV+	Wild-type
71	CMV-	Wild-type
80	CMV+	Wild-type
59	CMV-	Mutant
55	CMV-	Wild-type
29	CMV-	Mutant
51	CMV+	Wild-type
63	CMV+	Wild-type
64	CMV-	Wild-type
79	CMV+	Wild-type
69	CMV+	Wild-type
51	CMV-	Wild-type
88	CMV+	Wild-type
60	CMV-	Wild-type
60	CMV+	Wild-type
68	CMV+	Wild-type
54	CMV+	Wild-type
74	CMV+	Wild-type
63	CMV-	Wild-type
71	CMV+	Wild-type
61	CMV-	Wild-type
74	CMV+	Wild-type
74	CMV+	Mutant
74	CMV+	Wild-type
70	CMV-	Wild-type
48	CMV-	Wild-type
79	CMV-	Mutant
68	CMV-	Wild-type
75	CMV+	Wild-type
95	CMV+	Wild-type
56	CMV-	Mutant
60	CMV-	Mutant
44	CMV-	Mutant
90	CMV+	Wild-type
87	CMV-	Wild-type
55	CMV-	Wild-type
80	CMV+	Wild-type
34	CMV-	Mutant
69	CMV-	Wild-type
57	CMV-	Wild-type
70	CMV-	Wild-type
58	CMV+	Wild-type
81	CMV+	Wild-type
71	CMV+	Wild-type
72	CMV+	Wild-type
58	CMV+	Wild-type
96	CMV+	Wild-type
78	CMV-	Mutant
83	CMV-	Wild-type
60	CMV+	Mutant
40	CMV+	Mutant
68	CMV+	Mutant
47	CMV+	Wild-type
51	CMV-	Wild-type
44	CMV+	Mutant
73	CMV-	Mutant
32	CMV-	Wild-type
81	CMV-	Wild-type
60	CMV+	Wild-type
68	CMV+	Wild-type
47	CMV+	Wild-type
80	CMV+	Mutant
71	CMV-	Wild-type
47	CMV+	Wild-type
63	CMV+	Wild-type
59	CMV-	Mutant
47	CMV-	Mutant
51	CMV+	Mutant
36	CMV-	Wild-type
70	CMV-	Mutant
54	CMV-	Wild-type
74	CMV+	Mutant
48	CMV+	Mutant
59	CMV-	Mutant
62	CMV-	Wild-type
29	CMV-	Wild-type
69	CMV-	Wild-type
73	CMV+	Wild-type
57	CMV-	Mutant
50	CMV+	Mutant
70	CMV+	Wild-type
72	CMV-	Mutant
71	CMV-	Mutant
61	CMV-	Mutant
67	CMV-	Mutant
46	CMV-	Mutant
81	CMV-	Wild-type
63	CMV-	Wild-type
68	CMV-	Wild-type
51	CMV-	Wild-type
64	CMV-	Wild-type
55	CMV-	Wild-type
47	CMV+	Mutant
61	CMV-	Mutant
63	CMV+	Wild-type
32	CMV-	Mutant
70	CMV+	Wild-type
33	CMV-	Wild-type
58	CMV+	Mutant
81	CMV-	Wild-type
82	CMV+	Wild-type
42	CMV+	Mutant
64	CMV-	Mutant
40	CMV+	Wild-type
60	CMV+	Mutant
65	CMV-	Wild-type
84	CMV+	Wild-type
76	CMV+	Wild-type
50	CMV-	Mutant
79	CMV-	Wild-type
73	CMV+	Wild-type
53	CMV-	Mutant
68	CMV-	Wild-type
18	CMV-	Wild-type
63	CMV-	Wild-type
83	CMV+	Wild-type
68	CMV+	Wild-type
54	CMV-	Wild-type
43	CMV-	Mutant
56	CMV-	Mutant
64	CMV-	Wild-type
63	CMV-	Mutant
73	CMV+	Wild-type
73	CMV-	Mutant
85	CMV+	Wild-type
76	CMV-	Wild-type
62	CMV-	Wild-type
66	CMV+	Mutant
80	CMV+	Wild-type
76	CMV+	Wild-type
53	CMV+	Wild-type
79	CMV+	Mutant
49	CMV+	Mutant
57	CMV-	Mutant
39	CMV-	Wild-type
41	CMV-	Mutant
69	CMV-	Mutant
29	CMV+	Mutant
76	CMV+	Wild-type
54	CMV+	Wild-type
75	CMV+	Wild-type
66	CMV-	Mutant
23	CMV-	Mutant
54	CMV+	Mutant
81	CMV+	Wild-type
38	CMV+	Mutant
72	CMV-	Wild-type
77	CMV+	Wild-type
80	CMV+	Wild-type
79	CMV-	Wild-type
66	CMV+	Mutant
77	CMV+	Wild-type
75	CMV-	Mutant
72	CMV-	Wild-type
84	CMV+	Wild-type
44	CMV-	Wild-type
56	CMV+	Mutant
53	CMV+	Wild-type
78	CMV+	Wild-type
73	CMV-	Mutant
82	CMV+	Wild-type
57	CMV-	Wild-type
76	CMV-	Mutant
80	CMV+	Mutant
79	CMV+	Wild-type
51	CMV+	Mutant
75	CMV-	Mutant
70	CMV+	Wild-type
80	CMV-	Wild-type
62	CMV-	Mutant
67	CMV-	Wild-type
39	CMV-	Wild-type
72	CMV-	Mutant
72	CMV-	Mutant
88	CMV-	Wild-type
84	CMV+	Wild-type
86	CMV+	Wild-type
64	CMV+	Wild-type
83	CMV-	Mutant
75	CMV-	Wild-type
49	CMV-	Wild-type
78	CMV-	Wild-type

## Sheet: Fig6d
cmv	BRAF_status	count
CMV+	Mutant	32
CMV+	Wild-type	81
CMV-	Mutant	61
CMV-	Wild-type	71
