# Supplementary material for: CMV serostatus is associated with improved survival and delayed toxicity onset following anti-PD-1 checkpoint blockade
Source: Nat Med. 2025 Apr 23;31(7):2350–64. doi: 10.1038/s41591-025-03647-1 (PMC12283384; doi:10.1038/s41591-025-03647-1)
Supplement: Supplementary file 10 — Extended Data Fig. 1. Pre-treatment neutrophil to lymphocyte ratio. [file 41591_2025_3647_MOESM10_ESM.xlsx]

## Sheet: ExtFig1
covariate	HR	lower	upper	p_value	Significant	Alpha
Age	0.998043	0.983625	1.01267	0.791943	Not significant	0.5
Female vs	1.05984	0.73026	1.53816	0.759749	Not significant	0.5
Male
sICB vs	1.54755	1.01789	2.35282	0.04106	Significant	1
cICB
BRAF Wild-Type	0.975038	0.658077	1.44466	0.899714	Not significant	0.5
vs Mutant
NLR	1.13564	1.07565	1.19898	4.36145e-06	Significant	1
