# Supplementary material for: CMV serostatus is associated with improved survival and delayed toxicity onset following anti-PD-1 checkpoint blockade
Source: Nat Med. 2025 Apr 23;31(7):2350–64. doi: 10.1038/s41591-025-03647-1 (PMC12283384; doi:10.1038/s41591-025-03647-1)
Supplement: Supplementary file 11 — Extended Data Fig. 2a. Bulk CD8+ RNA-seq data. Extended Data Fig. 2b. Bulk CD8+ RNA-seq data. Extended Data Fig. 2c. Bulk CD8+ RNA-seq data. Extended Data Fig. 2d. Bulk CD8+ RNA-seq data. [file 41591_2025_3647_MOESM11_ESM.xlsx]

## Sheet: ExtFig2a
threshold	auc	ChosenThreshold
0.05	0.647282	Other
0.0158114	0.704871	Other
0.005	0.757622	Other
0.00158114	0.788168	Other
0.0005	0.804227	Other
0.000158114	0.810639	Other
5e-05	0.816665	Other
1.58114e-05	0.821712	Other
5e-06	0.825868	Other
1.58114e-06	0.827856	Other
5e-07	0.832814	Other
1.58114e-07	0.836762	Other
5e-08	0.841393	Other
1.58114e-08	0.846202	Other
5e-09	0.849527	Other
1.58114e-09	0.853475	Other
5e-10	0.857067	Other
1.58114e-10	0.866892	Other
5e-11	0.872117	Other
1.58114e-11	0.873275	Other
5e-12	0.877609	Other
1.58114e-12	0.881586	Other
5e-13	0.887197	Other
1.58114e-13	0.890818	Other
5e-14	0.895093	Other
1.58114e-14	0.896577	Max
5e-15	0.894618	Other
1.58114e-15	0.890848	Other

## Sheet: ExtFig2b
cmv	PC1
CMV+	4.47424
CMV+	1.61915
CMV+	6.36769
CMV-	3.68519
CMV-	-5.11919
CMV-	-6.11071
CMV-	-0.26479
CMV+	5.19028
CMV+	6.10055
CMV+	3.5556
CMV-	-2.33655
CMV+	4.15482
CMV-	-3.34968
CMV-	-2.54191
CMV-	-0.579268
CMV-	0.986264
CMV+	1.5164
CMV-	-7.7528
CMV+	7.67412
CMV-	-4.11844
CMV+	0.308597
CMV-	-4.66334
CMV-	-3.2982
CMV-	-2.1279
CMV+	4.57762
CMV-	-3.87438
CMV-	-4.99921
CMV+	5.11659
CMV-	-4.12509
CMV+	-1.6233
CMV+	3.18057
CMV-	-6.862
CMV+	2.53995
CMV-	-2.8901
CMV+	4.94208
CMV+	1.23338
CMV-	-0.311997
CMV-	0.413784
CMV-	-4.39176
CMV+	2.72381
CMV-	-2.37017
CMV+	-2.13735
CMV+	0.997517
CMV+	7.68678
CMV+	2.91591
CMV+	-0.591545
CMV+	-4.22312
CMV-	-2.42849
CMV-	2.3413
CMV-	-4.20673
CMV-	-4.77195
CMV-	-2.89329
CMV-	-5.72086
CMV-	-1.74216
CMV+	-5.62618
CMV+	2.69435
CMV-	-5.1793
CMV+	2.22985
CMV-	-3.6795
CMV-	-6.96423
CMV+	1.84282
CMV+	2.36737
CMV-	-4.10106
CMV+	4.1685
CMV-	-3.1758
CMV-	-5.41301
CMV-	-4.07095
CMV+	-0.983435
CMV+	7.12086
CMV-	-7.28247
CMV+	1.39039
CMV-	-2.8579
CMV-	-4.62925
CMV+	7.68627
CMV-	-2.29452
CMV+	-0.89935
CMV+	3.0168
CMV+	-3.56481
CMV-	-5.3925
CMV+	5.0369
CMV-	-3.56608
CMV+	4.94196
CMV-	1.70213
CMV-	-8.79967
CMV+	3.62802
CMV+	6.45038
CMV+	3.48284
CMV-	-2.21235
CMV-	-2.01402
CMV-	-3.41903
CMV-	-0.738918
CMV+	4.68033
CMV+	4.10915
CMV-	-6.82117
CMV-	-1.75375
CMV-	-4.57539
CMV+	4.19194
CMV-	-2.40488
CMV-	-4.70221
CMV+	3.53348
CMV-	-6.69123
CMV-	0.812261
CMV-	-3.42433
CMV-	-3.14714
CMV+	8.43829
CMV+	-3.00619
CMV-	-3.68021
CMV+	-0.874913
CMV+	3.63611
CMV-	-3.60349
CMV+	-2.39304
CMV+	5.91359
CMV+	-0.284885
CMV-	-4.44263
CMV+	2.72136
CMV-	-6.58712
CMV-	-5.04765
CMV-	-6.39165
CMV-	-5.54104
CMV+	4.96678
CMV+	3.87754
CMV+	3.63966
CMV+	1.49574
CMV-	-4.32637
CMV-	-3.78299
CMV+	-4.64593
CMV+	-2.6813
CMV-	-2.92706
CMV-	-6.3803
CMV+	-2.41508
CMV-	-7.7287
CMV-	-4.81789
CMV+	7.00544
CMV-	-1.45536
CMV+	2.09781
CMV+	5.61262
CMV-	-1.91311
CMV-	-7.99434
CMV-	-5.57572
CMV-	-0.609117
CMV+	0.919275
CMV-	-5.42287
CMV+	1.04563
CMV+	7.5283
CMV-	0.248138
CMV-	0.0208165
CMV-	-1.5078
CMV-	-4.21254
CMV-	-5.54074
CMV-	2.32021
CMV-	-2.48899
CMV-	-5.21902
CMV+	9.09469
CMV-	1.87695
CMV-	1.39557
CMV+	2.01188
CMV-	0.564249
CMV-	-4.22947
CMV-	-5.66244
CMV+	2.82536
CMV-	-0.637555
CMV+	-3.83137
CMV-	-0.196412
CMV+	3.62963
CMV+	1.6135
CMV+	3.81783
CMV-	-0.537357
CMV+	7.48946
CMV-	-3.0555
CMV+	5.31023
CMV-	-4.08549
CMV-	-5.36018
CMV-	-8.71003
CMV-	-2.40701
CMV+	2.75093
CMV+	6.35347
CMV-	-7.33225
CMV-	-4.71257
CMV-	-0.165271
CMV-	-1.50135
CMV+	4.42735
CMV+	0.945548
CMV-	-0.93737
CMV+	3.67476
CMV+	4.30107
CMV+	7.04061
CMV+	3.33621
CMV-	-1.93271
CMV+	8.62292
CMV+	8.46605
CMV-	1.55049
CMV-	-6.61708
CMV+	1.12412
CMV+	4.14896
CMV+	2.31525
CMV-	0.0667099
CMV+	8.54072
CMV+	6.23169
CMV+	1.60003
CMV+	-2.39198
CMV-	0.537387
CMV-	-5.24358
CMV+	4.559
CMV+	0.110155
CMV-	-3.29219
CMV-	-1.8144

## Sheet: ExtFig2c
size	size_counts	PC1
> 0.5%	18	1.18405
< 0.5%	2491	1.18405
> 0.5%	24	-3.58823
< 0.5%	2744	-3.58823
> 0.5%	30	4.26883
< 0.5%	2483	4.26883
> 0.5%	25	-1.72708
< 0.5%	2499	-1.72708
> 0.5%	9	-4.08084
< 0.5%	4667	-4.08084
> 0.5%	13	-4.07105
< 0.5%	3619	-4.07105
> 0.5%	20	-2.91462
< 0.5%	4408	-2.91462
> 0.5%	21	-1.80692
< 0.5%	2472	-1.80692
> 0.5%	24	5.89403
< 0.5%	1436	5.89403
> 0.5%	11	-1.86964
< 0.5%	4158	-1.86964
> 0.5%	12	3.98708
< 0.5%	3341	3.98708
> 0.5%	23	2.79592
< 0.5%	3190	2.79592
> 0.5%	14	1.41561
< 0.5%	4859	1.41561
> 0.5%	10	-3.40825
< 0.5%	6204	-3.40825
> 0.5%	21	8.9956
< 0.5%	703	8.9956
> 0.5%	16	0.717687
< 0.5%	3820	0.717687
> 0.5%	11	-1.70242
< 0.5%	5443	-1.70242
> 0.5%	6	-7.7254
< 0.5%	4224	-7.7254
> 0.5%	23	2.20136
< 0.5%	708	2.20136
> 0.5%	17	4.64053
< 0.5%	2250	4.64053
> 0.5%	22	4.5353
< 0.5%	2416	4.5353
> 0.5%	26	0.00716795
< 0.5%	3225	0.00716795
> 0.5%	5	-6.44419
< 0.5%	4966	-6.44419
> 0.5%	26	1.9338
< 0.5%	1956	1.9338
> 0.5%	13	5.38003
< 0.5%	1716	5.38003
> 0.5%	23	5.92234
< 0.5%	1035	5.92234
> 0.5%	18	0.671081
< 0.5%	888	0.671081
> 0.5%	18	-0.589263
< 0.5%	3605	-0.589263
> 0.5%	17	-1.59606
< 0.5%	2971	-1.59606
> 0.5%	23	1.96425
< 0.5%	2238	1.96425
> 0.5%	24	-0.737161
< 0.5%	2467	-0.737161
> 0.5%	21	4.31003
< 0.5%	1629	4.31003
> 0.5%	20	3.85067
< 0.5%	1653	3.85067
> 0.5%	8	-6.00034
< 0.5%	5988	-6.00034
> 0.5%	25	-1.4542
< 0.5%	2827	-1.4542
> 0.5%	17	3.34164
< 0.5%	595	3.34164
> 0.5%	11	-4.01069
< 0.5%	5447	-4.01069
> 0.5%	26	-1.49241
< 0.5%	2024	-1.49241
> 0.5%	19	-1.53182
< 0.5%	3293	-1.53182
> 0.5%	27	2.95467
< 0.5%	1691	2.95467
> 0.5%	8	-4.44417
< 0.5%	6597	-4.44417
> 0.5%	30	1.35856
< 0.5%	1281	1.35856
> 0.5%	20	0.317213
< 0.5%	923	0.317213
> 0.5%	24	-0.554332
< 0.5%	2481	-0.554332
> 0.5%	20	8.94748
< 0.5%	1039	8.94748
> 0.5%	20	-1.17897
< 0.5%	3364	-1.17897
> 0.5%	18	-1.65936
< 0.5%	2572	-1.65936
> 0.5%	20	2.83831
< 0.5%	993	2.83831
> 0.5%	11	-4.24818
< 0.5%	2681	-4.24818
> 0.5%	20	-0.601695
< 0.5%	4456	-0.601695
> 0.5%	22	1.50116
< 0.5%	2153	1.50116
> 0.5%	17	0.791354
< 0.5%	2136	0.791354
> 0.5%	27	4.10691
< 0.5%	1609	4.10691
> 0.5%	18	2.77405
< 0.5%	907	2.77405
> 0.5%	30	2.34134
< 0.5%	1982	2.34134
> 0.5%	28	-4.25021
< 0.5%	931	-4.25021
> 0.5%	17	-4.19359
< 0.5%	2393	-4.19359
> 0.5%	15	-6.54096
< 0.5%	1671	-6.54096
> 0.5%	20	4.86917
< 0.5%	1610	4.86917
> 0.5%	23	0.575738
< 0.5%	599	0.575738
> 0.5%	12	-2.92852
< 0.5%	3266	-2.92852
> 0.5%	17	-0.109122
< 0.5%	2153	-0.109122
> 0.5%	11	-2.55245
< 0.5%	3286	-2.55245
> 0.5%	14	-1.55206
< 0.5%	1021	-1.55206
> 0.5%	4	-4.07655
< 0.5%	4952	-4.07655
> 0.5%	7	-5.04757
< 0.5%	4371	-5.04757
> 0.5%	8	-3.96155
< 0.5%	6145	-3.96155
> 0.5%	19	0.0600524
< 0.5%	2311	0.0600524
> 0.5%	23	4.48975
< 0.5%	1883	4.48975
> 0.5%	17	-1.31334
< 0.5%	1551	-1.31334
> 0.5%	20	5.91897
< 0.5%	1247	5.91897
> 0.5%	23	0.397501
< 0.5%	2596	0.397501
> 0.5%	5	-2.92608
< 0.5%	3959	-2.92608
> 0.5%	8	-3.07578
< 0.5%	4197	-3.07578
> 0.5%	25	2.13158
< 0.5%	2580	2.13158
> 0.5%	28	3.02375
< 0.5%	2358	3.02375
> 0.5%	15	-4.73041
< 0.5%	4021	-4.73041
> 0.5%	27	2.30585
< 0.5%	935	2.30585
> 0.5%	27	1.96567
< 0.5%	3850	1.96567
> 0.5%	21	0.210937
< 0.5%	2786	0.210937
> 0.5%	12	1.87363
< 0.5%	3407	1.87363
> 0.5%	14	-3.8897
< 0.5%	3089	-3.8897
> 0.5%	29	1.6394
< 0.5%	2520	1.6394
> 0.5%	4	-2.35667
< 0.5%	6085	-2.35667
> 0.5%	21	7.24103
< 0.5%	1108	7.24103
> 0.5%	21	-0.486306
< 0.5%	1231	-0.486306
> 0.5%	27	-2.24893
< 0.5%	2580	-2.24893
> 0.5%	16	2.71441
< 0.5%	4125	2.71441
> 0.5%	16	-1.29352
< 0.5%	2256	-1.29352
> 0.5%	10	-3.34121
< 0.5%	7031	-3.34121
> 0.5%	22	1.22184
< 0.5%	3355	1.22184
> 0.5%	30	4.58629
< 0.5%	2817	4.58629
> 0.5%	22	2.57271
< 0.5%	1027	2.57271
> 0.5%	16	-1.96632
< 0.5%	2882	-1.96632
> 0.5%	16	8.87864
< 0.5%	1697	8.87864
> 0.5%	19	5.92915
< 0.5%	1174	5.92915
> 0.5%	21	3.26895
< 0.5%	681	3.26895
> 0.5%	23	0.0528381
< 0.5%	943	0.0528381
> 0.5%	2	-7.49439
< 0.5%	5792	-7.49439
> 0.5%	17	-1.9941
< 0.5%	1847	-1.9941
> 0.5%	20	0.842387
< 0.5%	943	0.842387
> 0.5%	25	0.240815
< 0.5%	2695	0.240815
> 0.5%	32	3.90598
< 0.5%	502	3.90598
> 0.5%	11	-2.61603
< 0.5%	1395	-2.61603
> 0.5%	18	0.183062
< 0.5%	2310	0.183062
> 0.5%	13	-3.54121
< 0.5%	1464	-3.54121
> 0.5%	26	2.83455
< 0.5%	2872	2.83455
> 0.5%	17	-1.45663
< 0.5%	3369	-1.45663
> 0.5%	10	3.47055
< 0.5%	393	3.47055
> 0.5%	30	8.25944
< 0.5%	881	8.25944
> 0.5%	18	0.75903
< 0.5%	1589	0.75903
> 0.5%	10	-0.511796
< 0.5%	3198	-0.511796
> 0.5%	13	2.0783
< 0.5%	1515	2.0783
> 0.5%	11	4.84706
< 0.5%	3658	4.84706
> 0.5%	11	3.13587
< 0.5%	2033	3.13587
> 0.5%	22	7.17012
< 0.5%	1052	7.17012
> 0.5%	23	1.83878
< 0.5%	473	1.83878
> 0.5%	19	0.488788
< 0.5%	1749	0.488788
> 0.5%	13	6.44192
< 0.5%	326	6.44192
> 0.5%	31	4.41674
< 0.5%	854	4.41674
> 0.5%	23	0.807942
< 0.5%	1534	0.807942
> 0.5%	8	-2.66884
< 0.5%	2281	-2.66884
> 0.5%	23	5.76161
< 0.5%	1895	5.76161
> 0.5%	23	0.461109
< 0.5%	1708	0.461109
> 0.5%	14	-0.314731
< 0.5%	2848	-0.314731
> 0.5%	23	0.196705
< 0.5%	595	0.196705
> 0.5%	7	-4.43439
< 0.5%	3556	-4.43439
> 0.5%	24	4.40913
< 0.5%	657	4.40913
> 0.5%	27	6.62509
< 0.5%	638	6.62509
> 0.5%	32	3.17002
< 0.5%	797	3.17002
> 0.5%	23	3.52358
< 0.5%	427	3.52358
> 0.5%	27	-2.10333
< 0.5%	1094	-2.10333
> 0.5%	15	4.09853
< 0.5%	1276	4.09853
> 0.5%	28	-2.57106
< 0.5%	1313	-2.57106
> 0.5%	20	-0.673875
< 0.5%	1455	-0.673875
> 0.5%	25	0.246056
< 0.5%	498	0.246056
> 0.5%	23	0.427204
< 0.5%	1207	0.427204
> 0.5%	22	6.50969
< 0.5%	431	6.50969
> 0.5%	23	-0.501859
< 0.5%	1680	-0.501859
> 0.5%	16	-0.761159
< 0.5%	1896	-0.761159
> 0.5%	14	-3.42243
< 0.5%	585	-3.42243
> 0.5%	23	-3.00399
< 0.5%	1067	-3.00399
> 0.5%	29	-0.372615
< 0.5%	927	-0.372615
> 0.5%	25	3.6455
< 0.5%	1125	3.6455
> 0.5%	27	1.99568
< 0.5%	895	1.99568
> 0.5%	16	0.295172
< 0.5%	352	0.295172
> 0.5%	18	-3.54699
< 0.5%	1894	-3.54699
> 0.5%	22	4.49005
< 0.5%	800	4.49005
> 0.5%	30	-3.30406
< 0.5%	1070	-3.30406
> 0.5%	14	5.24901
< 0.5%	792	5.24901
> 0.5%	15	3.61089
< 0.5%	1187	3.61089
> 0.5%	25	2.65802
< 0.5%	859	2.65802
> 0.5%	30	0.77931
< 0.5%	1588	0.77931
> 0.5%	31	4.94642
< 0.5%	346	4.94642
> 0.5%	19	0.258817
< 0.5%	1299	0.258817
> 0.5%	25	-3.11727
< 0.5%	932	-3.11727
> 0.5%	31	2.43564
< 0.5%	753	2.43564
> 0.5%	23	-1.14102
< 0.5%	1417	-1.14102
> 0.5%	17	1.28361
< 0.5%	1329	1.28361
> 0.5%	27	2.84425
< 0.5%	874	2.84425
> 0.5%	30	5.01975
< 0.5%	1032	5.01975
> 0.5%	30	8.47016
< 0.5%	561	8.47016
> 0.5%	7	-5.19059
< 0.5%	1659	-5.19059
> 0.5%	18	1.04198
< 0.5%	2647	1.04198
> 0.5%	23	-0.594044
< 0.5%	1417	-0.594044
> 0.5%	24	-3.4807
< 0.5%	1544	-3.4807
> 0.5%	16	-2.61055
< 0.5%	1478	-2.61055
> 0.5%	16	1.97538
< 0.5%	905	1.97538
> 0.5%	8	-1.01615
< 0.5%	3833	-1.01615
> 0.5%	30	-3.84009
< 0.5%	2393	-3.84009
> 0.5%	12	-4.43534
< 0.5%	1214	-4.43534
> 0.5%	17	-3.5684
< 0.5%	2705	-3.5684
> 0.5%	20	0.271738
< 0.5%	1980	0.271738
> 0.5%	20	-1.5367
< 0.5%	2352	-1.5367
> 0.5%	18	2.38903
< 0.5%	978	2.38903
> 0.5%	19	3.09626
< 0.5%	762	3.09626
> 0.5%	20	-2.84371
< 0.5%	1605	-2.84371
> 0.5%	8	-4.67671
< 0.5%	4334	-4.67671
> 0.5%	10	3.45139
< 0.5%	1249	3.45139
> 0.5%	15	-2.13597
< 0.5%	1199	-2.13597

## Sheet: ExtFig2d
cmv	cycle	Cytotoxicity
CMV+	Post cycle 1	12.7299
CMV+	Baseline	12.7797
CMV+	Post cycle 1	13.1692
CMV+	Baseline	13.1919
CMV-	Post cycle 1	12.8212
CMV-	Baseline	12.7227
CMV+	Post cycle 1	12.9968
CMV+	Baseline	12.8243
CMV+	Post cycle 1	13.2124
CMV+	Baseline	13.1133
CMV-	Post cycle 1	12.7281
CMV-	Baseline	12.8249
CMV-	Post cycle 1	12.5607
CMV-	Baseline	12.6445
CMV-	Post cycle 1	12.8152
CMV-	Baseline	12.8539
CMV+	Post cycle 1	13.3053
CMV+	Baseline	13.2711
CMV+	Post cycle 1	13.4003
CMV+	Baseline	13.5406
CMV+	Post cycle 1	12.6014
CMV+	Baseline	12.9765
CMV-	Post cycle 1	12.4318
CMV-	Baseline	12.2823
CMV+	Post cycle 1	13.2957
CMV+	Baseline	12.8834
CMV+	Post cycle 1	12.8987
CMV+	Baseline	13.0383
CMV+	Post cycle 1	13.0677
CMV+	Baseline	12.9737
CMV-	Post cycle 1	12.8436
CMV-	Baseline	12.7901
CMV-	Post cycle 1	13.0018
CMV-	Baseline	12.8072
CMV+	Post cycle 1	13.1521
CMV+	Baseline	12.9137
CMV+	Post cycle 1	13.3659
CMV+	Baseline	13.3331
CMV+	Post cycle 1	12.6168
CMV+	Baseline	12.3764
CMV-	Post cycle 1	12.2927
CMV-	Baseline	12.503
CMV+	Post cycle 1	12.8521
CMV+	Baseline	13.1301
CMV+	Post cycle 1	12.851
CMV+	Baseline	12.6591
CMV-	Post cycle 1	12.5385
CMV-	Baseline	12.4341
CMV+	Post cycle 1	13.3697
CMV+	Baseline	13.2342
CMV+	Post cycle 1	13.1782
CMV+	Baseline	12.9007
CMV+	Post cycle 1	13.4631
CMV+	Baseline	13.1656
CMV-	Post cycle 1	11.5466
CMV-	Baseline	12.2
CMV+	Post cycle 1	12.6891
CMV+	Baseline	13.1949
CMV-	Post cycle 1	12.6427
CMV-	Baseline	12.7932
CMV+	Post cycle 1	12.9486
CMV+	Baseline	12.9696
CMV+	Post cycle 1	13.2849
CMV+	Baseline	13.2134
CMV-	Post cycle 1	12.7756
CMV-	Baseline	12.7776
CMV+	Post cycle 1	13.1165
CMV+	Baseline	13.2048
CMV+	Post cycle 1	12.7072
CMV+	Baseline	12.1716
CMV+	Post cycle 1	12.9089
CMV+	Baseline	13.0352
CMV-	Post cycle 1	11.8896
CMV-	Baseline	11.9792
CMV-	Post cycle 1	13.0626
CMV-	Baseline	12.9531
CMV-	Post cycle 1	12.3661
CMV-	Baseline	12.3077
CMV+	Post cycle 1	12.8944
CMV+	Baseline	12.6542
CMV+	Post cycle 1	13.4883
CMV+	Baseline	13.6818
CMV+	Post cycle 1	13.7643
CMV+	Baseline	13.8811
CMV+	Post cycle 1	13.3026
CMV+	Baseline	13.6082
