# Supplementary material for: CMV serostatus is associated with improved survival and delayed toxicity onset following anti-PD-1 checkpoint blockade
Source: Nat Med. 2025 Apr 23;31(7):2350–64. doi: 10.1038/s41591-025-03647-1 (PMC12283384; doi:10.1038/s41591-025-03647-1)
Supplement: Supplementary file 12 — Extended Data Fig. 3a. Overall survival and toxicity data. Extended Data Fig. 3b. Time to toxicity data. Extended Data Fig. 3c. Time to toxicity data. [file 41591_2025_3647_MOESM12_ESM.xlsx]

## Sheet: ExtFig3a
covariate	HR	lower	upper	p_value	Significant	Alpha	Grade
thyroiditis	0.888517	0.490657	1.60899	0.696429	Not significant	0.5	Specific
pneumonitis	1.2407	0.56376	2.73046	0.592035	Not significant	0.5	Specific
neuro	1.06356	0.475933	2.37671	0.88061	Not significant	0.5	Specific
nephritis	0.609828	0.190326	1.95396	0.405145	Not significant	0.5	Specific
myalgia	0.465641	0.113112	1.91688	0.289744	Not significant	0.5	Specific
hypophysitis	0.897171	0.465765	1.72816	0.745626	Not significant	0.5	Specific
hepatitis	0.953931	0.568952	1.5994	0.858038	Not significant	0.5	Specific
gastritis	0.747893	0.34857	1.60469	0.45579	Not significant	0.5	Specific
dermatitis	0.599951	0.40933	0.879341	0.00881527	Significant	1	Specific
colitis	1.12901	0.745269	1.71033	0.566932	Not significant	0.5	Specific
arthritis	0.461825	0.221525	0.962794	0.0392917	Significant	1	Specific
Grade 3+ irAEs	0.910076	0.612376	1.3525	0.641107	Not significant	0.5	Grade
Grade 1-2 irAEs	0.504226	0.350657	0.725051	0.000219981	Significant	1	Grade

## Sheet: ExtFig3b
cmv	time_to_tox	Status
CMV-	0.295688	1
CMV+	1.1499	1
CMV+	24	0
CMV+	4.92813	2
CMV-	2.06982	1
CMV-	0.788501	1
CMV-	0.459959	1
CMV-	24	0
CMV+	2.06982	1
CMV+	0.689938	1
CMV+	24	0
CMV-	5.74949	1
CMV+	4.92813	2
CMV-	24	0
CMV-	2.06982	1
CMV-	0.0985626	1
CMV-	24	2
CMV-	11.729	1
CMV-	0.854209	2
CMV+	24	0
CMV-	2.33265	1
CMV+	24	1
CMV-	0.558522	1
CMV+	24	2
CMV+	3.05544	2
CMV-	0.689938	1
CMV-	1.1499	1
CMV-	0.919918	1
CMV+	1.05133	1
CMV-	2.06982	1
CMV-	0.427105	1
CMV+	2.62834	1
CMV-	5.32238	2
CMV+	18.6612	2
CMV+	0.591376	1
CMV-	0.788501	2
CMV+	9.16632	1
CMV-	0.427105	1
CMV-	5.28953	2
CMV+	2.06982	1
CMV+	24	2
CMV-	24	0
CMV-	24	2
CMV-	24	0
CMV+	0.459959	1
CMV-	2.56263	1
CMV+	0.722793	1
CMV+	5.91376	2
CMV+	2.69405	1
CMV-	24	2
CMV+	24	0
CMV+	0.689938	1
CMV+	2.62834	1
CMV-	14.1273	2
CMV-	3.25257	1
CMV-	3.61396	2
CMV-	20.5996	1
CMV-	0.525667	2
CMV-	1.64271	1
CMV-	0.689938	1
CMV+	0.591376	1
CMV+	2.59548	1
CMV+	6.43943	1
CMV-	0.427105	2
CMV+	24	0
CMV-	0.689938	1
CMV-	24	0
CMV+	0.459959	1
CMV+	0.558522	1
CMV-	24	0
CMV+	11.6632	1
CMV-	0.558522	1
CMV-	3.35113	1
CMV-	24	2
CMV+	1.34702	1
CMV+	1.24846	1
CMV-	1.37988	1
CMV+	6.14374	1
CMV+	4.36961	1
CMV-	5.97947	1
CMV-	24	2
CMV+	19.1869	1
CMV-	0.295688	2
CMV+	0.919918	1
CMV+	0.459959	1
CMV+	0.295688	1
CMV-	5.12526	2
CMV+	2.06982	1
CMV-	1.41273	1
CMV+	0.689938	1
CMV-	24	0
CMV-	0.919918	1
CMV+	0.131417	1
CMV+	7.68789	1
CMV+	2.79261	1
CMV+	0.262834	1
CMV-	1.24846	1
CMV-	0.131417	1
CMV-	0.0657084	1
CMV-	3.67967	1
CMV+	8.70637	1
CMV+	11.1704	2
CMV-	24	2
CMV-	0.525667	1
CMV-	0.558522	1
CMV+	4.63244	1
CMV-	2.85832	1
CMV-	6.17659	1
CMV-	0.459959	1
CMV+	24	0
CMV-	1.60986	1
CMV+	24	0
CMV-	0.197125	1
CMV+	2.75975	1
CMV-	24	2
CMV-	0.164271	1
CMV-	1.47844	1
CMV+	1.60986	1
CMV+	24	0
CMV+	10.1191	1
CMV+	5.42094	1
CMV+	24	0
CMV-	10.1191	2
CMV+	0.558522	1
CMV+	2.95688	2
CMV-	3.8768	1
CMV-	1.34702	1
CMV-	7.45791	1
CMV+	0.328542	1
CMV+	0.164271	2
CMV+	0.295688	1
CMV+	2.98973	1
CMV-	24	0
CMV+	0.755647	1
CMV-	0.328542	1
CMV-	12.1561	2
CMV-	24	1
CMV-	7.68789	1
CMV+	4.76386	2
CMV+	24	0
CMV+	24	2
CMV+	24	0
CMV-	14.5216	1
CMV-	21.5852	2
CMV-	2.82546	1
CMV+	1.01848	1
CMV+	24	0
CMV+	24	0
CMV-	3.90965	2
CMV-	6.2423	1
CMV+	1.37988	2
CMV+	24	0
CMV-	0.62423	1
CMV-	3.74538	1
CMV+	3.02259	2
CMV+	24	0
CMV-	1.9384	1
CMV+	0.591376	1
CMV+	24	2
CMV-	0.459959	1
CMV-	0.328542	1
CMV-	7.8193	2
CMV-	0.558522	1
CMV+	0.657084	1
CMV-	3.31828	2
CMV+	1.37988	1
CMV+	8.77207	2
CMV-	0.525667	1
CMV-	1.97125	1
CMV-	1.05133	1
CMV-	18.037	2
CMV-	9.72485	2
CMV+	24	0
CMV-	2.26694	2
CMV-	0.229979	1
CMV-	13.3717	1
CMV-	0.985626	1
CMV+	0.394251	1
CMV-	0.197125	1
CMV-	1.24846	1
CMV+	0.657084	1
CMV-	0.62423	1
CMV-	1.74127	1
CMV+	24	0
CMV-	1.05133	2
CMV+	0.262834	1
CMV-	3.41684	1
CMV+	7.22793	1
CMV-	0.952772	2
CMV+	24	0
CMV+	24	0
CMV-	1.34702	1
CMV+	0.919918	1
CMV-	24	0
CMV+	24	0
CMV+	0.591376	1
CMV-	2.03696	1
CMV+	15.9671	2
CMV+	1.28131	2
CMV-	1.44559	1
CMV-	24	2
CMV+	1.87269	1
CMV+	1.9384	1
CMV-	24	0
CMV-	14.0287	2
CMV+	24	0
CMV+	0.657084	1
CMV-	0.0657084	1
CMV-	9.23203	2
CMV+	1.37988	1
CMV-	0.459959	1
CMV-	23.1294	0
CMV+	2.69405	1
CMV+	1.1499	1
CMV-	0.295688	1
CMV-	2.00411	2
CMV-	3.02259	1
CMV-	0.591376	1
CMV-	1.37988	1
CMV-	4.13963	1
CMV-	8.70637	2
CMV+	4.36961	1
CMV-	0.0328542	1
CMV+	1.28131	2
CMV-	0.131417	1
CMV+	1.31417	1
CMV-	0.492813	1
CMV-	0.591376	1
CMV+	20.8296	0
CMV+	11.7947	2
CMV+	3.41684	1
CMV+	1.08419	1
CMV+	3.90965	1
CMV+	2.00411	1
CMV+	7.49076	2
CMV+	12.2875	2
CMV-	18.7926	0
CMV-	15.0472	0
CMV-	17.6756	0
CMV+	1.28131	1
CMV-	0.722793	1
CMV+	17.2813	0
CMV+	3.64682	2
CMV+	0.164271	1
CMV+	1.577	1
CMV+	13.1417	0
CMV-	1.44559	1
CMV-	7.22793	2
CMV+	2.56263	1
CMV+	2.75975	1
CMV+	0.262834	1
CMV-	0.492813	1
CMV+	0.657084	1
CMV+	1.87269	1
CMV+	1.80698	1
CMV+	0.952772	1
CMV-	11.2033	0
CMV+	6.86653	1
CMV+	3.77823	1
CMV+	10.5462	0
CMV+	2.03696	2
CMV-	0.0985626	2
CMV-	0.131417	1
CMV+	2.23409	1
CMV-	2.10267	1
CMV-	11.2361	0
CMV+	1.21561	1
CMV+	0.689938	1
CMV+	1.01848	1
CMV-	6.86653	0
CMV+	10.1848	0
CMV-	2.98973	1
CMV-	0.689938	1
CMV-	0.492813	1
CMV+	9.16632	0
CMV+	1.34702	1
CMV-	4.04107	1
CMV+	2.06982	1
CMV+	0.427105	1
CMV-	0.591376	1
CMV-	2.66119	1
CMV+	0.328542	1
CMV-	5.91376	2
CMV+	0.657084	1
CMV-	0.131417	1
CMV-	0.952772	2
CMV-	7.52361	0
CMV-	7.06366	0
CMV+	1.97125	1
CMV-	2.06982	1
CMV-	6.57084	0
CMV-	6.43943	0
CMV+	0.492813	1
CMV+	1.44559	1
CMV+	0.558522	2
CMV+	5.71663	0
CMV-	1.08419	2
CMV-	1.18275	1
CMV-	5.28953	0
CMV+	0.657084	1
CMV+	4.46817	0
CMV-	4.13963	0
CMV-	4.00821	1
CMV-	0.131417	1
CMV-	3.77823	0
CMV+	3.67967	0
CMV-	3.64682	0
CMV-	3.44969	0

## Sheet: ExtFig3c
Status	time_to_tox	cmv
1	3.61396	CMV-
2	24	CMV-
1	0.459959	CMV-
1	2.20123	CMV+
2	4.92813	CMV+
1	24	CMV-
1	5.42094	CMV-
1	1.01848	CMV-
1	0.459959	CMV+
1	1.05133	CMV-
2	2.43121	CMV-
1	2.29979	CMV-
2	11.499	CMV+
1	5.97947	CMV-
1	1.67556	CMV-
0	24	CMV+
1	2.16838	CMV-
1	1.51129	CMV-
1	2.52977	CMV+
1	12.4189	CMV-
0	24	CMV+
1	1.37988	CMV+
1	2.29979	CMV+
1	0.328542	CMV-
1	0.821355	CMV-
1	1.18275	CMV-
1	6.80082	CMV-
2	3.41684	CMV-
1	1.51129	CMV+
2	0.427105	CMV-
1	4.46817	CMV-
1	2.85832	CMV-
0	24	CMV+
1	1.18275	CMV+
1	1.05133	CMV-
1	4.27105	CMV-
1	1.1499	CMV-
1	1.87269	CMV+
1	1.97125	CMV+
0	24	CMV-
1	2.03696	CMV-
2	24	CMV-
2	0.295688	CMV-
0	24	CMV+
1	0.459959	CMV+
1	0.919918	CMV+
2	9.19918	CMV+
1	0.328542	CMV-
2	15.5072	CMV+
1	0.229979	CMV-
1	1.83984	CMV-
1	0.854209	CMV+
1	3.25257	CMV+
1	3.0883	CMV-
0	24	CMV-
1	3.67967	CMV-
2	24	CMV-
1	1.67556	CMV-
1	3.54825	CMV-
2	11.6304	CMV-
1	2.46407	CMV-
1	0.854209	CMV-
1	0.328542	CMV-
1	1.47844	CMV-
0	24	CMV+
0	24	CMV+
1	0.788501	CMV-
1	4.43532	CMV+
1	2.39836	CMV+
2	0.164271	CMV+
2	3.71253	CMV+
1	2.49692	CMV+
1	1.47844	CMV-
2	7.65503	CMV+
2	1.70842	CMV-
1	2.75975	CMV-
1	0.525667	CMV+
1	24	CMV+
2	24	CMV+
1	1.31417	CMV-
1	2.82546	CMV-
1	1.01848	CMV+
1	0.361396	CMV+
2	3.90965	CMV-
1	1.1499	CMV-
2	1.37988	CMV+
1	1.70842	CMV-
1	0.262834	CMV-
1	0.62423	CMV+
1	1.9384	CMV-
1	2.06982	CMV+
2	24	CMV+
1	2.82546	CMV-
0	24	CMV-
1	1.18275	CMV-
0	24	CMV-
2	24	CMV+
1	1.24846	CMV-
1	1.83984	CMV+
2	8.77207	CMV+
2	5.97947	CMV-
1	13.963	CMV-
1	0.394251	CMV-
2	18.037	CMV-
1	2.79261	CMV-
1	0.919918	CMV-
1	1.47844	CMV-
1	0.985626	CMV-
1	2.16838	CMV+
1	3.90965	CMV-
1	0.657084	CMV-
1	3.61396	CMV+
1	3.18686	CMV-
1	1.74127	CMV-
1	3.81109	CMV+
2	1.05133	CMV-
1	1.28131	CMV+
1	3.18686	CMV-
1	0.854209	CMV+
1	2.26694	CMV-
0	24	CMV+
0	24	CMV-
0	24	CMV+
1	1.37988	CMV+
2	1.28131	CMV+
0	24	CMV-
1	1.44559	CMV-
0	24	CMV+
0	24	CMV-
2	9.23203	CMV-
1	1.60986	CMV-
1	1.64271	CMV-
0	22.538	CMV+
2	8.67351	CMV-
1	0.361396	CMV-
1	12.2546	CMV-
1	1.01848	CMV-
0	20.5996	CMV-
2	1.28131	CMV+
1	2.33265	CMV-
0	17.9713	CMV-
0	17.2813	CMV-
1	0.262834	CMV+
0	16.7885	CMV+
1	1.60986	CMV+
1	0.262834	CMV+
1	0.262834	CMV+
0	18.7926	CMV-
1	0.952772	CMV-
1	1.70842	CMV-
1	0.919918	CMV-
1	1.18275	CMV+
2	10.3819	CMV+
0	13.1417	CMV+
1	9.56057	CMV-
1	1.24846	CMV-
0	12.386	CMV+
0	12.2218	CMV+
1	3.5154	CMV-
0	12.0903	CMV+
0	11.9261	CMV+
0	15.3429	CMV+
1	1.1499	CMV-
1	3.21971	CMV+
0	10.5462	CMV+
1	1.08419	CMV+
2	0.0985626	CMV-
0	11.499	CMV-
1	2.06982	CMV-
1	2.13552	CMV-
0	7.58932	CMV+
2	7.3922	CMV+
1	1.24846	CMV+
1	0.722793	CMV-
1	0.952772	CMV-
0	9.42916	CMV-
1	0.525667	CMV-
0	9.16632	CMV+
0	8.67351	CMV+
1	1.37988	CMV+
2	4.92813	CMV-
0	9.59343	CMV+
1	0.558522	CMV-
1	0.394251	CMV-
1	1.67556	CMV-
1	0.755647	CMV-
0	7.0308	CMV+
1	2.10267	CMV-
1	2.75975	CMV-
0	5.71663	CMV+
2	1.08419	CMV-
0	5.4538	CMV-
0	5.28953	CMV-
