# Supplementary material for: CMV serostatus is associated with improved survival and delayed toxicity onset following anti-PD-1 checkpoint blockade
Source: Nat Med. 2025 Apr 23;31(7):2350–64. doi: 10.1038/s41591-025-03647-1 (PMC12283384; doi:10.1038/s41591-025-03647-1)
Supplement: Supplementary file 13 — Extended Data Fig. 4a. Bulk CD8+ RNA-seq data. Extended Data Fig. 4b. Bulk CD8+ RNA-seq data. Extended Data Fig. 4c. Bulk CD8+ RNA-seq data. Extended Data Fig. 4d. CD8+ scRNA-seq data. Extended Data Fig. 4e. CD8+ scRNA-seq data. Extended Data Fig. 4f. CD8+ scRNA-seq data. Extended Data Fig. 4g. CD8+ scRNA-seq and scTCR-seq data. [file 41591_2025_3647_MOESM13_ESM.xlsx]

## Sheet: ExtFig4a
	baseMean	log2FoldChange	lfcSE	stat	pvalue	padj	symbol	Response	TF	TFdirection
ENSG00000091181	109.838	1.77672	0.142306	12.4852	8.99206e-36	1.55635e-31	IL5RA	CMV+	Other	Other
ENSG00000225079	306.671	1.08435	0.0895489	12.109	9.46572e-34	8.19164e-30	FTH1P22	CMV+	Other	Other
ENSG00000149328	388.881	1.33309	0.111815	11.9223	9.05366e-33	5.22336e-29	GLB1L2	CMV+	Other	Other
ENSG00000176083	2444.91	1.64234	0.139242	11.7949	4.14877e-32	1.79517e-28	ZNF683	CMV+	Other	Other
ENSG00000147234	729.497	0.966331	0.0841609	11.482	1.6257e-30	5.62752e-27	FRMPD3	CMV+	Other	Other
ENSG00000135114	1142.41	1.06374	0.0960358	11.0765	1.6313e-28	4.70576e-25	OASL	CMV+	Other	Other
ENSG00000074966	2506.22	-0.856878	0.0785724	-10.9056	1.08391e-27	2.68005e-24	TXK	CMV-	Other	Other
ENSG00000135631	1763.29	0.988084	0.0941361	10.4963	8.97991e-26	1.9428e-22	RAB11FIP5	CMV+	Other	Other
ENSG00000159335	1052.83	0.962408	0.0924777	10.4069	2.30551e-25	4.43376e-22	PTMS	CMV+	Other	Other
ENSG00000271503	36450.5	0.58386	0.0561582	10.3967	2.56677e-25	4.44257e-22	CCL5	CMV+	Other	Other
ENSG00000272763	55.2102	1.55666	0.150763	10.3252	5.4204e-25	8.52876e-22	NA	CMV+	Other	Other
ENSG00000177311	7850.03	0.536214	0.0523767	10.2376	1.3448e-24	1.93965e-21	ZBTB38	CMV+	Other	Other
ENSG00000244649	152.407	1.51126	0.148558	10.1729	2.62028e-24	3.43482e-21	NA	CMV+	Other	Other
ENSG00000100450	14014.5	1.0341	0.101738	10.1643	2.8619e-24	3.43482e-21	GZMH	CMV+	Other	Other
ENSG00000139629	1242.68	0.450515	0.04434	10.1605	2.97679e-24	3.43482e-21	GALNT6	CMV+	Other	Other
ENSG00000116824	11257.9	0.453779	0.0451649	10.0472	9.45615e-24	1.02292e-20	CD2	CMV+	Other	Other
ENSG00000163517	352.654	0.701285	0.0699045	10.032	1.1021e-23	1.12207e-20	HDAC11	CMV+	Other	Other
ENSG00000153563	45074.6	0.44845	0.0447675	10.0173	1.27923e-23	1.23005e-20	CD8A	CMV+	Other	Other
ENSG00000089692	1620.37	0.756512	0.0762938	9.91578	3.55484e-23	3.23828e-20	LAG3	CMV+	Other	Other
ENSG00000069702	9200.34	0.697342	0.0704892	9.89288	4.46972e-23	3.8681e-20	TGFBR3	CMV+	Other	Other
ENSG00000081377	883.934	0.582842	0.0598166	9.74382	1.96051e-22	1.61584e-19	CDC14B	CMV+	Other	Other
ENSG00000163421	294.199	1.63692	0.169801	9.6402	5.40803e-22	4.25465e-19	PROK2	CMV+	Other	Other
ENSG00000171291	296.184	-0.841562	0.0875747	-9.60965	7.27981e-22	5.47821e-19	ZNF439	CMV-	Other	Other
ENSG00000181036	7578.99	0.867854	0.0904978	9.58979	8.82681e-22	6.3656e-19	FCRL6	CMV+	Other	Other
ENSG00000197077	1406.57	0.950351	0.0992641	9.57397	1.0288e-21	7.12256e-19	KIAA1671	CMV+	Other	Other
ENSG00000130766	1265.53	0.589929	0.0617776	9.54924	1.30649e-21	8.6972e-19	SESN2	CMV+	Other	Other
ENSG00000127124	1957	0.559057	0.0587475	9.51628	1.79494e-21	1.15062e-18	HIVEP3	CMV+	Other	Other
ENSG00000105409	1299.91	0.546699	0.0575172	9.50497	2.00107e-21	1.21924e-18	ATP1A3	CMV+	Other	Other
ENSG00000105255	170.409	-1.22163	0.128555	-9.50282	2.04287e-21	1.21924e-18	FSD1	CMV-	Other	Other
ENSG00000035664	299.488	0.957866	0.101254	9.45999	3.07961e-21	1.77673e-18	DAPK2	CMV+	Other	Other
ENSG00000162676	2369.75	0.61547	0.0652866	9.4272	4.21177e-21	2.35153e-18	GFI1	CMV+	Other	Other
ENSG00000145358	16.348	1.88943	0.200752	9.41177	4.87858e-21	2.6387e-18	DDIT4L	CMV+	Other	Other
ENSG00000182534	1953.36	0.819743	0.0876573	9.35168	8.62681e-21	4.52463e-18	MXRA7	CMV+	Other	Other
ENSG00000157216	5566.95	0.534065	0.0572211	9.33336	1.02567e-20	5.22125e-18	SSBP3	CMV+	Other	Other
ENSG00000116574	956.517	0.927964	0.100343	9.24796	2.28818e-20	1.13154e-17	RHOU	CMV+	Other	Other
ENSG00000178860	392.658	1.01199	0.109735	9.22209	2.91355e-20	1.40077e-17	MSC	CMV+	Other	Other
ENSG00000122557	5272.24	0.28705	0.0313445	9.15792	5.29093e-20	2.47501e-17	HERPUD2	CMV+	Other	Other
ENSG00000104728	80.251	-0.991986	0.109046	-9.09694	9.29122e-20	4.23191e-17	ARHGEF10	CMV-	Other	Other
ENSG00000005844	37842.9	0.399944	0.0439972	9.09021	9.88471e-20	4.38678e-17	ITGAL	CMV+	Other	Other
ENSG00000117394	2760.39	0.419418	0.0463073	9.05727	1.33756e-19	5.78763e-17	SLC2A1	CMV+	Other	Other
ENSG00000143842	1178.31	0.638516	0.070949	8.99964	2.2645e-19	9.5595e-17	SOX13	CMV+	Other	Other
ENSG00000128294	7470.58	0.445727	0.0495426	8.99686	2.32266e-19	9.57157e-17	TPST2	CMV+	Other	Other
ENSG00000156475	1450.58	0.57163	0.0638671	8.9503	3.54514e-19	1.42696e-16	PPP2R2B	CMV+	Other	Other
ENSG00000205730	187.088	0.822415	0.0920892	8.93063	4.23594e-19	1.66626e-16	ITPRIPL2	CMV+	Other	Other
ENSG00000090975	1667.21	-0.604518	0.0680524	-8.88313	6.50077e-19	2.50034e-16	PITPNM2	CMV-	Other	Other
ENSG00000189233	570.742	0.730163	0.0822615	8.87612	6.92317e-19	2.60492e-16	NUGGC	CMV+	Other	Other
ENSG00000124496	4416.4	0.269925	0.0304979	8.85061	8.70395e-19	3.20528e-16	TRERF1	CMV+	Other	Other
ENSG00000103064	1501.35	-0.543746	0.0614934	-8.84234	9.37343e-19	3.3799e-16	SLC7A6	CMV-	Other	Other
ENSG00000235162	2643.68	0.561049	0.0636306	8.81728	1.17276e-18	4.14246e-16	C12orf75	CMV+	Other	Other
ENSG00000176871	1656.78	0.328932	0.0373462	8.80763	1.27818e-18	4.42455e-16	WSB2	CMV+	Other	Other
ENSG00000154127	1296.59	-0.480384	0.0546134	-8.79607	1.41686e-18	4.80843e-16	UBASH3B	CMV-	Other	Other
ENSG00000136379	227.305	0.516126	0.0587784	8.78088	1.62198e-18	5.39871e-16	ABHD17C	CMV+	Other	Other
ENSG00000082458	1202.66	0.314372	0.0360131	8.7294	2.56034e-18	8.3612e-16	DLG3	CMV+	Other	Other
ENSG00000171916	101.305	-1.66484	0.191492	-8.69402	3.49831e-18	1.12127e-15	LGALS9C	CMV-	Other	Other
ENSG00000189319	8447.96	0.490114	0.0564654	8.67989	3.96162e-18	1.22823e-15	FAM53B	CMV+	Other	Other
ENSG00000170837	166.32	1.34781	0.155286	8.67953	3.97395e-18	1.22823e-15	GPR27	CMV+	Other	Other
ENSG00000134308	11371.1	0.358997	0.0413835	8.67488	4.13969e-18	1.25701e-15	YWHAQ	CMV+	Other	Other
ENSG00000087258	914.046	0.801883	0.0924856	8.67036	4.30774e-18	1.28549e-15	GNAO1	CMV+	Other	Other
ENSG00000058668	16992.6	0.432368	0.0500396	8.64052	5.59586e-18	1.64158e-15	ATP2B4	CMV+	Other	Other
ENSG00000156463	59.5241	1.82805	0.211859	8.62859	6.2111e-18	1.79169e-15	SH3RF2	CMV+	Other	Other
ENSG00000159216	4011.5	0.297424	0.034491	8.62324	6.50864e-18	1.84675e-15	RUNX1	CMV+	TF	TFhigh
ENSG00000172031	70.2948	1.23321	0.143089	8.61848	6.78459e-18	1.89399e-15	EPHX4	CMV+	Other	Other
ENSG00000206561	637.5	-0.989708	0.11487	-8.61586	6.94196e-18	1.90717e-15	COLQ	CMV-	Other	Other
ENSG00000152990	81.107	-1.31245	0.152392	-8.61232	7.15982e-18	1.93628e-15	ADGRA3	CMV-	Other	Other
ENSG00000071909	73.4483	1.9539	0.22717	8.60104	7.89962e-18	2.10349e-15	MYO3B	CMV+	Other	Other
ENSG00000188001	572.803	0.65152	0.075822	8.59277	8.48995e-18	2.22643e-15	TPRG1	CMV+	Other	Other
ENSG00000125868	2859.69	0.412827	0.0481442	8.57479	9.92661e-18	2.56432e-15	DSTN	CMV+	Other	Other
ENSG00000197647	39.8521	-0.668031	0.0781401	-8.54913	1.24015e-17	3.13507e-15	ZNF433	CMV-	Other	Other
ENSG00000171475	2690.33	0.187876	0.0219784	8.5482	1.25024e-17	3.13507e-15	WIPF2	CMV+	Other	Other
ENSG00000164221	394.31	0.387398	0.0453279	8.54658	1.26794e-17	3.13507e-15	CCDC112	CMV+	Other	Other
ENSG00000136770	1606.41	0.380598	0.0447636	8.5024	1.85706e-17	4.52704e-15	DNAJC1	CMV+	Other	Other
ENSG00000167664	994.029	-1.00582	0.118588	-8.48166	2.22001e-17	5.33665e-15	TMIGD2	CMV-	Other	Other
ENSG00000184007	17372	0.308449	0.0364666	8.4584	2.71074e-17	6.42705e-15	PTP4A2	CMV+	Other	Other
ENSG00000141622	246.628	-1.30312	0.154182	-8.45188	2.86648e-17	6.70447e-15	ARK2C	CMV-	Other	Other
ENSG00000181467	4606.04	0.370748	0.0439349	8.43857	3.21241e-17	7.41338e-15	RAP2B	CMV+	Other	Other
ENSG00000007047	1719.09	0.406447	0.0487001	8.34592	7.06596e-17	1.60918e-14	MARK4	CMV+	Other	Other
ENSG00000035720	80.5707	-0.994593	0.119335	-8.33447	7.78472e-17	1.74984e-14	STAP1	CMV-	Other	Other
ENSG00000007402	2392.92	0.71943	0.0863976	8.32697	8.29404e-17	1.84043e-14	CACNA2D2	CMV+	Other	Other
ENSG00000172348	200.21	1.30064	0.156892	8.28998	1.13263e-16	2.46055e-14	RCAN2	CMV+	Other	Other
ENSG00000196814	2263.45	0.600232	0.072412	8.28912	1.14087e-16	2.46055e-14	MVB12B	CMV+	Other	Other
ENSG00000125864	204.119	0.850163	0.102577	8.28802	1.15152e-16	2.46055e-14	BFSP1	CMV+	Other	Other
ENSG00000140443	1321.9	-0.661681	0.0798784	-8.28361	1.19501e-16	2.52234e-14	IGF1R	CMV-	Other	Other
ENSG00000140545	993.479	-0.64385	0.0777723	-8.27866	1.2457e-16	2.59765e-14	MFGE8	CMV-	Other	Other
ENSG00000169252	1405.62	0.6224	0.0752867	8.26706	1.37303e-16	2.8074e-14	ADRB2	CMV+	Other	Other
ENSG00000154914	20.273	-1.48565	0.179718	-8.26657	1.37872e-16	2.8074e-14	USP43	CMV-	Other	Other
ENSG00000163820	3495.04	0.304129	0.0368243	8.2589	1.47017e-16	2.9588e-14	FYCO1	CMV+	Other	Other
ENSG00000135083	107.499	-1.51084	0.18317	-8.24829	1.60672e-16	3.19645e-14	CCNJL	CMV-	Other	Other
ENSG00000172878	251.488	-0.522885	0.0636543	-8.21444	2.13153e-16	4.19233e-14	METAP1D	CMV-	Other	Other
ENSG00000198429	93.2702	-0.636103	0.077564	-8.201	2.38386e-16	4.63593e-14	ZNF69	CMV-	Other	Other
ENSG00000186951	1433.81	0.279616	0.0341441	8.1893	2.62754e-16	5.05306e-14	PPARA	CMV+	Other	Other
ENSG00000121413	414.208	-0.803479	0.0983282	-8.1714	3.04827e-16	5.79774e-14	ZSCAN18	CMV-	Other	Other
ENSG00000152061	4246.55	0.284889	0.0348816	8.16731	3.15332e-16	5.93235e-14	RABGAP1L	CMV+	Other	Other
ENSG00000122121	177.196	0.773042	0.0948461	8.15048	3.6247e-16	6.74584e-14	XPNPEP2	CMV+	Other	Other
ENSG00000166025	43.9861	-1.01021	0.124146	-8.13725	4.04357e-16	7.44534e-14	AMOTL1	CMV-	Other	Other
ENSG00000143514	2157.99	0.250761	0.0308748	8.12186	4.59096e-16	8.36425e-14	TP53BP2	CMV+	Other	Other
ENSG00000018408	35.321	0.872444	0.107571	8.11041	5.0451e-16	9.0959e-14	WWTR1	CMV+	Other	Other
ENSG00000145882	1182.32	-0.431823	0.0532551	-8.10857	5.12193e-16	9.13921e-14	PCYOX1L	CMV-	Other	Other
ENSG00000064393	3359.55	-0.520986	0.064329	-8.09877	5.55154e-16	9.72755e-14	HIPK2	CMV-	Other	Other
ENSG00000232354	71.7703	-0.902292	0.111415	-8.0985	5.56406e-16	9.72755e-14	NA	CMV-	Other	Other
ENSG00000134198	978.472	0.774339	0.0956617	8.09456	5.74733e-16	9.94748e-14	TSPAN2	CMV+	Other	Other
ENSG00000101493	586.961	-0.85705	0.106084	-8.07895	6.5327e-16	1.11949e-13	ZNF516	CMV-	Other	Other
ENSG00000129595	140.72	1.08368	0.134212	8.07439	6.78129e-16	1.15069e-13	EPB41L4A	CMV+	Other	Other
ENSG00000119608	56.1925	-0.763545	0.0946029	-8.07106	6.96912e-16	1.17108e-13	PROX2	CMV-	Other	Other
ENSG00000155970	76.5363	-0.996049	0.123535	-8.06292	7.44925e-16	1.23973e-13	MICU3	CMV-	Other	Other
ENSG00000123836	276.107	-0.749747	0.0932144	-8.04325	8.74853e-16	1.44209e-13	PFKFB2	CMV-	Other	Other
ENSG00000003400	1600.56	-0.432056	0.0538187	-8.02799	9.90864e-16	1.6121e-13	CASP10	CMV-	Other	Other
ENSG00000108523	6289.59	0.272621	0.0339618	8.02727	9.96617e-16	1.6121e-13	RNF167	CMV+	Other	Other
ENSG00000131504	25052.3	0.236079	0.0294734	8.00989	1.14813e-15	1.83998e-13	DIAPH1	CMV+	Other	Other
ENSG00000214279	718.945	-1.29111	0.161345	-8.00218	1.22236e-15	1.94097e-13	SCART1	CMV-	Other	Other
ENSG00000109906	704.035	-1.03431	0.129359	-7.99561	1.28938e-15	2.02879e-13	ZBTB16	CMV-	Other	Other
ENSG00000173597	597.334	-0.896214	0.112438	-7.97071	1.57762e-15	2.45996e-13	SULT1B1	CMV-	Other	Other
ENSG00000185920	3522.79	0.369904	0.0464373	7.96566	1.64341e-15	2.53965e-13	PTCH1	CMV+	Other	Other
ENSG00000108797	328.748	-0.786268	0.098731	-7.96374	1.66913e-15	2.55658e-13	CNTNAP1	CMV-	Other	Other
ENSG00000164929	9.36179	-1.62496	0.204237	-7.95622	1.77373e-15	2.69296e-13	BAALC	CMV-	Other	Other
ENSG00000196169	500.79	1.24715	0.156966	7.94534	1.93652e-15	2.91454e-13	KIF19	CMV+	Other	Other
ENSG00000223547	351.998	-0.7231	0.0911366	-7.93425	2.11773e-15	3.1598e-13	ZNF844	CMV-	Other	Other
ENSG00000142686	1014.65	0.383733	0.0483815	7.93141	2.16679e-15	3.20537e-13	C1orf216	CMV+	Other	Other
ENSG00000198885	1222.63	0.40936	0.051622	7.92994	2.19253e-15	3.21596e-13	ITPRIPL1	CMV+	Other	Other
ENSG00000223865	6075.91	0.547448	0.069122	7.92002	2.37478e-15	3.454e-13	HLA-DPB1	CMV+	Other	Other
ENSG00000178752	18.4591	-1.94523	0.245879	-7.91132	2.54678e-15	3.67137e-13	ERFE	CMV-	Other	Other
ENSG00000157483	118.272	-1.17747	0.148852	-7.91035	2.56665e-15	3.67137e-13	MYO1E	CMV-	Other	Other
ENSG00000166105	309.389	0.566272	0.0716277	7.90577	2.66282e-15	3.77771e-13	GLB1L3	CMV+	Other	Other
ENSG00000228476	14.2079	1.20722	0.152825	7.89934	2.80381e-15	3.9454e-13	CSTP1	CMV+	Other	Other
ENSG00000237943	1998.41	-0.370713	0.0469833	-7.89032	3.0142e-15	4.18309e-13	PRKCQ-AS1	CMV-	Other	Other
ENSG00000162496	1075.26	-0.490265	0.0621372	-7.89003	3.02107e-15	4.18309e-13	DHRS3	CMV-	Other	Other
ENSG00000160219	3200.4	0.50481	0.064066	7.87953	3.28605e-15	4.51388e-13	GAB3	CMV+	Other	Other
ENSG00000164574	6468.77	0.354043	0.0449482	7.87669	3.36169e-15	4.58142e-13	GALNT10	CMV+	Other	Other
ENSG00000239713	6638.35	0.409998	0.0521351	7.86416	3.71596e-15	5.02467e-13	APOBEC3G	CMV+	Other	Other
ENSG00000149177	7522.66	0.363953	0.0463053	7.85985	3.84596e-15	5.16015e-13	PTPRJ	CMV+	Other	Other
ENSG00000196924	162002	0.360429	0.0458708	7.85747	3.91963e-15	5.18986e-13	FLNA	CMV+	Other	Other
ENSG00000267128	129.63	-0.762552	0.0970513	-7.8572	3.92808e-15	5.18986e-13	RNF157-AS1	CMV-	Other	Other
ENSG00000142784	6684.96	0.297144	0.037874	7.8456	4.30877e-15	5.64972e-13	WDTC1	CMV+	Other	Other
ENSG00000132718	3610.07	0.470451	0.0600108	7.83944	4.52563e-15	5.88945e-13	SYT11	CMV+	Other	Other
ENSG00000107263	15692	0.325065	0.0415	7.8329	4.76742e-15	6.1578e-13	RAPGEF1	CMV+	Other	Other
ENSG00000002586	11750.2	0.365191	0.0466789	7.82346	5.13894e-15	6.5885e-13	CD99	CMV+	Other	Other
ENSG00000150093	23257.1	0.496341	0.0635369	7.81186	5.63514e-15	7.17154e-13	ITGB1	CMV+	Other	Other
ENSG00000152969	1787.49	0.568771	0.0728618	7.80617	5.8954e-15	7.448e-13	JAKMIP1	CMV+	Other	Other
ENSG00000151502	5156.35	0.279835	0.0358642	7.80263	6.06291e-15	7.514e-13	VPS26B	CMV+	Other	Other
ENSG00000134539	13585.6	0.667071	0.0854952	7.80244	6.07236e-15	7.514e-13	KLRD1	CMV+	Other	Other
ENSG00000185090	124.63	0.587206	0.0752604	7.80232	6.07789e-15	7.514e-13	MANEAL	CMV+	Other	Other
ENSG00000065357	9901.29	-0.493452	0.0632935	-7.79625	6.37727e-15	7.82821e-13	DGKA	CMV-	Other	Other
ENSG00000230537	83.1858	1.03155	0.132519	7.78417	7.01719e-15	8.55306e-13	NA	CMV+	Other	Other
ENSG00000231233	31.4124	1.29058	0.165949	7.77695	7.42937e-15	8.99214e-13	CFAP58-DT	CMV+	Other	Other
ENSG00000108370	746.077	0.655251	0.0842701	7.7756	7.50884e-15	9.02521e-13	RGS9	CMV+	Other	Other
ENSG00000204271	117.879	-0.688664	0.0885936	-7.77329	7.64735e-15	9.1283e-13	SPIN3	CMV-	Other	Other
ENSG00000179314	10.3789	-1.51791	0.195479	-7.76511	8.15769e-15	9.63925e-13	WSCD1	CMV-	Other	Other
ENSG00000165548	218.313	0.946419	0.121888	7.76465	8.18679e-15	9.63925e-13	TMEM63C	CMV+	Other	Other
ENSG00000170689	13.7259	1.55586	0.200669	7.75337	8.94821e-15	1.04646e-12	HOXB9	CMV+	Other	Other
ENSG00000068354	1844.5	0.276093	0.0356142	7.75232	9.02259e-15	1.04807e-12	TBC1D25	CMV+	Other	Other
ENSG00000026751	7966.9	0.475151	0.0613089	7.75011	9.18153e-15	1.05943e-12	SLAMF7	CMV+	Other	Other
ENSG00000171316	1575.79	-0.374298	0.0483148	-7.74706	9.40472e-15	1.07799e-12	CHD7	CMV-	Other	Other
ENSG00000162909	17378.2	0.249735	0.0322579	7.74181	9.80133e-15	1.11606e-12	CAPN2	CMV+	Other	Other
ENSG00000172578	1516.61	-0.483353	0.0624537	-7.73938	9.99057e-15	1.13018e-12	KLHL6	CMV-	Other	Other
ENSG00000269713	538.479	-0.669341	0.0865153	-7.73667	1.02052e-14	1.14696e-12	NBPF9	CMV-	Other	Other
ENSG00000105374	24983.3	0.552593	0.071446	7.73442	1.03879e-14	1.15996e-12	NKG7	CMV+	Other	Other
ENSG00000178386	13.416	-0.975844	0.126266	-7.72849	1.08833e-14	1.20749e-12	ZNF223	CMV-	Other	Other
ENSG00000278897	58.7679	-1.03636	0.134127	-7.72666	1.10407e-14	1.21522e-12	NA	CMV-	Other	Other
ENSG00000141564	3336.32	0.442449	0.0572671	7.72605	1.10934e-14	1.21522e-12	RPTOR	CMV+	Other	Other
ENSG00000118513	168.14	-1.05502	0.136651	-7.72053	1.15844e-14	1.25442e-12	MYB	CMV-	Other	Other
ENSG00000131871	1126.96	0.27812	0.036024	7.7204	1.15962e-14	1.25442e-12	SELENOS	CMV+	Other	Other
ENSG00000141540	915.014	0.42234	0.0548547	7.69925	1.36863e-14	1.47132e-12	TTYH2	CMV+	Other	Other
ENSG00000171101	852.74	0.870167	0.113138	7.69122	1.45734e-14	1.55701e-12	NA	CMV+	Other	Other
ENSG00000156127	1141.52	0.547826	0.0712766	7.68593	1.51895e-14	1.60484e-12	BATF	CMV+	Other	Other
ENSG00000172794	5543.39	0.327678	0.0426378	7.68515	1.52817e-14	1.60484e-12	RAB37	CMV+	Other	Other
ENSG00000196739	17.5674	-1.39835	0.181959	-7.685	1.52992e-14	1.60484e-12	COL27A1	CMV-	Other	Other
ENSG00000177599	50.6895	-0.758568	0.098787	-7.67883	1.60549e-14	1.67397e-12	ZNF491	CMV-	Other	Other
ENSG00000101665	1731.68	0.564677	0.0735617	7.67624	1.63825e-14	1.6979e-12	SMAD7	CMV+	Other	Other
ENSG00000119772	3764.92	-0.424851	0.0553695	-7.67302	1.67991e-14	1.73071e-12	DNMT3A	CMV-	Other	Other
ENSG00000127329	24.9475	-1.39303	0.1818	-7.66241	1.82483e-14	1.86888e-12	PTPRB	CMV-	Other	Other
ENSG00000166224	2692.19	0.230042	0.0300411	7.6576	1.89447e-14	1.92879e-12	SGPL1	CMV+	Other	Other
ENSG00000186567	26.5639	-1.15742	0.151344	-7.64763	2.04711e-14	2.07201e-12	CEACAM19	CMV-	Other	Other
ENSG00000166501	13887.4	0.247258	0.0323507	7.64306	2.12121e-14	2.13453e-12	PRKCB	CMV+	Other	Other
ENSG00000185010	444.388	0.404518	0.0530198	7.62955	2.35566e-14	2.35675e-12	F8	CMV+	Other	Other
ENSG00000235531	101.804	0.828069	0.108737	7.61531	2.63055e-14	2.61664e-12	MSC-AS1	CMV+	Other	Other
ENSG00000189067	16772.5	0.35175	0.0462143	7.61129	2.71379e-14	2.68402e-12	LITAF	CMV+	Other	Other
ENSG00000078304	16912.7	0.310389	0.0408811	7.59248	3.13832e-14	3.08625e-12	PPP2R5C	CMV+	Other	Other
ENSG00000168056	4828.16	-0.638757	0.0841582	-7.58995	3.2002e-14	3.12933e-12	LTBP3	CMV-	Other	Other
ENSG00000114812	1013.9	-0.782104	0.103139	-7.58299	3.37674e-14	3.2834e-12	VIPR1	CMV-	Other	Other
ENSG00000221866	332.836	-1.27196	0.168184	-7.5629	3.94184e-14	3.81147e-12	PLXNA4	CMV-	Other	Other
ENSG00000184481	1886.18	0.25134	0.0332439	7.56049	4.01568e-14	3.8613e-12	FOXO4	CMV+	Other	Other
ENSG00000162976	1441.16	0.332308	0.0439822	7.55552	4.17192e-14	3.98937e-12	SLC66A3	CMV+	Other	Other
ENSG00000196159	70.1453	-1.50446	0.199501	-7.54114	4.65882e-14	4.43049e-12	FAT4	CMV-	Other	Other
ENSG00000280156	14.776	-1.48285	0.196741	-7.53705	4.80714e-14	4.54656e-12	NA	CMV-	Other	Other
ENSG00000185527	84.3737	-0.973808	0.129589	-7.51461	5.70795e-14	5.36764e-12	PDE6G	CMV-	Other	Other
ENSG00000122042	4255.17	0.335262	0.0446187	7.51394	5.73731e-14	5.36764e-12	UBL3	CMV+	Other	Other
ENSG00000230918	10.3475	-1.01848	0.13559	-7.51147	5.84688e-14	5.44074e-12	NA	CMV-	Other	Other
ENSG00000146021	566.895	-0.50447	0.0672177	-7.50502	6.14189e-14	5.6847e-12	KLHL3	CMV-	Other	Other
ENSG00000143412	137.085	-0.752718	0.100689	-7.4757	7.67929e-14	7.06985e-12	ANXA9	CMV-	Other	Other
ENSG00000100097	2810.41	0.533818	0.0714221	7.47413	7.77169e-14	7.08576e-12	LGALS1	CMV+	Other	Other
ENSG00000047849	6371.04	0.219917	0.0294242	7.47401	7.77845e-14	7.08576e-12	MAP4	CMV+	Other	Other
ENSG00000130649	40.5498	-1.06362	0.142433	-7.46752	8.17209e-14	7.40536e-12	CYP 20.00	CMV-	Other	Other
ENSG00000100154	116.42	-0.848914	0.113696	-7.46652	8.23449e-14	7.42305e-12	TTC28	CMV-	Other	Other
ENSG00000102547	328.483	0.299339	0.0401316	7.45893	8.72258e-14	7.8223e-12	CAB39L	CMV+	Other	Other
ENSG00000184860	387.811	-0.500931	0.0672392	-7.44999	9.33504e-14	8.32839e-12	SDR42E1	CMV-	Other	Other
ENSG00000073861	6948.72	0.565067	0.0758728	7.44756	9.50826e-14	8.39881e-12	TBX21	CMV+	TF	TFhigh
ENSG00000136193	1220.79	-0.842555	0.113132	-7.44752	9.51101e-14	8.39881e-12	SCRN1	CMV-	Other	Other
ENSG00000188636	3179.44	0.349966	0.0470064	7.44507	9.68902e-14	8.51257e-12	RTL6	CMV+	Other	Other
ENSG00000197265	1017.77	0.227275	0.0305448	7.4407	1.00154e-13	8.75489e-12	GTF2E2	CMV+	Other	Other
ENSG00000061273	4782.99	-0.324381	0.0436111	-7.43805	1.02186e-13	8.88757e-12	HDAC7	CMV-	Other	Other
ENSG00000135362	4704.38	0.530786	0.0713918	7.43483	1.04703e-13	9.06097e-12	PRR5L	CMV+	Other	Other
ENSG00000182054	4520.61	0.374983	0.050444	7.43364	1.0565e-13	9.09746e-12	IDH2	CMV+	Other	Other
ENSG00000170779	743.834	0.356105	0.0479103	7.43274	1.06367e-13	9.11388e-12	CDCA4	CMV+	Other	Other
ENSG00000013725	15548.6	0.383989	0.0517028	7.42685	1.11211e-13	9.48193e-12	CD6	CMV+	Other	Other
ENSG00000084731	451.618	0.378798	0.0510313	7.42286	1.14614e-13	9.72424e-12	KIF3C	CMV+	Other	Other
ENSG00000119042	71.6192	1.2466	0.168031	7.4189	1.18098e-13	9.97095e-12	SATB2	CMV+	Other	Other
ENSG00000121297	335.884	0.859524	0.115966	7.41189	1.24511e-13	1.04613e-11	TSHZ3	CMV+	Other	Other
ENSG00000203485	1775.04	-0.784253	0.105947	-7.40232	1.3383e-13	1.119e-11	INF2	CMV-	Other	Other
ENSG00000196968	1910.58	0.411661	0.0556739	7.39414	1.42323e-13	1.18429e-11	FUT11	CMV+	Other	Other
ENSG00000274114	90.2295	-0.765583	0.103822	-7.37398	1.65613e-13	1.3715e-11	NA	CMV-	Other	Other
ENSG00000115232	15980.2	0.258028	0.0349995	7.37232	1.67687e-13	1.38206e-11	ITGA4	CMV+	Other	Other
ENSG00000131873	2451.55	0.273545	0.037142	7.36485	1.77344e-13	1.45472e-11	CHSY1	CMV+	Other	Other
ENSG00000255163	48.9574	-0.840279	0.114107	-7.36394	1.78562e-13	1.45781e-11	NA	CMV-	Other	Other
ENSG00000078269	1513.9	-0.467927	0.0635872	-7.35882	1.85537e-13	1.50764e-11	SYNJ2	CMV-	Other	Other
ENSG00000197142	3465.64	0.241915	0.0328983	7.35344	1.93172e-13	1.56235e-11	ACSL5	CMV+	Other	Other
ENSG00000006555	977.151	0.404953	0.0550892	7.35087	1.96915e-13	1.58521e-11	TTC22	CMV+	Other	Other
ENSG00000112378	339.806	0.587129	0.0799727	7.34162	2.11031e-13	1.69099e-11	PERP	CMV+	Other	Other
ENSG00000181215	155.922	0.705961	0.0962652	7.3335	2.24212e-13	1.78832e-11	C4orf50	CMV+	Other	Other
ENSG00000198932	1535.81	-0.548522	0.0748061	-7.33259	2.25755e-13	1.79237e-11	GPRASP1	CMV-	Other	Other
ENSG00000204131	2035.46	0.505697	0.0689929	7.3297	2.30676e-13	1.82308e-11	NHSL2	CMV+	Other	Other
ENSG00000139433	2250.78	0.259879	0.0354749	7.32572	2.37618e-13	1.86941e-11	GLTP	CMV+	Other	Other
ENSG00000230747	169.001	0.425692	0.0581175	7.32468	2.39464e-13	1.8754e-11	NA	CMV+	Other	Other
ENSG00000180801	16.4941	-1.37967	0.188399	-7.32312	2.42275e-13	1.88878e-11	ARSJ	CMV-	Other	Other
ENSG00000158714	244.754	0.659851	0.0901126	7.32252	2.43354e-13	1.88878e-11	SLAMF8	CMV+	Other	Other
ENSG00000172939	3038.64	0.153578	0.0209766	7.32137	2.45443e-13	1.89649e-11	OXSR1	CMV+	Other	Other
ENSG00000163453	198.146	-1.16767	0.15967	-7.313	2.61242e-13	2.00959e-11	IGFBP7	CMV-	Other	Other
ENSG00000130779	4101.71	0.197161	0.0269712	7.31005	2.6704e-13	2.0451e-11	CLIP1	CMV+	Other	Other
ENSG00000198574	1500.32	-1.20771	0.165713	-7.28799	3.14602e-13	2.39874e-11	SH2D1B	CMV-	Other	Other
ENSG00000204514	385.281	-0.57691	0.0791751	-7.28651	3.18083e-13	2.41464e-11	ZNF814	CMV-	Other	Other
ENSG00000183734	730.203	0.983632	0.135112	7.2801	3.33567e-13	2.51521e-11	ASCL2	CMV+	Other	Other
ENSG00000170962	1203.39	0.725804	0.0997006	7.27983	3.34237e-13	2.51521e-11	PDGFD	CMV+	Other	Other
ENSG00000236901	231.767	-0.468146	0.0643776	-7.27188	3.54511e-13	2.64667e-11	MIR600HG	CMV-	Other	Other
ENSG00000085832	4834.93	0.254902	0.0350535	7.27179	3.54765e-13	2.64667e-11	EPS15	CMV+	Other	Other
ENSG00000166704	283.464	-0.480562	0.0660979	-7.27045	3.5828e-13	2.66142e-11	ZNF606	CMV-	Other	Other
ENSG00000117280	6295.55	0.258814	0.0356078	7.26845	3.6364e-13	2.68969e-11	RAB29	CMV+	Other	Other
ENSG00000111863	147.097	-1.17499	0.161747	-7.2644	3.74711e-13	2.75978e-11	ADTRP	CMV-	Other	Other
ENSG00000197880	77.5746	-0.894753	0.123219	-7.26151	3.82785e-13	2.80731e-11	MDS2	CMV-	Other	Other
ENSG00000130699	1712.64	0.205684	0.0283718	7.24961	4.17982e-13	3.0525e-11	TAF4	CMV+	Other	Other
ENSG00000164483	4741.76	0.331886	0.0458004	7.24637	4.28099e-13	3.11325e-11	SAMD3	CMV+	Other	Other
ENSG00000197935	12.8939	-0.919748	0.126953	-7.24481	4.33032e-13	3.13595e-11	ZNF311	CMV-	Other	Other
ENSG00000198690	828.403	-0.355972	0.049157	-7.24154	4.43625e-13	3.19928e-11	FAN1	CMV-	Other	Other
ENSG00000066056	20.7617	-1.44897	0.20025	-7.23581	4.62759e-13	3.32341e-11	TIE1	CMV-	Other	Other
ENSG00000198933	2316.69	0.543788	0.0751585	7.23521	4.64799e-13	3.32427e-11	TBKBP1	CMV+	Other	Other
ENSG00000109956	1936.55	1.03012	0.14242	7.23299	4.72487e-13	3.36535e-11	B3GAT1	CMV+	Other	Other
ENSG00000152217	801.733	0.74416	0.103141	7.21501	5.3931e-13	3.82557e-11	SETBP1	CMV+	Other	Other
ENSG00000196867	182.197	-0.72836	0.101084	-7.20548	5.78383e-13	4.08598e-11	ZFP28	CMV-	Other	Other
ENSG00000249786	21.6571	-1.06254	0.147537	-7.20189	5.9385e-13	4.17819e-11	NA	CMV-	Other	Other
ENSG00000169902	86.1502	-0.876323	0.121694	-7.20101	5.97698e-13	4.18824e-11	TPST1	CMV-	Other	Other
ENSG00000139112	3239.44	0.468912	0.0651603	7.19628	6.18784e-13	4.31851e-11	GABARAPL1	CMV+	Other	Other
ENSG00000124788	3089.43	0.332979	0.0463017	7.1915	6.40853e-13	4.45457e-11	ATXN1	CMV+	Other	Other
ENSG00000145819	4005.46	0.276889	0.0385186	7.18845	6.55318e-13	4.5369e-11	ARHGAP26	CMV+	Other	Other
ENSG00000147155	1135.87	0.268744	0.0373957	7.18651	6.64688e-13	4.58343e-11	EBP	CMV+	Other	Other
ENSG00000231711	70.264	-0.790927	0.110162	-7.17968	6.98723e-13	4.79901e-11	NA	CMV-	Other	Other
ENSG00000197937	251.679	-0.579919	0.0808621	-7.1717	7.40713e-13	5.06729e-11	ZNF347	CMV-	Other	Other
ENSG00000231445	12.7031	-0.926538	0.129263	-7.16787	7.61745e-13	5.19066e-11	NA	CMV-	Other	Other
ENSG00000168016	9595.73	0.265164	0.0370862	7.14993	8.68214e-13	5.89296e-11	TRANK1	CMV+	Other	Other
ENSG00000235576	541.603	0.436675	0.0611121	7.14548	8.96842e-13	6.0635e-11	NA	CMV+	Other	Other
ENSG00000139626	6929.32	0.282403	0.039531	7.14384	9.07611e-13	6.11242e-11	ITGB7	CMV+	Other	Other
ENSG00000197971	14129.7	0.286597	0.040217	7.12625	1.03139e-12	6.91912e-11	MBP	CMV+	Other	Other
ENSG00000173068	163.088	-1.12806	0.15843	-7.12026	1.07727e-12	7.19441e-11	BNC2	CMV-	Other	Other
ENSG00000181104	4751.06	0.566082	0.079508	7.11981	1.08074e-12	7.19441e-11	F2R	CMV+	Other	Other
ENSG00000238249	17.1993	-1.11706	0.157088	-7.11104	1.15173e-12	7.6376e-11	NA	CMV-	Other	Other
ENSG00000116667	3098.12	0.601394	0.0846333	7.10587	1.19563e-12	7.89843e-11	C1orf21	CMV+	Other	Other
ENSG00000135801	1289.64	0.157355	0.0221461	7.10531	1.20057e-12	7.90092e-11	TAF5L	CMV+	Other	Other
ENSG00000181472	2031.49	0.241893	0.0341005	7.09351	1.30748e-12	8.57191e-11	ZBTB2	CMV+	Other	Other
ENSG00000149218	1516.7	0.283856	0.040034	7.09038	1.33744e-12	8.73527e-11	ENDOD1	CMV+	Other	Other
ENSG00000100320	43.5711	-0.913254	0.128919	-7.08394	1.40114e-12	9.11687e-11	RBFOX2	CMV-	Other	Other
ENSG00000130402	15775.5	0.352918	0.0498242	7.08326	1.40799e-12	9.12712e-11	ACTN4	CMV+	Other	Other
ENSG00000127990	69.5262	0.86277	0.121847	7.08076	1.4337e-12	9.25916e-11	SGCE	CMV+	Other	Other
ENSG00000172965	653.318	0.500798	0.0707413	7.07929	1.44894e-12	9.32274e-11	MIR4435-2HG	CMV+	Other	Other
ENSG00000204789	290.59	-0.473903	0.0669775	-7.07556	1.48851e-12	9.5419e-11	NA	CMV-	Other	Other
ENSG00000068383	261.699	-0.394308	0.05583	-7.06266	1.63341e-12	1.04322e-10	INPP5A	CMV-	Other	Other
ENSG00000154978	5049.56	0.257505	0.0364655	7.06159	1.64606e-12	1.04742e-10	VOPP1	CMV+	Other	Other
ENSG00000172296	24.3181	-1.23859	0.175526	-7.0564	1.70866e-12	1.08328e-10	SPTLC3	CMV-	Other	Other
ENSG00000168394	11731.5	0.249381	0.0353539	7.05384	1.74047e-12	1.09942e-10	TAP1	CMV+	Other	Other
ENSG00000065675	3500.65	0.211892	0.030043	7.05296	1.75146e-12	1.10234e-10	PRKCQ	CMV+	Other	Other
ENSG00000035403	6160.98	0.465272	0.0659788	7.05185	1.76557e-12	1.10644e-10	VCL	CMV+	Other	Other
ENSG00000047365	6044.78	0.33938	0.0481292	7.05144	1.77077e-12	1.10644e-10	ARAP2	CMV+	Other	Other
ENSG00000135956	3943.29	0.248907	0.0353184	7.0475	1.82155e-12	1.13408e-10	TMEM127	CMV+	Other	Other
ENSG00000136451	3535.27	0.220333	0.0312904	7.04156	1.90096e-12	1.17927e-10	VEZF1	CMV+	Other	Other
ENSG00000073417	599.57	-0.36008	0.0511415	-7.04086	1.91054e-12	1.18099e-10	PDE8A	CMV-	Other	Other
ENSG00000215788	2711.56	-0.695124	0.0987533	-7.039	1.93626e-12	1.19255e-10	TNFRSF25	CMV-	Other	Other
ENSG00000142634	20539.8	0.517318	0.0734987	7.03847	1.94365e-12	1.19255e-10	EFHD2	CMV+	Other	Other
ENSG00000279019	45.2156	-0.816821	0.116058	-7.03802	1.94992e-12	1.19255e-10	NA	CMV-	Other	Other
ENSG00000163069	354.894	0.264168	0.0375626	7.03274	2.02511e-12	1.23038e-10	SGCB	CMV+	Other	Other
ENSG00000260807	312.458	-1.05474	0.149978	-7.03268	2.02598e-12	1.23038e-10	CEROX1	CMV-	Other	Other
ENSG00000169744	17.494	-1.51827	0.216048	-7.02743	2.10372e-12	1.27312e-10	LDB2	CMV-	Other	Other
ENSG00000170145	1683.23	0.168517	0.0240045	7.02021	2.21528e-12	1.33596e-10	SIK2	CMV+	Other	Other
ENSG00000114395	682.3	0.246252	0.0351123	7.01327	2.32814e-12	1.39915e-10	CYB561D2	CMV+	Other	Other
ENSG00000064300	56.2226	0.983454	0.140393	7.00502	2.46956e-12	1.479e-10	NGFR	CMV+	Other	Other
ENSG00000105641	65.1794	-0.821946	0.117351	-7.00419	2.48425e-12	1.48267e-10	SLC5A5	CMV-	Other	Other
ENSG00000187535	490.592	-0.464036	0.0662657	-7.00265	2.51157e-12	1.49382e-10	IFT140	CMV-	Other	Other
ENSG00000198663	6314.75	0.15677	0.0223954	7.00008	2.55808e-12	1.51628e-10	C6orf89	CMV+	Other	Other
ENSG00000186564	133.249	0.481027	0.0687663	6.99509	2.6508e-12	1.56138e-10	FOXD2	CMV+	Other	Other
ENSG00000233093	134.575	0.794025	0.113513	6.99502	2.65222e-12	1.56138e-10	LINC00892	CMV+	Other	Other
ENSG00000122203	2533.39	0.170468	0.0243797	6.99222	2.70565e-12	1.58744e-10	KIAA1191	CMV+	Other	Other
ENSG00000117602	5316.57	-0.631673	0.0903515	-6.99129	2.72378e-12	1.5898e-10	RCAN3	CMV-	Other	Other
ENSG00000171649	243.076	-0.610721	0.0873628	-6.99063	2.73654e-12	1.5898e-10	ZIK1	CMV-	Other	Other
ENSG00000140497	5288.84	0.226179	0.0323547	6.9906	2.73723e-12	1.5898e-10	SCAMP2	CMV+	Other	Other
ENSG00000105866	2249.87	0.329109	0.0470915	6.98871	2.7742e-12	1.60588e-10	SP4	CMV+	Other	Other
ENSG00000196411	245.378	-0.850466	0.121712	-6.98755	2.79735e-12	1.61389e-10	EPHB4	CMV-	Other	Other
ENSG00000169258	108.388	0.635993	0.0910317	6.9865	2.81825e-12	1.62054e-10	GPRIN1	CMV+	Other	Other
ENSG00000125249	2849.22	0.650771	0.0931893	6.98332	2.88286e-12	1.6522e-10	RAP2A	CMV+	Other	Other
ENSG00000266947	395.606	-0.437417	0.0626474	-6.98221	2.90573e-12	1.65981e-10	NA	CMV-	Other	Other
ENSG00000231062	37.0344	-0.903261	0.129418	-6.9794	2.96436e-12	1.68774e-10	NA	CMV-	Other	Other
ENSG00000145649	10369.9	0.44001	0.0630587	6.97779	2.99859e-12	1.70162e-10	GZMA	CMV+	Other	Other
ENSG00000143409	473.352	-0.620343	0.0889169	-6.97666	3.02287e-12	1.7098e-10	MINDY1	CMV-	Other	Other
ENSG00000113249	45.0676	-0.874333	0.125353	-6.97499	3.05884e-12	1.72451e-10	HAVCR1	CMV-	Other	Other
ENSG00000162542	1134.49	0.241156	0.0346341	6.96298	3.33153e-12	1.86814e-10	TMCO4	CMV+	Other	Other
ENSG00000178038	307.236	-0.886677	0.127352	-6.96242	3.34475e-12	1.86814e-10	ALS2CL	CMV-	Other	Other
ENSG00000004866	213.124	0.373732	0.0536788	6.96237	3.34598e-12	1.86814e-10	ST7	CMV+	Other	Other
ENSG00000150637	4452.39	0.452004	0.0650424	6.94937	3.66927e-12	2.04205e-10	CD226	CMV+	Other	Other
ENSG00000110723	84.3986	-0.679094	0.0977379	-6.94812	3.70199e-12	2.05365e-10	EXPH5	CMV-	Other	Other
ENSG00000170074	330.958	-1.15888	0.167179	-6.93195	4.15074e-12	2.29414e-10	FAM153A	CMV-	Other	Other
ENSG00000229151	34.4081	-0.817059	0.117875	-6.93157	4.162e-12	2.29414e-10	NA	CMV-	Other	Other
ENSG00000197892	2226.33	0.252448	0.0364254	6.93055	4.19219e-12	2.30344e-10	KIF13B	CMV+	Other	Other
ENSG00000243587	10.033	-0.974089	0.140776	-6.91941	4.53529e-12	2.48408e-10	NA	CMV-	Other	Other
ENSG00000241679	12.3894	-1.33506	0.19298	-6.91812	4.57675e-12	2.49887e-10	NA	CMV-	Other	Other
ENSG00000176371	262.145	0.240937	0.0348567	6.91223	4.77106e-12	2.59678e-10	ZSCAN2	CMV+	Other	Other
ENSG00000179981	4522.66	0.264616	0.0383032	6.90846	4.89953e-12	2.65834e-10	TSHZ1	CMV+	Other	Other
ENSG00000184361	37.9753	-0.705674	0.102247	-6.90167	5.13938e-12	2.77976e-10	SPATA32	CMV-	Other	Other
ENSG00000020633	33524.8	0.399937	0.0579549	6.90083	5.16978e-12	2.78254e-10	RUNX3	CMV+	Other	Other
ENSG00000171603	12569.6	0.243738	0.035321	6.90065	5.17666e-12	2.78254e-10	CLSTN1	CMV+	Other	Other
ENSG00000160224	60.6464	-1.05148	0.15241	-6.89904	5.23548e-12	2.80544e-10	AIRE	CMV-	Other	Other
ENSG00000266338	1591.89	-0.542172	0.0786392	-6.89441	5.40869e-12	2.88931e-10	NBPF15	CMV-	Other	Other
ENSG00000182230	203.355	-1.3063	0.189574	-6.89068	5.55264e-12	2.95708e-10	NA	CMV-	Other	Other
ENSG00000158470	2864.12	0.431829	0.0627367	6.8832	5.85231e-12	3.10711e-10	B4GALT5	CMV+	Other	Other
ENSG00000280237	559.006	-0.640766	0.0931162	-6.88135	5.92865e-12	3.12716e-10	NA	CMV-	Other	Other
ENSG00000111879	73.3344	-0.638441	0.0927831	-6.881	5.94321e-12	3.12716e-10	FAM184A	CMV-	Other	Other
ENSG00000150687	2840.22	0.871557	0.126662	6.88098	5.94428e-12	3.12716e-10	PRSS23	CMV+	Other	Other
ENSG00000188868	98.7633	-0.529594	0.0769961	-6.87819	6.06179e-12	3.17932e-10	ZNF563	CMV-	Other	Other
ENSG00000140511	1417.65	-0.652171	0.0948309	-6.8772	6.10409e-12	3.19183e-10	HAPLN3	CMV-	Other	Other
ENSG00000246526	967.777	0.425073	0.0618376	6.87402	6.24161e-12	3.25391e-10	LINC02481	CMV+	Other	Other
ENSG00000137441	8351.97	0.79184	0.115284	6.86861	6.48285e-12	3.35974e-10	FGFBP2	CMV+	Other	Other
ENSG00000158122	509.138	0.299477	0.0436009	6.8686	6.48343e-12	3.35974e-10	PRXL2C	CMV+	Other	Other
ENSG00000162398	110.671	0.838923	0.122162	6.86731	6.5426e-12	3.38028e-10	CIMAP2	CMV+	Other	Other
ENSG00000169926	29937.7	0.20582	0.0299812	6.86495	6.6515e-12	3.42631e-10	KLF13	CMV+	Other	Other
ENSG00000178732	323.012	-0.808452	0.117845	-6.86029	6.87194e-12	3.52936e-10	GP5	CMV-	Other	Other
ENSG00000136997	4369.11	-0.678954	0.0990006	-6.85807	6.97951e-12	3.57401e-10	MYC	CMV-	Other	Other
ENSG00000240225	116.975	-0.607413	0.088718	-6.84655	7.56507e-12	3.86243e-10	NA	CMV-	Other	Other
ENSG00000214140	44.1877	-1.03379	0.151168	-6.8387	7.99124e-12	4.06801e-10	PRCD	CMV-	Other	Other
ENSG00000131943	2327.22	0.211752	0.0309718	6.83693	8.09102e-12	4.10673e-10	C19orf12	CMV+	Other	Other
ENSG00000102034	4735.67	0.233617	0.0341819	6.83452	8.22797e-12	4.16403e-10	ELF4	CMV+	Other	Other
ENSG00000250602	10.7828	-0.772657	0.113077	-6.83302	8.31434e-12	4.1861e-10	NA	CMV-	Other	Other
ENSG00000229153	168.886	-0.903041	0.13216	-6.83293	8.31996e-12	4.1861e-10	EPHA1-AS1	CMV-	Other	Other
ENSG00000115935	23784.4	0.201008	0.0294206	6.83222	8.36115e-12	4.19463e-10	WIPF1	CMV+	Other	Other
ENSG00000102804	2204.11	0.211281	0.0309774	6.82048	9.0734e-12	4.5388e-10	TSC22D1	CMV+	Other	Other
ENSG00000180611	152.924	-0.996191	0.146179	-6.81489	9.43386e-12	4.70551e-10	MB21D2	CMV-	Other	Other
ENSG00000092096	186.015	-0.82189	0.120686	-6.81016	9.74872e-12	4.84859e-10	SLC22A17	CMV-	Other	Other
ENSG00000185436	393.258	0.490392	0.0720277	6.80838	9.8704e-12	4.8927e-10	IFNLR1	CMV+	Other	Other
ENSG00000170298	126.678	-1.17259	0.172238	-6.80795	9.89959e-12	4.8927e-10	LGALS9B	CMV-	Other	Other
ENSG00000219665	198.997	-0.334092	0.0490762	-6.80763	9.92221e-12	4.8927e-10	ZNF433-AS1	CMV-	Other	Other
ENSG00000141576	2580.23	-0.484202	0.0711761	-6.80288	1.02551e-11	5.0425e-10	RNF157	CMV-	Other	Other
ENSG00000186049	172.02	-1.38483	0.203613	-6.80128	1.03693e-11	5.08418e-10	KRT73	CMV-	Other	Other
ENSG00000123595	1024.95	0.31869	0.0468607	6.80079	1.04047e-11	5.08711e-10	RAB9A	CMV+	Other	Other
ENSG00000130340	847.486	-0.563677	0.0828901	-6.8003	1.04401e-11	5.09008e-10	SNX9	CMV-	Other	Other
ENSG00000136286	19750.3	0.276287	0.0406466	6.79729	1.06607e-11	5.18303e-10	MYO1G	CMV+	Other	Other
ENSG00000062524	1107.91	-1.18637	0.174617	-6.7941	1.0899e-11	5.28403e-10	LTK	CMV-	Other	Other
ENSG00000197355	908.309	-0.46686	0.0687465	-6.79104	1.1133e-11	5.3824e-10	UAP1L1	CMV-	Other	Other
ENSG00000112655	211.655	-0.920552	0.135661	-6.78569	1.1553e-11	5.5699e-10	PTK7	CMV-	Other	Other
ENSG00000185272	55.4168	-0.773253	0.113993	-6.78336	1.1741e-11	5.64483e-10	RBM11	CMV-	Other	Other
ENSG00000010404	10327.7	0.250371	0.0369255	6.78044	1.1981e-11	5.74426e-10	IDS	CMV+	Other	Other
ENSG00000113296	58.0087	-0.709951	0.104754	-6.77734	1.2241e-11	5.85266e-10	THBS4	CMV-	Other	Other
ENSG00000233355	675.068	-0.851595	0.125912	-6.76339	1.34797e-11	6.4272e-10	CHRM3-AS2	CMV-	Other	Other
ENSG00000225948	85.1177	-0.788785	0.116727	-6.75753	1.40368e-11	6.67444e-10	NA	CMV-	Other	Other
ENSG00000158486	15.504	-0.831947	0.123203	-6.75264	1.45182e-11	6.88439e-10	DNAH3	CMV-	Other	Other
ENSG00000130635	143.285	-1.41821	0.21025	-6.74536	1.52649e-11	7.21872e-10	COL5A1	CMV-	Other	Other
ENSG00000211692	14.129	-1.12769	0.167307	-6.74029	1.58069e-11	7.45468e-10	TRGJP1	CMV-	Other	Other
ENSG00000160593	4922.26	-0.567535	0.0842576	-6.73572	1.63125e-11	7.67218e-10	JAML	CMV-	Other	Other
ENSG00000120915	838.498	-0.576442	0.0856272	-6.732	1.67349e-11	7.84585e-10	EPHX2	CMV-	Other	Other
ENSG00000103404	346.852	0.282003	0.041892	6.73167	1.67724e-11	7.84585e-10	USP31	CMV+	Other	Other
ENSG00000164300	1800.36	-0.556389	0.0826618	-6.73091	1.68609e-11	7.86601e-10	SERINC5	CMV-	Other	Other
ENSG00000081237	75892.4	0.204575	0.0304106	6.7271	1.73082e-11	7.9983e-10	PTPRC	CMV+	Other	Other
ENSG00000170486	444.924	-1.44816	0.215273	-6.72706	1.73126e-11	7.9983e-10	KRT72	CMV-	Other	Other
ENSG00000109320	3826.89	-0.332749	0.0494652	-6.72694	1.73273e-11	7.9983e-10	NFKB1	CMV-	Other	Other
ENSG00000090097	888.808	0.382533	0.0568661	6.72692	1.73293e-11	7.9983e-10	PCBP4	CMV+	Other	Other
ENSG00000102870	279.37	-0.557571	0.0828937	-6.72634	1.73987e-11	8.00896e-10	ZNF629	CMV-	Other	Other
ENSG00000181652	163.167	-0.613891	0.0912918	-6.72449	1.76206e-11	8.08957e-10	ATG9B	CMV-	Other	Other
ENSG00000246790	122.733	-0.695025	0.103367	-6.72386	1.76971e-11	8.10323e-10	SORL1-AS1	CMV-	Other	Other
ENSG00000270972	19.0967	-0.968065	0.144013	-6.72208	1.79148e-11	8.18125e-10	NA	CMV-	Other	Other
ENSG00000249859	287.181	-0.513636	0.0764247	-6.72082	1.80705e-11	8.23064e-10	PVT1	CMV-	Other	Other
ENSG00000168610	9578.73	0.18422	0.0274276	6.7166	1.86011e-11	8.45009e-10	STAT3	CMV+	Other	Other
ENSG00000105612	1210	0.255365	0.038032	6.71448	1.88741e-11	8.55164e-10	DNASE2	CMV+	Other	Other
ENSG00000166681	290.821	-0.698623	0.10407	-6.71302	1.90633e-11	8.61483e-10	BEX3	CMV-	Other	Other
ENSG00000197928	213.94	-0.651015	0.0969991	-6.71156	1.92556e-11	8.67907e-10	ZNF677	CMV-	Other	Other
ENSG00000240065	5628.86	0.236505	0.0352646	6.70659	1.99222e-11	8.9562e-10	PSMB9	CMV+	Other	Other
ENSG00000137414	2516.17	0.281647	0.0419981	6.70618	1.99779e-11	8.95795e-10	FAM8A1	CMV+	Other	Other
ENSG00000109062	12283.2	0.356149	0.0531708	6.6982	2.11007e-11	9.42722e-10	NHERF1	CMV+	Other	Other
ENSG00000168995	256.425	-0.913214	0.136342	-6.69797	2.11333e-11	9.42722e-10	SIGLEC7	CMV-	Other	Other
ENSG00000158636	1637.34	0.158745	0.0237071	6.6961	2.14061e-11	9.52435e-10	EMSY	CMV+	Other	Other
ENSG00000048028	3469.96	0.456962	0.0682997	6.69054	2.22348e-11	9.86771e-10	USP28	CMV+	Other	Other
ENSG00000175928	37.2268	-1.01768	0.152143	-6.68894	2.24794e-11	9.95071e-10	LRRN1	CMV-	Other	Other
ENSG00000204314	74.2383	-0.716838	0.107218	-6.68577	2.2971e-11	1.01424e-09	PRRT1	CMV-	Other	Other
ENSG00000136213	4017.62	0.364096	0.054468	6.68459	2.31576e-11	1.01988e-09	CHST12	CMV+	Other	Other
ENSG00000169442	5832.35	0.360538	0.053945	6.68344	2.33391e-11	1.02526e-09	CD52	CMV+	Other	Other
ENSG00000197471	17661.7	0.31477	0.0471175	6.68054	2.38068e-11	1.04316e-09	SPN	CMV+	Other	Other
ENSG00000131686	314.752	-0.954537	0.142914	-6.67911	2.40399e-11	1.05071e-09	CA6	CMV-	Other	Other
ENSG00000228794	643.274	-0.275256	0.0412174	-6.67815	2.41977e-11	1.05495e-09	LINC01128	CMV-	Other	Other
ENSG00000227124	182.887	-0.498467	0.0746649	-6.67606	2.45447e-11	1.06739e-09	ZNF717	CMV-	Other	Other
ENSG00000047634	221.194	-0.922194	0.138274	-6.66932	2.5699e-11	1.11478e-09	SCML1	CMV-	Other	Other
ENSG00000110851	2173.58	0.186608	0.0279825	6.66876	2.57977e-11	1.11627e-09	PRDM4	CMV+	Other	Other
ENSG00000110651	7095.86	0.339872	0.0510229	6.66117	2.7166e-11	1.17254e-09	CD81	CMV+	Other	Other
ENSG00000141376	1055.41	0.215128	0.0323029	6.6597	2.74387e-11	1.18137e-09	BCAS3	CMV+	Other	Other
ENSG00000228956	780.702	-0.438489	0.0658523	-6.65868	2.76302e-11	1.18666e-09	NA	CMV-	Other	Other
ENSG00000205336	19083.1	0.707966	0.106344	6.65735	2.78805e-11	1.19268e-09	ADGRG1	CMV+	Other	Other
ENSG00000196586	974.427	0.543057	0.0815772	6.65697	2.79537e-11	1.19268e-09	MYO6	CMV+	Other	Other
ENSG00000178078	39.8426	-0.636655	0.0956391	-6.65684	2.79772e-11	1.19268e-09	STAP2	CMV-	Other	Other
ENSG00000175505	384.091	0.579076	0.0870003	6.65603	2.81326e-11	1.19636e-09	CLCF1	CMV+	Other	Other
ENSG00000149970	144.804	-0.723888	0.108846	-6.6506	2.91909e-11	1.23832e-09	CNKSR2	CMV-	Other	Other
ENSG00000185291	268.499	-0.693608	0.104349	-6.64703	2.99068e-11	1.26559e-09	IL3RA	CMV-	Other	Other
ENSG00000099139	466.822	-0.563239	0.0847704	-6.64428	3.04693e-11	1.28625e-09	PCSK5	CMV-	Other	Other
ENSG00000144792	30.5307	-0.751118	0.113157	-6.63783	3.18338e-11	1.34058e-09	ZNF660	CMV-	Other	Other
ENSG00000242265	148.582	0.766523	0.115498	6.63668	3.20834e-11	1.34781e-09	PEG10	CMV+	Other	Other
ENSG00000171295	345.625	-0.38052	0.0573607	-6.63381	3.27131e-11	1.37094e-09	ZNF440	CMV-	Other	Other
ENSG00000104611	10.0641	-1.38169	0.208399	-6.63002	3.35645e-11	1.40322e-09	SH2D4A	CMV-	Other	Other
ENSG00000226423	54.6142	-0.805666	0.121573	-6.62701	3.4255e-11	1.42864e-09	NA	CMV-	Other	Other
ENSG00000213699	548.948	0.263875	0.039826	6.62569	3.45635e-11	1.43804e-09	SLC35F6	CMV+	Other	Other
ENSG00000166272	4192.2	0.227279	0.034316	6.62312	3.51705e-11	1.45979e-09	WBP1L	CMV+	Other	Other
ENSG00000140470	109.707	-0.692418	0.104597	-6.61987	3.59505e-11	1.48859e-09	ADAMTS17	CMV-	Other	Other
ENSG00000248469	14.1285	-1.5085	0.228083	-6.61382	3.74525e-11	1.54708e-09	LOC100996385	CMV-	Other	Other
ENSG00000111537	114.257	0.85074	0.128839	6.60313	4.02578e-11	1.65901e-09	IFNG	CMV+	Other	Other
ENSG00000182934	8724.06	0.172045	0.0260571	6.60261	4.03975e-11	1.66081e-09	SRPRA	CMV+	Other	Other
ENSG00000084112	4486.97	0.245626	0.0372101	6.60105	4.08251e-11	1.67441e-09	SSH1	CMV+	Other	Other
ENSG00000232815	150.937	0.502935	0.0761966	6.6005	4.09786e-11	1.67673e-09	NA	CMV+	Other	Other
ENSG00000262655	188.673	-0.700526	0.106197	-6.59646	4.21083e-11	1.71889e-09	SPON1	CMV-	Other	Other
ENSG00000077984	11442.1	0.472396	0.0716217	6.59571	4.23237e-11	1.72057e-09	CST7	CMV+	Other	Other
ENSG00000180739	7703.89	0.57652	0.0874095	6.59562	4.23482e-11	1.72057e-09	S1PR5	CMV+	Other	Other
ENSG00000099308	5383.9	0.262472	0.0398499	6.58652	4.50253e-11	1.82505e-09	MAST3	CMV+	Other	Other
ENSG00000166402	111.839	-0.732099	0.111173	-6.58523	4.54189e-11	1.83671e-09	TUB	CMV-	Other	Other
ENSG00000204219	361.134	-0.788691	0.119804	-6.58319	4.6046e-11	1.85773e-09	TCEA3	CMV-	Other	Other
ENSG00000182162	19094.1	0.334677	0.0508463	6.58213	4.63755e-11	1.86667e-09	P2RY8	CMV+	Other	Other
ENSG00000106415	1814.08	0.287442	0.0436876	6.57948	4.72102e-11	1.89586e-09	GLCCI1	CMV+	Other	Other
ENSG00000134709	430.943	-0.57359	0.0872562	-6.57363	4.91021e-11	1.96726e-09	HOOK1	CMV-	Other	Other
ENSG00000142920	278.563	-0.438676	0.0667753	-6.56944	5.05035e-11	2.01874e-09	AZIN2	CMV-	Other	Other
ENSG00000109680	208.209	0.327165	0.0498066	6.56871	5.07527e-11	2.02403e-09	TBC1D19	CMV+	Other	Other
ENSG00000109787	6010.69	0.28916	0.0440242	6.5682	5.09264e-11	2.02629e-09	KLF3	CMV+	Other	Other
ENSG00000226530	10.4469	-0.865312	0.131759	-6.56736	5.12145e-11	2.03307e-09	NA	CMV-	Other	Other
ENSG00000139116	1587.14	0.355698	0.0541755	6.56567	5.17981e-11	2.05154e-09	KIF21A	CMV+	Other	Other
ENSG00000198719	171.879	-0.786814	0.119876	-6.56358	5.2531e-11	2.07581e-09	DLL1	CMV-	Other	Other
ENSG00000121406	661.364	-0.252807	0.0385241	-6.5623	5.29829e-11	2.0889e-09	ZNF549	CMV-	Other	Other
ENSG00000143319	2241.13	0.195699	0.0298253	6.56152	5.32631e-11	2.09518e-09	ISG20L2	CMV+	Other	Other
ENSG00000196914	2244.1	0.438487	0.0668375	6.5605	5.36269e-11	2.1047e-09	ARHGEF12	CMV+	Other	Other
ENSG00000188227	252.96	-0.578672	0.088212	-6.56001	5.38025e-11	2.10682e-09	ZNF793	CMV-	Other	Other
ENSG00000101350	2467.19	0.200691	0.0306329	6.55149	5.69664e-11	2.22568e-09	KIF3B	CMV+	Other	Other
ENSG00000066322	2248.03	0.195801	0.0298989	6.54877	5.80115e-11	2.2614e-09	ELOVL1	CMV+	Other	Other
ENSG00000176293	52.5305	-1.07934	0.164931	-6.54423	5.9804e-11	2.32604e-09	ZNF135	CMV-	Other	Other
ENSG00000104972	2682.07	0.754431	0.115298	6.54333	6.01656e-11	2.33486e-09	LILRB1	CMV+	Other	Other
ENSG00000111737	3244.42	0.205278	0.0313833	6.541	6.11088e-11	2.36616e-09	RAB35	CMV+	Other	Other
ENSG00000267508	56.0341	-0.898733	0.137535	-6.53459	6.37823e-11	2.46416e-09	ZNF285	CMV-	Other	Other
ENSG00000184545	746.31	0.707907	0.108363	6.53276	6.45678e-11	2.48895e-09	DUSP8	CMV+	Other	Other
ENSG00000118680	9077.94	0.222655	0.0340922	6.53097	6.53466e-11	2.51337e-09	MYL12B	CMV+	Other	Other
ENSG00000142669	9667.7	0.311293	0.047676	6.52935	6.60577e-11	2.53509e-09	SH3BGRL3	CMV+	Other	Other
ENSG00000121964	1370.87	0.283729	0.0434746	6.52631	6.74085e-11	2.58121e-09	GTDC1	CMV+	Other	Other
ENSG00000172673	6273.27	0.385213	0.0590309	6.52562	6.77192e-11	2.58738e-09	THEMIS	CMV+	Other	Other
ENSG00000198353	215.048	0.537309	0.0823872	6.52175	6.94938e-11	2.64933e-09	HOXC4	CMV+	Other	Other
ENSG00000060140	225.37	0.703587	0.107994	6.51508	7.26506e-11	2.7636e-09	STYK1	CMV+	Other	Other
ENSG00000174292	254.918	-0.534508	0.0820531	-6.51418	7.30888e-11	2.77417e-09	TNK1	CMV-	Other	Other
ENSG00000158813	185.704	-0.804295	0.123529	-6.51101	7.46489e-11	2.82718e-09	EDA	CMV-	Other	Other
ENSG00000070018	102.418	-1.05251	0.16167	-6.51021	7.50466e-11	2.83604e-09	LRP6	CMV-	Other	Other
ENSG00000167775	1487.67	0.42624	0.065485	6.50897	7.56678e-11	2.85329e-09	CD320	CMV+	Other	Other
ENSG00000144579	9167.87	0.230247	0.0353816	6.50753	7.63961e-11	2.87449e-09	CTDSP1	CMV+	Other	Other
ENSG00000196396	5024.76	0.170425	0.0262143	6.50121	7.96756e-11	2.99138e-09	PTPN1	CMV+	Other	Other
ENSG00000176049	788.917	0.447329	0.0688152	6.50045	8.00813e-11	3.0001e-09	JAKMIP2	CMV+	Other	Other
ENSG00000276141	379.192	-0.440427	0.067776	-6.49827	8.12474e-11	3.03722e-09	NA	CMV-	Other	Other
ENSG00000279649	101.456	-0.668652	0.103014	-6.49086	8.53494e-11	3.18368e-09	NA	CMV-	Other	Other
ENSG00000154229	3458.99	-0.519347	0.080035	-6.489	8.64065e-11	3.21618e-09	PRKCA	CMV-	Other	Other
ENSG00000011028	138.44	-0.909337	0.140144	-6.4886	8.6638e-11	3.21764e-09	MRC2	CMV-	Other	Other
ENSG00000123933	5776.6	0.318062	0.0490209	6.48829	8.68175e-11	3.21764e-09	MXD4	CMV+	Other	Other
ENSG00000187824	185.086	-0.581757	0.0897481	-6.48211	9.045e-11	3.3451e-09	TMEM220	CMV-	Other	Other
ENSG00000108798	3143.8	0.425452	0.0656466	6.48095	9.11439e-11	3.36358e-09	ABI3	CMV+	Other	Other
ENSG00000197093	201.404	-0.857023	0.132279	-6.4789	9.23959e-11	3.40253e-09	GAL3ST4	CMV-	Other	Other
ENSG00000231389	6703.11	0.496293	0.0766269	6.47674	9.37246e-11	3.44413e-09	HLA-DPA1	CMV+	Other	Other
ENSG00000229474	2878.11	0.749563	0.115793	6.47328	9.58992e-11	3.51304e-09	PATL2	CMV+	Other	Other
ENSG00000196781	794.352	-0.791095	0.122213	-6.47311	9.60057e-11	3.51304e-09	TLE1	CMV-	Other	Other
ENSG00000136854	274.072	-0.51347	0.0793635	-6.46985	9.8098e-11	3.58203e-09	STXBP1	CMV-	Other	Other
ENSG00000056972	645.007	-0.460694	0.0712139	-6.46916	9.85506e-11	3.59097e-09	TRAF3IP2	CMV-	Other	Other
ENSG00000165527	12318.1	0.21044	0.0325393	6.46726	9.97986e-11	3.62881e-09	ARF6	CMV+	Other	Other
ENSG00000237914	165.373	-0.839568	0.129878	-6.46427	1.01786e-10	3.69331e-09	SIRPG-AS1	CMV-	Other	Other
ENSG00000197635	2567.81	-0.571358	0.0884217	-6.46174	1.03508e-10	3.74795e-09	DPP4	CMV-	Other	Other
ENSG00000168952	18.7932	1.0699	0.165754	6.45475	1.08401e-10	3.91315e-09	STXBP6	CMV+	Other	Other
ENSG00000136111	1954.36	-0.479776	0.0743311	-6.45458	1.08523e-10	3.91315e-09	TBC1D4	CMV-	Other	Other
ENSG00000158106	684.339	-0.746767	0.115729	-6.45273	1.0985e-10	3.95279e-09	RHPN1	CMV-	Other	Other
ENSG00000235823	89.1584	-0.499678	0.0774518	-6.45147	1.10773e-10	3.97773e-09	OLMALINC	CMV-	Other	Other
ENSG00000274979	31.7841	-1.20746	0.187313	-6.44619	1.14696e-10	4.11008e-09	NA	CMV-	Other	Other
ENSG00000117155	650.162	0.306197	0.0475031	6.44583	1.14966e-10	4.11122e-09	SSX2IP	CMV+	Other	Other
ENSG00000121039	366.171	0.414831	0.0643626	6.44523	1.15428e-10	4.11923e-09	RDH10	CMV+	Other	Other
ENSG00000249825	62.2318	-0.757418	0.117562	-6.44271	1.17359e-10	4.17953e-09	THBS4-AS1	CMV-	Other	Other
ENSG00000133321	4509.89	0.272764	0.0423535	6.44017	1.19338e-10	4.23472e-09	PLAAT4	CMV+	Other	Other
ENSG00000167286	7766.5	0.251909	0.0391157	6.4401	1.19398e-10	4.23472e-09	CD3D	CMV+	Other	Other
ENSG00000248334	657.528	-0.569602	0.0884702	-6.43836	1.20775e-10	4.27478e-09	NA	CMV-	Other	Other
ENSG00000156642	1929.65	0.24374	0.0378643	6.4372	1.21696e-10	4.29861e-09	NPTN	CMV+	Other	Other
ENSG00000119782	15.7974	0.693423	0.10776	6.4349	1.23555e-10	4.35538e-09	FKBP1B	CMV+	Other	Other
ENSG00000106868	1926.42	0.392585	0.061012	6.43455	1.23843e-10	4.35665e-09	SUSD1	CMV+	Other	Other
ENSG00000065491	813.627	0.160866	0.0250156	6.43061	1.27094e-10	4.46196e-09	TBC1D22B	CMV+	Other	Other
ENSG00000158092	1800.46	0.208112	0.0323672	6.42971	1.2785e-10	4.47942e-09	NCK1	CMV+	Other	Other
ENSG00000172292	556.798	-0.4485	0.0697664	-6.42859	1.28792e-10	4.50329e-09	CERS6	CMV-	Other	Other
ENSG00000110721	112.953	-0.388457	0.0604417	-6.42698	1.30166e-10	4.54216e-09	CHKA	CMV-	Other	Other
ENSG00000115568	2232.13	0.182806	0.0284481	6.42595	1.31052e-10	4.56386e-09	ZNF142	CMV+	Other	Other
ENSG00000116771	298.001	-0.466832	0.0726666	-6.4243	1.32478e-10	4.60426e-09	AGMAT	CMV-	Other	Other
ENSG00000100298	309.33	0.545479	0.0849158	6.42376	1.32949e-10	4.6046e-09	APOBEC3H	CMV+	Other	Other
ENSG00000189114	649.794	0.258482	0.0402389	6.42368	1.33019e-10	4.6046e-09	BLOC1S3	CMV+	Other	Other
ENSG00000102053	131.24	-0.439982	0.0685015	-6.42295	1.33657e-10	4.61745e-09	ZC3H12B	CMV-	Other	Other
ENSG00000115956	13517.5	0.47057	0.0732771	6.42178	1.34688e-10	4.64379e-09	PLEK	CMV+	Other	Other
ENSG00000151065	905.824	0.231801	0.0361378	6.41436	1.41418e-10	4.86613e-09	DCP1B	CMV+	Other	Other
ENSG00000103522	1193.58	0.257346	0.0401239	6.4138	1.41938e-10	4.87434e-09	IL21R	CMV+	Other	Other
ENSG00000153395	12776.6	0.373337	0.0582972	6.40403	1.51333e-10	5.18668e-09	LPCAT1	CMV+	Other	Other
ENSG00000196821	7617.83	0.242694	0.0378995	6.40363	1.51726e-10	5.18987e-09	ILRUN	CMV+	Other	Other
ENSG00000125355	169.169	0.991053	0.154857	6.3998	1.55581e-10	5.31124e-09	TMEM255A	CMV+	Other	Other
ENSG00000183735	1618.62	0.248035	0.0387696	6.39766	1.57771e-10	5.3754e-09	TBK1	CMV+	Other	Other
ENSG00000231925	13443.5	0.179138	0.0280101	6.39547	1.60057e-10	5.44257e-09	TAPBP	CMV+	Other	Other
ENSG00000086589	3013.55	0.115094	0.0180015	6.39359	1.62039e-10	5.49917e-09	RBM22	CMV+	Other	Other
ENSG00000172575	8168.23	0.204977	0.0320693	6.39167	1.64084e-10	5.55766e-09	RASGRP1	CMV+	Other	Other
ENSG00000100346	1158.13	-0.754213	0.118023	-6.39037	1.65483e-10	5.5941e-09	CACNA1I	CMV-	Other	Other
ENSG00000126882	9735.37	0.23189	0.0363245	6.38383	1.72708e-10	5.82697e-09	FAM78A	CMV+	Other	Other
ENSG00000167261	1180.51	-0.420529	0.0659042	-6.38092	1.7603e-10	5.92748e-09	DPEP2	CMV-	Other	Other
ENSG00000225190	3029.39	0.202025	0.0316684	6.37938	1.77811e-10	5.97582e-09	PLEKHM1	CMV+	Other	Other
ENSG00000182983	98.3849	-0.957162	0.150178	-6.3735	1.84768e-10	6.19761e-09	ZNF662	CMV-	Other	Other
ENSG00000274180	1124.07	0.324824	0.0509821	6.37134	1.87381e-10	6.27308e-09	NATD1	CMV+	Other	Other
ENSG00000159200	698.687	0.253206	0.0397541	6.36931	1.89879e-10	6.34445e-09	RCAN1	CMV+	Other	Other
ENSG00000272734	118.12	-0.768325	0.120711	-6.36502	1.95266e-10	6.51187e-09	NA	CMV-	Other	Other
ENSG00000185100	62.3047	-0.436748	0.0686219	-6.36455	1.95858e-10	6.51905e-09	ADSS1	CMV-	Other	Other
ENSG00000261188	49.3637	-0.435019	0.0683929	-6.36059	2.00985e-10	6.67687e-09	TFIP11-DT	CMV-	Other	Other
ENSG00000162889	7150.44	0.267526	0.0420853	6.35675	2.06066e-10	6.83254e-09	MAPKAPK2	CMV+	Other	Other
ENSG00000077585	503.274	0.396	0.0623157	6.35474	2.08775e-10	6.90913e-09	GPR137B	CMV+	Other	Other
ENSG00000247516	30.8512	-0.723765	0.113907	-6.35399	2.09795e-10	6.92964e-09	MIR4458HG	CMV-	Other	Other
ENSG00000052126	543.558	0.548861	0.0863955	6.3529	2.11298e-10	6.966e-09	PLEKHA5	CMV+	Other	Other
ENSG00000065883	3967.91	0.121573	0.0191452	6.35002	2.15293e-10	7.0842e-09	CDK13	CMV+	Other	Other
ENSG00000169083	10.2322	-1.53131	0.241188	-6.34903	2.16671e-10	7.11601e-09	AR	CMV-	Other	Other
ENSG00000148175	8508.14	0.358667	0.0565654	6.34075	2.28653e-10	7.49531e-09	STOM	CMV+	Other	Other
ENSG00000175040	2035.24	-0.886269	0.139796	-6.33974	2.30154e-10	7.53026e-09	CHST2	CMV-	Other	Other
ENSG00000182568	8037.35	-0.312252	0.0492792	-6.33639	2.35204e-10	7.68095e-09	SATB1	CMV-	Other	Other
ENSG00000231672	22.3122	-0.73518	0.116095	-6.33259	2.41078e-10	7.85795e-09	DIRC3	CMV-	Other	Other
ENSG00000235194	686.266	-0.569563	0.0899701	-6.33058	2.44246e-10	7.93652e-09	PPP1R3E	CMV-	Other	Other
ENSG00000103034	27.5845	-0.834834	0.131875	-6.33048	2.44405e-10	7.93652e-09	NDRG4	CMV-	Other	Other
ENSG00000185664	74.4034	-0.877803	0.138722	-6.32781	2.48671e-10	8.04772e-09	PMEL	CMV-	Other	Other
ENSG00000173567	63.8165	-0.660068	0.104313	-6.32775	2.4876e-10	8.04772e-09	ADGRF3	CMV-	Other	Other
ENSG00000187239	15111.5	0.155503	0.0245842	6.32534	2.5267e-10	8.14963e-09	FNBP1	CMV+	Other	Other
ENSG00000132670	6811.45	0.214193	0.0338632	6.32523	2.52851e-10	8.14963e-09	PTPRA	CMV+	Other	Other
ENSG00000179909	299.875	-0.832254	0.131598	-6.32423	2.54494e-10	8.18732e-09	ZNF154	CMV-	Other	Other
ENSG00000066382	24.787	-1.35091	0.213717	-6.32103	2.59823e-10	8.34326e-09	MPPED2	CMV-	Other	Other
ENSG00000160282	19.7332	-1.6468	0.260584	-6.31967	2.62123e-10	8.39024e-09	FTCD	CMV-	Other	Other
ENSG00000188322	4634.8	0.363628	0.0575398	6.31959	2.62256e-10	8.39024e-09	SBK1	CMV+	Other	Other
ENSG00000173281	466.746	0.347083	0.0549347	6.31811	2.64789e-10	8.44429e-09	PPP1R3B	CMV+	Other	Other
ENSG00000111012	19.8141	-0.657634	0.104089	-6.31803	2.64921e-10	8.44429e-09	CYP27B1	CMV-	Other	Other
ENSG00000175274	1417.07	0.610279	0.0966073	6.31711	2.665e-10	8.47903e-09	TP53I11	CMV+	Other	Other
ENSG00000122223	3485.23	0.397291	0.0629201	6.31422	2.71525e-10	8.62304e-09	CD244	CMV+	Other	Other
ENSG00000166483	504.268	0.405444	0.0642305	6.31232	2.74875e-10	8.71345e-09	WEE1	CMV+	Other	Other
ENSG00000102003	31.8299	-0.594315	0.0941904	-6.30971	2.7955e-10	8.8424e-09	SYP	CMV-	Other	Other
ENSG00000198646	3820.73	0.16005	0.0253665	6.30949	2.79965e-10	8.8424e-09	NCOA6	CMV+	Other	Other
ENSG00000170442	13.3583	-1.56337	0.247831	-6.30821	2.82277e-10	8.89918e-09	KRT86	CMV-	Other	Other
ENSG00000169057	6335.34	0.180789	0.0286628	6.30742	2.83726e-10	8.92861e-09	MECP2	CMV+	Other	Other
ENSG00000245904	89.3438	-0.549478	0.0871318	-6.30629	2.85808e-10	8.97781e-09	NA	CMV-	Other	Other
ENSG00000136720	1193.03	0.413775	0.0656388	6.30381	2.90415e-10	9.10598e-09	HS6ST1	CMV+	Other	Other
ENSG00000227218	76.8474	-0.688602	0.109246	-6.30321	2.91543e-10	9.12482e-09	LOC124902280	CMV-	Other	Other
ENSG00000076351	43.8391	-0.456799	0.0724831	-6.30215	2.93552e-10	9.17111e-09	SLC46A1	CMV-	Other	Other
ENSG00000166689	167.939	-0.872819	0.138537	-6.30024	2.97184e-10	9.26785e-09	PLEKHA7	CMV-	Other	Other
ENSG00000069974	6787.69	0.287884	0.0457742	6.28921	3.19084e-10	9.93292e-09	RAB27A	CMV+	Other	Other
ENSG00000073578	5779.4	0.159402	0.0253855	6.27927	3.40175e-10	1.05595e-08	SDHA	CMV+	Other	Other
ENSG00000126016	407.061	0.412072	0.0656257	6.27912	3.4049e-10	1.05595e-08	AMOT	CMV+	Other	Other
ENSG00000175048	348.382	0.34354	0.0547155	6.27866	3.41494e-10	1.05595e-08	ZDHHC14	CMV+	Other	Other
ENSG00000196542	115.683	-1.10062	0.175297	-6.27859	3.41654e-10	1.05595e-08	SPTSSB	CMV-	Other	Other
ENSG00000128050	1124.62	-0.385884	0.0614868	-6.27588	3.47661e-10	1.0726e-08	PAICS	CMV-	Other	Other
ENSG00000094916	2932.23	-0.251395	0.0400729	-6.27345	3.53139e-10	1.08757e-08	CBX5	CMV-	Other	Other
ENSG00000073008	107.058	-0.708689	0.112986	-6.27234	3.55657e-10	1.09338e-08	PVR	CMV-	Other	Other
ENSG00000159905	39.0963	-0.538764	0.0859046	-6.27165	3.5724e-10	1.0963e-08	ZNF221	CMV-	Other	Other
ENSG00000233850	91.4034	-0.780892	0.124524	-6.27103	3.58662e-10	1.09871e-08	NA	CMV-	Other	Other
ENSG00000172005	1598.6	-0.764295	0.121903	-6.26969	3.61772e-10	1.10628e-08	MAL	CMV-	Other	Other
ENSG00000035115	1602.77	-0.445173	0.0710638	-6.26442	3.74223e-10	1.14234e-08	SH3YL1	CMV-	Other	Other
ENSG00000082512	3211.56	-0.278199	0.0444552	-6.25798	3.89995e-10	1.18839e-08	TRAF5	CMV-	Other	Other
ENSG00000183337	3024.6	0.271448	0.043389	6.25615	3.94605e-10	1.20032e-08	BCOR	CMV+	Other	Other
ENSG00000169255	30.8302	-0.825057	0.131958	-6.25241	4.04176e-10	1.22728e-08	B3GALNT1	CMV-	Other	Other
ENSG00000280008	187.595	0.337148	0.0539272	6.2519	4.0548e-10	1.22908e-08	NA	CMV+	Other	Other
ENSG00000171476	3369.63	0.495076	0.0792069	6.25041	4.09374e-10	1.23871e-08	HOPX	CMV+	Other	Other
ENSG00000281398	68.5734	-0.533369	0.0853492	-6.24926	4.12401e-10	1.24448e-08	SNHG4	CMV-	Other	Other
ENSG00000198668	25852.4	0.180371	0.0288633	6.24914	4.12716e-10	1.24448e-08	CALM1	CMV+	Other	Other
ENSG00000237484	53.3563	-0.579593	0.0928083	-6.24506	4.23649e-10	1.27522e-08	LINC01684	CMV-	Other	Other
ENSG00000227500	1170.04	0.302749	0.0484987	6.24241	4.30881e-10	1.29322e-08	SCAMP4	CMV+	Other	Other
ENSG00000087903	162.76	-0.544512	0.0872291	-6.24232	4.31124e-10	1.29322e-08	RFX2	CMV-	Other	Other
ENSG00000096070	3179.39	0.210787	0.0337771	6.24052	4.36111e-10	1.30421e-08	BRPF3	CMV+	Other	Other
ENSG00000135090	5416.93	0.160747	0.0257588	6.24046	4.36295e-10	1.30421e-08	TAOK3	CMV+	Other	Other
ENSG00000165806	1088.61	0.229401	0.0367784	6.23737	4.44977e-10	1.32787e-08	CASP7	CMV+	Other	Other
ENSG00000151690	2805.86	0.247097	0.0396193	6.23678	4.46683e-10	1.33067e-08	MFSD6	CMV+	Other	Other
ENSG00000184867	208.88	-0.616639	0.098909	-6.2344	4.53502e-10	1.34866e-08	ARMCX2	CMV-	Other	Other
ENSG00000105851	2753.83	0.271328	0.0435269	6.23356	4.55938e-10	1.35358e-08	PIK3CG	CMV+	Other	Other
ENSG00000143819	846.476	-0.38173	0.061251	-6.23222	4.59871e-10	1.36292e-08	EPHX1	CMV-	Other	Other
ENSG00000213079	3024.67	0.133597	0.0214426	6.23044	4.65113e-10	1.3761e-08	SCAF8	CMV+	Other	Other
ENSG00000183765	187.093	-0.270035	0.0433458	-6.22978	4.67094e-10	1.3796e-08	CHEK2	CMV-	Other	Other
ENSG00000132321	27.3526	-0.89131	0.143085	-6.22924	4.68711e-10	1.38158e-08	IQCA1	CMV-	Other	Other
ENSG00000102316	3335.88	0.18496	0.0296951	6.22864	4.70514e-10	1.38158e-08	MAGED2	CMV+	Other	Other
ENSG00000166289	2142.82	0.597095	0.0958643	6.22854	4.70787e-10	1.38158e-08	PLEKHF1	CMV+	Other	Other
ENSG00000146904	797.682	-0.708012	0.113673	-6.22849	4.70958e-10	1.38158e-08	EPHA1	CMV-	Other	Other
ENSG00000109066	914.556	0.24566	0.0394599	6.22556	4.79833e-10	1.40524e-08	TMEM104	CMV+	Other	Other
ENSG00000113384	4264.89	0.215631	0.0346553	6.22217	4.9031e-10	1.4335e-08	GOLPH3	CMV+	Other	Other
ENSG00000278921	10.6716	1.18944	0.191198	6.221	4.93993e-10	1.43941e-08	EPB41L4A-DT	CMV+	Other	Other
ENSG00000170776	19368.5	0.151303	0.0243213	6.221	4.93998e-10	1.43941e-08	AKAP13	CMV+	Other	Other
ENSG00000215045	23.4886	-0.692447	0.111338	-6.21934	4.99252e-10	1.45228e-08	GRID2IP	CMV-	Other	Other
ENSG00000277301	190.302	-0.805809	0.129614	-6.217	5.06742e-10	1.47159e-08	LOC101929698	CMV-	Other	Other
ENSG00000110013	200.445	-0.330074	0.0531156	-6.21426	5.15686e-10	1.49506e-08	SIAE	CMV-	Other	Other
ENSG00000168612	170.27	-0.429679	0.0692458	-6.20513	5.46519e-10	1.5818e-08	ZSWIM1	CMV-	Other	Other
ENSG00000102805	187.73	-0.352438	0.0568227	-6.20241	5.56054e-10	1.60671e-08	CLN5	CMV-	Other	Other
ENSG00000232208	290.4	-0.886521	0.142944	-6.20189	5.57876e-10	1.60929e-08	NA	CMV-	Other	Other
ENSG00000227191	3950.47	0.574371	0.092635	6.20037	5.63313e-10	1.62227e-08	TRGC2	CMV+	Other	Other
ENSG00000136710	2056.19	0.176984	0.0285535	6.1983	5.70758e-10	1.64098e-08	CCDC115	CMV+	Other	Other
ENSG00000125827	7879.88	0.277292	0.0447399	6.19786	5.72354e-10	1.6414e-08	TMX4	CMV+	Other	Other
ENSG00000272498	176.723	-0.463684	0.0748151	-6.19774	5.72803e-10	1.6414e-08	NA	CMV-	Other	Other
ENSG00000283125	20.5628	-1.04065	0.167969	-6.19551	5.8098e-10	1.66208e-08	NA	CMV-	Other	Other
ENSG00000136153	572.515	-0.406502	0.0656234	-6.19447	5.84831e-10	1.67034e-08	LMO7	CMV-	Other	Other
ENSG00000143862	1652.98	0.243092	0.0392547	6.19269	5.91455e-10	1.68647e-08	ARL8A	CMV+	Other	Other
ENSG00000153363	65.372	-0.338639	0.054691	-6.19187	5.94558e-10	1.69253e-08	LINC00467	CMV-	Other	Other
ENSG00000139537	775.393	0.237024	0.0382954	6.18936	6.04107e-10	1.71689e-08	CCDC65	CMV+	Other	Other
ENSG00000162739	7284.7	0.289984	0.0468806	6.18559	6.187e-10	1.75549e-08	SLAMF6	CMV+	Other	Other
ENSG00000121579	4265.14	0.3109	0.0502854	6.18272	6.30066e-10	1.78374e-08	NAA50	CMV+	Other	Other
ENSG00000147065	60642.7	0.227561	0.0368069	6.18256	6.30718e-10	1.78374e-08	MSN	CMV+	Other	Other
ENSG00000064652	119.63	0.316189	0.0511457	6.18211	6.32487e-10	1.78582e-08	SNX24	CMV+	Other	Other
ENSG00000225205	97.2971	-0.483438	0.078318	-6.17276	6.71101e-10	1.89176e-08	NA	CMV-	Other	Other
ENSG00000160469	160.939	-0.550209	0.0891397	-6.17244	6.7244e-10	1.89245e-08	BRSK1	CMV-	Other	Other
ENSG00000072736	4967.9	0.21429	0.0347445	6.16759	6.93393e-10	1.94825e-08	NFATC3	CMV+	Other	Other
ENSG00000204516	1120.15	0.225084	0.0365003	6.16665	6.97539e-10	1.95419e-08	MICB	CMV+	Other	Other
ENSG00000160007	5088.45	0.225389	0.0365499	6.16659	6.97764e-10	1.95419e-08	ARHGAP35	CMV+	Other	Other
ENSG00000140043	74.6105	-0.443459	0.071939	-6.16438	7.07612e-10	1.97857e-08	PTGR2	CMV-	Other	Other
ENSG00000169554	5341.01	0.567461	0.0920716	6.16326	7.12614e-10	1.98934e-08	ZEB2	CMV+	Other	Other
ENSG00000158578	294.822	-2.36051	0.38311	-6.16143	7.20898e-10	2.00923e-08	ALAS2	CMV-	Other	Other
ENSG00000115687	2711.16	-0.471861	0.0766003	-6.16004	7.27286e-10	2.02377e-08	PASK	CMV-	Other	Other
ENSG00000241839	2294.31	0.376606	0.0611602	6.15769	7.3812e-10	2.05062e-08	PLEKHO2	CMV+	Other	Other
ENSG00000204241	25.0445	-0.675097	0.109657	-6.15642	7.44091e-10	2.0639e-08	LINC02731	CMV-	Other	Other
ENSG00000162543	244.239	0.550217	0.0894057	6.15416	7.54743e-10	2.09009e-08	UBXN10	CMV+	Other	Other
ENSG00000183726	5055.68	0.227055	0.0369036	6.15265	7.62002e-10	2.10683e-08	TMEM50A	CMV+	Other	Other
ENSG00000198520	727.465	-0.683679	0.111127	-6.15224	7.63955e-10	2.10886e-08	ARMH1	CMV-	Other	Other
ENSG00000189419	23.8357	-0.556445	0.0904775	-6.1501	7.74363e-10	2.13418e-08	SPATA41	CMV-	Other	Other
ENSG00000232021	99.3379	-0.816817	0.132828	-6.14942	7.77652e-10	2.13984e-08	LEF1-AS1	CMV-	Other	Other
ENSG00000178184	56.9616	0.666956	0.108472	6.14864	7.8148e-10	2.14696e-08	PARD6G	CMV+	Other	Other
ENSG00000172915	158.552	-0.691562	0.112482	-6.14818	7.8378e-10	2.14987e-08	NBEA	CMV-	Other	Other
ENSG00000166889	2834.72	0.148806	0.024209	6.14671	7.91062e-10	2.16641e-08	PATL1	CMV+	Other	Other
ENSG00000166405	404.937	-0.710371	0.11558	-6.14616	7.93808e-10	2.17049e-08	RIC3	CMV-	Other	Other
ENSG00000154473	5456.16	0.131059	0.0213687	6.13324	8.61096e-10	2.35076e-08	BUB3	CMV+	Other	Other
ENSG00000166946	3374.44	0.16495	0.0268956	6.13298	8.62478e-10	2.35083e-08	CCNDBP1	CMV+	Other	Other
ENSG00000006125	13038.3	0.197066	0.0321405	6.13138	8.71195e-10	2.37081e-08	AP2B1	CMV+	Other	Other
ENSG00000110881	114.442	-0.916548	0.149491	-6.13113	8.72548e-10	2.37081e-08	ASIC1	CMV-	Other	Other
ENSG00000171604	1409.94	-0.572226	0.0933493	-6.12994	8.79135e-10	2.38496e-08	CXXC5	CMV-	Other	Other
ENSG00000213420	94.6405	-0.888218	0.144987	-6.1262	9.00044e-10	2.43787e-08	GPC2	CMV-	Other	Other
ENSG00000089335	1071.41	-0.323999	0.0528911	-6.12578	9.02378e-10	2.44037e-08	ZNF302	CMV-	Other	Other
ENSG00000069849	2107.56	0.281959	0.0460719	6.11999	9.35799e-10	2.5268e-08	ATP1B3	CMV+	Other	Other
ENSG00000249896	20.6014	0.621768	0.101619	6.11862	9.43883e-10	2.54466e-08	NA	CMV+	Other	Other
ENSG00000171606	1520.34	-0.228033	0.0372745	-6.11768	9.49486e-10	2.55579e-08	ZNF274	CMV-	Other	Other
ENSG00000196724	74.7835	-0.944065	0.154456	-6.11218	9.82798e-10	2.64134e-08	ZNF418	CMV-	Other	Other
ENSG00000006007	1816.39	0.224895	0.0368201	6.10793	1.00933e-09	2.70844e-08	GDE1	CMV+	Other	Other
ENSG00000226742	241.832	-0.441084	0.072228	-6.10683	1.01631e-09	2.72296e-08	HSBP1L1	CMV-	Other	Other
ENSG00000148248	8164.14	0.200952	0.0329103	6.10605	1.02127e-09	2.72921e-08	SURF4	CMV+	Other	Other
ENSG00000168826	554.617	0.267839	0.0438651	6.10597	1.0218e-09	2.72921e-08	ZBTB49	CMV+	Other	Other
ENSG00000170035	1328.49	0.252914	0.0414257	6.10525	1.02638e-09	2.7353e-08	UBE2E3	CMV+	Other	Other
ENSG00000164054	10720.7	0.250099	0.0409654	6.10512	1.02724e-09	2.7353e-08	SHISA5	CMV+	Other	Other
ENSG00000223768	122.289	-0.390691	0.0640679	-6.09808	1.0735e-09	2.85411e-08	LINC00205	CMV-	Other	Other
ENSG00000160654	8408.28	0.316857	0.051984	6.09528	1.09245e-09	2.90001e-08	CD3G	CMV+	Other	Other
ENSG00000090554	188.218	-0.56907	0.0933767	-6.09434	1.09888e-09	2.91261e-08	FLT3LG	CMV-	Other	Other
ENSG00000088538	289.605	-0.61106	0.100273	-6.09394	1.10166e-09	2.91542e-08	DOCK3	CMV-	Other	Other
ENSG00000163359	235.902	-0.599681	0.0984101	-6.0937	1.10331e-09	2.91542e-08	COL6A3	CMV-	Other	Other
ENSG00000138172	1714	0.398947	0.0654764	6.09299	1.10822e-09	2.92396e-08	CALHM2	CMV+	Other	Other
ENSG00000104722	18.2383	-0.889936	0.146071	-6.09251	1.11156e-09	2.92575e-08	NEFM	CMV-	Other	Other
ENSG00000255823	34.3311	-0.575526	0.0944662	-6.0924	1.11229e-09	2.92575e-08	NA	CMV-	Other	Other
ENSG00000198342	36.0796	-0.734784	0.120623	-6.09155	1.11825e-09	2.93697e-08	ZNF442	CMV-	Other	Other
ENSG00000153291	12.1525	-1.19602	0.196379	-6.09039	1.12639e-09	2.94952e-08	SLC25A27	CMV-	Other	Other
ENSG00000124203	4947.84	0.21188	0.0347893	6.09038	1.12643e-09	2.94952e-08	ZNF831	CMV+	Other	Other
ENSG00000114473	425.445	0.313712	0.0515912	6.08073	1.19638e-09	3.12794e-08	IQCG	CMV+	Other	Other
ENSG00000203867	18.0792	-1.09214	0.179687	-6.07802	1.21678e-09	3.17648e-08	RBM20	CMV-	Other	Other
ENSG00000054523	1466.66	0.252113	0.0414975	6.07538	1.23691e-09	3.22418e-08	KIF1B	CMV+	Other	Other
ENSG00000159658	9121.3	0.184827	0.0304272	6.07438	1.24465e-09	3.23945e-08	EFCAB14	CMV+	Other	Other
ENSG00000109654	64.9656	-0.95044	0.156585	-6.0698	1.28066e-09	3.32817e-08	TRIM2	CMV-	Other	Other
ENSG00000092820	13449.5	0.220723	0.0363711	6.06865	1.28994e-09	3.34726e-08	EZR	CMV+	Other	Other
ENSG00000231682	50.2799	-0.715481	0.117934	-6.06677	1.3051e-09	3.38155e-08	LINC01891	CMV-	Other	Other
ENSG00000102921	4034.92	0.140842	0.0232318	6.06248	1.34036e-09	3.4677e-08	N4BP1	CMV+	Other	Other
ENSG00000228784	306.494	-0.674173	0.111222	-6.06149	1.34864e-09	3.48392e-08	LINC00954	CMV-	Other	Other
ENSG00000006453	28.6962	-0.674553	0.111293	-6.06103	1.3525e-09	3.48869e-08	BAIAP2L1	CMV-	Other	Other
ENSG00000173530	393.68	-0.570781	0.094194	-6.05964	1.36429e-09	3.51386e-08	TNFRSF10D	CMV-	Other	Other
ENSG00000157985	2165.54	0.574393	0.0948073	6.05853	1.37374e-09	3.53293e-08	AGAP1	CMV+	Other	Other
ENSG00000204677	50.595	-1.21356	0.200424	-6.05497	1.40441e-09	3.60339e-08	FAM153CP	CMV-	Other	Other
ENSG00000175170	10.9881	-0.962194	0.158912	-6.05487	1.4053e-09	3.60339e-08	NA	CMV-	Other	Other
ENSG00000178878	78.5644	-0.470934	0.0778466	-6.04951	1.45284e-09	3.71977e-08	APOLD1	CMV-	Other	Other
ENSG00000011007	1547.41	0.161026	0.0266203	6.04899	1.45757e-09	3.72511e-08	ELOA	CMV+	Other	Other
ENSG00000142798	130.181	-0.870385	0.143894	-6.04881	1.45922e-09	3.72511e-08	HSPG2	CMV-	Other	Other
ENSG00000092330	3850.71	0.202767	0.0335316	6.04703	1.47537e-09	3.76079e-08	TINF2	CMV+	Other	Other
ENSG00000173852	994.461	0.312832	0.051762	6.04365	1.50665e-09	3.83486e-08	DPY19L1	CMV+	Other	Other
ENSG00000232333	14.2628	0.998873	0.165313	6.04232	1.51911e-09	3.86091e-08	RPS27AP2	CMV+	Other	Other
ENSG00000221340	12.4166	-0.676939	0.112085	-6.03954	1.54553e-09	3.92229e-08	RNU6ATAC18P	CMV-	Other	Other
ENSG00000198851	28095.6	0.230948	0.0382553	6.03701	1.56993e-09	3.9748e-08	CD3E	CMV+	Other	Other
ENSG00000167861	172.796	-0.541159	0.0896416	-6.03692	1.57081e-09	3.9748e-08	HID1	CMV-	Other	Other
ENSG00000237429	27.4887	-0.6734	0.111604	-6.03384	1.60107e-09	4.04545e-08	NA	CMV-	Other	Other
ENSG00000270164	15.5908	-0.975825	0.161734	-6.0335	1.60443e-09	4.04646e-08	LINC01480	CMV-	Other	Other
ENSG00000145220	2770.11	0.271407	0.0449845	6.03333	1.60615e-09	4.04646e-08	LYAR	CMV+	Other	Other
ENSG00000124942	159064	0.242297	0.040167	6.03224	1.61703e-09	4.06795e-08	AHNAK	CMV+	Other	Other
ENSG00000116273	576.082	0.203084	0.0336832	6.02924	1.64731e-09	4.13813e-08	PHF13	CMV+	Other	Other
ENSG00000164241	269.95	-0.374953	0.0621984	-6.02834	1.65651e-09	4.1552e-08	C5orf63	CMV-	Other	Other
ENSG00000196323	6463.72	0.243364	0.0404069	6.02282	1.71402e-09	4.29324e-08	ZBTB44	CMV+	Other	Other
ENSG00000156299	860.661	-0.655342	0.108861	-6.01999	1.7443e-09	4.36277e-08	TIAM1	CMV-	Other	Other
ENSG00000181885	61.237	-0.607908	0.101021	-6.01765	1.76967e-09	4.41983e-08	CLDN7	CMV-	Other	Other
ENSG00000167780	104.382	-0.869839	0.144662	-6.01291	1.82224e-09	4.54457e-08	SOAT2	CMV-	Other	Other
ENSG00000214018	14.0698	-0.797463	0.132691	-6.00994	1.8559e-09	4.62187e-08	NA	CMV-	Other	Other
ENSG00000256128	254.861	0.559148	0.0930903	6.00651	1.89557e-09	4.71388e-08	NA	CMV+	Other	Other
ENSG00000085465	141.246	-0.582465	0.0970395	-6.00235	1.94485e-09	4.82947e-08	OVGP1	CMV-	Other	Other
ENSG00000165617	66.0236	-1.40069	0.233371	-6.00198	1.94925e-09	4.83346e-08	DACT1	CMV-	Other	Other
ENSG00000113532	1757.92	0.276955	0.0461594	5.99997	1.97355e-09	4.88672e-08	ST8SIA4	CMV+	Other	Other
ENSG00000227372	1094.38	-0.255789	0.0426518	-5.99716	2.00801e-09	4.96495e-08	NA	CMV-	Other	Other
ENSG00000001084	1747.71	0.166516	0.0277697	5.99633	2.01824e-09	4.98311e-08	GCLC	CMV+	Other	Other
ENSG00000174903	2846.88	0.241074	0.040224	5.9933	2.05621e-09	5.06964e-08	RAB1B	CMV+	Other	Other
ENSG00000106351	1864.11	0.276491	0.0461466	5.99159	2.07803e-09	5.11616e-08	AGFG2	CMV+	Other	Other
ENSG00000110448	9741.95	0.377749	0.0630513	5.99114	2.08376e-09	5.12297e-08	CD5	CMV+	Other	Other
ENSG00000104341	184.89	-0.630606	0.10528	-5.98979	2.1011e-09	5.15827e-08	LAPTM4B	CMV-	Other	Other
ENSG00000154025	37.2583	-0.557804	0.0931351	-5.98919	2.10891e-09	5.17013e-08	SLC5A10	CMV-	Other	Other
ENSG00000162591	1202.66	-0.669194	0.111747	-5.98848	2.11814e-09	5.1854e-08	MEGF6	CMV-	Other	Other
ENSG00000128791	447.168	0.326784	0.0546212	5.98273	2.19424e-09	5.36411e-08	TWSG1	CMV+	Other	Other
ENSG00000010810	20721.2	0.21101	0.0352731	5.98218	2.20168e-09	5.37471e-08	FYN	CMV+	Other	Other
ENSG00000026652	1209.05	0.481666	0.0805333	5.98095	2.21842e-09	5.40794e-08	AGPAT4	CMV+	Other	Other
ENSG00000257495	33.1457	-1.01286	0.169433	-5.97794	2.25978e-09	5.50102e-08	KRT73-AS1	CMV-	Other	Other
ENSG00000184014	2641.57	-0.501586	0.0839341	-5.97595	2.28749e-09	5.56065e-08	DENND5A	CMV-	Other	Other
ENSG00000227051	157.4	-0.940855	0.157466	-5.97498	2.30112e-09	5.58595e-08	C14orf132	CMV-	Other	Other
ENSG00000268230	41.3647	-0.600075	0.100438	-5.97458	2.30682e-09	5.59193e-08	NA	CMV-	Other	Other
ENSG00000160191	143.748	-0.819008	0.137131	-5.97247	2.3369e-09	5.65693e-08	PDE9A	CMV-	Other	Other
ENSG00000162104	1809.28	0.469368	0.0786207	5.97003	2.37205e-09	5.734e-08	ADCY9	CMV+	Other	Other
ENSG00000139187	4387.74	0.44251	0.0741303	5.96936	2.38187e-09	5.7497e-08	KLRG1	CMV+	Other	Other
ENSG00000100055	9035.8	0.199651	0.0334632	5.96627	2.42743e-09	5.85151e-08	CYTH4	CMV+	Other	Other
ENSG00000235641	25.1938	0.804517	0.134861	5.96551	2.43876e-09	5.87066e-08	NA	CMV+	Other	Other
ENSG00000157593	1400.42	0.165522	0.02775	5.96475	2.4501e-09	5.88977e-08	SLC35B2	CMV+	Other	Other
ENSG00000001561	2046.36	0.394025	0.066069	5.96384	2.46377e-09	5.91442e-08	ENPP4	CMV+	Other	Other
ENSG00000080854	414.783	-0.592341	0.0993883	-5.95986	2.52449e-09	6.05177e-08	IGSF9B	CMV-	Other	Other
ENSG00000124225	55.9332	-0.802495	0.13466	-5.95942	2.5314e-09	6.05254e-08	PMEPA1	CMV-	Other	Other
ENSG00000148187	820.012	-0.185723	0.0311648	-5.95939	2.5318e-09	6.05254e-08	MRRF	CMV-	Other	Other
ENSG00000135821	5050.88	0.434428	0.0729048	5.95885	2.54026e-09	6.06438e-08	GLUL	CMV+	Other	Other
ENSG00000137288	484.76	-0.192187	0.0322568	-5.95803	2.553e-09	6.08641e-08	UQCC2	CMV-	Other	Other
ENSG00000166734	2963.72	0.170089	0.0285494	5.95773	2.55772e-09	6.08928e-08	GOLM2	CMV+	Other	Other
ENSG00000061918	27.479	-1.05163	0.176533	-5.95713	2.56711e-09	6.10324e-08	GUCY1B1	CMV-	Other	Other
ENSG00000251301	602.907	0.950339	0.159578	5.95531	2.59573e-09	6.1628e-08	NA	CMV+	Other	Other
ENSG00000165568	17.1395	-1.13424	0.190479	-5.95467	2.60603e-09	6.17879e-08	AKR1E2	CMV-	Other	Other
ENSG00000185933	13.8797	0.868864	0.145928	5.95406	2.61576e-09	6.19338e-08	CALHM1	CMV+	Other	Other
ENSG00000116685	3107.31	0.302888	0.0509041	5.95017	2.67866e-09	6.33365e-08	KIAA2013	CMV+	Other	Other
ENSG00000163219	9737.96	0.245699	0.0413154	5.94691	2.73252e-09	6.45218e-08	ARHGAP25	CMV+	Other	Other
ENSG00000136002	316.538	-0.613856	0.103237	-5.94608	2.74635e-09	6.476e-08	ARHGEF4	CMV-	Other	Other
ENSG00000089060	1520.44	-0.292116	0.0491398	-5.94458	2.7716e-09	6.52113e-08	SLC8B1	CMV-	Other	Other
ENSG00000235532	928.996	-0.668631	0.112479	-5.9445	2.77302e-09	6.52113e-08	LINC00402	CMV-	Other	Other
ENSG00000137714	876.19	0.23028	0.0387427	5.94383	2.7843e-09	6.53877e-08	FDX1	CMV+	Other	Other
ENSG00000135426	4748.43	-0.403597	0.0679121	-5.94294	2.79955e-09	6.56567e-08	TESPA1	CMV-	Other	Other
ENSG00000115652	1922.19	-0.261459	0.0440015	-5.94205	2.81482e-09	6.59255e-08	UXS1	CMV-	Other	Other
ENSG00000162746	165.194	0.472762	0.0795755	5.94105	2.83203e-09	6.62389e-08	FCRLB	CMV+	Other	Other
ENSG00000186827	214.16	-0.928405	0.156304	-5.93974	2.85473e-09	6.66639e-08	TNFRSF4	CMV-	Other	Other
ENSG00000182544	847.986	0.257152	0.0432947	5.93956	2.85791e-09	6.66639e-08	MFSD5	CMV+	Other	Other
ENSG00000073331	267.388	-0.580984	0.0978563	-5.93711	2.90093e-09	6.75764e-08	ALPK1	CMV-	Other	Other
ENSG00000279825	94.546	-0.606063	0.102135	-5.93391	2.95806e-09	6.88146e-08	NA	CMV-	Other	Other
ENSG00000122085	1861.08	-0.238086	0.0401307	-5.93276	2.97882e-09	6.92045e-08	MTERF4	CMV-	Other	Other
ENSG00000188452	3831.6	0.248331	0.0418679	5.9313	3.00541e-09	6.97288e-08	CERKL	CMV+	Other	Other
ENSG00000176769	12.8614	1.22853	0.207206	5.92901	3.04774e-09	7.05816e-08	TCERG1L	CMV+	Other	Other
ENSG00000269001	67.6314	-0.554259	0.0934848	-5.92887	3.05033e-09	7.05816e-08	NA	CMV-	Other	Other
ENSG00000146856	108.697	-0.547753	0.0924001	-5.92806	3.06538e-09	7.08351e-08	AGBL3	CMV-	Other	Other
ENSG00000233184	189.41	-0.360433	0.060838	-5.92446	3.13317e-09	7.23052e-08	DPH5-DT	CMV-	Other	Other
ENSG00000203872	34.6822	-0.541432	0.0913932	-5.9242	3.13819e-09	7.23245e-08	C6orf163	CMV-	Other	Other
ENSG00000110324	28550.7	0.217784	0.0367801	5.92124	3.19519e-09	7.35403e-08	IL10RA	CMV+	Other	Other
ENSG00000048140	2188.34	0.221215	0.0373633	5.92065	3.20665e-09	7.37061e-08	TSPAN17	CMV+	Other	Other
ENSG00000198208	75.883	-0.635493	0.107364	-5.91904	3.23829e-09	7.43346e-08	RPS6KL1	CMV-	Other	Other
ENSG00000167769	38.3808	-0.595203	0.100585	-5.91738	3.27108e-09	7.49878e-08	ACER1	CMV-	Other	Other
ENSG00000173926	45.9214	-0.582426	0.0984624	-5.91522	3.31436e-09	7.58797e-08	MARCHF3	CMV-	Other	Other
ENSG00000231769	84.169	0.558202	0.0943709	5.91498	3.31918e-09	7.58896e-08	NA	CMV+	Other	Other
ENSG00000184451	50.7173	-0.671563	0.113552	-5.91414	3.33607e-09	7.61752e-08	CCR10	CMV-	Other	Other
ENSG00000279095	18.4031	-0.929265	0.157151	-5.91319	3.35538e-09	7.65149e-08	NA	CMV-	Other	Other
ENSG00000147168	18265.5	0.234645	0.0397008	5.91034	3.41403e-09	7.77502e-08	IL2RG	CMV+	Other	Other
ENSG00000243829	33.3264	-0.454115	0.0768372	-5.9101	3.41906e-09	7.77622e-08	RPS9P4	CMV-	Other	Other
ENSG00000135842	7640.1	0.325671	0.0551137	5.90908	3.4403e-09	7.81427e-08	NIBAN1	CMV+	Other	Other
ENSG00000188687	63.153	-0.465213	0.0787422	-5.90806	3.46167e-09	7.85251e-08	SLC4A5	CMV-	Other	Other
ENSG00000149260	486.432	-0.408825	0.0692059	-5.90737	3.47611e-09	7.87494e-08	CAPN5	CMV-	Other	Other
ENSG00000100084	645.812	0.245874	0.0416553	5.90259	3.57843e-09	8.09615e-08	HIRA	CMV+	Other	Other
ENSG00000227603	36.5128	-0.51845	0.0878454	-5.90185	3.59457e-09	8.12203e-08	NA	CMV-	Other	Other
ENSG00000197043	25111.3	0.239999	0.0406785	5.8999	3.63729e-09	8.20785e-08	ANXA6	CMV+	Other	Other
ENSG00000126903	1565.6	0.26365	0.0446911	5.89939	3.64844e-09	8.22229e-08	SLC10A3	CMV+	Other	Other
ENSG00000182010	347.602	-0.928506	0.157608	-5.89125	3.83281e-09	8.62206e-08	RTKN2	CMV-	Other	Other
ENSG00000176593	206.981	-0.555621	0.0943157	-5.89108	3.83689e-09	8.62206e-08	ZNF606-AS1	CMV-	Other	Other
ENSG00000104419	5246.71	0.221387	0.0375812	5.89091	3.84077e-09	8.62206e-08	NDRG1	CMV+	Other	Other
ENSG00000127824	4183.11	0.3031	0.0514547	5.89062	3.8476e-09	8.6262e-08	TUBA4A	CMV+	Other	Other
ENSG00000059915	180.502	-0.635587	0.107939	-5.88837	3.90017e-09	8.73274e-08	PSD	CMV-	Other	Other
ENSG00000172531	9452.94	0.226998	0.0385684	5.8856	3.96614e-09	8.86898e-08	PPP1CA	CMV+	Other	Other
ENSG00000244509	6030.46	0.285123	0.0484643	5.88316	4.025e-09	8.98898e-08	APOBEC3C	CMV+	Other	Other
ENSG00000180071	57.4714	-0.850711	0.144618	-5.88246	4.04204e-09	9.01543e-08	ANKRD18A	CMV-	Other	Other
ENSG00000125779	1571.19	0.13108	0.0222891	5.88088	4.08084e-09	9.09023e-08	PANK2	CMV+	Other	Other
ENSG00000166126	118.566	-0.688405	0.117076	-5.88	4.10269e-09	9.12716e-08	AMN	CMV-	Other	Other
ENSG00000099957	25.1015	-0.847507	0.144149	-5.87939	4.1178e-09	9.14902e-08	P2RX6	CMV-	Other	Other
ENSG00000155252	890.35	0.257275	0.043789	5.87532	4.22017e-09	9.36444e-08	PI4K2A	CMV+	Other	Other
ENSG00000107736	837.587	-0.544576	0.092729	-5.87277	4.28582e-09	9.49795e-08	CDH23	CMV-	Other	Other
ENSG00000096654	588.992	0.229922	0.0391587	5.87154	4.31764e-09	9.55622e-08	ZNF184	CMV+	Other	Other
ENSG00000174482	52.2516	-1.16609	0.198607	-5.87132	4.32328e-09	9.55648e-08	LINGO2	CMV-	Other	Other
ENSG00000132603	1282.66	0.212533	0.0362013	5.87087	4.3351e-09	9.57041e-08	NIP7	CMV+	Other	Other
ENSG00000146250	99.6146	-1.25733	0.214245	-5.86867	4.39309e-09	9.68606e-08	PRSS35	CMV-	Other	Other
ENSG00000116514	1611.85	0.227278	0.0387368	5.86723	4.43128e-09	9.75785e-08	RNF19B	CMV+	Other	Other
ENSG00000149564	49.0406	-0.813768	0.13873	-5.86585	4.46835e-09	9.82696e-08	ESAM	CMV-	Other	Other
ENSG00000092203	3288.17	0.137148	0.0233822	5.86548	4.47832e-09	9.83639e-08	TOX4	CMV+	Other	Other
ENSG00000124155	2633.48	0.225545	0.0384593	5.86452	4.50443e-09	9.8812e-08	PIGT	CMV+	Other	Other
ENSG00000225720	107.648	0.455032	0.0776007	5.86376	4.52504e-09	9.91385e-08	NA	CMV+	Other	Other
ENSG00000159618	3048.84	0.422876	0.0721503	5.86103	4.59994e-09	1.00652e-07	ADGRG5	CMV+	Other	Other
ENSG00000073921	5168.6	0.268236	0.0457703	5.86049	4.61514e-09	1.00857e-07	PICALM	CMV+	Other	Other
ENSG00000182541	3020.45	-0.237924	0.0406078	-5.85907	4.65466e-09	1.01593e-07	LIMK2	CMV-	Other	Other
ENSG00000123240	6744.68	0.207609	0.0354357	5.85876	4.66343e-09	1.01656e-07	OPTN	CMV+	Other	Other
ENSG00000281106	174.891	-0.889169	0.151785	-5.85809	4.68222e-09	1.01937e-07	TMEM272	CMV-	Other	Other
ENSG00000144711	7662.2	0.197627	0.0337414	5.85711	4.71001e-09	1.02413e-07	IQSEC1	CMV+	Other	Other
ENSG00000101096	8783.66	0.237189	0.0405003	5.85649	4.72753e-09	1.02665e-07	NFATC2	CMV+	Other	Other
ENSG00000254615	17.8205	-0.815533	0.139275	-5.85557	4.7539e-09	1.03108e-07	NA	CMV-	Other	Other
ENSG00000126067	2454.94	0.204889	0.0350063	5.85293	4.82996e-09	1.04627e-07	PSMB2	CMV+	Other	Other
ENSG00000166454	3650.77	0.173021	0.0295813	5.84899	4.94561e-09	1.06998e-07	ATMIN	CMV+	Other	Other
ENSG00000131845	482.261	-0.306979	0.0524928	-5.84801	4.97489e-09	1.07385e-07	ZNF304	CMV-	Other	Other
ENSG00000135250	3001.38	0.216534	0.0370272	5.84798	4.97591e-09	1.07385e-07	SRPK2	CMV+	Other	Other
ENSG00000101445	8020.38	0.315261	0.0539241	5.84637	5.0241e-09	1.0829e-07	PPP1R16B	CMV+	Other	Other
ENSG00000189308	1090.71	0.161845	0.0276841	5.84614	5.03121e-09	1.08309e-07	LIN54	CMV+	Other	Other
ENSG00000120278	237.609	0.653507	0.111792	5.84575	5.04283e-09	1.08424e-07	PLEKHG1	CMV+	Other	Other
ENSG00000112182	1596.95	-0.462119	0.0790716	-5.84431	5.08658e-09	1.09229e-07	BACH2	CMV-	Other	Other
ENSG00000066117	3729.46	0.145144	0.024839	5.84338	5.11526e-09	1.09709e-07	SMARCD1	CMV+	Other	Other
ENSG00000072786	22603.7	0.168612	0.0288642	5.84156	5.17156e-09	1.10779e-07	STK10	CMV+	Other	Other
ENSG00000166341	953.22	-0.628516	0.10766	-5.83797	5.28396e-09	1.13047e-07	DCHS1	CMV-	Other	Other
ENSG00000271022	11.49	-1.04609	0.179206	-5.83736	5.30347e-09	1.13324e-07	NA	CMV-	Other	Other
ENSG00000236778	90.1491	-0.465084	0.0796891	-5.83624	5.33927e-09	1.13948e-07	INTS6-AS1	CMV-	Other	Other
ENSG00000179846	33.131	-0.573811	0.0983315	-5.83548	5.36353e-09	1.14325e-07	NKPD1	CMV-	Other	Other
ENSG00000104814	4906.5	0.207685	0.0356166	5.83114	5.50498e-09	1.1709e-07	MAP4K1	CMV+	Other	Other
ENSG00000231890	47.6406	-0.383629	0.0657904	-5.83109	5.50678e-09	1.1709e-07	NA	CMV-	Other	Other
ENSG00000234684	210.956	-0.279591	0.0479701	-5.82845	5.59446e-09	1.18809e-07	SDCBP2-AS1	CMV-	Other	Other
ENSG00000072195	361.594	-0.863975	0.148263	-5.82732	5.63257e-09	1.19471e-07	SPEG	CMV-	Other	Other
ENSG00000136816	1469.86	0.193752	0.0332587	5.82559	5.69107e-09	1.20564e-07	TOR1B	CMV+	Other	Other
ENSG00000169991	3249.76	0.255106	0.043814	5.82249	5.79789e-09	1.22677e-07	IFFO2	CMV+	Other	Other
ENSG00000118263	1264.51	-0.491806	0.0845066	-5.81974	5.89391e-09	1.24557e-07	KLF7	CMV-	Other	Other
ENSG00000131374	3547.43	0.168741	0.0290005	5.81854	5.93622e-09	1.25298e-07	TBC1D5	CMV+	Other	Other
ENSG00000163755	2176.15	0.177332	0.0304812	5.81775	5.96457e-09	1.25743e-07	HPS3	CMV+	Other	Other
ENSG00000251364	50.2793	-0.85015	0.146141	-5.81733	5.97955e-09	1.259e-07	SYT9-AS1	CMV-	Other	Other
ENSG00000112624	4560.59	0.184612	0.031736	5.81713	5.98659e-09	1.259e-07	BICRAL	CMV+	Other	Other
ENSG00000163923	105.459	0.436853	0.0751033	5.81669	6.0024e-09	1.2608e-07	RPL39L	CMV+	Other	Other
ENSG00000204262	31.2251	-0.519573	0.0893504	-5.81501	6.06306e-09	1.27199e-07	COL5A2	CMV-	Other	Other
ENSG00000181896	3118.68	-0.284578	0.0489415	-5.81466	6.07586e-09	1.27314e-07	ZNF101	CMV-	Other	Other
ENSG00000101224	14528.1	0.201246	0.0346549	5.80716	6.35423e-09	1.32985e-07	CDC25B	CMV+	Other	Other
ENSG00000119946	17.6045	-1.11146	0.191476	-5.8047	6.44816e-09	1.34788e-07	CNNM1	CMV-	Other	Other
ENSG00000138835	3425.8	0.306023	0.052771	5.79907	6.66822e-09	1.3922e-07	RGS3	CMV+	Other	Other
ENSG00000280987	23.6308	-0.498224	0.0859278	-5.79817	6.70438e-09	1.39806e-07	MATR3	CMV-	Other	Other
ENSG00000204843	6223.84	0.156139	0.0269378	5.79627	6.78057e-09	1.41225e-07	DCTN1	CMV+	Other	Other
ENSG00000273415	34.1818	0.550677	0.0950261	5.79501	6.83188e-09	1.41995e-07	LINC02725	CMV+	Other	Other
ENSG00000225345	20.3207	-1.00522	0.173465	-5.79495	6.83395e-09	1.41995e-07	NA	CMV-	Other	Other
ENSG00000234127	3664.23	0.16656	0.0287445	5.79449	6.85306e-09	1.42222e-07	TRIM26	CMV+	Other	Other
ENSG00000006831	3126.06	0.209329	0.0361557	5.78965	7.05348e-09	1.46152e-07	ADIPOR2	CMV+	Other	Other
ENSG00000129625	3953.45	0.229367	0.0396177	5.78951	7.05935e-09	1.46152e-07	REEP5	CMV+	Other	Other
ENSG00000141013	75.34	-0.350635	0.0605808	-5.78789	7.12745e-09	1.47386e-07	GAS8	CMV-	Other	Other
ENSG00000131941	15.6051	-0.842236	0.145529	-5.78741	7.14801e-09	1.47476e-07	RHPN2	CMV-	Other	Other
ENSG00000065361	60.9485	-0.745597	0.128835	-5.7872	7.15675e-09	1.47476e-07	ERBB3	CMV-	Other	Other
ENSG00000100600	180.281	-0.586758	0.101389	-5.78719	7.15737e-09	1.47476e-07	LGMN	CMV-	Other	Other
ENSG00000096996	3606.11	0.260575	0.0450327	5.78635	7.19326e-09	1.48039e-07	IL12RB1	CMV+	Other	Other
ENSG00000112874	23.7405	-0.994369	0.171949	-5.78293	7.34102e-09	1.50901e-07	NUDT12	CMV-	Other	Other
ENSG00000162545	428.16	0.418653	0.0724061	5.78201	7.38153e-09	1.51553e-07	CAMK2N1	CMV+	Other	Other
ENSG00000272144	36.6941	-0.626796	0.108438	-5.78022	7.46022e-09	1.52987e-07	NA	CMV-	Other	Other
ENSG00000057704	808.211	0.653119	0.113018	5.77891	7.5188e-09	1.53736e-07	TMCC3	CMV+	Other	Other
ENSG00000166189	1294.99	0.296783	0.0513564	5.77888	7.52009e-09	1.53736e-07	HPS6	CMV+	Other	Other
ENSG00000135953	779.003	0.151889	0.0262838	5.7788	7.52336e-09	1.53736e-07	MFSD9	CMV+	Other	Other
ENSG00000153815	4374.86	0.247067	0.0427701	5.77662	7.62147e-09	1.55557e-07	CMIP	CMV+	Other	Other
ENSG00000133460	328.352	-0.420396	0.072779	-5.77633	7.63461e-09	1.55642e-07	SLC2A11	CMV-	Other	Other
ENSG00000258405	43.2244	-0.727214	0.125926	-5.77493	7.69842e-09	1.56758e-07	ZNF578	CMV-	Other	Other
ENSG00000176485	928.136	0.384166	0.0665404	5.77343	7.76754e-09	1.5798e-07	PLAAT3	CMV+	Other	Other
ENSG00000116237	2421.31	0.233771	0.040495	5.77282	7.79544e-09	1.58361e-07	ICMT	CMV+	Other	Other
ENSG00000105171	1282.96	0.208873	0.0361887	5.77179	7.84352e-09	1.59082e-07	POP4	CMV+	Other	Other
ENSG00000147010	9724.25	0.178651	0.0309532	5.77166	7.84932e-09	1.59082e-07	SH3KBP1	CMV+	Other	Other
ENSG00000271806	13.0279	-0.709028	0.122881	-5.77003	7.92586e-09	1.60445e-07	NA	CMV-	Other	Other
ENSG00000123739	596.954	-0.196781	0.0341139	-5.76835	8.0053e-09	1.61864e-07	PLA2G12A	CMV-	Other	Other
ENSG00000189283	250.651	-0.69235	0.120098	-5.76486	8.17264e-09	1.65055e-07	FHIT	CMV-	Other	Other
ENSG00000160145	130.246	-0.700915	0.121616	-5.76332	8.2475e-09	1.66373e-07	KALRN	CMV-	Other	Other
ENSG00000143418	2594.79	0.193415	0.0335649	5.76243	8.2912e-09	1.67059e-07	CERS2	CMV+	Other	Other
ENSG00000121210	3361.13	-0.213579	0.0370677	-5.76186	8.319e-09	1.67425e-07	TMEM131L	CMV-	Other	Other
ENSG00000166188	1990.48	0.329012	0.0571306	5.75896	8.46359e-09	1.70129e-07	ZNF319	CMV+	Other	Other
ENSG00000186891	220.752	-0.838948	0.145682	-5.75877	8.47304e-09	1.70129e-07	TNFRSF18	CMV-	Other	Other
ENSG00000251675	26.6094	-0.74436	0.129272	-5.75808	8.50761e-09	1.7056e-07	NA	CMV-	Other	Other
ENSG00000198752	270.928	-0.643439	0.111748	-5.75794	8.51466e-09	1.7056e-07	CDC42BPB	CMV-	Other	Other
ENSG00000175395	866.709	0.183071	0.0317959	5.75768	8.52757e-09	1.7056e-07	ZNF25	CMV+	Other	Other
ENSG00000249684	33.5189	-0.796933	0.138415	-5.75756	8.53394e-09	1.7056e-07	NA	CMV-	Other	Other
ENSG00000233836	61.194	-0.401079	0.0696691	-5.75691	8.56672e-09	1.70939e-07	NA	CMV-	Other	Other
ENSG00000178951	5146.82	0.258768	0.04495	5.75679	8.57263e-09	1.70939e-07	ZBTB7A	CMV+	Other	Other
ENSG00000247765	10.6151	-1.32778	0.230679	-5.75594	8.61613e-09	1.71609e-07	NA	CMV-	Other	Other
ENSG00000162594	78.5888	-1.0697	0.185894	-5.75432	8.69901e-09	1.7306e-07	IL23R	CMV-	Other	Other
ENSG00000257242	98.1828	-0.470746	0.0818317	-5.75262	8.78719e-09	1.74614e-07	LINC01619	CMV-	Other	Other
ENSG00000164342	215.191	0.537042	0.0933632	5.75218	8.80999e-09	1.74759e-07	TLR3	CMV+	Other	Other
ENSG00000164904	27.8413	-0.880371	0.153052	-5.75209	8.81471e-09	1.74759e-07	ALDH7A1	CMV-	Other	Other
ENSG00000179029	386.411	0.218441	0.0379835	5.75094	8.87492e-09	1.75752e-07	TMEM107	CMV+	Other	Other
ENSG00000163950	1839.23	0.185752	0.0323074	5.74953	8.9491e-09	1.77018e-07	SLBP	CMV+	Other	Other
ENSG00000088280	44.0977	-0.597197	0.103878	-5.74902	8.97614e-09	1.77351e-07	ASAP3	CMV-	Other	Other
ENSG00000151320	39.6982	-0.866498	0.150726	-5.74882	8.98664e-09	1.77355e-07	AKAP6	CMV-	Other	Other
ENSG00000121903	113.629	0.238487	0.0414917	5.74782	9.03993e-09	1.78101e-07	ZSCAN20	CMV+	Other	Other
ENSG00000211804	105.357	0.887578	0.154422	5.74773	9.04501e-09	1.78101e-07	TRDV1	CMV+	Other	Other
ENSG00000143851	5058.43	0.229765	0.0399767	5.74748	9.05827e-09	1.7816e-07	PTPN7	CMV+	Other	Other
ENSG00000162373	76.8404	-0.643843	0.112036	-5.74674	9.09787e-09	1.78736e-07	BEND5	CMV-	Other	Other
ENSG00000168675	845.037	-0.276284	0.0480814	-5.74618	9.12839e-09	1.79132e-07	LDLRAD4	CMV-	Other	Other
ENSG00000154153	946.437	-0.455307	0.079308	-5.741	9.41208e-09	1.8449e-07	RETREG1	CMV-	Other	Other
ENSG00000186577	757.538	0.267811	0.0466541	5.74035	9.44796e-09	1.84983e-07	SMIM29	CMV+	Other	Other
ENSG00000026103	1680.17	0.292527	0.0509998	5.73585	9.70269e-09	1.89756e-07	FAS	CMV+	Other	Other
ENSG00000197024	1111.25	0.14154	0.0246791	5.7352	9.7396e-09	1.90206e-07	ZNF398	CMV+	Other	Other
ENSG00000031003	2360.35	0.169224	0.0295069	5.73506	9.7477e-09	1.90206e-07	FAM13B	CMV+	Other	Other
ENSG00000028116	624.017	0.181636	0.0316784	5.73374	9.82396e-09	1.91479e-07	VRK2	CMV+	Other	Other
ENSG00000196220	34.1347	-0.619729	0.108183	-5.72855	1.01294e-08	1.97211e-07	SRGAP3	CMV-	Other	Other
ENSG00000104432	50.7915	0.919433	0.160511	5.72817	1.01522e-08	1.97433e-07	IL7	CMV+	Other	Other
ENSG00000184635	108.359	-0.357576	0.0624352	-5.72716	1.02127e-08	1.98386e-07	ZNF93	CMV-	Other	Other
ENSG00000260844	9.39271	-0.826469	0.144349	-5.7255	1.03131e-08	2.0011e-07	NA	CMV-	Other	Other
ENSG00000005448	761.063	0.18839	0.0329062	5.72506	1.034e-08	2.00409e-07	WDR54	CMV+	Other	Other
ENSG00000077150	2334.79	-0.266643	0.0465874	-5.72349	1.04361e-08	2.02044e-07	NFKB2	CMV-	Other	Other
ENSG00000232434	1152.37	0.596228	0.104244	5.71955	1.06809e-08	2.06553e-07	AJM1	CMV+	Other	Other
ENSG00000172164	1535.48	0.227217	0.0397436	5.71707	1.08375e-08	2.09263e-07	SNTB1	CMV+	Other	Other
ENSG00000116815	674.69	0.298939	0.0522899	5.71695	1.08452e-08	2.09263e-07	CD58	CMV+	Other	Other
ENSG00000245146	95.7949	-0.332108	0.058164	-5.70986	1.13072e-08	2.17934e-07	LOC124900193	CMV-	Other	Other
ENSG00000170954	22.4354	-0.95493	0.167318	-5.70726	1.14806e-08	2.21031e-07	ZNF415	CMV-	Other	Other
ENSG00000236830	19.5279	-0.670932	0.117568	-5.70673	1.15166e-08	2.21477e-07	CBR3-AS1	CMV-	Other	Other
ENSG00000169372	290.684	0.235358	0.0412515	5.70545	1.16036e-08	2.22903e-07	CRADD	CMV+	Other	Other
ENSG00000104081	521.998	0.480216	0.0841901	5.70395	1.17062e-08	2.24625e-07	BMF	CMV+	Other	Other
ENSG00000165185	232.895	-0.364692	0.0639395	-5.70371	1.17229e-08	2.24695e-07	KIAA1958	CMV-	Other	Other
ENSG00000196154	9906.15	0.257066	0.045084	5.70193	1.18459e-08	2.26802e-07	S100A4	CMV+	Other	Other
ENSG00000164251	129.584	-0.709726	0.124556	-5.69805	1.21182e-08	2.31545e-07	F2RL1	CMV-	Other	Other
ENSG00000187688	4175.64	0.185627	0.0325775	5.69802	1.21204e-08	2.31545e-07	TRPV2	CMV+	Other	Other
ENSG00000175073	3850.54	0.221556	0.0388876	5.69734	1.21691e-08	2.32219e-07	VCPIP1	CMV+	Other	Other
ENSG00000083814	881.124	-0.241832	0.0424517	-5.69663	1.222e-08	2.32934e-07	ZNF671	CMV-	Other	Other
ENSG00000133740	131.281	-0.33935	0.0595859	-5.69514	1.23268e-08	2.34711e-07	E2F5	CMV-	Other	Other
ENSG00000273036	34.362	-0.878997	0.154365	-5.69429	1.23885e-08	2.35626e-07	CYP4F33P	CMV-	Other	Other
ENSG00000215447	177.056	-0.34241	0.0601485	-5.69274	1.25017e-08	2.37499e-07	NA	CMV-	Other	Other
ENSG00000141458	3436.42	0.280721	0.0493136	5.69257	1.25144e-08	2.37499e-07	NPC1	CMV+	Other	Other
ENSG00000072135	7065.9	0.270788	0.0475743	5.69189	1.25644e-08	2.38188e-07	PTPN18	CMV+	Other	Other
ENSG00000262468	105.797	-0.297177	0.0522177	-5.69113	1.26204e-08	2.38987e-07	NA	CMV-	Other	Other
ENSG00000167461	1297.9	0.211769	0.0372118	5.69091	1.26361e-08	2.39022e-07	RAB8A	CMV+	Other	Other
ENSG00000066027	5004.62	0.185368	0.0325804	5.68957	1.27362e-08	2.40653e-07	PPP2R5A	CMV+	Other	Other
ENSG00000165209	828.306	-0.285418	0.0501675	-5.68929	1.27567e-08	2.40777e-07	STRBP	CMV-	Other	Other
ENSG00000153814	1373.2	0.432702	0.0760594	5.689	1.27786e-08	2.40929e-07	JAZF1	CMV+	Other	Other
ENSG00000137501	3918.9	0.396933	0.0698017	5.68658	1.29607e-08	2.44095e-07	SYTL2	CMV+	Other	Other
ENSG00000157404	65.8562	-1.08705	0.191261	-5.68362	1.3187e-08	2.48088e-07	KIT	CMV-	Other	Other
ENSG00000135605	116.78	-0.387096	0.0681155	-5.68295	1.32395e-08	2.48804e-07	TEC	CMV-	Other	Other
ENSG00000224892	34.2549	-0.460248	0.0809977	-5.68223	1.32949e-08	2.49575e-07	RPS4XP16	CMV-	Other	Other
ENSG00000171310	3761.05	0.242863	0.0427514	5.68082	1.34052e-08	2.51372e-07	CHST11	CMV+	Other	Other
ENSG00000242861	288.97	-0.373055	0.0657173	-5.67667	1.37339e-08	2.57258e-07	NA	CMV-	Other	Other
ENSG00000170100	848.378	0.163953	0.0288907	5.67493	1.38742e-08	2.59604e-07	ZNF778	CMV+	Other	Other
ENSG00000135966	2988.58	0.189782	0.0334436	5.67467	1.38953e-08	2.59719e-07	TGFBRAP1	CMV+	Other	Other
ENSG00000132561	74.7223	-1.0111	0.178198	-5.67401	1.39494e-08	2.60387e-07	MATN2	CMV-	Other	Other
ENSG00000133985	1477.65	-0.489371	0.08625	-5.67386	1.39611e-08	2.60387e-07	TTC9	CMV-	Other	Other
ENSG00000011114	1496.14	0.124635	0.0219775	5.67103	1.41938e-08	2.64442e-07	BTBD7	CMV+	Other	Other
ENSG00000188626	21.9543	-0.840231	0.148227	-5.66853	1.44027e-08	2.67777e-07	GOLGA8M	CMV-	Other	Other
ENSG00000115183	33.1657	-0.932058	0.164432	-5.66836	1.44174e-08	2.67777e-07	TANC1	CMV-	Other	Other
ENSG00000278195	327.537	-0.811643	0.143192	-5.66821	1.44297e-08	2.67777e-07	SSTR3	CMV-	Other	Other
ENSG00000097096	165.455	-0.50452	0.0890096	-5.66815	1.44347e-08	2.67777e-07	SYDE2	CMV-	Other	Other
ENSG00000104142	1437.94	0.232439	0.0410221	5.66619	1.46011e-08	2.70573e-07	VPS18	CMV+	Other	Other
ENSG00000225460	47.3341	-0.702046	0.123921	-5.66528	1.46787e-08	2.71721e-07	LOC124902324	CMV-	Other	Other
ENSG00000135392	805.86	0.186875	0.0329911	5.66442	1.47519e-08	2.72784e-07	DNAJC14	CMV+	Other	Other
ENSG00000133818	920.038	0.320258	0.0565489	5.66338	1.48422e-08	2.74109e-07	RRAS2	CMV+	Other	Other
ENSG00000164056	105.04	-0.833616	0.147198	-5.66323	1.48552e-08	2.74109e-07	SPRY1	CMV-	Other	Other
ENSG00000156042	66.1891	-0.686688	0.121268	-5.66255	1.49136e-08	2.74893e-07	CFAP70	CMV-	Other	Other
ENSG00000106624	533.793	-0.729517	0.128849	-5.66178	1.49808e-08	2.75838e-07	AEBP1	CMV-	Other	Other
ENSG00000163938	1917.98	-0.184215	0.0325475	-5.65987	1.51484e-08	2.78628e-07	GNL3	CMV-	Other	Other
ENSG00000186026	84.0165	-0.315133	0.0557109	-5.65657	1.54427e-08	2.83739e-07	ZNF284	CMV-	Other	Other
ENSG00000135766	2784.69	0.18694	0.0330579	5.65491	1.55929e-08	2.86195e-07	EGLN1	CMV+	Other	Other
ENSG00000128203	230.648	0.25175	0.0445301	5.65348	1.57228e-08	2.88274e-07	ASPHD2	CMV+	Other	Other
ENSG00000050748	2104.97	0.132745	0.0234814	5.65321	1.57478e-08	2.88427e-07	MAPK9	CMV+	Other	Other
ENSG00000162817	68.9143	-0.665551	0.117749	-5.65227	1.58338e-08	2.89503e-07	C1orf115	CMV-	Other	Other
ENSG00000116584	5476.12	0.159307	0.028185	5.65221	1.584e-08	2.89503e-07	ARHGEF2	CMV+	Other	Other
ENSG00000131473	7170.5	0.155666	0.0275578	5.64872	1.61647e-08	2.95124e-07	ACLY	CMV+	Other	Other
ENSG00000186517	29513.6	0.143586	0.0254204	5.64847	1.61881e-08	2.95241e-07	ARHGAP30	CMV+	Other	Other
ENSG00000101842	607.249	-0.519594	0.0920195	-5.64656	1.63691e-08	2.98228e-07	VSIG1	CMV-	Other	Other
ENSG00000253520	10.0381	-0.757819	0.134247	-5.64497	1.65213e-08	3.00685e-07	NA	CMV-	Other	Other
ENSG00000246084	82.1331	-0.354159	0.0627427	-5.64462	1.6555e-08	3.0098e-07	LINC02325	CMV-	Other	Other
ENSG00000013288	5300.75	0.205029	0.0363253	5.64424	1.65917e-08	3.01332e-07	MAN2B2	CMV+	Other	Other
ENSG00000091409	4816.42	-0.377219	0.0668845	-5.63986	1.7019e-08	3.08769e-07	ITGA6	CMV-	Other	Other
ENSG00000164828	2237.31	-0.250772	0.0444685	-5.63932	1.70721e-08	3.09407e-07	SUN1	CMV-	Other	Other
ENSG00000151136	1001.48	-0.425565	0.0754664	-5.63914	1.70903e-08	3.09414e-07	ABTB3	CMV-	Other	Other
ENSG00000089159	11900.2	0.236319	0.041913	5.63832	1.71716e-08	3.10433e-07	PXN	CMV+	Other	Other
ENSG00000107897	1555.8	0.237012	0.0420368	5.63821	1.71825e-08	3.10433e-07	ACBD5	CMV+	Other	Other
ENSG00000105723	1941.24	0.192822	0.0342158	5.63547	1.74581e-08	3.14995e-07	GSK3A	CMV+	Other	Other
ENSG00000168944	3233.15	0.146099	0.0259256	5.63534	1.74714e-08	3.14995e-07	CEP120	CMV+	Other	Other
ENSG00000175348	2154.19	0.212688	0.037752	5.63383	1.76255e-08	3.17426e-07	TMEM9B	CMV+	Other	Other
ENSG00000140320	2465.69	0.188983	0.0335453	5.63366	1.76429e-08	3.17426e-07	BAHD1	CMV+	Other	Other
ENSG00000050555	34.3958	-1.14619	0.203673	-5.62759	1.82741e-08	3.2844e-07	LAMC3	CMV-	Other	Other
ENSG00000160712	3030.56	-0.598373	0.106452	-5.62107	1.89775e-08	3.40729e-07	IL6R	CMV-	Other	Other
ENSG00000205832	12.7167	-0.611369	0.108803	-5.61903	1.92029e-08	3.44419e-07	C16orf96	CMV-	Other	Other
ENSG00000037897	125.042	-0.310271	0.0552312	-5.61767	1.93546e-08	3.4678e-07	METTL1	CMV-	Other	Other
ENSG00000272529	131.566	-0.500504	0.0890991	-5.61739	1.93864e-08	3.46934e-07	NA	CMV-	Other	Other
ENSG00000186716	7974.38	0.311654	0.0554817	5.61724	1.94033e-08	3.46934e-07	BCR	CMV+	Other	Other
ENSG00000120509	462.356	0.204666	0.0364391	5.61664	1.94707e-08	3.4778e-07	PDZD11	CMV+	Other	Other
ENSG00000136715	1258.57	0.133062	0.0236916	5.61643	1.94939e-08	3.47835e-07	SAP130	CMV+	Other	Other
ENSG00000100271	323.966	0.230502	0.0410584	5.61401	1.9769e-08	3.52381e-07	TTLL1	CMV+	Other	Other
ENSG00000145908	106.69	-0.621153	0.110689	-5.61168	2.00376e-08	3.56742e-07	ZNF300	CMV-	Other	Other
ENSG00000213988	46.3731	-0.465024	0.0828714	-5.6114	2.00702e-08	3.56742e-07	ZNF90	CMV-	Other	Other
ENSG00000126822	5553.53	0.434067	0.0773553	5.61135	2.00755e-08	3.56742e-07	PLEKHG3	CMV+	Other	Other
ENSG00000278917	9.43336	-0.750848	0.133815	-5.61109	2.01053e-08	3.56905e-07	NA	CMV-	Other	Other
ENSG00000255582	20.5933	-1.38847	0.247487	-5.61028	2.01996e-08	3.58211e-07	OR10G2	CMV-	Other	Other
ENSG00000179057	26.3417	-0.498211	0.0888202	-5.60921	2.03254e-08	3.60074e-07	IGSF22	CMV-	Other	Other
ENSG00000110944	197.169	-0.499047	0.0889811	-5.60846	2.04136e-08	3.61266e-07	IL23A	CMV-	Other	Other
ENSG00000196605	315.981	-0.302768	0.0540132	-5.60544	2.07724e-08	3.67241e-07	ZNF846	CMV-	Other	Other
ENSG00000173581	118.091	-0.571207	0.101921	-5.60442	2.08951e-08	3.69033e-07	CCDC106	CMV-	Other	Other
ENSG00000183690	108.224	-0.508032	0.0907001	-5.60123	2.12832e-08	3.75505e-07	EFHC2	CMV-	Other	Other
ENSG00000182208	1680.68	0.185322	0.0330925	5.60012	2.14205e-08	3.77542e-07	MOB2	CMV+	Other	Other
ENSG00000174944	134.78	-0.877978	0.156859	-5.59724	2.17788e-08	3.83466e-07	P2RY14	CMV-	Other	Other
ENSG00000197102	17821.2	0.125	0.022356	5.59135	2.25316e-08	3.96319e-07	DYNC1H1	CMV+	Other	Other
ENSG00000125462	90.5976	0.433031	0.0774621	5.59023	2.26766e-08	3.98463e-07	MIR9-1HG	CMV+	Other	Other
ENSG00000115525	1504.81	0.167598	0.029984	5.5896	2.27599e-08	3.99281e-07	ST3GAL5	CMV+	Other	Other
ENSG00000180938	47.5826	-0.492806	0.0881659	-5.58952	2.27693e-08	3.99281e-07	ZNF572	CMV-	Other	Other
ENSG00000138031	839.678	-0.296545	0.0530699	-5.58781	2.29946e-08	4.02824e-07	ADCY3	CMV-	Other	Other
ENSG00000196878	36.5917	0.480411	0.0859777	5.58762	2.30206e-08	4.02872e-07	LAMB3	CMV+	Other	Other
ENSG00000163866	1617.93	0.14432	0.0258349	5.58626	2.32018e-08	4.05634e-07	SMIM12	CMV+	Other	Other
ENSG00000125037	1498.4	0.174577	0.0312722	5.5825	2.37089e-08	4.1408e-07	EMC3	CMV+	Other	Other
ENSG00000186854	4197.89	-0.494022	0.0885433	-5.57944	2.41295e-08	4.21002e-07	TRABD2A	CMV-	Other	Other
ENSG00000159842	5586.36	0.193641	0.0347138	5.57821	2.43003e-08	4.23555e-07	ABR	CMV+	Other	Other
ENSG00000078487	254.492	-0.246177	0.0441345	-5.57788	2.43466e-08	4.23935e-07	ZCWPW1	CMV-	Other	Other
ENSG00000130592	20566.6	0.269567	0.0483505	5.57526	2.47163e-08	4.29939e-07	LSP1	CMV+	Other	Other
ENSG00000172936	4632.93	0.228969	0.0410724	5.57477	2.47852e-08	4.30319e-07	MYD88	CMV+	Other	Other
ENSG00000232224	32.4344	-0.80446	0.144304	-5.57476	2.47878e-08	4.30319e-07	NA	CMV-	Other	Other
ENSG00000196155	717.571	-0.442799	0.0794415	-5.5739	2.49101e-08	4.32009e-07	PLEKHG4	CMV-	Other	Other
ENSG00000112796	538.366	0.409335	0.0734545	5.57263	2.50916e-08	4.3472e-07	ENPP5	CMV+	Other	Other
ENSG00000117153	1493.31	0.1073	0.0192583	5.57164	2.5235e-08	4.36655e-07	KLHL12	CMV+	Other	Other
ENSG00000198796	54.8582	1.29223	0.231936	5.57151	2.52538e-08	4.36655e-07	ALPK2	CMV+	Other	Other
ENSG00000250722	48.1749	-0.506336	0.0909129	-5.56946	2.55534e-08	4.41395e-07	SELENOP	CMV-	Other	Other
ENSG00000185896	9558.05	0.178924	0.032136	5.5677	2.58121e-08	4.45419e-07	LAMP1	CMV+	Other	Other
ENSG00000234492	21.1065	-0.568999	0.102221	-5.56635	2.6013e-08	4.4844e-07	RPL34-DT	CMV-	Other	Other
ENSG00000176222	87.8282	-0.50927	0.0915345	-5.56369	2.64125e-08	4.54873e-07	ZNF404	CMV-	Other	Other
ENSG00000196440	299.572	-0.366244	0.0658456	-5.56216	2.6646e-08	4.58438e-07	ARMCX4	CMV-	Other	Other
ENSG00000064787	28.0595	-1.005	0.180766	-5.55968	2.7027e-08	4.64532e-07	BCAS1	CMV-	Other	Other
ENSG00000105991	49.2122	0.498474	0.0896675	5.55914	2.71106e-08	4.65506e-07	HOXA1	CMV+	Other	Other
ENSG00000173456	1160.72	0.241363	0.0434217	5.55858	2.71979e-08	4.66542e-07	RNF26	CMV+	Other	Other
ENSG00000224020	18.7372	-0.819807	0.147511	-5.55761	2.73499e-08	4.68685e-07	MIR181A2HG	CMV-	Other	Other
ENSG00000099814	189.234	-0.721857	0.129912	-5.55652	2.75213e-08	4.71156e-07	CEP170B	CMV-	Other	Other
ENSG00000213742	27.653	-0.395005	0.071152	-5.55157	2.8312e-08	4.84213e-07	ZNF337-AS1	CMV-	Other	Other
ENSG00000137942	16.1748	-0.883111	0.159123	-5.54985	2.85917e-08	4.88398e-07	FNBP1L	CMV-	Other	Other
ENSG00000196187	8124.52	-0.305169	0.0549883	-5.54972	2.86131e-08	4.88398e-07	TMEM63A	CMV-	Other	Other
ENSG00000102032	371.962	-0.430913	0.0776574	-5.54889	2.87491e-08	4.90236e-07	RENBP	CMV-	Other	Other
ENSG00000203799	9.84785	-0.90683	0.163441	-5.54835	2.88384e-08	4.91274e-07	CCDC162P	CMV-	Other	Other
ENSG00000174579	4665.27	0.233436	0.0420757	5.548	2.88957e-08	4.91766e-07	MSL2	CMV+	Other	Other
ENSG00000145911	330.03	-0.672202	0.121184	-5.54697	2.90666e-08	4.94189e-07	N4BP3	CMV-	Other	Other
ENSG00000086730	1240.41	-0.656013	0.118289	-5.54584	2.9255e-08	4.96904e-07	LAT2	CMV-	Other	Other
ENSG00000281103	2215.44	0.350454	0.0631971	5.54541	2.93265e-08	4.97631e-07	TRG-AS1	CMV+	Other	Other
ENSG00000152256	1258.54	-0.372995	0.0672774	-5.54414	2.95409e-08	5.00777e-07	PDK1	CMV-	Other	Other
ENSG00000060656	10.7146	0.77441	0.139711	5.54294	2.97429e-08	5.03708e-07	PTPRU	CMV+	Other	Other
ENSG00000165246	26.5748	0.797339	0.143867	5.54218	2.98734e-08	5.05424e-07	NLGN4Y	CMV+	Other	Other
ENSG00000197857	980.165	-0.209081	0.0377272	-5.54192	2.9917e-08	5.05667e-07	ZNF44	CMV-	Other	Other
ENSG00000197646	20.4191	0.747262	0.134849	5.54147	2.99939e-08	5.06472e-07	PDCD1LG2	CMV+	Other	Other
ENSG00000156398	389.143	-0.29005	0.0523472	-5.54089	3.00934e-08	5.07658e-07	SFXN2	CMV-	Other	Other
ENSG00000124209	2008.77	0.192623	0.034782	5.538	3.0594e-08	5.15599e-07	RAB22A	CMV+	Other	Other
ENSG00000232117	15.8045	0.865303	0.156298	5.53624	3.0903e-08	5.20301e-07	NA	CMV+	Other	Other
ENSG00000114529	66.9291	-0.632644	0.11434	-5.53298	3.14831e-08	5.29553e-07	C3orf52	CMV-	Other	Other
ENSG00000176148	541.247	0.196139	0.0354533	5.53232	3.1602e-08	5.31036e-07	TCP11L1	CMV+	Other	Other
ENSG00000092068	164.403	-1.04011	0.188079	-5.53018	3.19906e-08	5.37045e-07	SLC7A8	CMV-	Other	Other
ENSG00000164530	381.137	-0.736709	0.133221	-5.52999	3.20244e-08	5.37091e-07	PI16	CMV-	Other	Other
ENSG00000177963	4024.36	0.175917	0.031821	5.52833	3.2329e-08	5.41674e-07	RIC8A	CMV+	Other	Other
ENSG00000274588	305.21	-1.05876	0.191528	-5.52797	3.23964e-08	5.42279e-07	DGKK	CMV-	Other	Other
ENSG00000160710	20014.8	0.119472	0.021617	5.52676	3.2619e-08	5.45478e-07	ADAR	CMV+	Other	Other
ENSG00000185561	50.3526	-0.876606	0.158678	-5.52445	3.30523e-08	5.52191e-07	TLCD2	CMV-	Other	Other
ENSG00000260412	15.7314	-1.32381	0.239641	-5.52413	3.31123e-08	5.52659e-07	NA	CMV-	Other	Other
ENSG00000100030	10195.6	0.196137	0.035517	5.52234	3.34506e-08	5.57768e-07	MAPK1	CMV+	Other	Other
ENSG00000152454	256.969	-0.360232	0.0652527	-5.52057	3.37895e-08	5.62877e-07	ZNF256	CMV-	Other	Other
ENSG00000249042	11.2259	-0.711378	0.128964	-5.51612	3.46573e-08	5.76777e-07	NA	CMV-	Other	Other
ENSG00000100568	1501.21	0.16896	0.0306314	5.51593	3.4694e-08	5.76834e-07	VTI1B	CMV+	Other	Other
ENSG00000067177	11.3907	-0.749318	0.135856	-5.51554	3.47705e-08	5.77333e-07	PHKA1	CMV-	Other	Other
ENSG00000137266	169.982	-0.444074	0.0805156	-5.51538	3.48032e-08	5.77333e-07	SLC22A23	CMV-	Other	Other
ENSG00000180233	753.459	0.210899	0.0382391	5.51527	3.48243e-08	5.77333e-07	ZNRF2	CMV+	Other	Other
ENSG00000128253	20.6755	-0.85424	0.154891	-5.5151	3.48574e-08	5.77333e-07	RFPL2	CMV-	Other	Other
ENSG00000140262	2763.19	0.138787	0.0251673	5.5146	3.49571e-08	5.7843e-07	TCF12	CMV+	Other	Other
ENSG00000150712	1961.36	0.173527	0.0314817	5.51202	3.54741e-08	5.86424e-07	MTMR12	CMV+	Other	Other
ENSG00000129654	60.0522	-0.877046	0.159143	-5.51106	3.56673e-08	5.89055e-07	FOXJ1	CMV-	Other	Other
ENSG00000264176	36.6653	-0.607205	0.110203	-5.50988	3.59068e-08	5.92446e-07	NA	CMV-	Other	Other
ENSG00000134352	2449.79	-0.431284	0.0782921	-5.50866	3.61574e-08	5.95183e-07	IL6ST	CMV-	Other	Other
ENSG00000178015	86.7898	-0.518766	0.0941732	-5.50863	3.61627e-08	5.95183e-07	GPR150	CMV-	Other	Other
ENSG00000015133	16826.4	0.198267	0.0359933	5.50844	3.6203e-08	5.95183e-07	CCDC88C	CMV+	Other	Other
ENSG00000197128	111.634	-0.608078	0.110391	-5.5084	3.62103e-08	5.95183e-07	ZNF772	CMV-	Other	Other
ENSG00000111540	5773.72	0.161326	0.0292969	5.50659	3.65857e-08	6.00783e-07	RAB5B	CMV+	Other	Other
ENSG00000147443	7530.65	0.293151	0.0532434	5.50588	3.67336e-08	6.0264e-07	DOK2	CMV+	Other	Other
ENSG00000161638	4944.87	0.221895	0.0403074	5.50507	3.69019e-08	6.04828e-07	ITGA5	CMV+	Other	Other
ENSG00000260948	73.4164	-0.474483	0.0862136	-5.50358	3.7216e-08	6.09399e-07	NA	CMV-	Other	Other
ENSG00000115649	2911.62	0.174382	0.0316877	5.50316	3.73052e-08	6.10281e-07	CNPPD1	CMV+	Other	Other
ENSG00000099282	219.613	-0.841213	0.152886	-5.50222	3.75038e-08	6.12951e-07	TSPAN15	CMV-	Other	Other
ENSG00000154358	3763.31	-0.47366	0.0860891	-5.50197	3.75564e-08	6.13232e-07	OBSCN	CMV-	Other	Other
ENSG00000114854	34.1941	-0.508664	0.092462	-5.50133	3.7694e-08	6.14519e-07	TNNC1	CMV-	Other	Other
ENSG00000132600	1762.44	-0.199628	0.0362876	-5.50127	3.77062e-08	6.14519e-07	PRMT7	CMV-	Other	Other
ENSG00000117676	9327.33	0.232328	0.0422339	5.50099	3.77671e-08	6.14933e-07	RPS6KA1	CMV+	Other	Other
ENSG00000137070	1429.99	-0.632255	0.114943	-5.50058	3.78535e-08	6.1576e-07	IL11RA	CMV-	Other	Other
ENSG00000148426	19.8259	-0.875984	0.159289	-5.49934	3.8121e-08	6.19529e-07	PROSER2	CMV-	Other	Other
ENSG00000154814	4470.18	-0.359467	0.0653774	-5.49833	3.83412e-08	6.22116e-07	OXNAD1	CMV-	Other	Other
ENSG00000120910	2433.89	0.220869	0.0401706	5.49828	3.83521e-08	6.22116e-07	PPP3CC	CMV+	Other	Other
ENSG00000055118	86.3412	-0.656667	0.119444	-5.49771	3.84755e-08	6.23533e-07	KCNH2	CMV-	Other	Other
ENSG00000171302	2131.11	0.217855	0.0396369	5.49627	3.87914e-08	6.27868e-07	CANT1	CMV+	Other	Other
ENSG00000138795	6547.98	-0.476027	0.0866108	-5.49616	3.88155e-08	6.27868e-07	LEF1	CMV-	Other	Other
ENSG00000273604	126.707	0.450102	0.0819063	5.49533	3.89971e-08	6.30217e-07	EPOP	CMV+	Other	Other
ENSG00000028137	14225.4	0.345232	0.0628837	5.49001	4.01905e-08	6.48897e-07	TNFRSF1B	CMV+	Other	Other
ENSG00000233695	132.211	-0.978986	0.17834	-5.48943	4.03235e-08	6.50438e-07	NA	CMV-	Other	Other
ENSG00000116095	1133.49	0.166553	0.0303683	5.48444	4.14777e-08	6.68397e-07	PLEKHA3	CMV+	Other	Other
ENSG00000125821	1134.04	0.221097	0.0403146	5.48429	4.15141e-08	6.68397e-07	DTD1	CMV+	Other	Other
ENSG00000160584	3746.25	0.145512	0.0265485	5.48099	4.22958e-08	6.8035e-07	SIK3	CMV+	Other	Other
ENSG00000162836	508.361	-0.317124	0.057917	-5.47548	4.36315e-08	7.00596e-07	ACP6	CMV-	Other	Other
ENSG00000227195	28.7453	-0.970629	0.177272	-5.47538	4.36576e-08	7.00596e-07	MIR663AHG	CMV-	Other	Other
ENSG00000111885	4319.5	0.34604	0.0632001	5.4753	4.3676e-08	7.00596e-07	MAN1A1	CMV+	Other	Other
ENSG00000086015	823.343	0.216229	0.0395016	5.47392	4.40188e-08	7.05442e-07	MAST2	CMV+	Other	Other
ENSG00000262714	62.9958	-0.814588	0.148859	-5.47221	4.44452e-08	7.11616e-07	NA	CMV-	Other	Other
ENSG00000116396	444.52	-0.344205	0.0629024	-5.47205	4.44869e-08	7.11626e-07	KCNC4	CMV-	Other	Other
ENSG00000225492	60.6292	0.677653	0.123857	5.47124	4.469e-08	7.14215e-07	NA	CMV+	Other	Other
ENSG00000178162	70.242	1.08887	0.199053	5.47023	4.49445e-08	7.17619e-07	NA	CMV+	Other	Other
ENSG00000132849	1621.88	-0.34888	0.0638043	-5.46796	4.55233e-08	7.26191e-07	PATJ	CMV-	Other	Other
ENSG00000225489	14.5224	-0.739453	0.135265	-5.4667	4.58499e-08	7.30727e-07	LINC02851	CMV-	Other	Other
ENSG00000204420	89.0136	-0.883568	0.161653	-5.46584	4.60708e-08	7.33572e-07	MPIG6B	CMV-	Other	Other
ENSG00000145743	1621.06	0.205754	0.0376471	5.46533	4.62051e-08	7.35035e-07	FBXL17	CMV+	Other	Other
ENSG00000181690	265.907	-0.618958	0.113282	-5.46389	4.65813e-08	7.40338e-07	PLAG1	CMV-	Other	Other
ENSG00000189077	590.389	0.239575	0.0438583	5.46248	4.69521e-08	7.45548e-07	TMEM120A	CMV+	Other	Other
ENSG00000179598	137.693	-0.469011	0.0858635	-5.46228	4.70045e-08	7.45695e-07	PLD6	CMV-	Other	Other
ENSG00000168993	16.9367	-0.966891	0.177021	-5.462	4.70798e-08	7.46206e-07	CPLX1	CMV-	Other	Other
ENSG00000276317	89.3873	-0.404936	0.0741408	-5.46171	4.71559e-08	7.46729e-07	NA	CMV-	Other	Other
ENSG00000267702	49.725	-0.681182	0.124775	-5.45928	4.78074e-08	7.56354e-07	NA	CMV-	Other	Other
ENSG00000165650	2359.72	0.324295	0.0594092	5.45866	4.79734e-08	7.58286e-07	PDZD8	CMV+	Other	Other
ENSG00000150995	2989.7	0.14134	0.025896	5.45801	4.81512e-08	7.59793e-07	ITPR1	CMV+	Other	Other
ENSG00000204381	31.5661	-0.963918	0.176607	-5.45799	4.81565e-08	7.59793e-07	LAYN	CMV-	Other	Other
ENSG00000139193	1953.79	-0.462493	0.0847555	-5.45679	4.84813e-08	7.6422e-07	CD27	CMV-	Other	Other
ENSG00000168060	380.651	-0.320028	0.0586576	-5.45586	4.87361e-08	7.67538e-07	NAALADL1	CMV-	Other	Other
ENSG00000115758	3627.7	0.281647	0.0516355	5.45453	4.91021e-08	7.72599e-07	ODC1	CMV+	Other	Other
ENSG00000269069	65.6845	-0.527642	0.0967595	-5.45313	4.94912e-08	7.78014e-07	NA	CMV-	Other	Other
ENSG00000186314	27.3481	0.626583	0.114941	5.45134	4.99907e-08	7.85154e-07	PRELID2	CMV+	Other	Other
ENSG00000092010	10149.9	0.172504	0.0316466	5.45095	5.01013e-08	7.86178e-07	PSME1	CMV+	Other	Other
ENSG00000157045	627.184	0.204708	0.0375604	5.45011	5.03398e-08	7.89204e-07	NTAN1	CMV+	Other	Other
ENSG00000148848	325.647	-1.07357	0.197003	-5.44949	5.05132e-08	7.91205e-07	ADAM12	CMV-	Other	Other
ENSG00000196139	35.0916	-0.925188	0.169837	-5.4475	5.10831e-08	7.99409e-07	AKR1C3	CMV-	Other	Other
ENSG00000267278	235.031	-0.349136	0.0640974	-5.44696	5.12389e-08	8.00752e-07	NA	CMV-	Other	Other
ENSG00000180530	1961.12	-0.394735	0.07247	-5.44688	5.12614e-08	8.00752e-07	NRIP1	CMV-	Other	Other
ENSG00000037280	1341.57	-0.642967	0.118096	-5.44447	5.19603e-08	8.10937e-07	FLT4	CMV-	Other	Other
ENSG00000185621	227.146	-0.344695	0.0633783	-5.43869	5.36741e-08	8.36929e-07	LMLN	CMV-	Other	Other
ENSG00000183292	11.3601	1.27344	0.234176	5.43794	5.39003e-08	8.39699e-07	NA	CMV+	Other	Other
ENSG00000156711	3340.86	0.166933	0.030718	5.43437	5.49907e-08	8.55916e-07	MAPK13	CMV+	Other	Other
ENSG00000176749	483.775	-0.597976	0.110045	-5.43392	5.51289e-08	8.57296e-07	CDK5R1	CMV-	Other	Other
ENSG00000167182	1826.31	0.15626	0.0287667	5.43198	5.57326e-08	8.65907e-07	SP2	CMV+	Other	Other
ENSG00000228013	23.0467	-0.730106	0.134475	-5.42931	5.65734e-08	8.78182e-07	IL6R-AS1	CMV-	Other	Other
ENSG00000172554	29.3875	-0.830091	0.152943	-5.42744	5.71686e-08	8.86626e-07	SNTG2	CMV-	Other	Other
ENSG00000179954	19.359	-0.665771	0.122674	-5.42714	5.72637e-08	8.87305e-07	SSC5D	CMV-	Other	Other
ENSG00000154027	488.378	-0.634822	0.116983	-5.42662	5.74315e-08	8.89109e-07	AK5	CMV-	Other	Other
ENSG00000060237	16707.5	0.158443	0.0292111	5.42408	5.82522e-08	9.0101e-07	WNK1	CMV+	Other	Other
ENSG00000111344	11.7189	-1.11486	0.205572	-5.42321	5.85373e-08	9.04611e-07	RASAL1	CMV-	Other	Other
ENSG00000148468	416.037	-0.442018	0.0815226	-5.42203	5.89261e-08	9.09806e-07	FAM171A1	CMV-	Other	Other
ENSG00000159110	1289.57	-0.185526	0.0342212	-5.42139	5.91378e-08	9.12261e-07	IFNAR2	CMV-	Other	Other
ENSG00000240219	97.0262	-0.659383	0.121632	-5.42114	5.9221e-08	9.12731e-07	NA	CMV-	Other	Other
ENSG00000168904	500.174	0.174964	0.0322853	5.41931	5.98286e-08	9.21275e-07	LRRC28	CMV+	Other	Other
ENSG00000132932	213.235	-0.538684	0.0994187	-5.41834	6.01538e-08	9.25459e-07	ATP8A2	CMV-	Other	Other
ENSG00000049089	120.415	-0.59748	0.110284	-5.41764	6.03914e-08	9.2829e-07	COL9A2	CMV-	Other	Other
ENSG00000197653	88.3789	0.774558	0.142982	5.41718	6.05458e-08	9.29837e-07	DNAH10	CMV+	Other	Other
ENSG00000132846	183.111	-0.426512	0.0787705	-5.41462	6.14185e-08	9.42404e-07	ZBED3	CMV-	Other	Other
ENSG00000133742	51.7048	-2.67406	0.494289	-5.40991	6.30567e-08	9.66683e-07	CA1	CMV-	Other	Other
ENSG00000272282	820.911	0.37898	0.0700578	5.40953	6.3191e-08	9.67885e-07	NA	CMV+	Other	Other
ENSG00000169118	1396.61	0.155889	0.0288323	5.40676	6.41755e-08	9.82096e-07	CSNK1G1	CMV+	Other	Other
ENSG00000138449	700.683	-0.732375	0.135479	-5.40584	6.45058e-08	9.85874e-07	SLC40A1	CMV-	Other	Other
ENSG00000186834	3293.77	0.171463	0.031719	5.4057	6.45564e-08	9.85874e-07	HEXIM1	CMV+	Other	Other
ENSG00000234456	88.2732	-0.98871	0.182905	-5.4056	6.45933e-08	9.85874e-07	MAGI2-AS3	CMV-	Other	Other
ENSG00000149582	403.838	-0.294287	0.0544456	-5.40515	6.47554e-08	9.87478e-07	TMEM25	CMV-	Other	Other
ENSG00000170265	1227.74	0.222298	0.041136	5.40397	6.51812e-08	9.93095e-07	ZNF282	CMV+	Other	Other
ENSG00000164402	901.972	0.197825	0.0366105	5.4035	6.53515e-08	9.93499e-07	SEPTIN8	CMV+	Other	Other
ENSG00000280734	176.248	-0.318088	0.0588671	-5.40349	6.53565e-08	9.93499e-07	LINC00449	CMV-	Other	Other
ENSG00000115839	1201.82	-0.352083	0.0651592	-5.40343	6.53799e-08	9.93499e-07	RAB3GAP1	CMV-	Other	Other
ENSG00000169814	549.143	0.210404	0.0389477	5.40221	6.58234e-08	9.99361e-07	BTD	CMV+	Other	Other
ENSG00000126353	5119.57	-0.658797	0.121955	-5.40195	6.5921e-08	9.99965e-07	CCR7	CMV-	Other	Other
ENSG00000152413	180.789	0.273563	0.0506486	5.40119	6.61986e-08	1.0033e-06	HOMER1	CMV+	Other	Other
ENSG00000237161	15.5544	-1.4231	0.263565	-5.39944	6.68505e-08	1.01179e-06	NA	CMV-	Other	Other
ENSG00000112195	154.82	-0.626246	0.115985	-5.39937	6.68757e-08	1.01179e-06	TREML2	CMV-	Other	Other
ENSG00000165861	919.944	0.12628	0.0233894	5.39901	6.70088e-08	1.01292e-06	ZFYVE1	CMV+	Other	Other
ENSG00000066455	1528.71	0.140137	0.0259614	5.39792	6.74195e-08	1.01823e-06	GOLGA5	CMV+	Other	Other
ENSG00000106948	37284	0.199369	0.0369367	5.39758	6.75443e-08	1.01923e-06	AKNA	CMV+	Other	Other
ENSG00000139182	5948.94	0.395665	0.0733405	5.3949	6.85613e-08	1.03367e-06	CLSTN3	CMV+	Other	Other
ENSG00000139370	1931.21	0.303687	0.0562954	5.39453	6.87023e-08	1.0349e-06	SLC15A4	CMV+	Other	Other
ENSG00000185651	4089.23	0.197014	0.0365256	5.39386	6.8961e-08	1.03732e-06	UBE2L3	CMV+	Other	Other
ENSG00000280123	31.2156	-0.748138	0.138703	-5.3938	6.8983e-08	1.03732e-06	NA	CMV-	Other	Other
ENSG00000115641	57.2535	0.365153	0.067704	5.39337	6.91472e-08	1.03889e-06	FHL2	CMV+	Other	Other
ENSG00000121742	31.9158	-1.13801	0.21102	-5.39292	6.93224e-08	1.04062e-06	GJB6	CMV-	Other	Other
ENSG00000170185	2261.92	0.17481	0.0324242	5.39134	6.99327e-08	1.04887e-06	USP38	CMV+	Other	Other
ENSG00000198939	30.623	-0.424101	0.0786695	-5.39091	7.01009e-08	1.05048e-06	ZFP2	CMV-	Other	Other
ENSG00000108774	1349.89	0.19022	0.0352911	5.39003	7.04477e-08	1.05476e-06	RAB5C	CMV+	Other	Other
ENSG00000107249	43.6244	-1.02855	0.190917	-5.38745	7.14648e-08	1.06907e-06	GLIS3	CMV-	Other	Other
ENSG00000235217	117.993	-0.34937	0.0648946	-5.38366	7.29877e-08	1.09091e-06	TSPY26P	CMV-	Other	Other
ENSG00000050730	287.828	0.564352	0.104858	5.38207	7.36341e-08	1.09962e-06	TNIP3	CMV+	Other	Other
ENSG00000106484	161.825	-0.576645	0.107148	-5.38176	7.37598e-08	1.10055e-06	MEST	CMV-	Other	Other
ENSG00000171817	172.214	-0.377024	0.0700581	-5.38159	7.38295e-08	1.10064e-06	ZNF540	CMV-	Other	Other
ENSG00000274376	69.3274	-0.797698	0.148242	-5.38106	7.40486e-08	1.10295e-06	ADAMTS7P1	CMV-	Other	Other
ENSG00000133193	1116.3	0.178297	0.0331357	5.38082	7.41486e-08	1.1035e-06	VCF1	CMV+	Other	Other
ENSG00000174749	502.07	-0.428765	0.0796875	-5.38059	7.42432e-08	1.10395e-06	FAM241A	CMV-	Other	Other
ENSG00000142327	9768.66	0.245326	0.0456062	5.37923	7.48053e-08	1.11136e-06	RNPEPL1	CMV+	Other	Other
ENSG00000106952	1850.84	-0.377625	0.0702087	-5.37861	7.50631e-08	1.11423e-06	TNFSF8	CMV-	Other	Other
ENSG00000164105	293.088	0.499895	0.0929691	5.377	7.57362e-08	1.12326e-06	SAP30	CMV+	Other	Other
ENSG00000134153	1383.7	0.188418	0.0350494	5.37578	7.62523e-08	1.12994e-06	EMC7	CMV+	Other	Other
ENSG00000081148	37.7629	-0.477402	0.0888094	-5.37558	7.63365e-08	1.13022e-06	IMPG2	CMV-	Other	Other
ENSG00000144852	18.363	-0.563368	0.104827	-5.37426	7.68995e-08	1.13759e-06	NR1I2	CMV-	Other	Other
ENSG00000089006	2373.87	0.14873	0.0276771	5.37374	7.71215e-08	1.1399e-06	SNX5	CMV+	Other	Other
ENSG00000212719	138.241	-0.328524	0.0611368	-5.37358	7.71891e-08	1.13992e-06	LINC02693	CMV-	Other	Other
ENSG00000166444	31.1482	-0.764902	0.142388	-5.37194	7.78956e-08	1.14938e-06	DENND2B	CMV-	Other	Other
ENSG00000227507	11385.6	-0.548396	0.102118	-5.37022	7.86395e-08	1.15936e-06	LTB	CMV-	Other	Other
ENSG00000123453	145.537	-0.61934	0.115339	-5.36972	7.88574e-08	1.16159e-06	SARDH	CMV-	Other	Other
ENSG00000082641	3867.1	0.172593	0.0321458	5.36907	7.91415e-08	1.16478e-06	NFE2L1	CMV+	Other	Other
ENSG00000276405	245.821	0.983371	0.18325	5.36628	8.03781e-08	1.18198e-06	TRBV13	CMV+	Other	Other
ENSG00000165272	2760.97	-0.483302	0.0900758	-5.36551	8.07222e-08	1.18603e-06	AQP3	CMV-	Other	Other
ENSG00000101230	83.6554	-0.881285	0.16428	-5.36453	8.1161e-08	1.19146e-06	ISM1	CMV-	Other	Other
ENSG00000006638	133.648	-0.669898	0.12493	-5.3622	8.22122e-08	1.20587e-06	TBXA2R	CMV-	Other	Other
ENSG00000123091	2423.89	0.220974	0.0412131	5.36176	8.24163e-08	1.20784e-06	RNF11	CMV+	Other	Other
ENSG00000153066	2214.98	0.169416	0.0315983	5.36156	8.25077e-08	1.20816e-06	TXNDC11	CMV+	Other	Other
ENSG00000127955	39.9155	-0.981568	0.183176	-5.3586	8.38692e-08	1.22706e-06	GNAI1	CMV-	Other	Other
ENSG00000126602	1215.43	-0.238072	0.0444352	-5.35775	8.42665e-08	1.23183e-06	TRAP1	CMV-	Other	Other
ENSG00000158859	97.9697	-0.44256	0.0826085	-5.35732	8.44672e-08	1.23372e-06	ADAMTS4	CMV-	Other	Other
ENSG00000059588	1746.17	-0.299977	0.0560132	-5.35547	8.53338e-08	1.24533e-06	TARBP1	CMV-	Other	Other
ENSG00000073614	6922.05	0.127193	0.0237567	5.35397	8.60461e-08	1.25466e-06	KDM5A	CMV+	Other	Other
ENSG00000124299	2333.71	0.239204	0.0446903	5.35248	8.67559e-08	1.26395e-06	PEPD	CMV+	Other	Other
ENSG00000163577	569.552	0.296188	0.0553398	5.35216	8.69092e-08	1.26512e-06	EIF5A2	CMV+	Other	Other
ENSG00000145703	7680.04	0.196358	0.0366989	5.35052	8.77034e-08	1.27561e-06	IQGAP2	CMV+	Other	Other
ENSG00000148730	9689.01	0.18229	0.0340804	5.34882	8.85289e-08	1.28653e-06	EIF4EBP2	CMV+	Other	Other
ENSG00000055732	46.1572	-0.85376	0.159636	-5.34818	8.88452e-08	1.29004e-06	MCOLN3	CMV-	Other	Other
ENSG00000142227	5004.28	0.241457	0.045158	5.34693	8.9459e-08	1.29787e-06	EMP3	CMV+	Other	Other
ENSG00000013374	4544.26	0.124326	0.0232546	5.34627	8.97844e-08	1.3015e-06	NUB1	CMV+	Other	Other
ENSG00000164576	2359.86	0.14638	0.0273811	5.34602	8.99091e-08	1.30193e-06	SAP30L	CMV+	Other	Other
ENSG00000103485	84.7722	0.342666	0.0640987	5.34591	8.99648e-08	1.30193e-06	QPRT	CMV+	Other	Other
ENSG00000109861	6333.41	0.279304	0.0522517	5.34536	9.02375e-08	1.30458e-06	CTSC	CMV+	Other	Other
ENSG00000023171	411.476	0.426673	0.079823	5.34524	9.02982e-08	1.30458e-06	GRAMD1B	CMV+	Other	Other
ENSG00000151882	340.934	-0.201809	0.037764	-5.34396	9.09389e-08	1.31274e-06	CCL28	CMV-	Other	Other
ENSG00000072110	4312.59	-0.599186	0.112141	-5.34315	9.13426e-08	1.31747e-06	ACTN1	CMV-	Other	Other
ENSG00000160321	59.8151	-0.84995	0.159118	-5.34164	9.21114e-08	1.32745e-06	ZNF208	CMV-	Other	Other
ENSG00000184613	8965.41	-0.528226	0.0989144	-5.34023	9.28272e-08	1.33665e-06	NELL2	CMV-	Other	Other
ENSG00000107796	169.626	0.364429	0.0682465	5.3399	9.30001e-08	1.33744e-06	ACTA2	CMV+	Other	Other
ENSG00000186480	2038.29	0.217146	0.0406654	5.33982	9.30369e-08	1.33744e-06	INSIG1	CMV+	Other	Other
ENSG00000213930	970.033	-0.411114	0.0770182	-5.33788	9.4038e-08	1.35071e-06	GALT	CMV-	Other	Other
ENSG00000179855	181.233	-0.601637	0.112768	-5.33518	9.54509e-08	1.36987e-06	GIPC3	CMV-	Other	Other
ENSG00000249129	10.7705	-0.923668	0.173137	-5.3349	9.55976e-08	1.37084e-06	NA	CMV-	Other	Other
ENSG00000135643	49.783	-0.574178	0.107647	-5.33391	9.61192e-08	1.37718e-06	KCNMB4	CMV-	Other	Other
ENSG00000143365	882.773	-0.924443	0.173436	-5.33017	9.81226e-08	1.40472e-06	RORC	CMV-	Other	Other
ENSG00000030110	1377.98	0.198294	0.0372083	5.32929	9.8597e-08	1.41034e-06	BAK1	CMV+	Other	Other
ENSG00000118900	4787.81	0.122367	0.0229628	5.32895	9.87829e-08	1.41184e-06	UBN1	CMV+	Other	Other
ENSG00000280027	36.3096	-0.806259	0.151341	-5.32745	9.96019e-08	1.42237e-06	NA	CMV-	Other	Other
ENSG00000179715	3435.1	-0.328732	0.0617614	-5.32261	1.02288e-07	1.45838e-06	PCED1B	CMV-	Other	Other
ENSG00000197016	215.943	-0.440545	0.0827687	-5.3226	1.02292e-07	1.45838e-06	ZNF470	CMV-	Other	Other
ENSG00000131165	3545.78	0.183134	0.0344221	5.32026	1.03621e-07	1.47565e-06	CHMP1A	CMV+	Other	Other
ENSG00000142675	60.2213	-0.581635	0.109327	-5.32016	1.03674e-07	1.47565e-06	CNKSR1	CMV-	Other	Other
ENSG00000128463	1825.61	0.140136	0.0263513	5.318	1.04912e-07	1.49204e-06	EMC4	CMV+	Other	Other
ENSG00000106799	4509.82	0.269205	0.0506324	5.31686	1.05574e-07	1.50022e-06	TGFBR1	CMV+	Other	Other
ENSG00000234773	12.077	-0.603725	0.113561	-5.31632	1.05888e-07	1.50346e-06	NA	CMV-	Other	Other
ENSG00000126217	551.224	-0.415449	0.0781835	-5.31377	1.07379e-07	1.52337e-06	MCF2L	CMV-	Other	Other
ENSG00000168646	363.139	-0.560063	0.105411	-5.31314	1.07754e-07	1.52744e-06	AXIN2	CMV-	Other	Other
ENSG00000168918	14791.2	0.159511	0.0300326	5.31125	1.08876e-07	1.54208e-06	INPP5D	CMV+	Other	Other
ENSG00000117519	83.3163	-0.687262	0.129446	-5.30927	1.10065e-07	1.55683e-06	CNN3	CMV-	Other	Other
ENSG00000135334	1995.12	0.240148	0.0452323	5.30922	1.10097e-07	1.55683e-06	AKIRIN2	CMV+	Other	Other
ENSG00000119242	2152.47	0.235572	0.0443719	5.30905	1.10198e-07	1.55699e-06	CCDC92	CMV+	Other	Other
ENSG00000140396	3489.53	0.172155	0.0324328	5.30806	1.10801e-07	1.56423e-06	NCOA2	CMV+	Other	Other
ENSG00000144893	28.3615	-0.576264	0.108589	-5.30682	1.11553e-07	1.57355e-06	MED12L	CMV-	Other	Other
ENSG00000054965	2669.28	0.0970928	0.0183071	5.30357	1.13559e-07	1.60055e-06	FAM168A	CMV+	Other	Other
ENSG00000167642	768.845	-0.562623	0.106139	-5.30082	1.15284e-07	1.62355e-06	SPINT2	CMV-	Other	Other
ENSG00000227212	10.203	-0.758397	0.143113	-5.29929	1.16253e-07	1.63586e-06	NA	CMV-	Other	Other
ENSG00000131080	13.3767	-0.835147	0.157611	-5.29877	1.16585e-07	1.6392e-06	EDA2R	CMV-	Other	Other
ENSG00000251493	18.8415	0.955202	0.180279	5.29848	1.16773e-07	1.64051e-06	FOXD1	CMV+	Other	Other
ENSG00000261804	55.826	-0.716159	0.135191	-5.29741	1.17457e-07	1.64878e-06	NA	CMV-	Other	Other
ENSG00000175104	1051.73	0.192018	0.0362501	5.29705	1.17691e-07	1.65072e-06	TRAF6	CMV+	Other	Other
ENSG00000161405	11242.9	0.243187	0.0459161	5.29633	1.18156e-07	1.65591e-06	IKZF3	CMV+	Other	Other
ENSG00000204860	60.1233	-0.680399	0.128483	-5.29561	1.18618e-07	1.66104e-06	NA	CMV-	Other	Other
ENSG00000189046	283.169	-0.235975	0.0445642	-5.29517	1.18907e-07	1.66374e-06	ALKBH2	CMV-	Other	Other
ENSG00000159111	2521.26	0.277513	0.0524142	5.29462	1.19266e-07	1.66742e-06	MRPL10	CMV+	Other	Other
ENSG00000141665	23.1847	-0.513866	0.0970615	-5.29423	1.19517e-07	1.66958e-06	FBXO15	CMV-	Other	Other
ENSG00000166347	557.775	-0.196478	0.0371232	-5.2926	1.20588e-07	1.68317e-06	CYB5A	CMV-	Other	Other
ENSG00000105655	780.865	-0.319418	0.0603686	-5.29114	1.21557e-07	1.69533e-06	ISYNA1	CMV-	Other	Other
ENSG00000144290	2258	-0.99624	0.188337	-5.28966	1.22545e-07	1.70773e-06	SLC4A10	CMV-	Other	Other
ENSG00000114993	64.5003	-0.572597	0.108268	-5.28868	1.23202e-07	1.71551e-06	RTKN	CMV-	Other	Other
ENSG00000185915	28.2681	-0.861874	0.163003	-5.28749	1.24008e-07	1.72535e-06	KLHL34	CMV-	Other	Other
ENSG00000065485	166.04	-0.365912	0.0692185	-5.28633	1.24793e-07	1.73487e-06	PDIA5	CMV-	Other	Other
ENSG00000214357	15.1647	-0.636292	0.120384	-5.28553	1.25343e-07	1.74113e-06	NEURL1B	CMV-	Other	Other
ENSG00000138107	3342.83	0.184865	0.0349882	5.28364	1.26645e-07	1.7578e-06	ACTR1A	CMV+	Other	Other
ENSG00000116663	801.047	0.323827	0.061298	5.28283	1.27206e-07	1.76416e-06	FBXO6	CMV+	Other	Other
ENSG00000226508	11.3526	1.05404	0.199537	5.28245	1.27469e-07	1.76641e-06	LINC01918	CMV+	Other	Other
ENSG00000187017	35.9209	-0.695985	0.131774	-5.28167	1.28013e-07	1.77252e-06	ESPN	CMV-	Other	Other
ENSG00000140848	774.86	-0.45012	0.0852359	-5.28087	1.28573e-07	1.77885e-06	CPNE2	CMV-	Other	Other
ENSG00000233006	43.4545	-0.646545	0.122445	-5.28028	1.28984e-07	1.78311e-06	MIR3936HG	CMV-	Other	Other
ENSG00000204592	104279	0.174101	0.0329864	5.27795	1.30637e-07	1.80452e-06	HLA-E	CMV+	Other	Other
ENSG00000198924	695.36	0.265748	0.0503623	5.27672	1.31515e-07	1.8152e-06	DCLRE1A	CMV+	Other	Other
ENSG00000028839	875.774	0.171266	0.0324777	5.27334	1.33966e-07	1.84755e-06	TBPL1	CMV+	Other	Other
ENSG00000113319	1862.46	-0.395148	0.0749841	-5.26975	1.36607e-07	1.88226e-06	RASGRF2	CMV-	Other	Other
ENSG00000236088	433.607	-0.250967	0.0476262	-5.26952	1.36781e-07	1.88226e-06	COX10-DT	CMV-	Other	Other
ENSG00000211772	15803	0.236917	0.0449602	5.26948	1.36809e-07	1.88226e-06	TRBC2	CMV+	Other	Other
ENSG00000154016	225.033	-0.396323	0.0752165	-5.26909	1.37098e-07	1.88446e-06	GRAP	CMV-	Other	Other
ENSG00000134516	13730.3	0.121103	0.0229842	5.26898	1.37186e-07	1.88446e-06	DOCK2	CMV+	Other	Other
ENSG00000125814	964.733	0.2674	0.0507788	5.26597	1.39453e-07	1.91408e-06	NAPB	CMV+	Other	Other
ENSG00000153113	8677.28	0.183117	0.0347751	5.26575	1.39621e-07	1.91486e-06	CAST	CMV+	Other	Other
ENSG00000066468	57.2217	1.0145	0.192681	5.26514	1.40082e-07	1.91966e-06	FGFR2	CMV+	Other	Other
ENSG00000115590	141.752	-1.80272	0.342524	-5.26306	1.41681e-07	1.94004e-06	IL1R2	CMV-	Other	Other
ENSG00000183354	3823.09	0.154337	0.0293272	5.26257	1.42054e-07	1.94285e-06	BRD10	CMV+	Other	Other
ENSG00000275302	2374.86	0.473449	0.0899679	5.26242	1.42168e-07	1.94285e-06	CCL4	CMV+	Other	Other
ENSG00000225194	157.979	-0.399746	0.0759633	-5.26235	1.42223e-07	1.94285e-06	LINC00092	CMV-	Other	Other
ENSG00000186815	1683.77	-0.318837	0.0606208	-5.25953	1.44427e-07	1.97141e-06	TPCN1	CMV-	Other	Other
ENSG00000043591	23.4363	1.0995	0.209179	5.25627	1.47005e-07	2.00502e-06	ADRB1	CMV+	Other	Other
ENSG00000279741	25.3198	-0.780312	0.148498	-5.25471	1.48257e-07	2.0205e-06	NA	CMV-	Other	Other
ENSG00000198246	304.233	0.24707	0.0470296	5.25351	1.49228e-07	2.03213e-06	SLC29A3	CMV+	Other	Other
ENSG00000146112	9971.44	0.259283	0.0493655	5.25231	1.50207e-07	2.04385e-06	PPP1R18	CMV+	Other	Other
ENSG00000057663	1434.78	0.164327	0.0312974	5.2505	1.51691e-07	2.06228e-06	ATG5	CMV+	Other	Other
ENSG00000136929	86.2842	-0.629129	0.119826	-5.25036	1.518e-07	2.06228e-06	HEMGN	CMV-	Other	Other
ENSG00000122188	2158.62	0.241352	0.0459907	5.24785	1.53885e-07	2.08897e-06	LAX1	CMV+	Other	Other
ENSG00000165633	9.23619	-1.48991	0.283984	-5.24645	1.55055e-07	2.1032e-06	VSTM4	CMV-	Other	Other
ENSG00000108510	4590.72	0.16159	0.0308041	5.24571	1.55679e-07	2.1084e-06	MED13	CMV+	Other	Other
ENSG00000124613	134.043	-0.414386	0.0789954	-5.2457	1.55692e-07	2.1084e-06	ZNF391	CMV-	Other	Other
ENSG00000234912	177.836	-0.35733	0.0681204	-5.24557	1.55803e-07	2.1084e-06	SNHG20	CMV-	Other	Other
ENSG00000135185	824.945	-0.184246	0.0351278	-5.24502	1.56265e-07	2.113e-06	TMEM243	CMV-	Other	Other
ENSG00000251369	791.854	-0.30994	0.0591009	-5.24425	1.56919e-07	2.12018e-06	ZNF550	CMV-	Other	Other
ENSG00000101844	705.68	0.154815	0.0295263	5.24331	1.5772e-07	2.12882e-06	ATG4A	CMV+	Other	Other
ENSG00000183605	326.076	-0.266736	0.0508726	-5.24321	1.57804e-07	2.12882e-06	SFXN4	CMV-	Other	Other
ENSG00000140941	4280.08	0.20538	0.0391751	5.24263	1.58304e-07	2.1339e-06	MAP1LC3B	CMV+	Other	Other
ENSG00000213463	799.286	-0.276408	0.0527387	-5.24108	1.59639e-07	2.14965e-06	SYNJ2BP	CMV-	Other	Other
ENSG00000152527	40.12	-0.785567	0.149889	-5.24099	1.59721e-07	2.14965e-06	PLEKHH2	CMV-	Other	Other
ENSG00000100181	114.68	-0.90021	0.171864	-5.23791	1.62409e-07	2.18413e-06	NA	CMV-	Other	Other
ENSG00000182957	7094.65	0.15772	0.0301121	5.23776	1.6254e-07	2.1842e-06	SPATA13	CMV+	Other	Other
ENSG00000204264	5788.25	0.156858	0.0299577	5.23598	1.64111e-07	2.20075e-06	PSMB8	CMV+	Other	Other
ENSG00000177990	94.2353	-0.896408	0.171202	-5.23596	1.64129e-07	2.20075e-06	DPY19L2	CMV-	Other	Other
ENSG00000206344	112.691	-0.616647	0.117773	-5.2359	1.64187e-07	2.20075e-06	HCG27	CMV-	Other	Other
ENSG00000173848	249.051	-0.437413	0.0835429	-5.23579	1.64281e-07	2.20075e-06	NET1	CMV-	Other	Other
ENSG00000115523	29567.4	0.740821	0.141508	5.23519	1.64818e-07	2.20624e-06	GNLY	CMV+	Other	Other
ENSG00000238018	69.0579	-0.432538	0.0826346	-5.23435	1.65568e-07	2.21457e-06	NA	CMV-	Other	Other
ENSG00000211825	40.1291	-0.900358	0.17202	-5.23404	1.65841e-07	2.2165e-06	TRDJ1	CMV-	Other	Other
ENSG00000141384	441.811	-0.36662	0.0700511	-5.23361	1.66232e-07	2.22002e-06	TAF4B	CMV-	Other	Other
ENSG00000261150	139.216	-0.750985	0.143509	-5.233	1.66779e-07	2.22544e-06	EPPK1	CMV-	Other	Other
ENSG00000255455	401.616	-0.273486	0.0522631	-5.23287	1.66895e-07	2.22544e-06	NA	CMV-	Other	Other
ENSG00000182405	179.003	-0.298311	0.0570188	-5.23179	1.67873e-07	2.23676e-06	PGBD4	CMV-	Other	Other
ENSG00000105953	7651.14	0.179728	0.0343551	5.23148	1.68159e-07	2.23885e-06	OGDH	CMV+	Other	Other
ENSG00000249109	25.5619	-1.04723	0.20025	-5.22962	1.69859e-07	2.25974e-06	LOC124906529	CMV-	Other	Other
ENSG00000173402	1016.22	0.20298	0.0388285	5.22761	1.71717e-07	2.2827e-06	DAG1	CMV+	Other	Other
ENSG00000261546	19.2169	-0.550366	0.105312	-5.22607	1.73146e-07	2.29994e-06	NA	CMV-	Other	Other
ENSG00000235609	20.8507	-0.574328	0.109925	-5.22473	1.74412e-07	2.31497e-06	NA	CMV-	Other	Other
ENSG00000228903	570.124	-0.281745	0.0539448	-5.22283	1.76209e-07	2.33703e-06	NA	CMV-	Other	Other
ENSG00000132874	23.5063	0.580159	0.111142	5.21998	1.78938e-07	2.3714e-06	SLC14A2	CMV+	Other	Other
ENSG00000108219	9969.39	0.150407	0.0288172	5.21934	1.79557e-07	2.37779e-06	TSPAN14	CMV+	Other	Other
ENSG00000166669	1009.27	-0.277884	0.053244	-5.21907	1.79827e-07	2.37955e-06	ATF7IP2	CMV-	Other	Other
ENSG00000156052	1411.53	-0.39772	0.0762604	-5.21529	1.83532e-07	2.42672e-06	GNAQ	CMV-	Other	Other
ENSG00000159556	14.046	0.993048	0.190453	5.21413	1.84685e-07	2.4401e-06	ISL2	CMV+	Other	Other
ENSG00000159753	4236.98	-0.316685	0.0607391	-5.21386	1.84953e-07	2.44178e-06	CARMIL2	CMV-	Other	Other
ENSG00000179242	28.0141	-0.990338	0.190064	-5.21055	1.88278e-07	2.48378e-06	CDH4	CMV-	Other	Other
ENSG00000179562	1642.06	0.211654	0.0406321	5.20904	1.89825e-07	2.50228e-06	GCC1	CMV+	Other	Other
ENSG00000004939	147.554	-2.53411	0.486549	-5.20834	1.90536e-07	2.50974e-06	SLC4A1	CMV-	Other	Other
ENSG00000116191	454.655	-0.554355	0.106452	-5.20754	1.91356e-07	2.51678e-06	RALGPS2	CMV-	Other	Other
ENSG00000136522	630.932	0.166501	0.0319731	5.20754	1.91362e-07	2.51678e-06	MRPL47	CMV+	Other	Other
ENSG00000185499	58.8305	-0.620558	0.119191	-5.20642	1.92519e-07	2.53008e-06	MUC1	CMV-	Other	Other
ENSG00000169957	229.241	-0.385435	0.0740495	-5.20509	1.93899e-07	2.54628e-06	ZNF768	CMV-	Other	Other
ENSG00000008517	15913.7	0.239252	0.045976	5.20384	1.95209e-07	2.56154e-06	IL32	CMV+	Other	Other
ENSG00000182195	267.651	-0.512879	0.0985725	-5.20307	1.96028e-07	2.57034e-06	LDOC1	CMV-	Other	Other
ENSG00000162852	1992.51	-0.22018	0.0423321	-5.20126	1.97942e-07	2.59169e-06	CNST	CMV-	Other	Other
ENSG00000168280	815.852	-0.477547	0.0918139	-5.20125	1.97956e-07	2.59169e-06	KIF5C	CMV-	Other	Other
ENSG00000162086	997.45	-0.224652	0.0431957	-5.20081	1.98427e-07	2.59589e-06	ZNF75A	CMV-	Other	Other
ENSG00000149679	494.652	0.188119	0.0361786	5.19974	1.99571e-07	2.60889e-06	CABLES2	CMV+	Other	Other
ENSG00000136504	2950.93	0.142541	0.027419	5.19861	2.00784e-07	2.62276e-06	KAT7	CMV+	Other	Other
ENSG00000140675	11.5743	-0.703478	0.135328	-5.19834	2.01081e-07	2.62467e-06	SLC5A2	CMV-	Other	Other
ENSG00000105245	389.314	0.399738	0.0769198	5.19681	2.0274e-07	2.64433e-06	NUMBL	CMV+	Other	Other
ENSG00000167912	253.008	0.399185	0.0768323	5.19554	2.0413e-07	2.66045e-06	TOX-DT	CMV+	Other	Other
ENSG00000131018	24934	0.302672	0.0582766	5.19371	2.06146e-07	2.68333e-06	SYNE1	CMV+	Other	Other
ENSG00000228878	55.4641	-0.363551	0.069999	-5.19366	2.06195e-07	2.68333e-06	NA	CMV-	Other	Other
ENSG00000140682	18.8153	-0.574017	0.110534	-5.19311	2.06815e-07	2.68938e-06	TGFB1I1	CMV-	Other	Other
ENSG00000131831	38.8947	-0.896549	0.172659	-5.19259	2.07384e-07	2.69475e-06	RAI2	CMV-	Other	Other
ENSG00000025434	152.188	-0.282838	0.0544937	-5.19029	2.09967e-07	2.72626e-06	NR1H3	CMV-	Other	Other
ENSG00000130684	190.726	-0.262554	0.0505995	-5.18888	2.11568e-07	2.745e-06	ZNF337	CMV-	Other	Other
ENSG00000246859	19.2428	-0.80369	0.15492	-5.18778	2.12815e-07	2.75911e-06	STARD4-AS1	CMV-	Other	Other
ENSG00000186432	3132.86	0.16553	0.0319226	5.18535	2.15614e-07	2.7933e-06	KPNA4	CMV+	Other	Other
ENSG00000164674	3684.19	0.368835	0.0711476	5.18408	2.17078e-07	2.81016e-06	SYTL3	CMV+	Other	Other
ENSG00000013810	3463.53	-0.226326	0.043671	-5.18253	2.18901e-07	2.83165e-06	TACC3	CMV-	Other	Other
ENSG00000163935	1115.82	-0.233504	0.0450768	-5.18014	2.21718e-07	2.86594e-06	SFMBT1	CMV-	Other	Other
ENSG00000134242	3575.37	0.246229	0.0475403	5.17938	2.22627e-07	2.87235e-06	PTPN22	CMV+	Other	Other
ENSG00000160714	3245.2	0.150982	0.029151	5.17931	2.22712e-07	2.87235e-06	UBE2Q1	CMV+	Other	Other
ENSG00000137207	1968.93	0.146236	0.0282347	5.17931	2.22712e-07	2.87235e-06	YIPF3	CMV+	Other	Other
ENSG00000197386	7224.35	0.131042	0.0253056	5.17838	2.23825e-07	2.88456e-06	HTT	CMV+	Other	Other
ENSG00000154743	284.707	-0.196929	0.038045	-5.17621	2.26436e-07	2.91604e-06	TSEN2	CMV-	Other	Other
ENSG00000135919	81.1918	-0.828381	0.160044	-5.17598	2.26723e-07	2.91757e-06	SERPINE2	CMV-	Other	Other
ENSG00000112394	186.415	-0.777594	0.150327	-5.17269	2.30751e-07	2.96719e-06	SLC16A10	CMV-	Other	Other
ENSG00000122122	12899.3	0.220107	0.0425548	5.17231	2.31214e-07	2.97093e-06	SASH3	CMV+	Other	Other
ENSG00000160932	7500.51	0.290074	0.0560865	5.17191	2.31717e-07	2.97519e-06	LY6E	CMV+	Other	Other
ENSG00000163686	291.492	0.301365	0.0582836	5.17067	2.33258e-07	2.99276e-06	ABHD6	CMV+	Other	Other
ENSG00000178764	2298.6	0.189093	0.0365809	5.16917	2.35131e-07	3.01456e-06	ZHX2	CMV+	Other	Other
ENSG00000125347	10905.3	0.340309	0.0658394	5.16877	2.3564e-07	3.01884e-06	IRF1	CMV+	TF	TFhigh
ENSG00000171444	243.047	-0.480354	0.092983	-5.16604	2.391e-07	3.0609e-06	MCC	CMV-	Other	Other
ENSG00000119682	3368.48	0.119619	0.023157	5.16556	2.39726e-07	3.06665e-06	AREL1	CMV+	Other	Other
ENSG00000145107	25.0937	1.03451	0.200334	5.16392	2.41833e-07	3.09132e-06	TM4SF19	CMV+	Other	Other
ENSG00000279930	38.2773	-0.688531	0.133351	-5.16329	2.42652e-07	3.09949e-06	NA	CMV-	Other	Other
ENSG00000165995	52.1121	-0.494695	0.0958243	-5.16252	2.43647e-07	3.10991e-06	CACNB2	CMV-	Other	Other
ENSG00000101474	10544.7	0.272139	0.0527222	5.16175	2.44657e-07	3.12051e-06	APMAP	CMV+	Other	Other
ENSG00000197599	112.331	-0.617652	0.119721	-5.1591	2.48137e-07	3.16256e-06	CCDC154	CMV-	Other	Other
ENSG00000088992	415.498	0.456327	0.0884586	5.15866	2.48725e-07	3.16772e-06	TESC	CMV+	Other	Other
ENSG00000254750	35.8756	-0.840469	0.162931	-5.15843	2.49033e-07	3.16931e-06	NA	CMV-	Other	Other
ENSG00000114999	1464.81	0.166058	0.0321944	5.15797	2.49646e-07	3.17477e-06	TTL	CMV+	Other	Other
ENSG00000137076	44239.2	0.185601	0.0359948	5.15633	2.51834e-07	3.20026e-06	TLN1	CMV+	Other	Other
ENSG00000234043	16.9228	-0.508041	0.0985484	-5.15524	2.53305e-07	3.21435e-06	NA	CMV-	Other	Other
ENSG00000266916	9.71966	-0.645928	0.125296	-5.15523	2.53315e-07	3.21435e-06	ZNF793-AS1	CMV-	Other	Other
ENSG00000196712	2593.33	0.154329	0.0299511	5.1527	2.56762e-07	3.25571e-06	NF1	CMV+	Other	Other
ENSG00000139438	62.1915	0.526259	0.102148	5.15196	2.57785e-07	3.26628e-06	FAM222A	CMV+	Other	Other
ENSG00000146872	1789.42	0.0961248	0.01866	5.15139	2.58557e-07	3.27289e-06	TLK2	CMV+	Other	Other
ENSG00000159069	7203.61	0.293487	0.0569734	5.1513	2.58685e-07	3.27289e-06	FBXW5	CMV+	Other	Other
ENSG00000235688	22.1715	-1.05979	0.20575	-5.15085	2.59303e-07	3.27739e-06	NA	CMV-	Other	Other
ENSG00000178921	1124.22	-0.194873	0.0378337	-5.15077	2.59419e-07	3.27739e-06	PFAS	CMV-	Other	Other
ENSG00000182952	4061.7	0.161299	0.0313315	5.14815	2.63067e-07	3.32105e-06	HMGN4	CMV+	Other	Other
ENSG00000005513	118.373	-0.632684	0.122904	-5.14781	2.63548e-07	3.3247e-06	SOX8	CMV-	Other	Other
ENSG00000197763	75.5693	-0.510305	0.0992188	-5.14323	2.70054e-07	3.4043e-06	TXNRD3	CMV-	Other	Other
ENSG00000106636	3498.31	0.153366	0.0298209	5.1429	2.70531e-07	3.40782e-06	YKT6	CMV+	Other	Other
ENSG00000188404	19986.3	-0.40808	0.0793589	-5.14221	2.7153e-07	3.41793e-06	SELL	CMV-	Other	Other
ENSG00000129946	53.7559	-1.01668	0.197729	-5.14181	2.72108e-07	3.42271e-06	SHC2	CMV-	Other	Other
ENSG00000135318	1460.88	-0.557602	0.108478	-5.14021	2.74427e-07	3.44937e-06	NT5E	CMV-	Other	Other
ENSG00000166321	110.291	-0.365164	0.0710728	-5.13789	2.77845e-07	3.48979e-06	NUDT13	CMV-	Other	Other
ENSG00000104490	1707.5	0.255924	0.049814	5.1376	2.78275e-07	3.49266e-06	NCALD	CMV+	Other	Other
ENSG00000267838	23.1433	-0.654895	0.127501	-5.13639	2.80066e-07	3.51259e-06	NA	CMV-	Other	Other
ENSG00000205930	110.197	-0.355304	0.0691984	-5.13456	2.82798e-07	3.54364e-06	NA	CMV-	Other	Other
ENSG00000216895	102.516	-0.233378	0.0454533	-5.13446	2.82951e-07	3.54364e-06	RBM33-DT	CMV-	Other	Other
ENSG00000197283	3661	-0.246339	0.0479889	-5.13326	2.84767e-07	3.56381e-06	SYNGAP1	CMV-	Other	Other
ENSG00000225032	242.194	-0.63198	0.123153	-5.13164	2.87222e-07	3.59193e-06	LOC102723566	CMV-	Other	Other
ENSG00000225127	10.9366	0.710492	0.138483	5.13054	2.88915e-07	3.60856e-06	LINC00237	CMV+	Other	Other
ENSG00000161653	49.52	0.413746	0.0806444	5.1305	2.88968e-07	3.60856e-06	NAGS	CMV+	Other	Other
ENSG00000134287	4954.95	0.177264	0.0345624	5.12881	2.91581e-07	3.63857e-06	ARF3	CMV+	Other	Other
ENSG00000230006	71.5949	-0.833256	0.162496	-5.12786	2.93057e-07	3.65435e-06	NA	CMV-	Other	Other
ENSG00000166963	85.3065	-0.697426	0.136034	-5.12687	2.94605e-07	3.67101e-06	MAP1A	CMV-	Other	Other
ENSG00000151348	2086.58	0.179777	0.0350763	5.1253	2.97068e-07	3.69904e-06	EXT2	CMV+	Other	Other
ENSG00000102967	498.784	-0.182481	0.0356179	-5.12331	3.00213e-07	3.7346e-06	DHODH	CMV-	Other	Other
ENSG00000179218	16836.5	0.209373	0.0408682	5.12313	3.005e-07	3.7346e-06	CALR	CMV+	Other	Other
ENSG00000181804	596.093	0.19154	0.0373876	5.12309	3.00572e-07	3.7346e-06	SLC9A9	CMV+	Other	Other
ENSG00000137815	3546.44	0.104202	0.0203475	5.12113	3.03717e-07	3.76924e-06	RTF1	CMV+	Other	Other
ENSG00000017483	976.759	0.17962	0.0350746	5.12108	3.03795e-07	3.76924e-06	SLC38A5	CMV+	Other	Other
ENSG00000230725	11.7571	-0.780333	0.15243	-5.11928	3.06699e-07	3.80154e-06	LOC284798	CMV-	Other	Other
ENSG00000175224	3756.15	0.138208	0.026998	5.1192	3.06838e-07	3.80154e-06	ATG13	CMV+	Other	Other
ENSG00000227508	46.4202	-0.717331	0.140162	-5.11788	3.08995e-07	3.82553e-06	LINC01624	CMV-	Other	Other
ENSG00000277586	363.214	-1.1508	0.224886	-5.11724	3.10044e-07	3.83577e-06	NEFL	CMV-	Other	Other
ENSG00000170876	3420.04	0.150086	0.0293374	5.11587	3.12297e-07	3.85873e-06	TMEM43	CMV+	Other	Other
ENSG00000095066	414.266	-0.34118	0.0666909	-5.11584	3.12346e-07	3.85873e-06	HOOK2	CMV-	Other	Other
ENSG00000164116	20.4463	-0.948339	0.185398	-5.11515	3.13492e-07	3.86789e-06	GUCY1A1	CMV-	Other	Other
ENSG00000137275	3036.58	0.147324	0.0288019	5.11507	3.13626e-07	3.86789e-06	RIPK1	CMV+	Other	Other
ENSG00000100196	24.8048	-0.640817	0.125282	-5.11499	3.13758e-07	3.86789e-06	KDELR3	CMV-	Other	Other
ENSG00000223553	9.36626	-1.20486	0.235578	-5.11447	3.14617e-07	3.87572e-06	SMPD4P1	CMV-	Other	Other
ENSG00000142252	228.677	0.242292	0.0473777	5.11405	3.15331e-07	3.88175e-06	GEMIN7	CMV+	Other	Other
ENSG00000256667	693.005	0.595756	0.116512	5.11327	3.16625e-07	3.89492e-06	NA	CMV+	Other	Other
ENSG00000099942	4834.89	0.175606	0.0343521	5.11195	3.18852e-07	3.91952e-06	CRKL	CMV+	Other	Other
ENSG00000115339	532.445	0.374119	0.0731905	5.11158	3.19478e-07	3.92443e-06	GALNT3	CMV+	Other	Other
ENSG00000198373	3820.76	0.153311	0.0299955	5.11112	3.20262e-07	3.93127e-06	WWP2	CMV+	Other	Other
ENSG00000157077	249.607	-0.383326	0.0750097	-5.11035	3.21556e-07	3.94436e-06	ZFYVE9	CMV-	Other	Other
ENSG00000072803	1943.36	0.130378	0.0255133	5.11022	3.21789e-07	3.94442e-06	FBXW11	CMV+	Other	Other
ENSG00000197275	33.2948	-0.457973	0.0896682	-5.10742	3.26583e-07	4.00036e-06	RAD54B	CMV-	Other	Other
ENSG00000069493	6995.74	0.223351	0.0437439	5.10587	3.29274e-07	4.03047e-06	CLEC2D	CMV+	Other	Other
ENSG00000072163	123.335	-0.668295	0.130908	-5.10507	3.30677e-07	4.04477e-06	LIMS2	CMV-	Other	Other
ENSG00000235954	408.203	-0.213641	0.0418563	-5.10417	3.32249e-07	4.06113e-06	TTC28-AS1	CMV-	Other	Other
ENSG00000134193	138.559	-0.917725	0.179807	-5.10395	3.32639e-07	4.06303e-06	REG4	CMV-	Other	Other
ENSG00000228985	9.11344	-1.02947	0.201731	-5.10319	3.33967e-07	4.07637e-06	TRDD3	CMV-	Other	Other
ENSG00000106397	1674.52	0.20014	0.0392228	5.10265	3.34929e-07	4.08523e-06	PLOD3	CMV+	Other	Other
ENSG00000254777	15.2337	-0.580494	0.113821	-5.10004	3.39582e-07	4.13907e-06	NA	CMV-	Other	Other
ENSG00000115468	52.5191	-0.641767	0.125888	-5.09791	3.43417e-07	4.18288e-06	EFHD1	CMV-	Other	Other
ENSG00000166780	258.883	-0.427038	0.0837932	-5.09633	3.46295e-07	4.21496e-06	BMERB1	CMV-	Other	Other
ENSG00000186625	704.075	0.11785	0.0231362	5.09376	3.5103e-07	4.26959e-06	KATNA1	CMV+	Other	Other
ENSG00000119714	1384.24	0.40291	0.0791253	5.09205	3.54221e-07	4.30537e-06	GPR68	CMV+	Other	Other
ENSG00000245848	234.159	0.62653	0.123067	5.09095	3.5627e-07	4.32724e-06	CEBPA	CMV+	Other	Other
ENSG00000272645	270.326	-0.450246	0.0884593	-5.08987	3.58306e-07	4.34892e-06	NA	CMV-	Other	Other
ENSG00000175556	219.784	-0.318147	0.0625125	-5.08933	3.5933e-07	4.3578e-06	LONRF3	CMV-	Other	Other
ENSG00000082014	514.869	-0.421547	0.0828313	-5.08922	3.59541e-07	4.3578e-06	SMARCD3	CMV-	Other	Other
ENSG00000197321	1690.81	-0.256199	0.0503456	-5.08882	3.60302e-07	4.36397e-06	SVIL	CMV-	Other	Other
ENSG00000281100	82.7551	0.261395	0.0513715	5.08832	3.61246e-07	4.37233e-06	NA	CMV+	Other	Other
ENSG00000134986	85.0975	-0.577589	0.113522	-5.08791	3.62022e-07	4.37867e-06	NREP	CMV-	Other	Other
ENSG00000197540	7178.68	0.324293	0.0637624	5.08595	3.65785e-07	4.42109e-06	GZMM	CMV+	Other	Other
ENSG00000136986	3432.03	0.189406	0.0372574	5.0837	3.70144e-07	4.47065e-06	DERL1	CMV+	Other	Other
ENSG00000275418	11.9503	-0.655359	0.128958	-5.08196	3.73555e-07	4.5087e-06	NA	CMV-	Other	Other
ENSG00000163875	2755.76	0.141219	0.0277958	5.08059	3.76267e-07	4.53828e-06	MEAF6	CMV+	Other	Other
ENSG00000116688	4070.83	0.122268	0.0240803	5.0775	3.82431e-07	4.60941e-06	MFN2	CMV+	Other	Other
ENSG00000235978	16.9982	-0.509641	0.100439	-5.07413	3.89269e-07	4.68856e-06	LOC124906209	CMV-	Other	Other
ENSG00000198478	283.478	-0.789583	0.155706	-5.07097	3.95796e-07	4.76387e-06	SH3BGRL2	CMV-	Other	Other
ENSG00000135119	51.3145	-0.416389	0.0821699	-5.06741	4.03258e-07	4.84759e-06	RNFT2	CMV-	Other	Other
ENSG00000265692	12.7168	-0.703977	0.138923	-5.06739	4.03312e-07	4.84759e-06	LINC01970	CMV-	Other	Other
ENSG00000223820	19.3111	-0.494248	0.0975767	-5.06523	4.07913e-07	4.89948e-06	NA	CMV-	Other	Other
ENSG00000161551	272.566	-0.313479	0.0618958	-5.06463	4.09194e-07	4.91146e-06	ZNF577	CMV-	Other	Other
ENSG00000130511	5061.71	0.370784	0.0732243	5.06367	4.1126e-07	4.93127e-06	SSBP4	CMV+	Other	Other
ENSG00000273230	82.6962	-0.436093	0.0861232	-5.0636	4.11414e-07	4.93127e-06	NA	CMV-	Other	Other
ENSG00000139579	874.555	0.175712	0.0347116	5.06206	4.14757e-07	4.9679e-06	NABP2	CMV+	Other	Other
ENSG00000159267	1135.48	0.176937	0.0349682	5.05994	4.19394e-07	5.01996e-06	HLCS	CMV+	Other	Other
ENSG00000124767	2087.19	0.191794	0.0379078	5.05949	4.20384e-07	5.02834e-06	GLO1	CMV+	Other	Other
ENSG00000153071	300.414	-0.702436	0.138894	-5.05734	4.25144e-07	5.08176e-06	DAB2	CMV-	Other	Other
ENSG00000169499	4594.59	0.20657	0.0408502	5.05676	4.26437e-07	5.0937e-06	PLEKHA2	CMV+	Other	Other
ENSG00000123612	148.429	-0.529263	0.104669	-5.05656	4.26893e-07	5.09563e-06	ACVR1C	CMV-	Other	Other
ENSG00000154001	2928.19	0.159926	0.0316358	5.05521	4.29911e-07	5.12812e-06	PPP2R5E	CMV+	Other	Other
ENSG00000167394	251.373	0.24531	0.0485491	5.05283	4.3531e-07	5.18894e-06	ZNF668	CMV+	Other	Other
ENSG00000214575	15.7382	-0.711481	0.140821	-5.05238	4.36338e-07	5.19762e-06	CPEB1	CMV-	Other	Other
ENSG00000169047	336.869	-0.530877	0.105079	-5.05216	4.36851e-07	5.20015e-06	IRS1	CMV-	Other	Other
ENSG00000071967	273.872	-0.748284	0.148146	-5.051	4.39501e-07	5.2281e-06	CYBRD1	CMV-	Other	Other
ENSG00000105426	74.8303	-0.73891	0.146381	-5.04787	4.46765e-07	5.31085e-06	PTPRS	CMV-	Other	Other
ENSG00000117643	1152.31	-0.406788	0.0805902	-5.04761	4.47365e-07	5.31434e-06	MAN1C1	CMV-	Other	Other
ENSG00000270015	399.853	-0.423515	0.0839125	-5.0471	4.48571e-07	5.32501e-06	NA	CMV-	Other	Other
ENSG00000173198	183.198	-0.620417	0.12293	-5.04691	4.49023e-07	5.32672e-06	CYSLTR1	CMV-	Other	Other
ENSG00000170989	7722.79	0.351329	0.0696301	5.04565	4.51981e-07	5.35815e-06	S1PR1	CMV+	Other	Other
ENSG00000103111	3184.25	0.108439	0.0215025	5.0431	4.58055e-07	5.42643e-06	MON1B	CMV+	Other	Other
ENSG00000255026	1470.02	-0.815928	0.161797	-5.04291	4.58499e-07	5.42798e-06	NA	CMV-	Other	Other
ENSG00000170540	3679.8	0.231364	0.04591	5.03951	4.6673e-07	5.51825e-06	ARL6IP1	CMV+	Other	Other
ENSG00000151176	1595.71	0.190105	0.037723	5.03949	4.66762e-07	5.51825e-06	PLBD2	CMV+	Other	Other
ENSG00000135722	250.958	-0.37025	0.0734751	-5.03912	4.67679e-07	5.52531e-06	FBXL8	CMV-	Other	Other
ENSG00000162931	91.8284	-0.437781	0.0868799	-5.03893	4.68147e-07	5.52707e-06	TRIM17	CMV-	Other	Other
ENSG00000136167	71726.2	0.190328	0.0377783	5.03802	4.70383e-07	5.54969e-06	LCP1	CMV+	Other	Other
ENSG00000185811	26853	0.152275	0.0302288	5.03741	4.71872e-07	5.56346e-06	IKZF1	CMV+	Other	Other
ENSG00000125449	686.318	0.204121	0.0405238	5.03706	4.72732e-07	5.56697e-06	ARMC7	CMV+	Other	Other
ENSG00000204525	96239.5	0.232947	0.0462469	5.03703	4.72813e-07	5.56697e-06	HLA-C	CMV+	Other	Other
ENSG00000132199	1123.2	-0.423035	0.0840054	-5.03581	4.75832e-07	5.59871e-06	ENOSF1	CMV-	Other	Other
ENSG00000099889	350.643	-0.613625	0.12187	-5.03506	4.77701e-07	5.61688e-06	ARVCF	CMV-	Other	Other
ENSG00000101546	239.357	-0.186573	0.0370691	-5.0331	4.82604e-07	5.67068e-06	RBFA	CMV-	Other	Other
ENSG00000167106	10066.8	-0.352557	0.0700496	-5.03296	4.82953e-07	5.67093e-06	EEIG1	CMV-	Other	Other
ENSG00000197497	115.491	-0.401821	0.0798801	-5.0303	4.89708e-07	5.74635e-06	ZNF665	CMV-	Other	Other
ENSG00000181588	190.281	0.36764	0.0731056	5.02889	4.93334e-07	5.78498e-06	MEX3D	CMV+	Other	Other
ENSG00000124120	1510.43	0.148387	0.0295147	5.02758	4.96701e-07	5.82051e-06	TTPAL	CMV+	Other	Other
ENSG00000171681	6799.91	0.180153	0.0358506	5.02509	5.0319e-07	5.89256e-06	ATF7IP	CMV+	Other	Other
ENSG00000138311	461.232	0.564813	0.112427	5.02383	5.065e-07	5.92732e-06	ZNF365	CMV+	Other	Other
ENSG00000128908	2792.55	0.11359	0.0226119	5.02346	5.07492e-07	5.93492e-06	INO80	CMV+	Other	Other
ENSG00000086289	105.594	0.631254	0.12568	5.02269	5.09538e-07	5.95481e-06	EPDR1	CMV+	Other	Other
ENSG00000105204	1094.28	0.283851	0.0565208	5.02207	5.11175e-07	5.96838e-06	DYRK1B	CMV+	Other	Other
ENSG00000103942	78.1866	-0.328985	0.065509	-5.02199	5.11388e-07	5.96838e-06	HOMER2	CMV-	Other	Other
ENSG00000103264	1903.03	0.190904	0.0380178	5.02143	5.1287e-07	5.98165e-06	FBXO31	CMV+	Other	Other
ENSG00000237422	8.76932	0.820672	0.163493	5.01962	5.17736e-07	6.03433e-06	NA	CMV+	Other	Other
ENSG00000278959	19.1898	-0.6142	0.122371	-5.01915	5.18995e-07	6.04493e-06	NA	CMV-	Other	Other
ENSG00000188483	92.5677	0.696087	0.138712	5.01823	5.21502e-07	6.07004e-06	IER5L	CMV+	Other	Other
ENSG00000176728	10.6857	-0.815118	0.162447	-5.01774	5.22829e-07	6.0814e-06	TTTY14	CMV-	Other	Other
ENSG00000139644	24335.8	0.16755	0.0334	5.01646	5.2632e-07	6.1179e-06	TMBIM6	CMV+	Other	Other
ENSG00000130227	3134.72	0.0966701	0.0192742	5.01552	5.28913e-07	6.14391e-06	XPO7	CMV+	Other	Other
ENSG00000163902	6593.09	0.186057	0.0371048	5.01436	5.32109e-07	6.17689e-06	RPN1	CMV+	Other	Other
ENSG00000239900	2037.53	-0.17314	0.0345318	-5.01394	5.33253e-07	6.18602e-06	ADSL	CMV-	Other	Other
ENSG00000198589	6330.47	0.162075	0.0323276	5.01351	5.34455e-07	6.19581e-06	LRBA	CMV+	Other	Other
ENSG00000134765	318.866	-0.806871	0.160957	-5.01297	5.3597e-07	6.20922e-06	DSC1	CMV-	Other	Other
ENSG00000059758	2607.04	0.174459	0.034804	5.01262	5.36938e-07	6.21627e-06	CDK17	CMV+	Other	Other
ENSG00000151729	528.801	0.152175	0.0303745	5.00994	5.44463e-07	6.29917e-06	SLC25A4	CMV+	Other	Other
ENSG00000101052	801.006	0.169722	0.033882	5.00921	5.46531e-07	6.31888e-06	IFT52	CMV+	Other	Other
ENSG00000164609	3040.03	0.121628	0.0242836	5.00865	5.48137e-07	6.33322e-06	SLU7	CMV+	Other	Other
ENSG00000120254	294.598	-0.37104	0.074109	-5.00668	5.53758e-07	6.3939e-06	MTHFD1L	CMV-	Other	Other
ENSG00000122543	27.2436	-0.537425	0.107358	-5.00592	5.55961e-07	6.41505e-06	OCM	CMV-	Other	Other
ENSG00000119771	54.1364	-0.455736	0.0910459	-5.00556	5.56998e-07	6.42273e-06	KLHL29	CMV-	Other	Other
ENSG00000118200	151.267	-0.524108	0.104717	-5.00501	5.58589e-07	6.43679e-06	CAMSAP2	CMV-	Other	Other
ENSG00000122783	966.15	0.135166	0.0270078	5.00471	5.59461e-07	6.44255e-06	CYREN	CMV+	Other	Other
ENSG00000274824	15.755	-0.716529	0.143262	-5.00151	5.6883e-07	6.54608e-06	MIR7152	CMV-	Other	Other
ENSG00000245573	26.0691	-0.447821	0.0895711	-4.99961	5.74456e-07	6.60644e-06	BDNF-AS	CMV-	Other	Other
ENSG00000175920	16.1535	-0.840865	0.168199	-4.99924	5.75574e-07	6.6149e-06	DOK7	CMV-	Other	Other
ENSG00000263417	40.5902	-0.768705	0.153781	-4.99871	5.77154e-07	6.62865e-06	GTSCR1	CMV-	Other	Other
ENSG00000261302	9.79777	-0.889741	0.178021	-4.99797	5.79385e-07	6.64813e-06	NUP93-DT	CMV-	Other	Other
ENSG00000105887	8076.87	0.240234	0.048067	4.99789	5.79618e-07	6.64813e-06	MTPN	CMV+	Other	Other
ENSG00000114654	12.9283	-0.787465	0.157571	-4.99752	5.80733e-07	6.65651e-06	EFCC1	CMV-	Other	Other
ENSG00000157617	315.478	-0.282475	0.0565544	-4.99476	5.89101e-07	6.74792e-06	C2CD2	CMV-	Other	Other
ENSG00000109065	904.331	-0.234329	0.0469163	-4.99463	5.89487e-07	6.74792e-06	NAT9	CMV-	Other	Other
ENSG00000211799	550.831	0.605077	0.121191	4.99277	5.95191e-07	6.8087e-06	TRAV19	CMV+	Other	Other
ENSG00000100225	4848.62	0.158207	0.031691	4.99217	5.97038e-07	6.82532e-06	FBXO7	CMV+	Other	Other
ENSG00000269821	72.2247	-0.614991	0.123197	-4.99194	5.97757e-07	6.82902e-06	KCNQ1OT1	CMV-	Other	Other
ENSG00000110108	4959.91	0.217014	0.0434747	4.99172	5.98442e-07	6.83092e-06	TMEM109	CMV+	Other	Other
ENSG00000110841	97.312	-0.384493	0.0770275	-4.99163	5.98711e-07	6.83092e-06	PPFIBP1	CMV-	Other	Other
ENSG00000186318	285.968	-0.347176	0.069574	-4.99003	6.03709e-07	6.8834e-06	BACE1	CMV-	Other	Other
ENSG00000136908	995.624	0.157493	0.0315757	4.98778	6.10759e-07	6.9592e-06	DPM2	CMV+	Other	Other
ENSG00000156973	952.534	0.181676	0.0364295	4.98704	6.13104e-07	6.98131e-06	PDE6D	CMV+	Other	Other
ENSG00000160588	572.737	-0.343592	0.0689034	-4.98658	6.1458e-07	6.99352e-06	MPZL3	CMV-	Other	Other
ENSG00000272711	30.3043	-0.732837	0.146991	-4.98559	6.17723e-07	7.02467e-06	HK2-DT	CMV-	Other	Other
ENSG00000173406	35.7849	-0.769482	0.154383	-4.98423	6.2209e-07	7.06969e-06	DAB1	CMV-	Other	Other
ENSG00000101182	4550.16	0.153658	0.0308376	4.9828	6.26711e-07	7.11381e-06	PSMA7	CMV+	Other	Other
ENSG00000223704	116.215	-0.528336	0.106033	-4.98276	6.26833e-07	7.11381e-06	NA	CMV-	Other	Other
ENSG00000168477	162.349	-0.497932	0.0999332	-4.98265	6.27205e-07	7.11381e-06	TNXB	CMV-	Other	Other
ENSG00000149292	512.143	-0.329415	0.0661484	-4.97995	6.3602e-07	7.20906e-06	TTC12	CMV-	Other	Other
ENSG00000215375	221.042	-0.450456	0.090459	-4.97967	6.36932e-07	7.21467e-06	MYL5	CMV-	Other	Other
ENSG00000134107	5256.13	0.360557	0.0724103	4.97936	6.37951e-07	7.22149e-06	BHLHE40	CMV+	Other	Other
ENSG00000134313	5914.9	0.131947	0.026514	4.9765	6.47459e-07	7.32432e-06	KIDINS220	CMV+	Other	Other
ENSG00000116209	5120.16	0.149311	0.0300109	4.97522	6.51727e-07	7.3678e-06	TMEM59	CMV+	Other	Other
ENSG00000198513	113.838	0.503613	0.101238	4.97453	6.5405e-07	7.38923e-06	ATL1	CMV+	Other	Other
ENSG00000177932	433.985	-0.236071	0.0474583	-4.97428	6.54901e-07	7.39402e-06	ZNF354C	CMV-	Other	Other
ENSG00000269696	10.9045	-0.67939	0.1366	-4.97355	6.57362e-07	7.41697e-06	ZNF470-DT	CMV-	Other	Other
ENSG00000184584	4781.65	0.174496	0.0350858	4.9734	6.5788e-07	7.41797e-06	STING1	CMV+	Other	Other
ENSG00000163412	3720.17	0.280376	0.0563987	4.97131	6.65011e-07	7.4935e-06	EIF4E3	CMV+	Other	Other
ENSG00000151718	232.905	-0.429099	0.0863464	-4.9695	6.71251e-07	7.55461e-06	WWC2	CMV-	Other	Other
ENSG00000133392	165.298	-0.446912	0.0899312	-4.96949	6.71308e-07	7.55461e-06	MYH11	CMV-	Other	Other
ENSG00000168701	592.055	0.151087	0.0304038	4.96935	6.71766e-07	7.55486e-06	TMEM208	CMV+	Other	Other
ENSG00000271366	18.7322	-0.784613	0.157901	-4.96901	6.72967e-07	7.56345e-06	NA	CMV-	Other	Other
ENSG00000171867	4917.53	0.224491	0.0451817	4.96862	6.74308e-07	7.5736e-06	PRNP	CMV+	Other	Other
ENSG00000114737	3170.05	-0.606592	0.122114	-4.96742	6.78491e-07	7.61564e-06	CISH	CMV-	Other	Other
ENSG00000245025	44.8453	0.305961	0.061612	4.96593	6.83711e-07	7.66926e-06	NA	CMV+	Other	Other
ENSG00000079999	2085.22	0.267905	0.0539584	4.96504	6.86872e-07	7.69973e-06	KEAP1	CMV+	Other	Other
ENSG00000213366	418.155	-0.685266	0.138051	-4.96384	6.91117e-07	7.7423e-06	GSTM2	CMV-	Other	Other
ENSG00000154945	1487.4	0.120391	0.0242573	4.96309	6.93793e-07	7.76288e-06	ANKRD40	CMV+	Other	Other
ENSG00000187187	244.489	-0.296243	0.0596894	-4.96308	6.93851e-07	7.76288e-06	ZNF546	CMV-	Other	Other
ENSG00000215493	12.8209	-0.543413	0.109494	-4.96293	6.94366e-07	7.76362e-06	NA	CMV-	Other	Other
ENSG00000175707	81.5016	-0.539715	0.10877	-4.96198	6.97767e-07	7.79661e-06	KDF1	CMV-	Other	Other
ENSG00000271856	1045.38	-0.367298	0.0740342	-4.96119	7.00624e-07	7.82348e-06	LINC01215	CMV-	Other	Other
ENSG00000197467	41.931	-1.08042	0.217828	-4.95997	7.05034e-07	7.86765e-06	COL13A1	CMV-	Other	Other
ENSG00000279066	54.6105	-0.607847	0.122616	-4.95731	7.14745e-07	7.97048e-06	NA	CMV-	Other	Other
ENSG00000167550	174.307	0.276159	0.0557086	4.9572	7.1517e-07	7.97048e-06	RHEBL1	CMV+	Other	Other
ENSG00000043143	15164.8	0.182664	0.0368534	4.9565	7.17749e-07	7.99408e-06	JADE2	CMV+	Other	Other
ENSG00000241511	17.3339	-0.584537	0.11794	-4.95622	7.18772e-07	8.00033e-06	RPS15AP24	CMV-	Other	Other
ENSG00000167363	113.503	-0.33572	0.0677568	-4.95478	7.24114e-07	8.05461e-06	FN3K	CMV-	Other	Other
ENSG00000225756	42.1568	-0.741322	0.14964	-4.95405	7.26853e-07	8.07863e-06	DBH-AS1	CMV-	Other	Other
ENSG00000111266	3130.28	-0.386384	0.077995	-4.95395	7.27207e-07	8.07863e-06	DUSP16	CMV-	Other	Other
ENSG00000272382	45.7371	-0.320606	0.0647398	-4.95223	7.33673e-07	8.14523e-06	NA	CMV-	Other	Other
ENSG00000105699	1517.03	-0.440852	0.0890257	-4.95196	7.3468e-07	8.15118e-06	LSR	CMV-	Other	Other
ENSG00000267414	19.2942	0.588811	0.118918	4.95139	7.36846e-07	8.16998e-06	SETBP1-DT	CMV+	Other	Other
ENSG00000132694	715.43	-0.50378	0.101756	-4.95089	7.38755e-07	8.18589e-06	ARHGEF11	CMV-	Other	Other
ENSG00000173818	208.199	-0.217567	0.0439491	-4.95042	7.40533e-07	8.20035e-06	ENDOV	CMV-	Other	Other
ENSG00000196704	2685.4	0.122769	0.0248099	4.94837	7.48371e-07	8.28185e-06	AMZ2	CMV+	Other	Other
ENSG00000277496	290.591	-0.355844	0.0719698	-4.94436	7.63955e-07	8.44661e-06	NA	CMV-	Other	Other
ENSG00000108375	213.113	-0.344337	0.0696435	-4.94429	7.64235e-07	8.44661e-06	RNF43	CMV-	Other	Other
ENSG00000183864	2568.09	0.254843	0.0515477	4.94382	7.66062e-07	8.46139e-06	TOB2	CMV+	Other	Other
ENSG00000079385	101.314	-0.900121	0.182105	-4.94288	7.69786e-07	8.4971e-06	CEACAM1	CMV-	Other	Other
ENSG00000111249	15.2566	-0.933537	0.188874	-4.94264	7.70728e-07	8.49799e-06	CUX2	CMV-	Other	Other
ENSG00000158109	3356.58	0.194321	0.0393163	4.94251	7.71234e-07	8.49799e-06	TPRG1L	CMV+	Other	Other
ENSG00000166432	1100.76	-0.436434	0.0883027	-4.94248	7.71339e-07	8.49799e-06	ZMAT1	CMV-	Other	Other
ENSG00000261594	22.8997	0.688271	0.139261	4.94232	7.7198e-07	8.49964e-06	TPBGL	CMV+	Other	Other
ENSG00000146530	47.14	-0.990657	0.200474	-4.94156	7.74992e-07	8.52738e-06	VWDE	CMV-	Other	Other
ENSG00000176533	240.634	-0.459275	0.0929483	-4.94119	7.76491e-07	8.53844e-06	GNG7	CMV-	Other	Other
ENSG00000151611	314.615	0.232586	0.0470787	4.94038	7.79723e-07	8.56854e-06	MMAA	CMV+	Other	Other
ENSG00000105329	19356.7	0.286682	0.0580326	4.94	7.81208e-07	8.57941e-06	TGFB1	CMV+	Other	Other
ENSG00000257108	59.1085	-0.447376	0.0905917	-4.93837	7.8778e-07	8.64175e-06	NHLRC4	CMV-	Other	Other
ENSG00000166886	391.639	-0.301047	0.0609611	-4.93835	7.87883e-07	8.64175e-06	NAB2	CMV-	Other	Other
ENSG00000147457	4945.95	-0.305107	0.0618014	-4.9369	7.93742e-07	8.70049e-06	CHMP7	CMV-	Other	Other
ENSG00000173588	300.209	-0.204682	0.0414647	-4.93629	7.96214e-07	8.72207e-06	CEP83	CMV-	Other	Other
ENSG00000249898	25.6352	-0.36775	0.0745129	-4.93538	7.99958e-07	8.75754e-06	NA	CMV-	Other	Other
ENSG00000253980	39.6094	-0.636837	0.129045	-4.93501	8.01461e-07	8.76845e-06	NA	CMV-	Other	Other
ENSG00000182253	579.736	0.745918	0.151172	4.93424	8.04627e-07	8.79753e-06	SYNM	CMV+	Other	Other
ENSG00000119632	556.313	0.23323	0.0472791	4.93304	8.09587e-07	8.84293e-06	IFI27L2	CMV+	Other	Other
ENSG00000188818	54.2931	-0.671959	0.136217	-4.93299	8.09801e-07	8.84293e-06	ZDHHC11	CMV-	Other	Other
ENSG00000204934	143.968	-0.415344	0.0842221	-4.93154	8.15857e-07	8.89964e-06	ATP6V0E2-AS1	CMV-	Other	Other
ENSG00000084090	4769.74	0.144516	0.0293046	4.9315	8.16023e-07	8.89964e-06	STARD7	CMV+	Other	Other
ENSG00000133134	538.196	-0.356036	0.0722071	-4.93076	8.19103e-07	8.92761e-06	BEX2	CMV-	Other	Other
ENSG00000106976	23.6053	-0.501463	0.101734	-4.92918	8.25773e-07	8.99464e-06	DNM1	CMV-	Other	Other
ENSG00000198356	2244.66	0.196315	0.039849	4.92648	8.3726e-07	9.11403e-06	GET3	CMV+	Other	Other
ENSG00000162639	1624.28	0.167311	0.0339626	4.92633	8.37888e-07	9.11512e-06	HENMT1	CMV+	Other	Other
ENSG00000184517	548.676	0.213084	0.0432665	4.92491	8.43974e-07	9.17557e-06	ZFP1	CMV+	Other	Other
ENSG00000180901	2079.47	0.137403	0.0279036	4.92422	8.46977e-07	9.20243e-06	KCTD2	CMV+	Other	Other
ENSG00000100345	101222	0.167992	0.0341235	4.92306	8.52029e-07	9.25151e-06	MYH9	CMV+	Other	Other
ENSG00000150967	85.6688	-0.379928	0.0771978	-4.92148	8.58916e-07	9.32045e-06	ABCB9	CMV-	Other	Other
ENSG00000167083	553.389	0.275395	0.0559697	4.92042	8.63579e-07	9.36518e-06	GNGT2	CMV+	Other	Other
ENSG00000074935	529.292	-0.219313	0.0445896	-4.91847	8.72236e-07	9.45046e-06	TUBE1	CMV-	Other	Other
ENSG00000142156	381.08	-0.590408	0.120041	-4.9184	8.72535e-07	9.45046e-06	COL6A1	CMV-	Other	Other
ENSG00000249673	873.505	0.202399	0.0411593	4.91746	8.76733e-07	9.48999e-06	NA	CMV+	Other	Other
ENSG00000132376	3285.96	0.157189	0.0319702	4.91672	8.80077e-07	9.52023e-06	INPP5K	CMV+	Other	Other
ENSG00000170891	10.4454	-1.28179	0.26083	-4.9143	8.91024e-07	9.63263e-06	CYTL1	CMV-	Other	Other
ENSG00000160111	151.052	-0.702878	0.143041	-4.91381	8.93243e-07	9.6506e-06	CPAMD8	CMV-	Other	Other
ENSG00000218357	46.4458	-1.02157	0.207952	-4.91252	8.99149e-07	9.70834e-06	LINC01644	CMV-	Other	Other
ENSG00000162878	24.5447	-1.25039	0.254654	-4.91016	9.10041e-07	9.8166e-06	PKDCC	CMV-	Other	Other
ENSG00000174136	88.1022	-0.601743	0.122552	-4.9101	9.1031e-07	9.8166e-06	RGMB	CMV-	Other	Other
ENSG00000077420	6183.88	0.173568	0.0353509	4.90986	9.11401e-07	9.82224e-06	APBB1IP	CMV+	Other	Other
ENSG00000141293	4700.98	0.180027	0.0366694	4.90945	9.13299e-07	9.83658e-06	SKAP1	CMV+	Other	Other
ENSG00000183826	1603.59	0.157301	0.0320423	4.90917	9.14623e-07	9.84035e-06	BTBD9	CMV+	Other	Other
ENSG00000057294	25.5988	-1.14213	0.232655	-4.90914	9.14786e-07	9.84035e-06	PKP2	CMV-	Other	Other
ENSG00000278318	33.5418	-0.809648	0.164977	-4.90765	9.21735e-07	9.90893e-06	ZNF229	CMV-	Other	Other
ENSG00000270820	56.4277	-0.285862	0.0582654	-4.9062	9.28563e-07	9.97614e-06	USP34-DT	CMV-	Other	Other
ENSG00000117461	230.426	0.404882	0.0825314	4.90579	9.30534e-07	9.99112e-06	PIK3R3	CMV+	Other	Other
ENSG00000144566	1574.52	0.126143	0.0257165	4.90512	9.33701e-07	1.00189e-05	RAB5A	CMV+	Other	Other
ENSG00000075340	211.823	-0.749956	0.15291	-4.90457	9.36343e-07	1.0041e-05	ADD2	CMV-	Other	Other
ENSG00000133935	961.082	0.18291	0.0372998	4.90378	9.40092e-07	1.0075e-05	ERG28	CMV+	Other	Other
ENSG00000261879	28.0223	-0.472611	0.0963858	-4.90333	9.42251e-07	1.00864e-05	ZNF594-DT	CMV-	Other	Other
ENSG00000176919	90.8246	0.599966	0.122359	4.90332	9.42323e-07	1.00864e-05	C8G	CMV+	Other	Other
ENSG00000244203	14.0584	-0.710539	0.144925	-4.9028	9.44797e-07	1.01066e-05	FOXP1-AS1	CMV-	Other	Other
ENSG00000212743	14.0739	-0.661355	0.134906	-4.90236	9.46919e-07	1.01231e-05	NA	CMV-	Other	Other
ENSG00000171680	251.42	-0.488103	0.0995691	-4.90216	9.47899e-07	1.01273e-05	PLEKHG5	CMV-	Other	Other
ENSG00000141741	535.05	0.237039	0.0483619	4.90136	9.51774e-07	1.01624e-05	MIEN1	CMV+	Other	Other
ENSG00000104907	1749.63	-0.267002	0.0544874	-4.90025	9.57149e-07	1.02135e-05	TRMT1	CMV-	Other	Other
ENSG00000090020	1550.76	0.153066	0.0312481	4.8984	9.66197e-07	1.03037e-05	SLC9A1	CMV+	Other	Other
ENSG00000126947	49.9309	-0.679445	0.138716	-4.8981	9.67699e-07	1.03134e-05	ARMCX1	CMV-	Other	Other
ENSG00000142546	5499.75	-0.346373	0.070726	-4.89739	9.71188e-07	1.03442e-05	NOSIP	CMV-	Other	Other
ENSG00000067840	5622.92	0.405582	0.0828342	4.89632	9.76491e-07	1.03943e-05	PDZD4	CMV+	Other	Other
ENSG00000007264	8083.57	0.330118	0.0674254	4.89604	9.77857e-07	1.04024e-05	MATK	CMV+	Other	Other
ENSG00000197296	317.513	-0.190599	0.038932	-4.89568	9.79681e-07	1.04154e-05	FITM2	CMV-	Other	Other
ENSG00000267440	12.226	-0.853949	0.17445	-4.89508	9.82646e-07	1.04405e-05	LINC02594	CMV-	Other	Other
ENSG00000148814	203.334	-0.285949	0.058441	-4.89296	9.93326e-07	1.05475e-05	LRRC27	CMV-	Other	Other
ENSG00000237926	10.1808	-0.766899	0.156789	-4.89127	1.00188e-06	1.06319e-05	NA	CMV-	Other	Other
ENSG00000267420	9.4747	-0.857522	0.175396	-4.88907	1.01315e-06	1.07385e-05	NA	CMV-	Other	Other
ENSG00000117713	11084.9	0.134379	0.0274856	4.88906	1.01317e-06	1.07385e-05	ARID1A	CMV+	Other	Other
ENSG00000131368	1081.5	-0.296724	0.0607027	-4.88814	1.01791e-06	1.07821e-05	MRPS25	CMV-	Other	Other
ENSG00000166532	604.85	-0.311747	0.0638133	-4.88529	1.03276e-06	1.09327e-05	RIMKLB	CMV-	Other	Other
ENSG00000140479	45.0273	-0.809246	0.165654	-4.88514	1.03353e-06	1.09342e-05	PCSK6	CMV-	Other	Other
ENSG00000214491	9.75951	-1.4133	0.289333	-4.8847	1.03586e-06	1.09522e-05	SEC14L6	CMV-	Other	Other
ENSG00000178035	2883.15	-0.203037	0.041569	-4.88434	1.03774e-06	1.09654e-05	IMPDH2	CMV-	Other	Other
ENSG00000107438	504.406	0.440377	0.090181	4.88326	1.04347e-06	1.10127e-05	PDLIM1	CMV+	Other	Other
ENSG00000075151	3238.93	0.218887	0.0448241	4.88325	1.0435e-06	1.10127e-05	EIF4G3	CMV+	Other	Other
ENSG00000186469	11308.1	0.240174	0.0491856	4.88301	1.04478e-06	1.10195e-05	GNG2	CMV+	Other	Other
ENSG00000134716	32.2369	-0.707184	0.144841	-4.88248	1.04759e-06	1.10425e-05	CYP2J2	CMV-	Other	Other
ENSG00000213967	35.4356	-0.425401	0.0871324	-4.88223	1.04893e-06	1.10498e-05	ZNF726	CMV-	Other	Other
ENSG00000185803	955.001	0.251674	0.0515661	4.8806	1.05764e-06	1.11349e-05	SLC52A2	CMV+	Other	Other
ENSG00000100242	31320	0.192995	0.0395747	4.87672	1.07865e-06	1.13491e-05	SUN2	CMV+	Other	Other
ENSG00000124214	2903.59	0.106763	0.0218955	4.87601	1.08251e-06	1.13828e-05	STAU1	CMV+	Other	Other
ENSG00000154803	947.933	-0.198275	0.0406703	-4.8752	1.08701e-06	1.14231e-05	FLCN	CMV-	Other	Other
ENSG00000171224	120.005	-0.368514	0.0755928	-4.87498	1.08817e-06	1.14284e-05	FAM241B	CMV-	Other	Other
ENSG00000182489	45.3177	-0.867661	0.177989	-4.8748	1.08916e-06	1.14319e-05	XKRX	CMV-	Other	Other
ENSG00000175294	45.8109	-0.783034	0.160635	-4.87461	1.09021e-06	1.1436e-05	CATSPER1	CMV-	Other	Other
ENSG00000128989	4202.17	0.186656	0.0382932	4.8744	1.09138e-06	1.14413e-05	ARPP19	CMV+	Other	Other
ENSG00000178947	67.4343	-0.493737	0.101344	-4.8719	1.10531e-06	1.15803e-05	SMIM10L2A	CMV-	Other	Other
ENSG00000268510	35.1711	-0.649951	0.133456	-4.87015	1.11511e-06	1.1676e-05	NA	CMV-	Other	Other
ENSG00000188011	316.214	0.529735	0.108777	4.86989	1.11658e-06	1.16842e-05	RTP5	CMV+	Other	Other
ENSG00000205085	16.8445	-0.640714	0.131616	-4.86806	1.12696e-06	1.17858e-05	GARIN1A	CMV-	Other	Other
ENSG00000147202	792.935	0.20213	0.0415483	4.86496	1.14482e-06	1.19653e-05	DIAPH2	CMV+	Other	Other
ENSG00000140836	148.824	-0.702467	0.144412	-4.86431	1.14854e-06	1.19969e-05	ZFHX3	CMV-	Other	Other
ENSG00000277715	9.3984	-0.779307	0.160296	-4.86168	1.16392e-06	1.21502e-05	NA	CMV-	Other	Other
ENSG00000095787	9034.79	0.101814	0.0209454	4.86091	1.16848e-06	1.21905e-05	WAC	CMV+	Other	Other
ENSG00000039560	21.8065	-0.848845	0.174651	-4.86024	1.17246e-06	1.22247e-05	RAI14	CMV-	Other	Other
ENSG00000174600	2413.54	0.598802	0.123213	4.85991	1.1744e-06	1.22375e-05	CMKLR1	CMV+	Other	Other
ENSG00000136950	2769.9	0.196188	0.0403751	4.85913	1.17901e-06	1.22782e-05	ARPC5L	CMV+	Other	Other
ENSG00000213171	14.3069	-1.1387	0.234355	-4.85887	1.1806e-06	1.22874e-05	LINGO4	CMV-	Other	Other
ENSG00000162599	185.549	0.244878	0.0504157	4.85717	1.19072e-06	1.23852e-05	NFIA	CMV+	Other	Other
ENSG00000171657	16.0994	-0.74461	0.153428	-4.85314	1.21519e-06	1.26321e-05	GPR82	CMV-	Other	Other
ENSG00000139160	65.7147	-0.324335	0.0668332	-4.85291	1.21664e-06	1.26397e-05	ETFBKMT	CMV-	Other	Other
ENSG00000078369	15308.6	0.147491	0.0303948	4.8525	1.21913e-06	1.26579e-05	GNB1	CMV+	Other	Other
ENSG00000133805	838.264	-0.279948	0.0577263	-4.84957	1.23731e-06	1.28389e-05	AMPD3	CMV-	Other	Other
ENSG00000124541	1223.13	0.108967	0.0224705	4.84935	1.23868e-06	1.28454e-05	RRP36	CMV+	Other	Other
ENSG00000179523	459.764	-0.167494	0.0345414	-4.84907	1.24042e-06	1.28558e-05	EIF3J-DT	CMV-	Other	Other
ENSG00000104043	162.799	-0.765635	0.157902	-4.84879	1.24215e-06	1.2866e-05	ATP8B4	CMV-	Other	Other
ENSG00000231105	37.8542	-0.405969	0.0837617	-4.84672	1.2552e-06	1.29934e-05	ECE1-AS1	CMV-	Other	Other
ENSG00000183873	35.8327	1.00349	0.20705	4.84659	1.25602e-06	1.29941e-05	SCN5A	CMV+	Other	Other
ENSG00000110002	340.775	-0.263421	0.0543532	-4.84647	1.25679e-06	1.29943e-05	VWA5A	CMV-	Other	Other
ENSG00000055163	28171.1	0.150001	0.0309567	4.8455	1.26291e-06	1.30498e-05	CYFIP2	CMV+	Other	Other
ENSG00000240204	143.683	0.282215	0.0582554	4.84444	1.2697e-06	1.31121e-05	SMKR1	CMV+	Other	Other
ENSG00000139737	1019.71	0.174199	0.0359729	4.84251	1.28208e-06	1.32321e-05	SLAIN1	CMV+	Other	Other
ENSG00000127328	516.295	-0.224071	0.0462811	-4.84151	1.28854e-06	1.32801e-05	RAB3IP	CMV-	Other	Other
ENSG00000181074	17.3038	-0.611426	0.126289	-4.84149	1.2887e-06	1.32801e-05	OR52N4	CMV-	Other	Other
ENSG00000172081	5619.25	0.221084	0.0456649	4.84144	1.28903e-06	1.32801e-05	MOB3A	CMV+	Other	Other
ENSG00000163947	8334.82	0.174674	0.0360847	4.84067	1.29403e-06	1.33236e-05	ARHGEF3	CMV+	Other	Other
ENSG00000160183	127.882	0.485746	0.10035	4.84052	1.29498e-06	1.33255e-05	TMPRSS3	CMV+	Other	Other
ENSG00000103121	454.785	0.130896	0.027047	4.83959	1.30109e-06	1.33804e-05	CMC2	CMV+	Other	Other
ENSG00000110046	3684.77	0.258152	0.053367	4.83729	1.3162e-06	1.35277e-05	ATG2A	CMV+	Other	Other
ENSG00000062598	3463.05	0.123413	0.0255246	4.83506	1.33108e-06	1.36726e-05	ELMO2	CMV+	Other	Other
ENSG00000135951	219.006	-0.328292	0.0679156	-4.83382	1.3394e-06	1.37499e-05	TSGA10	CMV-	Other	Other
ENSG00000159461	2719.02	0.153406	0.0317446	4.83249	1.34836e-06	1.38336e-05	AMFR	CMV+	Other	Other
ENSG00000161040	14.5165	-0.469381	0.0971438	-4.83181	1.35295e-06	1.38726e-05	FBXL13	CMV-	Other	Other
ENSG00000231494	25.0005	0.612283	0.126791	4.82907	1.37172e-06	1.40524e-05	RPL21P35	CMV+	Other	Other
ENSG00000089050	670.318	0.17447	0.0361301	4.82893	1.37265e-06	1.40524e-05	RBBP9	CMV+	Other	Other
ENSG00000105613	17.8772	-0.624782	0.129384	-4.82889	1.37293e-06	1.40524e-05	MAST1	CMV-	Other	Other
ENSG00000139192	2223.82	0.2361	0.0488944	4.82878	1.37375e-06	1.40526e-05	TAPBPL	CMV+	Other	Other
ENSG00000277734	17282.1	0.230865	0.0478332	4.82645	1.38987e-06	1.42091e-05	TRAC	CMV+	Other	Other
ENSG00000269051	66.6606	-0.439964	0.0911635	-4.8261	1.3923e-06	1.42254e-05	NA	CMV-	Other	Other
ENSG00000170382	188.861	-0.590856	0.122482	-4.82404	1.4068e-06	1.43576e-05	LRRN2	CMV-	Other	Other
ENSG00000131899	2245.08	0.193127	0.0400344	4.82403	1.4069e-06	1.43576e-05	LLGL1	CMV+	Other	Other
ENSG00000171823	1691.64	0.248931	0.0516109	4.82323	1.4125e-06	1.44063e-05	FBXL14	CMV+	Other	Other
ENSG00000175727	6286.94	-0.210757	0.0437081	-4.82193	1.42179e-06	1.44926e-05	MLXIP	CMV-	Other	Other
ENSG00000128641	26.563	-0.803301	0.166628	-4.82093	1.42888e-06	1.45562e-05	MYO1B	CMV-	Other	Other
ENSG00000140332	2858.95	0.216291	0.0448684	4.82055	1.43162e-06	1.45756e-05	TLE3	CMV+	Other	Other
ENSG00000260296	60.7599	-0.43487	0.0902274	-4.81971	1.43768e-06	1.46202e-05	NA	CMV-	Other	Other
ENSG00000167037	238.552	0.377601	0.0783452	4.81971	1.43769e-06	1.46202e-05	SGSM1	CMV+	Other	Other
ENSG00000188191	876.385	-0.373686	0.077544	-4.81902	1.44267e-06	1.46622e-05	PRKAR1B	CMV-	Other	Other
ENSG00000268041	71.4506	-0.516966	0.107296	-4.81813	1.4491e-06	1.47189e-05	ERFL	CMV-	Other	Other
ENSG00000196421	139.04	-0.780029	0.161924	-4.81725	1.45548e-06	1.4775e-05	C20orf204	CMV-	Other	Other
ENSG00000186814	649.02	-0.209016	0.0433913	-4.817	1.45733e-06	1.47766e-05	ZSCAN30	CMV-	Other	Other
ENSG00000019102	37.9328	-0.725238	0.15056	-4.81693	1.45785e-06	1.47766e-05	VSIG2	CMV-	Other	Other
ENSG00000109079	834.834	0.10059	0.0208828	4.81688	1.45819e-06	1.47766e-05	TNFAIP1	CMV+	Other	Other
ENSG00000178460	18.9275	-0.418856	0.0869619	-4.81655	1.46062e-06	1.47925e-05	MCMDC2	CMV-	Other	Other
ENSG00000271964	227.362	-0.498945	0.103612	-4.81553	1.46812e-06	1.48598e-05	NA	CMV-	Other	Other
ENSG00000089775	1930.65	-0.237032	0.049231	-4.81469	1.47429e-06	1.49135e-05	ZBTB25	CMV-	Other	Other
ENSG00000066135	1631.62	0.143371	0.0297824	4.81395	1.47979e-06	1.49604e-05	KDM4A	CMV+	Other	Other
ENSG00000160404	1001.3	0.246488	0.0512078	4.81349	1.48319e-06	1.4986e-05	TOR2A	CMV+	Other	Other
ENSG00000184465	711.251	-0.451929	0.0938954	-4.81312	1.48595e-06	1.50051e-05	WDR27	CMV-	Other	Other
ENSG00000127314	11781.9	0.231915	0.0481963	4.81188	1.49518e-06	1.50895e-05	RAP1B	CMV+	Other	Other
ENSG00000226660	338.581	0.734774	0.152723	4.81114	1.50071e-06	1.51366e-05	TRBV2	CMV+	Other	Other
ENSG00000139278	3338.2	0.217872	0.0452967	4.8099	1.51007e-06	1.5222e-05	GLIPR1	CMV+	Other	Other
ENSG00000151914	137.264	-0.733984	0.15264	-4.80859	1.52002e-06	1.53135e-05	DST	CMV-	Other	Other
ENSG00000106346	1230.18	0.148902	0.0309769	4.80689	1.53296e-06	1.54348e-05	USP42	CMV+	Other	Other
ENSG00000150627	17.8495	-0.827056	0.172067	-4.80659	1.53529e-06	1.54493e-05	WDR17	CMV-	Other	Other
ENSG00000110400	327.773	0.420169	0.0874183	4.80642	1.53658e-06	1.54533e-05	NECTIN1	CMV+	Other	Other
ENSG00000083457	574.309	-0.246247	0.051235	-4.80623	1.53802e-06	1.54588e-05	ITGAE	CMV-	Other	Other
ENSG00000159140	23179.7	0.072824	0.0151555	4.80513	1.54652e-06	1.55352e-05	SON	CMV+	Other	Other
ENSG00000160691	2612.15	0.130636	0.0271886	4.80481	1.54895e-06	1.55486e-05	SHC1	CMV+	Other	Other
ENSG00000157570	980.124	-0.520421	0.108314	-4.80472	1.54965e-06	1.55486e-05	TSPAN18	CMV-	Other	Other
ENSG00000203709	242.522	-0.431478	0.0898395	-4.80277	1.56488e-06	1.56923e-05	NA	CMV-	Other	Other
ENSG00000050426	2133.99	-0.130585	0.0272061	-4.79984	1.58793e-06	1.59121e-05	LETMD1	CMV-	Other	Other
ENSG00000070770	2640.01	0.0892084	0.0185861	4.79975	1.58863e-06	1.59121e-05	CSNK2A2	CMV+	Other	Other
ENSG00000226314	25.7725	-0.48654	0.10139	-4.79871	1.59694e-06	1.5986e-05	ZKSCAN8P1	CMV-	Other	Other
ENSG00000018189	841.237	-0.236638	0.0493305	-4.79699	1.61064e-06	1.61139e-05	RUFY3	CMV-	Other	Other
ENSG00000250365	23.3125	-0.490435	0.102249	-4.79648	1.6148e-06	1.61461e-05	HEATR5A-DT	CMV-	Other	Other
ENSG00000120217	277.929	0.251516	0.0524457	4.79573	1.6208e-06	1.61967e-05	CD274	CMV+	Other	Other
ENSG00000178996	2299.85	0.334199	0.0697071	4.79433	1.63221e-06	1.63014e-05	SNX18	CMV+	Other	Other
ENSG00000261087	98.2051	-0.348258	0.0726478	-4.79379	1.63657e-06	1.63355e-05	ZNNT1	CMV-	Other	Other
ENSG00000066583	672.761	0.176705	0.0368658	4.7932	1.6414e-06	1.63663e-05	ISOC1	CMV+	Other	Other
ENSG00000175567	11861.1	0.21496	0.044847	4.79318	1.64155e-06	1.63663e-05	UCP2	CMV+	Other	Other
ENSG00000272343	15.0641	-0.469788	0.0980197	-4.79279	1.6448e-06	1.63893e-05	NA	CMV-	Other	Other
ENSG00000237301	11.2188	-0.805686	0.168136	-4.79186	1.6524e-06	1.64555e-05	NA	CMV-	Other	Other
ENSG00000226945	27.373	-0.452885	0.0945164	-4.7916	1.65456e-06	1.64675e-05	NA	CMV-	Other	Other
ENSG00000112486	46.2782	-0.819228	0.171024	-4.79014	1.66667e-06	1.65785e-05	CCR6	CMV-	Other	Other
ENSG00000017797	4084.05	0.149136	0.0311389	4.78938	1.67299e-06	1.66318e-05	RALBP1	CMV+	Other	Other
ENSG00000202474	23.8644	0.4568	0.0953925	4.78864	1.67915e-06	1.6675e-05	RNA5SP283	CMV+	Other	Other
ENSG00000111644	146.928	-0.443959	0.0927111	-4.78863	1.67925e-06	1.6675e-05	ACRBP	CMV-	Other	Other
ENSG00000141034	769.398	0.163775	0.0342027	4.78835	1.6816e-06	1.66887e-05	GID4	CMV+	Other	Other
ENSG00000276259	27.789	-0.352153	0.0735458	-4.78822	1.68271e-06	1.66902e-05	NA	CMV-	Other	Other
ENSG00000150867	16240.3	0.179171	0.0374204	4.78806	1.684e-06	1.66934e-05	PIP4K2A	CMV+	Other	Other
ENSG00000000003	30.1626	-0.660246	0.137902	-4.7878	1.68622e-06	1.67059e-05	TSPAN6	CMV-	Other	Other
ENSG00000204256	14216.2	0.116322	0.0243013	4.78668	1.69564e-06	1.67896e-05	BRD2	CMV+	Other	Other
ENSG00000215483	16.3794	-0.474062	0.0990588	-4.78566	1.70423e-06	1.68649e-05	LINC00548	CMV-	Other	Other
ENSG00000270659	12.2429	-0.725769	0.151712	-4.78385	1.71966e-06	1.70079e-05	NA	CMV-	Other	Other
ENSG00000158006	1751.85	0.232454	0.048616	4.78143	1.74052e-06	1.72044e-05	PAFAH2	CMV+	Other	Other
ENSG00000213199	79.3848	-0.585588	0.122486	-4.78085	1.74557e-06	1.72445e-05	ASIC3	CMV-	Other	Other
ENSG00000102383	10.0745	-0.664912	0.139098	-4.78016	1.7516e-06	1.72894e-05	ZDHHC15	CMV-	Other	Other
ENSG00000198522	1165.82	0.1378	0.0288278	4.7801	1.75211e-06	1.72894e-05	GPN1	CMV+	Other	Other
ENSG00000224470	4220.09	0.182493	0.0381788	4.77995	1.75341e-06	1.72924e-05	ATXN1L	CMV+	Other	Other
ENSG00000173480	431.695	-0.226014	0.0472881	-4.77951	1.75719e-06	1.73197e-05	ZNF417	CMV-	Other	Other
ENSG00000150527	120.056	0.181316	0.0379393	4.77912	1.76065e-06	1.7344e-05	MIA2	CMV+	Other	Other
ENSG00000162630	113.529	-0.983336	0.205762	-4.77899	1.76178e-06	1.73452e-05	B3GALT2	CMV-	Other	Other
ENSG00000136856	190.241	0.382684	0.0800816	4.77867	1.76455e-06	1.73626e-05	SLC2A8	CMV+	Other	Other
ENSG00000137404	371.506	0.223755	0.0468506	4.77593	1.78876e-06	1.75884e-05	NRM	CMV+	Other	Other
ENSG00000102038	19.6723	-0.732034	0.153278	-4.77585	1.78953e-06	1.75884e-05	SMARCA1	CMV-	Other	Other
ENSG00000275835	689.67	-0.207269	0.0434359	-4.77183	1.82555e-06	1.79323e-05	TUBGCP5	CMV-	Other	Other
ENSG00000119314	8203.43	0.194336	0.040727	4.77169	1.82686e-06	1.79349e-05	PTBP3	CMV+	Other	Other
ENSG00000117724	345.934	-0.55731	0.116798	-4.77157	1.82795e-06	1.79354e-05	CENPF	CMV-	Other	Other
ENSG00000211792	338.186	0.648101	0.135862	4.77029	1.83965e-06	1.804e-05	TRAV14DV4	CMV+	Other	Other
ENSG00000186575	1160.82	0.162977	0.0341796	4.76825	1.85832e-06	1.82045e-05	NF2	CMV+	Other	Other
ENSG00000002834	13779.3	0.166072	0.0348288	4.76823	1.85852e-06	1.82045e-05	LASP1	CMV+	Other	Other
ENSG00000172765	1003.43	0.173036	0.036295	4.76749	1.86539e-06	1.82614e-05	TMCC1	CMV+	Other	Other
ENSG00000100614	3054.48	0.160026	0.033578	4.7658	1.88106e-06	1.84044e-05	PPM1A	CMV+	Other	Other
ENSG00000228486	85.1934	-0.667538	0.14008	-4.76541	1.88466e-06	1.84292e-05	C2orf92	CMV-	Other	Other
ENSG00000104853	3640.81	0.183237	0.0384732	4.76272	1.91003e-06	1.86668e-05	CLPTM1	CMV+	Other	Other
ENSG00000211666	293.887	0.621336	0.130487	4.76167	1.92e-06	1.87536e-05	IGLV2-14	CMV+	Other	Other
ENSG00000153561	3216.71	0.139221	0.0292471	4.76017	1.93433e-06	1.88829e-05	RMND5A	CMV+	Other	Other
ENSG00000138439	810.733	-0.362438	0.0761515	-4.75943	1.94138e-06	1.89357e-05	FAM117B	CMV-	Other	Other
ENSG00000225975	78.5104	-0.27573	0.057934	-4.75938	1.94193e-06	1.89357e-05	ZNF567-DT	CMV-	Other	Other
ENSG00000171219	510.952	-0.289479	0.0608278	-4.75899	1.94569e-06	1.89617e-05	CDC42BPG	CMV-	Other	Other
ENSG00000155657	1092.11	-0.486968	0.102331	-4.75877	1.9478e-06	1.89716e-05	TTN	CMV-	Other	Other
ENSG00000185800	1494.54	0.2834	0.05956	4.75824	1.95293e-06	1.90108e-05	DMWD	CMV+	Other	Other
ENSG00000049247	79.5928	-0.723296	0.152017	-4.758	1.95519e-06	1.90221e-05	UTS2	CMV-	Other	Other
ENSG00000274737	10.3392	-0.709714	0.149185	-4.75729	1.9621e-06	1.90786e-05	NA	CMV-	Other	Other
ENSG00000139531	74.3737	-0.502597	0.105672	-4.7562	1.97274e-06	1.91713e-05	SUOX	CMV-	Other	Other
ENSG00000101421	4590.63	0.183586	0.0386024	4.75581	1.97649e-06	1.9197e-05	CHMP4B	CMV+	Other	Other
ENSG00000270179	32.8134	-0.402004	0.084534	-4.75553	1.97926e-06	1.92131e-05	NA	CMV-	Other	Other
ENSG00000187862	382.136	-0.46208	0.0971726	-4.75525	1.98201e-06	1.92291e-05	TTC24	CMV-	Other	Other
ENSG00000271913	93.0209	-0.302493	0.0636143	-4.75511	1.98338e-06	1.92316e-05	TAGAP-AS1	CMV-	Other	Other
ENSG00000126247	7912.03	0.221272	0.0465395	4.7545	1.98941e-06	1.92792e-05	CAPNS1	CMV+	Other	Other
ENSG00000073670	11.6994	-0.659918	0.138804	-4.75433	1.99104e-06	1.92842e-05	ADAM11	CMV-	Other	Other
ENSG00000116117	21.923	-0.759285	0.159721	-4.75383	1.99597e-06	1.93211e-05	PARD3B	CMV-	Other	Other
ENSG00000274961	24.3705	-0.501415	0.10548	-4.75365	1.99773e-06	1.93274e-05	NA	CMV-	Other	Other
ENSG00000166246	14.6797	-0.554554	0.116678	-4.75287	2.0055e-06	1.93917e-05	DNAAF8	CMV-	Other	Other
ENSG00000185222	23.8799	-0.634627	0.13356	-4.75162	2.01792e-06	1.9501e-05	TCEAL9	CMV-	Other	Other
ENSG00000254802	21.0003	-0.567683	0.119479	-4.75132	2.02091e-06	1.95189e-05	NA	CMV-	Other	Other
ENSG00000204186	403.707	-0.345754	0.0727941	-4.74976	2.0366e-06	1.96595e-05	ZDBF2	CMV-	Other	Other
ENSG00000269918	106.978	-0.262825	0.0553419	-4.74911	2.04313e-06	1.97115e-05	NA	CMV-	Other	Other
ENSG00000178297	32.0546	-0.781521	0.164566	-4.74897	2.04455e-06	1.97142e-05	TMPRSS9	CMV-	Other	Other
ENSG00000267254	44.4485	-0.320864	0.0675693	-4.74867	2.04757e-06	1.97324e-05	ZNF790-AS1	CMV-	Other	Other
ENSG00000122378	261.386	-0.336976	0.071	-4.74614	2.07332e-06	1.99694e-05	PRXL2A	CMV-	Other	Other
ENSG00000179119	1782.86	0.18391	0.0387544	4.74552	2.07973e-06	2.002e-05	SPTY2D1	CMV+	Other	Other
ENSG00000139990	5833.55	0.0948167	0.0199822	4.74506	2.08445e-06	2.00543e-05	DCAF5	CMV+	Other	Other
ENSG00000268895	68.1218	-0.316323	0.0666742	-4.74431	2.09222e-06	2.01179e-05	A1BG-AS1	CMV-	Other	Other
ENSG00000171132	588.564	0.197962	0.0417416	4.74254	2.11051e-06	2.02825e-05	PRKCE	CMV+	Other	Other
ENSG00000167554	33.9393	-0.531349	0.112048	-4.74215	2.11464e-06	2.03067e-05	ZNF610	CMV-	Other	Other
ENSG00000255328	18.3369	-0.730723	0.154094	-4.74208	2.11538e-06	2.03067e-05	NA	CMV-	Other	Other
ENSG00000272163	9.73773	-0.80628	0.170059	-4.74117	2.12484e-06	2.03863e-05	NA	CMV-	Other	Other
ENSG00000135407	91.6562	-0.363184	0.0766169	-4.74026	2.13443e-06	2.04668e-05	AVIL	CMV-	Other	Other
ENSG00000189159	1754.02	0.214997	0.0453585	4.73995	2.13772e-06	2.04871e-05	JPT1	CMV+	Other	Other
ENSG00000141096	17.1721	-0.574631	0.121243	-4.7395	2.1425e-06	2.05215e-05	DPEP3	CMV-	Other	Other
ENSG00000160563	679.134	0.142282	0.0300223	4.7392	2.14561e-06	2.05399e-05	MED27	CMV+	Other	Other
ENSG00000144560	1103.26	0.183316	0.0386832	4.73891	2.14869e-06	2.05489e-05	VGLL4	CMV+	Other	Other
ENSG00000196352	2712.86	-0.324313	0.0684369	-4.73885	2.14931e-06	2.05489e-05	CD55	CMV-	Other	Other
ENSG00000235665	14.8193	-0.745453	0.157309	-4.73878	2.15011e-06	2.05489e-05	LINC00298	CMV-	Other	Other
ENSG00000247317	18.7793	-0.618292	0.130479	-4.73865	2.15148e-06	2.05507e-05	NA	CMV-	Other	Other
ENSG00000276045	3596.96	0.249135	0.0525867	4.7376	2.16262e-06	2.06457e-05	ORAI1	CMV+	Other	Other
ENSG00000162643	70.3886	0.629057	0.132793	4.73714	2.16759e-06	2.06817e-05	DNAI3	CMV+	Other	Other
ENSG00000083444	1535.85	0.501303	0.105827	4.73701	2.16892e-06	2.0683e-05	PLOD1	CMV+	Other	Other
ENSG00000139842	4814.7	0.129759	0.0273964	4.73634	2.17608e-06	2.07399e-05	CUL4A	CMV+	Other	Other
ENSG00000138867	2286.91	0.135459	0.0286033	4.73579	2.18202e-06	2.0785e-05	GUCD1	CMV+	Other	Other
ENSG00000197956	6275.44	0.218656	0.0461793	4.73493	2.19133e-06	2.08622e-05	S100A6	CMV+	Other	Other
ENSG00000129422	199.976	-0.612645	0.129514	-4.73032	2.24165e-06	2.13296e-05	MTUS1	CMV-	Other	Other
ENSG00000084207	3456.69	0.248399	0.0525309	4.72864	2.26034e-06	2.14956e-05	GSTP1	CMV+	Other	Other
ENSG00000112238	16.3922	-1.4005	0.296181	-4.72852	2.26164e-06	2.14962e-05	PRDM13	CMV-	Other	Other
ENSG00000241553	3617.59	0.186438	0.0394323	4.72805	2.26688e-06	2.15341e-05	ARPC4	CMV+	Other	Other
ENSG00000005187	188.968	-0.265975	0.0562736	-4.72646	2.28472e-06	2.16917e-05	ACSM3	CMV-	Other	Other
ENSG00000148396	7992.51	0.121931	0.0258095	4.72427	2.30941e-06	2.1914e-05	SEC16A	CMV+	Other	Other
ENSG00000281205	16.121	-0.558307	0.118199	-4.72344	2.31888e-06	2.19918e-05	NA	CMV-	Other	Other
ENSG00000135046	15169.1	0.198674	0.0420642	4.72311	2.32265e-06	2.20156e-05	ANXA1	CMV+	Other	Other
ENSG00000177570	162.06	-0.580701	0.123025	-4.72018	2.3564e-06	2.23233e-05	SAMD12	CMV-	Other	Other
ENSG00000171148	3970.44	0.198696	0.0421088	4.71864	2.37424e-06	2.248e-05	TADA3	CMV+	Other	Other
ENSG00000159733	2138.61	0.297354	0.0630191	4.71848	2.37618e-06	2.2486e-05	ZFYVE28	CMV+	Other	Other
ENSG00000070495	1555.91	0.277792	0.0588762	4.71823	2.37904e-06	2.25008e-05	JMJD6	CMV+	Other	Other
ENSG00000117411	164.976	0.306002	0.0648651	4.7175	2.38755e-06	2.25689e-05	B4GALT2	CMV+	Other	Other
ENSG00000225526	17.1813	-0.582155	0.12341	-4.71725	2.39051e-06	2.25846e-05	MKRN2OS	CMV-	Other	Other
ENSG00000023839	95.1442	-0.376668	0.0798531	-4.71701	2.39336e-06	2.25992e-05	ABCC2	CMV-	Other	Other
ENSG00000116604	5343.9	0.212163	0.0449858	4.71621	2.40273e-06	2.26753e-05	MEF2D	CMV+	Other	Other
ENSG00000142192	1688.89	-0.514686	0.109185	-4.71388	2.43042e-06	2.29239e-05	APP	CMV-	Other	Other
ENSG00000126581	2557.86	0.0928838	0.0197048	4.71377	2.43172e-06	2.29239e-05	BECN1	CMV+	Other	Other
ENSG00000267529	10.1115	-0.793577	0.168449	-4.71108	2.4641e-06	2.32165e-05	NA	CMV-	Other	Other
ENSG00000268439	10.4051	-0.62211	0.132078	-4.71017	2.4751e-06	2.32985e-05	NA	CMV-	Other	Other
ENSG00000182372	576.043	-0.211148	0.0448285	-4.71014	2.4755e-06	2.32985e-05	CLN8	CMV-	Other	Other
ENSG00000162804	649.033	-0.538716	0.114381	-4.70983	2.47928e-06	2.33123e-05	SNED1	CMV-	Other	Other
ENSG00000125266	18.5307	0.889396	0.188841	4.70976	2.48011e-06	2.33123e-05	EFNB2	CMV+	Other	Other
ENSG00000118454	1170.51	0.101552	0.0215624	4.70968	2.48101e-06	2.33123e-05	ANKRD13C	CMV+	Other	Other
ENSG00000237883	44.2551	-0.404248	0.0858375	-4.70946	2.48375e-06	2.33254e-05	NA	CMV-	Other	Other
ENSG00000162825	296.102	-0.266367	0.0565723	-4.70844	2.49625e-06	2.34301e-05	NBPF20	CMV-	Other	Other
ENSG00000172985	183.285	-0.680457	0.144585	-4.70628	2.52277e-06	2.36662e-05	SH3RF3	CMV-	Other	Other
ENSG00000102984	111.161	0.237501	0.0504763	4.70519	2.53631e-06	2.37803e-05	ZNF821	CMV+	Other	Other
ENSG00000077721	1577.1	0.174479	0.0370956	4.7035	2.55744e-06	2.39654e-05	UBE2A	CMV+	Other	Other
ENSG00000125257	569.23	0.171608	0.0364887	4.70303	2.56324e-06	2.40068e-05	ABCC4	CMV+	Other	Other
ENSG00000125731	1484.27	-0.264213	0.0561901	-4.70212	2.57468e-06	2.41009e-05	SH2D3A	CMV-	Other	Other
ENSG00000180543	136.425	-0.478137	0.101724	-4.70033	2.59738e-06	2.43002e-05	TSPYL5	CMV-	Other	Other
ENSG00000197182	47.515	-0.495877	0.105517	-4.69951	2.60786e-06	2.43851e-05	MIRLET7BHG	CMV-	Other	Other
ENSG00000100226	3430.85	0.162676	0.0346175	4.69925	2.6112e-06	2.44031e-05	GTPBP1	CMV+	Other	Other
ENSG00000188786	1679.4	0.136548	0.0290677	4.69759	2.63246e-06	2.45886e-05	MTF1	CMV+	Other	Other
ENSG00000110852	2250.69	0.197344	0.0420128	4.69723	2.63719e-06	2.46055e-05	CLEC2B	CMV+	Other	Other
ENSG00000134014	1947.89	0.177091	0.0377013	4.69722	2.63728e-06	2.46055e-05	ELP3	CMV+	Other	Other
ENSG00000157538	3405.86	0.0905	0.0192671	4.69712	2.63854e-06	2.46055e-05	VPS26C	CMV+	Other	Other
ENSG00000116128	901.482	-0.293631	0.062527	-4.69607	2.65209e-06	2.47186e-05	BCL9	CMV-	Other	Other
ENSG00000145715	1455.81	-0.188942	0.0402391	-4.69548	2.65984e-06	2.47775e-05	RASA1	CMV-	Other	Other
ENSG00000228427	136.682	0.219238	0.0466938	4.69522	2.66315e-06	2.47927e-05	LOC107985688	CMV+	Other	Other
ENSG00000127585	965.079	-0.519093	0.11056	-4.69513	2.66434e-06	2.47927e-05	FBXL16	CMV-	Other	Other
ENSG00000108469	1079.7	-0.185471	0.0395265	-4.69232	2.70124e-06	2.51225e-05	RECQL5	CMV-	Other	Other
ENSG00000132698	16.9011	-0.690289	0.147135	-4.69153	2.71163e-06	2.51836e-05	RAB25	CMV-	Other	Other
ENSG00000113580	4815.1	0.182186	0.038833	4.69153	2.7117e-06	2.51836e-05	NR3C1	CMV+	Other	Other
ENSG00000109171	3363.5	0.144335	0.0307652	4.69149	2.71217e-06	2.51836e-05	SLAIN2	CMV+	Other	Other
ENSG00000144868	11.4453	-0.873023	0.186093	-4.69134	2.71427e-06	2.51896e-05	TMEM108	CMV-	Other	Other
ENSG00000158869	1004.63	-0.715902	0.152642	-4.69008	2.73095e-06	2.53308e-05	FCER1G	CMV-	Other	Other
ENSG00000185101	2554.61	-0.552116	0.117742	-4.68921	2.74258e-06	2.54142e-05	ANO9	CMV-	Other	Other
ENSG00000227591	16.4495	0.451343	0.0962517	4.68919	2.74288e-06	2.54142e-05	HSD11B1-AS1	CMV+	Other	Other
ENSG00000183283	16519.3	0.155042	0.0330708	4.68818	2.75643e-06	2.55261e-05	DAZAP2	CMV+	Other	Other
ENSG00000063322	2925.38	0.130399	0.0278184	4.68752	2.76536e-06	2.55951e-05	MED29	CMV+	Other	Other
ENSG00000099810	492.115	-0.181157	0.0386579	-4.68616	2.78379e-06	2.57519e-05	MTAP	CMV-	Other	Other
ENSG00000080493	729.415	0.384297	0.082018	4.68552	2.79255e-06	2.58116e-05	SLC4A4	CMV+	Other	Other
ENSG00000134698	3858.77	0.226331	0.0483048	4.68547	2.79322e-06	2.58116e-05	AGO4	CMV+	Other	Other
ENSG00000114302	2788.45	0.127108	0.0271486	4.68192	2.842e-06	2.62369e-05	PRKAR2A	CMV+	Other	Other
ENSG00000068912	1823.23	0.150674	0.0321823	4.6819	2.84228e-06	2.62369e-05	ERLEC1	CMV+	Other	Other
ENSG00000172830	636.842	-0.249096	0.0532139	-4.68103	2.85441e-06	2.63348e-05	SSH3	CMV-	Other	Other
ENSG00000233411	37.8685	-0.538941	0.115141	-4.6807	2.85892e-06	2.63624e-05	NA	CMV-	Other	Other
ENSG00000132109	1661.32	0.193058	0.0412525	4.67991	2.87e-06	2.64505e-05	TRIM21	CMV+	Other	Other
ENSG00000164542	24.264	-0.53802	0.114979	-4.67927	2.87893e-06	2.65186e-05	MATCAP2	CMV-	Other	Other
ENSG00000130812	56.334	-0.329578	0.070453	-4.67799	2.89703e-06	2.66643e-05	ANGPTL6	CMV-	Other	Other
ENSG00000117010	168.924	0.175851	0.0375916	4.67793	2.89782e-06	2.66643e-05	ZNF684	CMV+	Other	Other
ENSG00000177425	44.9834	-0.678751	0.145137	-4.67663	2.91631e-06	2.68201e-05	PAWR	CMV-	Other	Other
ENSG00000156587	4187.75	0.198316	0.0424117	4.67597	2.92569e-06	2.68921e-05	UBE2L6	CMV+	Other	Other
ENSG00000187987	26.3221	-0.629585	0.134703	-4.67389	2.95551e-06	2.71518e-05	ZSCAN23	CMV-	Other	Other
ENSG00000143434	157.046	-0.325987	0.0697505	-4.67362	2.95941e-06	2.71589e-05	SEMA6C	CMV-	Other	Other
ENSG00000103876	192.226	0.349304	0.0747407	4.67354	2.96052e-06	2.71589e-05	FAH	CMV+	Other	Other
ENSG00000126970	291.165	-0.249303	0.0533438	-4.67351	2.96099e-06	2.71589e-05	ZC4H2	CMV-	Other	Other
ENSG00000154451	12371.2	0.324468	0.0694488	4.67205	2.9821e-06	2.7338e-05	GBP5	CMV+	Other	Other
ENSG00000188042	33224.6	0.252899	0.0541432	4.67093	2.99846e-06	2.74735e-05	ARL4C	CMV+	Other	Other
ENSG00000138375	1115.8	0.154852	0.0331632	4.66941	3.02073e-06	2.76628e-05	SMARCAL1	CMV+	Other	Other
ENSG00000204856	149.316	-0.240787	0.0515691	-4.66922	3.02351e-06	2.76737e-05	FAM216A	CMV-	Other	Other
ENSG00000122507	648.795	0.126984	0.0272021	4.66818	3.03882e-06	2.77915e-05	BBS9	CMV+	Other	Other
ENSG00000237977	26.1132	-0.412164	0.0882932	-4.66813	3.0396e-06	2.77915e-05	NA	CMV-	Other	Other
ENSG00000055070	5914.96	0.164829	0.0353178	4.66702	3.05607e-06	2.79229e-05	SZRD1	CMV+	Other	Other
ENSG00000178562	3297.11	-0.413501	0.0886021	-4.66694	3.0572e-06	2.79229e-05	CD28	CMV-	Other	Other
ENSG00000064601	2771.15	-0.276838	0.0593221	-4.66669	3.06092e-06	2.79422e-05	CTSA	CMV-	Other	Other
ENSG00000143502	229.991	-0.821974	0.176172	-4.66576	3.07484e-06	2.80544e-05	SUSD4	CMV-	Other	Other
ENSG00000171517	48.5108	-0.808328	0.173252	-4.66561	3.07706e-06	2.80599e-05	LPAR3	CMV-	Other	Other
ENSG00000041353	445.623	0.392498	0.0841405	4.6648	3.08923e-06	2.81561e-05	RAB27B	CMV+	Other	Other
ENSG00000174348	142.88	0.71874	0.154124	4.66339	3.11043e-06	2.83344e-05	PODN	CMV+	Other	Other
ENSG00000164162	262.944	0.167213	0.0358583	4.66316	3.11392e-06	2.83512e-05	ANAPC10	CMV+	Other	Other
ENSG00000103489	2080.57	0.203983	0.0437494	4.66254	3.12336e-06	2.84223e-05	XYLT1	CMV+	Other	Other
ENSG00000131725	966.15	0.172571	0.0370153	4.66217	3.12891e-06	2.84578e-05	WDR44	CMV+	Other	Other
ENSG00000076641	6152.68	-0.246288	0.0528316	-4.66175	3.13534e-06	2.85013e-05	PAG1	CMV-	Other	Other
ENSG00000104756	1003.47	0.190689	0.0409078	4.66143	3.14022e-06	2.85307e-05	KCTD9	CMV+	Other	Other
ENSG00000247679	141.518	-0.302017	0.0647949	-4.66113	3.14476e-06	2.8557e-05	NA	CMV-	Other	Other
ENSG00000269680	39.016	-0.553379	0.118768	-4.65932	3.1725e-06	2.87938e-05	NA	CMV-	Other	Other
ENSG00000103269	40.5209	-0.658223	0.141295	-4.65852	3.18493e-06	2.88914e-05	RHBDL1	CMV-	Other	Other
ENSG00000156886	94.8687	1.38798	0.297993	4.65775	3.19685e-06	2.89843e-05	ITGAD	CMV+	Other	Other
ENSG00000113924	21.4288	-0.547534	0.117609	-4.65553	3.23141e-06	2.92631e-05	HGD	CMV-	Other	Other
ENSG00000028277	2449.92	-0.235793	0.0506484	-4.6555	3.23199e-06	2.92631e-05	POU2F2	CMV-	Other	Other
ENSG00000112294	806.61	-0.267978	0.0575622	-4.65545	3.23267e-06	2.92631e-05	ALDH5A1	CMV-	Other	Other
ENSG00000246223	669.779	-0.306586	0.0658748	-4.65407	3.25447e-06	2.9445e-05	LINC01550	CMV-	Other	Other
ENSG00000162383	401.309	0.856276	0.183991	4.6539	3.25721e-06	2.94544e-05	SLC1A7	CMV+	Other	Other
ENSG00000066230	38.9364	-0.881924	0.189522	-4.65342	3.26477e-06	2.95074e-05	SLC9A3	CMV-	Other	Other
ENSG00000234389	215.85	-0.707454	0.152047	-4.65285	3.2738e-06	2.95735e-05	NA	CMV-	Other	Other
ENSG00000104951	111.323	-0.737924	0.158608	-4.65251	3.2792e-06	2.96069e-05	IL4I1	CMV-	Other	Other
ENSG00000124831	12199.5	0.153222	0.0329356	4.65218	3.28437e-06	2.96381e-05	LRRFIP1	CMV+	Other	Other
ENSG00000214894	181.091	-0.364968	0.0784705	-4.65102	3.30303e-06	2.97909e-05	LINC00243	CMV-	Other	Other
ENSG00000163171	3911.06	0.264391	0.0568485	4.6508	3.30648e-06	2.98066e-05	CDC42EP3	CMV+	Other	Other
ENSG00000042980	114.805	-0.659617	0.141851	-4.65008	3.31803e-06	2.98951e-05	ADAM28	CMV-	Other	Other
ENSG00000140398	510.299	-0.571062	0.122816	-4.64974	3.32357e-06	2.99294e-05	NEIL1	CMV-	Other	Other
ENSG00000095370	3454.4	0.243998	0.0525017	4.64743	3.36091e-06	3.02499e-05	SH2D3C	CMV+	Other	Other
ENSG00000091542	3339.48	0.165309	0.0355808	4.64602	3.38406e-06	3.04424e-05	ALKBH5	CMV+	Other	Other
ENSG00000106133	156.692	-0.659147	0.141904	-4.64503	3.40024e-06	3.05721e-05	NA	CMV-	Other	Other
ENSG00000009335	4542.64	0.112603	0.0242434	4.64468	3.40606e-06	3.06086e-05	UBE3C	CMV+	Other	Other
ENSG00000105220	5094.76	0.171343	0.0368988	4.64359	3.42413e-06	3.0755e-05	GPI	CMV+	Other	Other
ENSG00000130595	94.5696	-0.728014	0.156806	-4.64277	3.43764e-06	3.08603e-05	TNNT3	CMV-	Other	Other
ENSG00000196126	3414.57	0.591991	0.127514	4.64254	3.44154e-06	3.08793e-05	HLA-DRB1	CMV+	Other	Other
ENSG00000246308	18.0054	-0.546955	0.11783	-4.64191	3.45199e-06	3.09571e-05	LOC101928053	CMV-	Other	Other
ENSG00000186810	1203.22	0.398842	0.0859243	4.64179	3.45406e-06	3.09595e-05	CXCR3	CMV+	Other	Other
ENSG00000237840	46.9969	-0.419928	0.0904778	-4.64122	3.46356e-06	3.10286e-05	FAM21FP	CMV-	Other	Other
ENSG00000247134	28.8157	-0.522481	0.112579	-4.64102	3.46691e-06	3.10425e-05	NA	CMV-	Other	Other
ENSG00000170545	307.19	0.256758	0.0553303	4.64046	3.47628e-06	3.11103e-05	SMAGP	CMV+	Other	Other
ENSG00000197608	589.793	-0.317514	0.0684263	-4.64023	3.4802e-06	3.11293e-05	ZNF841	CMV-	Other	Other
ENSG00000166949	3710.7	0.234221	0.0504811	4.63977	3.48804e-06	3.11834e-05	SMAD3	CMV+	Other	Other
ENSG00000116983	351.845	-0.588387	0.126839	-4.63886	3.50336e-06	3.13042e-05	HPCAL4	CMV-	Other	Other
ENSG00000154928	17.6863	-1.02366	0.220697	-4.63831	3.51262e-06	3.13638e-05	EPHB1	CMV-	Other	Other
ENSG00000063978	4661.57	0.143116	0.0308556	4.63825	3.51366e-06	3.13638e-05	RNF4	CMV+	Other	Other
ENSG00000111801	8509.83	0.140087	0.0302068	4.6376	3.52478e-06	3.14468e-05	BTN3A3	CMV+	Other	Other
ENSG00000089876	347.316	-0.301247	0.0649737	-4.63644	3.54457e-06	3.16072e-05	DHX32	CMV-	Other	Other
ENSG00000085377	1913.39	0.143643	0.0309888	4.63532	3.56387e-06	3.17629e-05	PREP	CMV+	Other	Other
ENSG00000141448	57.577	0.731181	0.15776	4.63478	3.57319e-06	3.18295e-05	GATA6	CMV+	Other	Other
ENSG00000119147	45.9822	-0.620865	0.134004	-4.63317	3.60102e-06	3.20609e-05	ECRG4	CMV-	Other	Other
ENSG00000271816	16.4401	-0.463466	0.100043	-4.63267	3.60988e-06	3.21233e-05	BMS1P4	CMV-	Other	Other
ENSG00000211670	56.9737	0.41419	0.0894249	4.6317	3.62669e-06	3.22563e-05	IGLV3-9	CMV+	Other	Other
ENSG00000169242	28.9576	-0.588989	0.127201	-4.63039	3.64969e-06	3.24434e-05	EFNA1	CMV-	Other	Other
ENSG00000129116	443.582	0.599533	0.129481	4.63029	3.65148e-06	3.24434e-05	PALLD	CMV+	Other	Other
ENSG00000217801	148.483	-0.594093	0.128313	-4.63003	3.65609e-06	3.24677e-05	NA	CMV-	Other	Other
ENSG00000253276	797.306	0.210528	0.0454719	4.62985	3.65939e-06	3.24764e-05	CCDC71L	CMV+	Other	Other
ENSG00000114735	2243.08	-0.322031	0.0695566	-4.62976	3.66082e-06	3.24764e-05	HEMK1	CMV-	Other	Other
ENSG00000087111	2308.08	0.140824	0.0304219	4.62904	3.6736e-06	3.25731e-05	PIGS	CMV+	Other	Other
ENSG00000198846	1221.01	0.342484	0.0739992	4.62821	3.68838e-06	3.26715e-05	TOX	CMV+	Other	Other
ENSG00000177917	833.452	0.161397	0.0348728	4.62816	3.68927e-06	3.26715e-05	ARL6IP6	CMV+	Other	Other
ENSG00000167100	17.9786	-0.607878	0.131345	-4.6281	3.69037e-06	3.26715e-05	SAMD14	CMV-	Other	Other
ENSG00000137831	22.7237	-0.892697	0.1929	-4.62778	3.69614e-06	3.2706e-05	UACA	CMV-	Other	Other
ENSG00000262155	36.4158	-0.534549	0.11554	-4.62655	3.71816e-06	3.28839e-05	LINC02175	CMV-	Other	Other
ENSG00000168917	34.7106	0.578723	0.125141	4.62458	3.75352e-06	3.31798e-05	SLC35G2	CMV+	Other	Other
ENSG00000151883	11241.1	0.183829	0.0397525	4.62434	3.75792e-06	3.32017e-05	PARP8	CMV+	Other	Other
ENSG00000250790	15.4223	-0.649229	0.140447	-4.62259	3.78983e-06	3.34665e-05	NA	CMV-	Other	Other
ENSG00000246214	15.6693	-0.616917	0.133469	-4.62219	3.79708e-06	3.35134e-05	RETREG1-AS1	CMV-	Other	Other
ENSG00000214900	658.176	-0.317916	0.0687913	-4.62145	3.81061e-06	3.36157e-05	LINC01599	CMV-	Other	Other
ENSG00000101276	11.3724	-1.47602	0.319396	-4.62127	3.81391e-06	3.36277e-05	SLC52A3	CMV-	Other	Other
ENSG00000170222	451.53	-0.280959	0.0608041	-4.62073	3.82393e-06	3.36988e-05	ADPRM	CMV-	Other	Other
ENSG00000236144	261.591	-0.457189	0.0989638	-4.61976	3.8419e-06	3.384e-05	TMEM147-AS1	CMV-	Other	Other
ENSG00000197594	12.7285	-0.765266	0.165658	-4.61957	3.84542e-06	3.38538e-05	ENPP1	CMV-	Other	Other
ENSG00000233755	9.39494	0.862137	0.186691	4.618	3.87461e-06	3.40934e-05	NA	CMV+	Other	Other
ENSG00000004660	275.581	-0.324627	0.0702993	-4.61778	3.87862e-06	3.41114e-05	CAMKK1	CMV-	Other	Other
ENSG00000110047	16566.5	0.229271	0.0496852	4.61447	3.94097e-06	3.46265e-05	EHD1	CMV+	Other	Other
ENSG00000198843	2948.73	0.191492	0.0414982	4.61446	3.94119e-06	3.46265e-05	SELENOT	CMV+	Other	Other
ENSG00000139514	2019.21	0.16934	0.0367042	4.61364	3.95675e-06	3.47455e-05	SLC7A1	CMV+	Other	Other
ENSG00000140931	3764.98	0.178403	0.0386744	4.61296	3.9697e-06	3.48416e-05	CMTM3	CMV+	Other	Other
ENSG00000174514	48.3223	-0.381214	0.0826538	-4.61217	3.98483e-06	3.49566e-05	MFSD4A	CMV-	Other	Other
ENSG00000102409	1061.08	-0.278288	0.0603447	-4.61163	3.99516e-06	3.50295e-05	BEX4	CMV-	Other	Other
ENSG00000174586	66.5697	-0.397438	0.0862011	-4.61059	4.01522e-06	3.51826e-05	ZNF497	CMV-	Other	Other
ENSG00000141452	1132.94	0.140634	0.0305028	4.61052	4.01669e-06	3.51826e-05	RMC1	CMV+	Other	Other
ENSG00000185267	52.2163	-0.368827	0.0799992	-4.61039	4.01917e-06	3.51865e-05	CDNF	CMV-	Other	Other
ENSG00000177479	4426.46	0.134144	0.0291052	4.60893	4.04742e-06	3.5416e-05	ARIH2	CMV+	Other	Other
ENSG00000088305	32.2343	-0.400248	0.0868561	-4.60818	4.06216e-06	3.54993e-05	DNMT3B	CMV-	Other	Other
ENSG00000125817	4794.71	0.220447	0.0478386	4.60814	4.06292e-06	3.54993e-05	CENPB	CMV+	Other	Other
ENSG00000090061	774.101	0.111008	0.0240896	4.60813	4.0631e-06	3.54993e-05	CCNK	CMV+	Other	Other
ENSG00000133104	1057.16	-0.33934	0.0736724	-4.60606	4.10364e-06	3.58354e-05	SPART	CMV-	Other	Other
ENSG00000066735	55.4824	-0.952469	0.206795	-4.60585	4.10782e-06	3.58538e-05	KIF26A	CMV-	Other	Other
ENSG00000065833	145.808	-0.793164	0.172235	-4.60513	4.12212e-06	3.59461e-05	ME1	CMV-	Other	Other
ENSG00000273247	137.45	-0.292027	0.0634138	-4.60511	4.12255e-06	3.59461e-05	NA	CMV-	Other	Other
ENSG00000206503	71240.9	0.17978	0.0390418	4.60481	4.12847e-06	3.59796e-05	HLA-A	CMV+	Other	Other
ENSG00000134460	266.113	-0.668029	0.145118	-4.60335	4.1575e-06	3.62144e-05	IL2RA	CMV-	Other	Other
ENSG00000116171	3816.17	0.195923	0.0425689	4.6025	4.17455e-06	3.63446e-05	SCP2	CMV+	Other	Other
ENSG00000184154	162.142	-0.270169	0.0587132	-4.6015	4.19466e-06	3.65013e-05	LRRC51	CMV-	Other	Other
ENSG00000261512	332.726	-0.296162	0.0643642	-4.60134	4.1978e-06	3.65103e-05	NA	CMV-	Other	Other
ENSG00000135925	97.8084	-0.769625	0.167303	-4.60019	4.22112e-06	3.66947e-05	WNT10A	CMV-	Other	Other
ENSG00000244119	55.3793	-0.520253	0.113097	-4.60005	4.22387e-06	3.67002e-05	NA	CMV-	Other	Other
ENSG00000147166	35.3585	-0.528811	0.11499	-4.59875	4.25033e-06	3.69115e-05	ITGB1BP2	CMV-	Other	Other
ENSG00000181322	54.7365	-0.365068	0.0793894	-4.59845	4.25649e-06	3.69465e-05	NME9	CMV-	Other	Other
ENSG00000124201	5454.6	0.149514	0.0325197	4.59763	4.27317e-06	3.70727e-05	ZNFX1	CMV+	Other	Other
ENSG00000246366	37.4987	-0.408648	0.0889014	-4.59664	4.29354e-06	3.72307e-05	LACTB2-AS1	CMV-	Other	Other
ENSG00000267058	17.8051	-0.468971	0.102028	-4.59652	4.29606e-06	3.7234e-05	LOC100505715	CMV-	Other	Other
ENSG00000068028	6101.36	0.273887	0.0595876	4.59638	4.29889e-06	3.72398e-05	RASSF1	CMV+	Other	Other
ENSG00000112033	1711.15	-0.191761	0.0417426	-4.59389	4.35064e-06	3.76692e-05	PPARD	CMV-	Other	Other
[truncated: 15,309 more rows]

## Sheet: ExtFig4b
PC1	NormExp	TF
-1.31334	11.3526	SREBF1
-1.31334	12.878	TBX21
-1.31334	13.8295	STAT1
-1.31334	11.5976	ATF6
-1.31334	12.9144	IRF1
-1.31334	11.6971	TP53
-1.31334	12.3082	RUNX1
-1.31334	7.78722	HIC1
-1.31334	9.64753	CIITA
-3.54121	11.8248	SREBF1
-3.54121	13.0286	TBX21
-3.54121	14.3731	STAT1
-3.54121	11.3717	ATF6
-3.54121	14.0397	IRF1
-3.54121	11.018	TP53
-3.54121	12.0832	RUNX1
-3.54121	8.89205	HIC1
-3.54121	9.98162	CIITA
3.52358	11.3146	SREBF1
3.52358	12.9614	TBX21
3.52358	14.2061	STAT1
3.52358	11.2361	ATF6
3.52358	13.4429	IRF1
3.52358	11.2653	TP53
3.52358	12.4077	RUNX1
3.52358	7.87195	HIC1
3.52358	11.1911	CIITA
0.427204	11.8397	SREBF1
0.427204	12.7567	TBX21
0.427204	13.466	STAT1
0.427204	11.1939	ATF6
0.427204	14.0004	IRF1
0.427204	10.3423	TP53
0.427204	12.3051	RUNX1
0.427204	8.18833	HIC1
0.427204	10.7925	CIITA
0.295172	11.1091	SREBF1
0.295172	12.2836	TBX21
0.295172	13.7995	STAT1
0.295172	11.3137	ATF6
0.295172	13.9284	IRF1
0.295172	11.0706	TP53
0.295172	11.496	RUNX1
0.295172	7.95594	HIC1
0.295172	11.3024	CIITA
5.01975	10.9717	SREBF1
5.01975	13.7083	TBX21
5.01975	14.4855	STAT1
5.01975	11.3958	ATF6
5.01975	13.7627	IRF1
5.01975	11.1081	TP53
5.01975	12.957	RUNX1
5.01975	7.60267	HIC1
5.01975	10.5225	CIITA
-4.43534	10.7943	SREBF1
-4.43534	11.7641	TBX21
-4.43534	14.1707	STAT1
-4.43534	11.7898	ATF6
-4.43534	13.7634	IRF1
-4.43534	10.5526	TP53
-4.43534	12.0503	RUNX1
-4.43534	8.29904	HIC1
-4.43534	11.4769	CIITA
-2.13597	11.0293	SREBF1
-2.13597	11.6827	TBX21
-2.13597	13.0103	STAT1
-2.13597	11.5541	ATF6
-2.13597	12.9231	IRF1
-2.13597	10.6525	TP53
-2.13597	11.8436	RUNX1
-2.13597	7.88591	HIC1
-2.13597	10.5339	CIITA
2.20136	11.0614	SREBF1
2.20136	12.9252	TBX21
2.20136	14.0907	STAT1
2.20136	11.5457	ATF6
2.20136	14.7052	IRF1
2.20136	10.4815	TP53
2.20136	12.343	RUNX1
2.20136	8.63646	HIC1
2.20136	11.0666	CIITA
0.671081	10.878	SREBF1
0.671081	12.7454	TBX21
0.671081	13.3003	STAT1
0.671081	11.6329	ATF6
0.671081	14.177	IRF1
0.671081	10.1815	TP53
0.671081	12.4744	RUNX1
0.671081	8.08185	HIC1
0.671081	10.7827	CIITA
3.34164	11.1846	SREBF1
3.34164	13.2033	TBX21
3.34164	12.9886	STAT1
3.34164	11.4488	ATF6
3.34164	13.9803	IRF1
3.34164	10.4795	TP53
3.34164	12.4623	RUNX1
3.34164	8.1209	HIC1
3.34164	10.5381	CIITA
0.317213	11.3081	SREBF1
0.317213	12.6479	TBX21
0.317213	13.6377	STAT1
0.317213	11.2758	ATF6
0.317213	13.3234	IRF1
0.317213	10.8202	TP53
0.317213	12.3181	RUNX1
0.317213	7.56878	HIC1
0.317213	10.9871	CIITA
2.77405	11.2408	SREBF1
2.77405	12.8606	TBX21
2.77405	13.5981	STAT1
2.77405	10.944	ATF6
2.77405	13.8783	IRF1
2.77405	11.0452	TP53
2.77405	12.4172	RUNX1
2.77405	8.00735	HIC1
2.77405	11.3292	CIITA
-1.55206	11.1456	SREBF1
-1.55206	12.0617	TBX21
-1.55206	13.8708	STAT1
-1.55206	11.4322	ATF6
-1.55206	13.1905	IRF1
-1.55206	11.0159	TP53
-1.55206	12.0665	RUNX1
-1.55206	7.67252	HIC1
-1.55206	11.0192	CIITA
2.30585	11.7276	SREBF1
2.30585	13.0461	TBX21
2.30585	13.5316	STAT1
2.30585	11.003	ATF6
2.30585	14.2573	IRF1
2.30585	11.1219	TP53
2.30585	11.8475	RUNX1
2.30585	8.2814	HIC1
2.30585	9.88111	CIITA
0.842387	12.0368	SREBF1
0.842387	12.6118	TBX21
0.842387	13.639	STAT1
0.842387	11.3346	ATF6
0.842387	12.917	IRF1
0.842387	11.0506	TP53
0.842387	12.3375	RUNX1
0.842387	7.35044	HIC1
0.842387	9.32991	CIITA
-2.61603	11.1885	SREBF1
-2.61603	11.9606	TBX21
-2.61603	14.2439	STAT1
-2.61603	11.2489	ATF6
-2.61603	12.8218	IRF1
-2.61603	11.0377	TP53
-2.61603	11.9906	RUNX1
-2.61603	7.35973	HIC1
-2.61603	9.72232	CIITA
3.47055	11.3551	SREBF1
3.47055	13.0495	TBX21
3.47055	14.7135	STAT1
3.47055	11.2704	ATF6
3.47055	13.8725	IRF1
3.47055	11.0511	TP53
3.47055	12.7173	RUNX1
3.47055	7.89759	HIC1
3.47055	11.6262	CIITA
6.44192	10.3762	SREBF1
6.44192	13.6628	TBX21
6.44192	13.8464	STAT1
6.44192	11.3606	ATF6
6.44192	13.4128	IRF1
6.44192	11.0193	TP53
6.44192	12.4201	RUNX1
6.44192	6.77159	HIC1
6.44192	10.2244	CIITA
4.41674	11.1548	SREBF1
4.41674	13.5964	TBX21
4.41674	13.9426	STAT1
4.41674	11.2474	ATF6
4.41674	14.0712	IRF1
4.41674	10.8199	TP53
4.41674	12.2644	RUNX1
4.41674	7.71813	HIC1
4.41674	10.1089	CIITA
0.196705	11.1811	SREBF1
0.196705	13.1811	TBX21
0.196705	13.063	STAT1
0.196705	11.211	ATF6
0.196705	12.7742	IRF1
0.196705	11.218	TP53
0.196705	12.2361	RUNX1
0.196705	7.8416	HIC1
0.196705	10.424	CIITA
4.40913	11.4183	SREBF1
4.40913	13.5141	TBX21
4.40913	14.2608	STAT1
4.40913	11.2217	ATF6
4.40913	13.6026	IRF1
4.40913	11.1463	TP53
4.40913	12.3375	RUNX1
4.40913	7.62914	HIC1
4.40913	10.2797	CIITA
6.62509	10.9935	SREBF1
6.62509	13.0704	TBX21
6.62509	14.9348	STAT1
6.62509	11.502	ATF6
6.62509	14.3138	IRF1
6.62509	11.2872	TP53
6.62509	12.4651	RUNX1
6.62509	8.09539	HIC1
6.62509	11.0163	CIITA
3.17002	11.045	SREBF1
3.17002	12.9865	TBX21
3.17002	13.6866	STAT1
3.17002	11.3432	ATF6
3.17002	12.9615	IRF1
3.17002	11.3123	TP53
3.17002	12.162	RUNX1
3.17002	7.35998	HIC1
3.17002	10.8453	CIITA
-2.10333	11.3921	SREBF1
-2.10333	13.1217	TBX21
-2.10333	14.0535	STAT1
-2.10333	11.1474	ATF6
-2.10333	13.1213	IRF1
-2.10333	11.4116	TP53
-2.10333	12.0005	RUNX1
-2.10333	7.77632	HIC1
-2.10333	10.1865	CIITA
4.09853	11.4353	SREBF1
4.09853	12.7983	TBX21
4.09853	14.5576	STAT1
4.09853	11.5695	ATF6
4.09853	13.4221	IRF1
4.09853	11.8013	TP53
4.09853	12.3089	RUNX1
4.09853	7.44107	HIC1
4.09853	10.6466	CIITA
-2.57106	11.8637	SREBF1
-2.57106	12.4101	TBX21
-2.57106	13.8186	STAT1
-2.57106	11.2315	ATF6
-2.57106	13.5136	IRF1
-2.57106	11.0704	TP53
-2.57106	12.2262	RUNX1
-2.57106	7.87184	HIC1
-2.57106	9.84251	CIITA
-0.673875	11.966	SREBF1
-0.673875	12.6451	TBX21
-0.673875	13.3991	STAT1
-0.673875	11.1234	ATF6
-0.673875	13.4393	IRF1
-0.673875	11.107	TP53
-0.673875	11.8768	RUNX1
-0.673875	7.35616	HIC1
-0.673875	10.1366	CIITA
0.246056	11.2885	SREBF1
0.246056	13.1442	TBX21
0.246056	13.899	STAT1
0.246056	11.334	ATF6
0.246056	13.6918	IRF1
0.246056	11.1689	TP53
0.246056	12.1345	RUNX1
0.246056	8.4325	HIC1
0.246056	11.7412	CIITA
6.50969	10.9385	SREBF1
6.50969	13.5845	TBX21
6.50969	12.9876	STAT1
6.50969	11.0898	ATF6
6.50969	13.1708	IRF1
6.50969	10.6654	TP53
6.50969	12.2012	RUNX1
6.50969	7.32411	HIC1
6.50969	10.6806	CIITA
-0.501859	11.9838	SREBF1
-0.501859	13.5748	TBX21
-0.501859	14.295	STAT1
-0.501859	11.0505	ATF6
-0.501859	13.2989	IRF1
-0.501859	11.6034	TP53
-0.501859	12.2669	RUNX1
-0.501859	8.0207	HIC1
-0.501859	10.6094	CIITA
-0.761159	10.9664	SREBF1
-0.761159	12.5297	TBX21
-0.761159	13.2578	STAT1
-0.761159	11.1447	ATF6
-0.761159	13.7888	IRF1
-0.761159	10.5106	TP53
-0.761159	11.9821	RUNX1
-0.761159	7.42399	HIC1
-0.761159	10.5335	CIITA
-3.42243	11.7613	SREBF1
-3.42243	11.8042	TBX21
-3.42243	13.7384	STAT1
-3.42243	11.7937	ATF6
-3.42243	13.3525	IRF1
-3.42243	10.7278	TP53
-3.42243	12.4031	RUNX1
-3.42243	7.5143	HIC1
-3.42243	11.8983	CIITA
-3.00399	10.6693	SREBF1
-3.00399	12.4472	TBX21
-3.00399	13.6294	STAT1
-3.00399	11.19	ATF6
-3.00399	13.8572	IRF1
-3.00399	11.5954	TP53
-3.00399	11.7086	RUNX1
-3.00399	9.08609	HIC1
-3.00399	11.5482	CIITA
-0.372615	11.4667	SREBF1
-0.372615	13.1722	TBX21
-0.372615	14.5784	STAT1
-0.372615	11.1041	ATF6
-0.372615	13.8555	IRF1
-0.372615	11.2632	TP53
-0.372615	12.2339	RUNX1
-0.372615	8.4506	HIC1
-0.372615	11.6937	CIITA
3.6455	10.9297	SREBF1
3.6455	13.4556	TBX21
3.6455	14.6294	STAT1
3.6455	11.1351	ATF6
3.6455	13.737	IRF1
3.6455	11.2864	TP53
3.6455	12.2331	RUNX1
3.6455	8.36816	HIC1
3.6455	9.85876	CIITA
1.99568	11.277	SREBF1
1.99568	12.9025	TBX21
1.99568	14.9745	STAT1
1.99568	11.1978	ATF6
1.99568	13.5543	IRF1
1.99568	12.1144	TP53
1.99568	12.4233	RUNX1
1.99568	8.25708	HIC1
1.99568	11.4845	CIITA
-3.54699	11.6693	SREBF1
-3.54699	12.3688	TBX21
-3.54699	13.8353	STAT1
-3.54699	11.1387	ATF6
-3.54699	13.0474	IRF1
-3.54699	11.2533	TP53
-3.54699	11.9037	RUNX1
-3.54699	7.85534	HIC1
-3.54699	9.99662	CIITA
4.49005	11.3438	SREBF1
4.49005	13.168	TBX21
4.49005	14.2568	STAT1
4.49005	11.2038	ATF6
4.49005	13.5916	IRF1
4.49005	11.4002	TP53
4.49005	12.2899	RUNX1
4.49005	7.91778	HIC1
4.49005	10.9341	CIITA
-3.30406	11.6247	SREBF1
-3.30406	12.5136	TBX21
-3.30406	14.6341	STAT1
-3.30406	11.2458	ATF6
-3.30406	13.3524	IRF1
-3.30406	11.45	TP53
-3.30406	11.8185	RUNX1
-3.30406	7.941	HIC1
-3.30406	10.952	CIITA
5.24901	11.3671	SREBF1
5.24901	13.4429	TBX21
5.24901	14.1739	STAT1
5.24901	11.3439	ATF6
5.24901	13.5822	IRF1
5.24901	11.1792	TP53
5.24901	12.4408	RUNX1
5.24901	7.37725	HIC1
5.24901	10.745	CIITA
3.61089	10.4789	SREBF1
3.61089	12.9251	TBX21
3.61089	13.4734	STAT1
3.61089	11.5083	ATF6
3.61089	13.8007	IRF1
3.61089	10.5887	TP53
3.61089	12.2237	RUNX1
3.61089	7.20476	HIC1
3.61089	10.5372	CIITA
2.65802	10.9027	SREBF1
2.65802	12.8387	TBX21
2.65802	13.9118	STAT1
2.65802	11.4153	ATF6
2.65802	13.4578	IRF1
2.65802	11.2299	TP53
2.65802	12.4313	RUNX1
2.65802	7.3369	HIC1
2.65802	10.6421	CIITA
0.77931	11.2803	SREBF1
0.77931	12.7734	TBX21
0.77931	14.0838	STAT1
0.77931	11.522	ATF6
0.77931	13.6697	IRF1
0.77931	11.0168	TP53
0.77931	12.2013	RUNX1
0.77931	8.28326	HIC1
0.77931	10.4391	CIITA
4.94642	10.9439	SREBF1
4.94642	13.7794	TBX21
4.94642	13.86	STAT1
4.94642	11.3088	ATF6
4.94642	13.9315	IRF1
4.94642	10.8561	TP53
4.94642	12.4103	RUNX1
4.94642	8.18598	HIC1
4.94642	10.3607	CIITA
0.258817	11.2613	SREBF1
0.258817	12.813	TBX21
0.258817	13.8433	STAT1
0.258817	11.279	ATF6
0.258817	13.1668	IRF1
0.258817	11.201	TP53
0.258817	12.1827	RUNX1
0.258817	8.1337	HIC1
0.258817	10.6862	CIITA
-3.11727	11.3713	SREBF1
-3.11727	12.9581	TBX21
-3.11727	13.4229	STAT1
-3.11727	11.1086	ATF6
-3.11727	13.3301	IRF1
-3.11727	11.3199	TP53
-3.11727	11.9674	RUNX1
-3.11727	9.26721	HIC1
-3.11727	10.343	CIITA
2.43564	11.3141	SREBF1
2.43564	12.8842	TBX21
2.43564	14.6707	STAT1
2.43564	11.2803	ATF6
2.43564	13.7566	IRF1
2.43564	11.189	TP53
2.43564	12.3354	RUNX1
2.43564	7.80303	HIC1
2.43564	11.3001	CIITA
-1.14102	11.5851	SREBF1
-1.14102	12.335	TBX21
-1.14102	14.613	STAT1
-1.14102	11.3628	ATF6
-1.14102	13.8546	IRF1
-1.14102	11.5324	TP53
-1.14102	12.1872	RUNX1
-1.14102	8.12844	HIC1
-1.14102	11.6944	CIITA
1.28361	11.9263	SREBF1
1.28361	13.3502	TBX21
1.28361	15.7943	STAT1
1.28361	11.2919	ATF6
1.28361	14.2382	IRF1
1.28361	12.1387	TP53
1.28361	12.5286	RUNX1
1.28361	8.03324	HIC1
1.28361	11.6183	CIITA
2.84425	11.1072	SREBF1
2.84425	13.1134	TBX21
2.84425	13.5619	STAT1
2.84425	11.3995	ATF6
2.84425	13.4988	IRF1
2.84425	11.1686	TP53
2.84425	12.4495	RUNX1
2.84425	7.97026	HIC1
2.84425	10.1498	CIITA
8.47016	11.175	SREBF1
8.47016	13.6112	TBX21
8.47016	14.4499	STAT1
8.47016	11.335	ATF6
8.47016	14.0281	IRF1
8.47016	11.1121	TP53
8.47016	12.6825	RUNX1
8.47016	7.53803	HIC1
8.47016	10.9716	CIITA
-5.19059	12.1673	SREBF1
-5.19059	11.6949	TBX21
-5.19059	13.8419	STAT1
-5.19059	11.4427	ATF6
-5.19059	13.2264	IRF1
-5.19059	11.3481	TP53
-5.19059	11.9291	RUNX1
-5.19059	8.03724	HIC1
-5.19059	10.5387	CIITA
1.04198	11.3678	SREBF1
1.04198	12.8502	TBX21
1.04198	13.9303	STAT1
1.04198	11.3219	ATF6
1.04198	13.4722	IRF1
1.04198	11.1708	TP53
1.04198	12.1988	RUNX1
1.04198	7.06751	HIC1
1.04198	9.57861	CIITA
-0.594044	11.9466	SREBF1
-0.594044	12.9473	TBX21
-0.594044	13.8961	STAT1
-0.594044	11.0437	ATF6
-0.594044	13.3377	IRF1
-0.594044	11.4959	TP53
-0.594044	11.9019	RUNX1
-0.594044	8.64073	HIC1
-0.594044	10.4019	CIITA
-3.4807	12.4661	SREBF1
-3.4807	12.5226	TBX21
-3.4807	14.612	STAT1
-3.4807	11.118	ATF6
-3.4807	13.0704	IRF1
-3.4807	11.1825	TP53
-3.4807	12.3167	RUNX1
-3.4807	7.83145	HIC1
-3.4807	10.3718	CIITA
-2.61055	11.7646	SREBF1
-2.61055	12.2248	TBX21
-2.61055	13.2034	STAT1
-2.61055	11.6876	ATF6
-2.61055	12.7839	IRF1
-2.61055	11.3203	TP53
-2.61055	11.9924	RUNX1
-2.61055	7.43042	HIC1
-2.61055	10.9369	CIITA
1.97538	10.4572	SREBF1
1.97538	13.2904	TBX21
1.97538	13.8445	STAT1
1.97538	11.5649	ATF6
1.97538	14.0437	IRF1
1.97538	10.9694	TP53
1.97538	12.567	RUNX1
1.97538	7.77259	HIC1
1.97538	10.9362	CIITA
-1.01615	11.0096	SREBF1
-1.01615	12.5433	TBX21
-1.01615	15.4034	STAT1
-1.01615	11.3313	ATF6
-1.01615	13.5908	IRF1
-1.01615	12.0479	TP53
-1.01615	11.7829	RUNX1
-1.01615	7.3618	HIC1
-1.01615	11.2349	CIITA
-3.84009	11.154	SREBF1
-3.84009	12.1403	TBX21
-3.84009	13.6942	STAT1
-3.84009	11.3914	ATF6
-3.84009	12.8729	IRF1
-3.84009	11.2022	TP53
-3.84009	11.9051	RUNX1
-3.84009	6.81963	HIC1
-3.84009	9.54489	CIITA
-3.5684	11.4146	SREBF1
-3.5684	12.4342	TBX21
-3.5684	14.6111	STAT1
-3.5684	11.5397	ATF6
-3.5684	13.596	IRF1
-3.5684	11.1981	TP53
-3.5684	12.0066	RUNX1
-3.5684	7.82308	HIC1
-3.5684	10.5046	CIITA
0.271738	10.9248	SREBF1
0.271738	12.7158	TBX21
0.271738	14.643	STAT1
0.271738	11.2361	ATF6
0.271738	13.7459	IRF1
0.271738	11.6401	TP53
0.271738	12.0104	RUNX1
0.271738	7.46987	HIC1
0.271738	11.1375	CIITA
-1.5367	11.7079	SREBF1
-1.5367	12.1429	TBX21
-1.5367	14.3616	STAT1
-1.5367	11.4918	ATF6
-1.5367	13.1229	IRF1
-1.5367	11.9556	TP53
-1.5367	11.4948	RUNX1
-1.5367	7.22047	HIC1
-1.5367	10.6471	CIITA
2.38903	10.7754	SREBF1
2.38903	12.852	TBX21
2.38903	13.636	STAT1
2.38903	11.3102	ATF6
2.38903	13.5359	IRF1
2.38903	10.8655	TP53
2.38903	12.1757	RUNX1
2.38903	7.17288	HIC1
2.38903	10.8765	CIITA
3.09626	10.798	SREBF1
3.09626	12.92	TBX21
3.09626	14.4855	STAT1
3.09626	11.4832	ATF6
3.09626	14.5324	IRF1
3.09626	10.5877	TP53
3.09626	11.9747	RUNX1
3.09626	7.02436	HIC1
3.09626	10.6919	CIITA
-2.84371	10.2963	SREBF1
-2.84371	11.9792	TBX21
-2.84371	14.3518	STAT1
-2.84371	11.4613	ATF6
-2.84371	13.3376	IRF1
-2.84371	11.1384	TP53
-2.84371	11.6205	RUNX1
-2.84371	7.08944	HIC1
-2.84371	11.5125	CIITA
-4.67671	11.3407	SREBF1
-4.67671	12.2163	TBX21
-4.67671	14.0527	STAT1
-4.67671	11.5994	ATF6
-4.67671	13.2444	IRF1
-4.67671	11.2408	TP53
-4.67671	11.7112	RUNX1
-4.67671	7.31952	HIC1
-4.67671	8.93949	CIITA
3.45139	10.1943	SREBF1
3.45139	12.5575	TBX21
3.45139	14.2683	STAT1
3.45139	11.6149	ATF6
3.45139	13.5617	IRF1
3.45139	11.2292	TP53
3.45139	12.1106	RUNX1
3.45139	6.40328	HIC1
3.45139	10.5911	CIITA
1.18405	11.3847	SREBF1
1.18405	12.8567	TBX21
1.18405	15.8868	STAT1
1.18405	11.4936	ATF6
1.18405	14.2929	IRF1
1.18405	12.0917	TP53
1.18405	11.5784	RUNX1
1.18405	6.86145	HIC1
1.18405	11.5139	CIITA
-3.58823	11.1733	SREBF1
-3.58823	11.6463	TBX21
-3.58823	15.7407	STAT1
-3.58823	11.4187	ATF6
-3.58823	14.3184	IRF1
-3.58823	11.2976	TP53
-3.58823	11.7495	RUNX1
-3.58823	7.02427	HIC1
-3.58823	10.8833	CIITA
4.26883	10.569	SREBF1
4.26883	13.094	TBX21
4.26883	14.5313	STAT1
4.26883	11.4302	ATF6
4.26883	13.4072	IRF1
4.26883	11.6764	TP53
4.26883	12.2471	RUNX1
4.26883	6.84581	HIC1
4.26883	10.3851	CIITA
-1.72708	10.8243	SREBF1
-1.72708	12.8089	TBX21
-1.72708	14.782	STAT1
-1.72708	11.5334	ATF6
-1.72708	13.7102	IRF1
-1.72708	11.4169	TP53
-1.72708	11.7963	RUNX1
-1.72708	6.70218	HIC1
-1.72708	10.0823	CIITA
-4.08084	10.9203	SREBF1
-4.08084	11.6966	TBX21
-4.08084	13.73	STAT1
-4.08084	11.4568	ATF6
-4.08084	12.5625	IRF1
-4.08084	11.2318	TP53
-4.08084	11.6966	RUNX1
-4.08084	6.80012	HIC1
-4.08084	10.1523	CIITA
-4.07105	12.0009	SREBF1
-4.07105	12.2307	TBX21
-4.07105	14.0817	STAT1
-4.07105	11.2923	ATF6
-4.07105	13.9342	IRF1
-4.07105	11.0843	TP53
-4.07105	11.6884	RUNX1
-4.07105	7.44187	HIC1
-4.07105	9.93762	CIITA
-2.91462	11.4941	SREBF1
-2.91462	11.8354	TBX21
-2.91462	13.7748	STAT1
-2.91462	11.5951	ATF6
-2.91462	12.8046	IRF1
-2.91462	11.2932	TP53
-2.91462	11.8589	RUNX1
-2.91462	6.60125	HIC1
-2.91462	9.41653	CIITA
-1.80692	10.6689	SREBF1
-1.80692	12.2703	TBX21
-1.80692	14.6266	STAT1
-1.80692	11.7046	ATF6
-1.80692	13.483	IRF1
-1.80692	11.3845	TP53
-1.80692	11.9355	RUNX1
-1.80692	7.00373	HIC1
-1.80692	10.2614	CIITA
5.89403	10.4417	SREBF1
5.89403	12.9702	TBX21
5.89403	14.5819	STAT1
5.89403	11.4152	ATF6
5.89403	13.569	IRF1
5.89403	11.1826	TP53
5.89403	12.2577	RUNX1
5.89403	6.54826	HIC1
5.89403	10.2621	CIITA
-1.86964	11.8587	SREBF1
-1.86964	12.0908	TBX21
-1.86964	14.7319	STAT1
-1.86964	11.1492	ATF6
-1.86964	13.3151	IRF1
-1.86964	11.8448	TP53
-1.86964	12.0768	RUNX1
-1.86964	7.27232	HIC1
-1.86964	10.7806	CIITA
3.98708	10.8144	SREBF1
3.98708	13.1404	TBX21
3.98708	14.3733	STAT1
3.98708	11.7434	ATF6
3.98708	13.5042	IRF1
3.98708	11.3989	TP53
3.98708	12.6001	RUNX1
3.98708	7.65715	HIC1
3.98708	9.53182	CIITA
2.79592	11.0934	SREBF1
2.79592	13.314	TBX21
2.79592	14.0222	STAT1
2.79592	11.2803	ATF6
2.79592	13.3711	IRF1
2.79592	11.3633	TP53
2.79592	12.3329	RUNX1
2.79592	8.46661	HIC1
2.79592	9.63417	CIITA
1.41561	11.5685	SREBF1
1.41561	12.9271	TBX21
1.41561	15.131	STAT1
1.41561	11.1634	ATF6
1.41561	13.2929	IRF1
1.41561	12.1341	TP53
1.41561	12.3504	RUNX1
1.41561	9.03967	HIC1
1.41561	11.2131	CIITA
-3.40825	12.0323	SREBF1
-3.40825	12.2961	TBX21
-3.40825	14.2729	STAT1
-3.40825	11.3216	ATF6
-3.40825	13.7936	IRF1
-3.40825	10.9946	TP53
-3.40825	12.2253	RUNX1
-3.40825	8.50414	HIC1
-3.40825	9.26031	CIITA
8.9956	11.0485	SREBF1
8.9956	13.5479	TBX21
8.9956	13.5659	STAT1
8.9956	11.336	ATF6
8.9956	13.7548	IRF1
8.9956	11.1102	TP53
8.9956	12.7288	RUNX1
8.9956	7.79839	HIC1
8.9956	9.25148	CIITA
0.717687	11.726	SREBF1
0.717687	12.6054	TBX21
0.717687	15.1355	STAT1
0.717687	11.3312	ATF6
0.717687	14.0007	IRF1
0.717687	11.3775	TP53
0.717687	12.3163	RUNX1
0.717687	7.9625	HIC1
0.717687	9.89434	CIITA
-1.70242	10.8444	SREBF1
-1.70242	12.1092	TBX21
-1.70242	14.1835	STAT1
-1.70242	11.257	ATF6
-1.70242	13.4157	IRF1
-1.70242	11.7178	TP53
-1.70242	12.09	RUNX1
-1.70242	8.33761	HIC1
-1.70242	9.78417	CIITA
-7.7254	10.985	SREBF1
-7.7254	11.1528	TBX21
-7.7254	13.2593	STAT1
-7.7254	11.3053	ATF6
-7.7254	12.6345	IRF1
-7.7254	11.2936	TP53
-7.7254	11.5975	RUNX1
-7.7254	7.43546	HIC1
-7.7254	8.77164	CIITA
4.64053	11.3004	SREBF1
4.64053	13.3752	TBX21
4.64053	14.7933	STAT1
4.64053	11.2715	ATF6
4.64053	13.8281	IRF1
4.64053	11.3602	TP53
4.64053	12.4233	RUNX1
4.64053	8.76289	HIC1
4.64053	9.97316	CIITA
4.5353	10.7124	SREBF1
4.5353	13.3415	TBX21
4.5353	14.7568	STAT1
4.5353	11.4268	ATF6
4.5353	13.8166	IRF1
4.5353	11.4218	TP53
4.5353	12.4248	RUNX1
4.5353	7.47972	HIC1
4.5353	9.50836	CIITA
0.00716795	11.08	SREBF1
0.00716795	13.0165	TBX21
0.00716795	14.0325	STAT1
0.00716795	11.2027	ATF6
0.00716795	13.2463	IRF1
0.00716795	11.1527	TP53
0.00716795	12.1261	RUNX1
0.00716795	8.29468	HIC1
0.00716795	10.1628	CIITA
-6.44419	11.8967	SREBF1
-6.44419	11.6423	TBX21
-6.44419	13.6338	STAT1
-6.44419	11.1449	ATF6
-6.44419	12.4159	IRF1
-6.44419	11.381	TP53
-6.44419	11.7828	RUNX1
-6.44419	7.50621	HIC1
-6.44419	9.86318	CIITA
1.9338	11.1943	SREBF1
1.9338	13.1015	TBX21
1.9338	13.8806	STAT1
1.9338	11.184	ATF6
1.9338	13.3347	IRF1
1.9338	11.1596	TP53
1.9338	12.28	RUNX1
1.9338	8.40545	HIC1
1.9338	10.4941	CIITA
5.38003	10.4872	SREBF1
5.38003	13.4928	TBX21
5.38003	14.2289	STAT1
5.38003	11.2641	ATF6
5.38003	13.8406	IRF1
5.38003	11.2875	TP53
5.38003	12.5458	RUNX1
5.38003	8.27053	HIC1
5.38003	10.7086	CIITA
5.92234	10.4704	SREBF1
5.92234	13.4984	TBX21
5.92234	13.4294	STAT1
5.92234	11.1832	ATF6
5.92234	13.9369	IRF1
5.92234	10.7734	TP53
5.92234	12.5041	RUNX1
5.92234	8.25709	HIC1
5.92234	10.6022	CIITA
-0.589263	11.6907	SREBF1
-0.589263	12.955	TBX21
-0.589263	14.4014	STAT1
-0.589263	11.1102	ATF6
-0.589263	13.4481	IRF1
-0.589263	11.8317	TP53
-0.589263	12.1207	RUNX1
-0.589263	9.25675	HIC1
-0.589263	10.6984	CIITA
-1.59606	11.1788	SREBF1
-1.59606	12.6097	TBX21
-1.59606	14.3644	STAT1
-1.59606	11.2648	ATF6
-1.59606	13.8198	IRF1
-1.59606	10.9981	TP53
-1.59606	12.0035	RUNX1
-1.59606	8.07611	HIC1
-1.59606	9.9917	CIITA
1.96425	12.0094	SREBF1
1.96425	13.2768	TBX21
1.96425	13.8313	STAT1
1.96425	10.9112	ATF6
1.96425	13.653	IRF1
1.96425	11.4688	TP53
1.96425	11.6613	RUNX1
1.96425	8.91692	HIC1
1.96425	10.3592	CIITA
-0.737161	10.7917	SREBF1
-0.737161	13.1576	TBX21
-0.737161	12.9818	STAT1
-0.737161	11.0825	ATF6
-0.737161	13.0613	IRF1
-0.737161	11.1565	TP53
-0.737161	12.0918	RUNX1
-0.737161	8.56894	HIC1
-0.737161	9.73174	CIITA
4.31003	10.4099	SREBF1
4.31003	13.1184	TBX21
4.31003	13.6924	STAT1
4.31003	11.2232	ATF6
4.31003	13.1976	IRF1
4.31003	11.0902	TP53
4.31003	12.2445	RUNX1
4.31003	7.53583	HIC1
4.31003	10.3747	CIITA
3.85067	10.8244	SREBF1
3.85067	13.5544	TBX21
3.85067	13.708	STAT1
3.85067	11.2204	ATF6
3.85067	13.1321	IRF1
3.85067	11.2175	TP53
3.85067	12.3789	RUNX1
3.85067	8.12455	HIC1
3.85067	9.66578	CIITA
-6.00034	11.8838	SREBF1
-6.00034	11.6462	TBX21
-6.00034	13.9318	STAT1
-6.00034	11.2912	ATF6
-6.00034	12.8365	IRF1
-6.00034	11.2176	TP53
-6.00034	11.863	RUNX1
-6.00034	8.22213	HIC1
-6.00034	9.52374	CIITA
-1.4542	11.361	SREBF1
-1.4542	12.9767	TBX21
-1.4542	13.5841	STAT1
-1.4542	11.1923	ATF6
-1.4542	13.784	IRF1
-1.4542	10.8775	TP53
-1.4542	11.9777	RUNX1
-1.4542	8.49151	HIC1
-1.4542	9.79156	CIITA
-4.01069	11.784	SREBF1
-4.01069	12.3425	TBX21
-4.01069	13.6713	STAT1
-4.01069	11.2543	ATF6
-4.01069	13.2028	IRF1
-4.01069	11.1907	TP53
-4.01069	11.9347	RUNX1
-4.01069	8.30016	HIC1
-4.01069	9.87661	CIITA
-1.49241	11.2387	SREBF1
-1.49241	13.1548	TBX21
-1.49241	13.9968	STAT1
-1.49241	11.1022	ATF6
-1.49241	13.561	IRF1
-1.49241	11.3067	TP53
-1.49241	12.1684	RUNX1
-1.49241	8.78216	HIC1
-1.49241	10.612	CIITA
-1.53182	11.7511	SREBF1
-1.53182	12.6885	TBX21
-1.53182	14.4037	STAT1
-1.53182	11.0972	ATF6
-1.53182	13.663	IRF1
-1.53182	11.6575	TP53
-1.53182	12.1813	RUNX1
-1.53182	8.58581	HIC1
-1.53182	10.5111	CIITA
2.95467	10.926	SREBF1
2.95467	13.2468	TBX21
2.95467	13.6226	STAT1
2.95467	11.1762	ATF6
2.95467	13.5384	IRF1
2.95467	11.0751	TP53
2.95467	12.1176	RUNX1
2.95467	8.94587	HIC1
2.95467	10.5252	CIITA
-4.44417	12.2144	SREBF1
-4.44417	12.2408	TBX21
-4.44417	14.0178	STAT1
-4.44417	11.2374	ATF6
-4.44417	13.4249	IRF1
-4.44417	11.3112	TP53
-4.44417	11.8922	RUNX1
-4.44417	8.50842	HIC1
-4.44417	9.62396	CIITA
1.35856	11.2545	SREBF1
1.35856	13.1125	TBX21
1.35856	14.8188	STAT1
1.35856	11.2247	ATF6
1.35856	13.9421	IRF1
1.35856	11.7696	TP53
1.35856	12.3126	RUNX1
1.35856	8.37376	HIC1
1.35856	11.1804	CIITA
-0.554332	11.6701	SREBF1
-0.554332	13.7151	TBX21
-0.554332	14.11	STAT1
-0.554332	10.9909	ATF6
-0.554332	13.5738	IRF1
-0.554332	11.2657	TP53
-0.554332	12.1253	RUNX1
-0.554332	8.97291	HIC1
-0.554332	10.0375	CIITA
8.94748	11.1078	SREBF1
8.94748	13.5935	TBX21
8.94748	14.2404	STAT1
8.94748	11.0374	ATF6
8.94748	13.753	IRF1
8.94748	11.1707	TP53
8.94748	12.4036	RUNX1
8.94748	8.26199	HIC1
8.94748	10.7425	CIITA
-1.17897	12.4255	SREBF1
-1.17897	12.6951	TBX21
-1.17897	13.8085	STAT1
-1.17897	10.9228	ATF6
-1.17897	13.7681	IRF1
-1.17897	10.685	TP53
-1.17897	11.7969	RUNX1
-1.17897	8.11156	HIC1
-1.17897	10.9306	CIITA
-1.65936	11.9858	SREBF1
-1.65936	12.9865	TBX21
-1.65936	15.3827	STAT1
-1.65936	11.0409	ATF6
-1.65936	14.0179	IRF1
-1.65936	11.7388	TP53
-1.65936	11.7052	RUNX1
-1.65936	8.66582	HIC1
-1.65936	10.8125	CIITA
2.83831	10.9911	SREBF1
2.83831	13.4957	TBX21
2.83831	13.5552	STAT1
2.83831	11.032	ATF6
2.83831	13.6877	IRF1
2.83831	10.9347	TP53
2.83831	12.072	RUNX1
2.83831	8.15062	HIC1
2.83831	10.5089	CIITA
-4.24818	11.5703	SREBF1
-4.24818	11.5909	TBX21
-4.24818	13.6463	STAT1
-4.24818	10.8944	ATF6
-4.24818	13.2819	IRF1
-4.24818	11.0846	TP53
-4.24818	11.5244	RUNX1
-4.24818	8.03833	HIC1
-4.24818	10.4405	CIITA
-0.601695	11.9162	SREBF1
-0.601695	12.801	TBX21
-0.601695	14.9188	STAT1
-0.601695	11.1867	ATF6
-0.601695	14.2044	IRF1
-0.601695	10.9803	TP53
-0.601695	11.8689	RUNX1
-0.601695	8.67523	HIC1
-0.601695	10.9197	CIITA
1.50116	11.3829	SREBF1
1.50116	12.9393	TBX21
1.50116	13.8747	STAT1
1.50116	11.0578	ATF6
1.50116	14.2757	IRF1
1.50116	11.1038	TP53
1.50116	11.8419	RUNX1
1.50116	8.81567	HIC1
1.50116	11.0838	CIITA
0.791354	11.7543	SREBF1
0.791354	13.1569	TBX21
0.791354	13.7093	STAT1
0.791354	10.9304	ATF6
0.791354	13.7975	IRF1
0.791354	11.0185	TP53
0.791354	11.5543	RUNX1
0.791354	9.1544	HIC1
0.791354	10.5832	CIITA
4.10691	11.292	SREBF1
4.10691	13.473	TBX21
4.10691	13.6975	STAT1
4.10691	11.2218	ATF6
4.10691	14.0006	IRF1
4.10691	10.9773	TP53
4.10691	12.0748	RUNX1
4.10691	8.91591	HIC1
4.10691	10.7558	CIITA
2.34134	11.7244	SREBF1
2.34134	13.5858	TBX21
2.34134	15.0789	STAT1
2.34134	11.0322	ATF6
2.34134	13.701	IRF1
2.34134	11.7068	TP53
2.34134	12.0612	RUNX1
2.34134	7.74693	HIC1
2.34134	11.1164	CIITA
-4.25021	11.191	SREBF1
-4.25021	13.3542	TBX21
-4.25021	13.7157	STAT1
-4.25021	11.1373	ATF6
-4.25021	12.9482	IRF1
-4.25021	11.5589	TP53
-4.25021	11.5112	RUNX1
-4.25021	8.91329	HIC1
-4.25021	11.0057	CIITA
-4.19359	11.8894	SREBF1
-4.19359	12.4616	TBX21
-4.19359	15.4256	STAT1
-4.19359	10.8168	ATF6
-4.19359	14.2163	IRF1
-4.19359	11.2167	TP53
-4.19359	11.7414	RUNX1
-4.19359	8.5012	HIC1
-4.19359	10.9818	CIITA
-6.54096	11.6831	SREBF1
-6.54096	12.2719	TBX21
-6.54096	13.6445	STAT1
-6.54096	10.9934	ATF6
-6.54096	13.1757	IRF1
-6.54096	11.141	TP53
-6.54096	11.7156	RUNX1
-6.54096	8.64501	HIC1
-6.54096	11.3835	CIITA
4.86917	11.3054	SREBF1
4.86917	13.4333	TBX21
4.86917	13.6419	STAT1
4.86917	11.0354	ATF6
4.86917	13.5252	IRF1
4.86917	11.0891	TP53
4.86917	12.1026	RUNX1
4.86917	7.85173	HIC1
4.86917	10.2159	CIITA
0.575738	11.6244	SREBF1
0.575738	12.7899	TBX21
0.575738	13.6086	STAT1
0.575738	11.1116	ATF6
0.575738	14.477	IRF1
0.575738	10.4262	TP53
0.575738	12.1663	RUNX1
0.575738	9.53383	HIC1
0.575738	12.5181	CIITA
-2.92852	12.3915	SREBF1
-2.92852	12.8841	TBX21
-2.92852	15.4196	STAT1
-2.92852	10.7897	ATF6
-2.92852	14.901	IRF1
-2.92852	11.6006	TP53
-2.92852	11.5566	RUNX1
-2.92852	8.92509	HIC1
-2.92852	12.2974	CIITA
-0.109122	11.2698	SREBF1
-0.109122	12.8845	TBX21
-0.109122	14.5976	STAT1
-0.109122	11.1297	ATF6
-0.109122	13.5601	IRF1
-0.109122	11.9805	TP53
-0.109122	12.1345	RUNX1
-0.109122	9.0367	HIC1
-0.109122	11.6474	CIITA
-2.55245	11.6756	SREBF1
-2.55245	11.81	TBX21
-2.55245	13.4068	STAT1
-2.55245	10.9185	ATF6
-2.55245	13.3638	IRF1
-2.55245	10.6684	TP53
-2.55245	11.7484	RUNX1
-2.55245	8.382	HIC1
-2.55245	10.9448	CIITA
-4.07655	12.1772	SREBF1
-4.07655	11.8726	TBX21
-4.07655	15.1184	STAT1
-4.07655	10.8249	ATF6
-4.07655	13.755	IRF1
-4.07655	11.2959	TP53
-4.07655	11.3525	RUNX1
-4.07655	8.37025	HIC1
-4.07655	10.8091	CIITA
-5.04757	12.6807	SREBF1
-5.04757	11.2359	TBX21
-5.04757	14.4728	STAT1
-5.04757	11.2294	ATF6
-5.04757	13.7898	IRF1
-5.04757	10.8217	TP53
-5.04757	11.6732	RUNX1
-5.04757	7.68924	HIC1
-5.04757	11.269	CIITA
-3.96155	12.5174	SREBF1
-3.96155	11.7461	TBX21
-3.96155	13.7471	STAT1
-3.96155	10.8256	ATF6
-3.96155	13.2259	IRF1
-3.96155	11.2145	TP53
-3.96155	11.8627	RUNX1
-3.96155	7.97987	HIC1
-3.96155	10.071	CIITA
0.0600524	11.727	SREBF1
0.0600524	13.1408	TBX21
0.0600524	13.9079	STAT1
0.0600524	10.8321	ATF6
0.0600524	13.461	IRF1
0.0600524	11.1095	TP53
0.0600524	11.9484	RUNX1
0.0600524	8.81694	HIC1
0.0600524	11.0308	CIITA
4.48975	11.4965	SREBF1
4.48975	13.8309	TBX21
4.48975	13.1804	STAT1
4.48975	10.7551	ATF6
4.48975	13.4494	IRF1
4.48975	11.2115	TP53
4.48975	11.9464	RUNX1
4.48975	8.25438	HIC1
4.48975	10.8835	CIITA
5.91897	11.5711	SREBF1
5.91897	13.9667	TBX21
5.91897	14.9445	STAT1
5.91897	11.1131	ATF6
5.91897	14.2012	IRF1
5.91897	11.4096	TP53
5.91897	12.0762	RUNX1
5.91897	8.08968	HIC1
5.91897	11.2628	CIITA
0.397501	12.256	SREBF1
0.397501	13.0174	TBX21
0.397501	15.1362	STAT1
0.397501	10.8193	ATF6
0.397501	14.2274	IRF1
0.397501	11.651	TP53
0.397501	11.9712	RUNX1
0.397501	8.79978	HIC1
0.397501	11.2145	CIITA
-2.92608	12.1289	SREBF1
-2.92608	11.7069	TBX21
-2.92608	15.2293	STAT1
-2.92608	11.4074	ATF6
-2.92608	14.0306	IRF1
-2.92608	11.5215	TP53
-2.92608	11.8397	RUNX1
-2.92608	8.83377	HIC1
-2.92608	12.3622	CIITA
-3.07578	12.5011	SREBF1
-3.07578	13.0488	TBX21
-3.07578	13.6005	STAT1
-3.07578	10.7663	ATF6
-3.07578	13.5152	IRF1
-3.07578	11.1796	TP53
-3.07578	11.514	RUNX1
-3.07578	8.61997	HIC1
-3.07578	10.6403	CIITA
2.13158	11.9036	SREBF1
2.13158	13.2277	TBX21
2.13158	14.6875	STAT1
2.13158	11.1454	ATF6
2.13158	14.494	IRF1
2.13158	11.2744	TP53
2.13158	12.0243	RUNX1
2.13158	9.44254	HIC1
2.13158	11.5454	CIITA
3.02375	11.6908	SREBF1
3.02375	12.7865	TBX21
3.02375	15.0824	STAT1
3.02375	10.7266	ATF6
3.02375	14.2741	IRF1
3.02375	10.9503	TP53
3.02375	11.7302	RUNX1
3.02375	9.2917	HIC1
3.02375	11.6573	CIITA
-4.73041	12.4252	SREBF1
-4.73041	11.9583	TBX21
-4.73041	14.3033	STAT1
-4.73041	10.938	ATF6
-4.73041	12.9626	IRF1
-4.73041	11.2791	TP53
-4.73041	11.2168	RUNX1
-4.73041	8.12826	HIC1
-4.73041	10.2215	CIITA
1.96567	12.3662	SREBF1
1.96567	12.897	TBX21
1.96567	13.9483	STAT1
1.96567	10.9199	ATF6
1.96567	14.3896	IRF1
1.96567	10.8948	TP53
1.96567	11.7211	RUNX1
1.96567	8.94142	HIC1
1.96567	10.4068	CIITA
0.210937	11.9953	SREBF1
0.210937	13.0573	TBX21
0.210937	15.4235	STAT1
0.210937	11.1834	ATF6
0.210937	13.7912	IRF1
0.210937	12.1005	TP53
0.210937	11.7094	RUNX1
0.210937	9.69231	HIC1
0.210937	10.7563	CIITA
1.87363	11.3604	SREBF1
1.87363	12.6757	TBX21
1.87363	15.3391	STAT1
1.87363	11.278	ATF6
1.87363	13.4556	IRF1
1.87363	12.2498	TP53
1.87363	11.6733	RUNX1
1.87363	8.36655	HIC1
1.87363	10.0482	CIITA
-3.8897	11.8449	SREBF1
-3.8897	12.2889	TBX21
-3.8897	13.8716	STAT1
-3.8897	11.0589	ATF6
-3.8897	13.6175	IRF1
-3.8897	10.733	TP53
-3.8897	11.6849	RUNX1
-3.8897	8.40334	HIC1
-3.8897	9.01882	CIITA
1.6394	10.9168	SREBF1
1.6394	12.5766	TBX21
1.6394	13.8757	STAT1
1.6394	11.2764	ATF6
1.6394	12.9836	IRF1
1.6394	11.2132	TP53
1.6394	11.9283	RUNX1
1.6394	7.57941	HIC1
1.6394	9.55291	CIITA
-2.35667	11.9867	SREBF1
-2.35667	11.4222	TBX21
-2.35667	15.7376	STAT1
-2.35667	11.3256	ATF6
-2.35667	14.3406	IRF1
-2.35667	11.8213	TP53
-2.35667	11.1456	RUNX1
-2.35667	8.15166	HIC1
-2.35667	10.092	CIITA
7.24103	11.2497	SREBF1
7.24103	13.3293	TBX21
7.24103	14.6306	STAT1
7.24103	11.2055	ATF6
7.24103	14.1332	IRF1
7.24103	11.453	TP53
7.24103	11.9801	RUNX1
7.24103	8.56551	HIC1
7.24103	10.8271	CIITA
-0.486306	10.6462	SREBF1
-0.486306	12.6474	TBX21
-0.486306	14.1112	STAT1
-0.486306	11.5355	ATF6
-0.486306	12.8529	IRF1
-0.486306	11.0105	TP53
-0.486306	11.6324	RUNX1
-0.486306	7.52767	HIC1
-0.486306	9.54257	CIITA
-2.24893	11.0395	SREBF1
-2.24893	11.8418	TBX21
-2.24893	14.2866	STAT1
-2.24893	11.4123	ATF6
-2.24893	12.8611	IRF1
-2.24893	11.5764	TP53
-2.24893	11.5666	RUNX1
-2.24893	7.80896	HIC1
-2.24893	10.0807	CIITA
2.71441	11.652	SREBF1
2.71441	12.7724	TBX21
2.71441	14.5589	STAT1
2.71441	11.389	ATF6
2.71441	13.8447	IRF1
2.71441	11.3788	TP53
2.71441	11.5538	RUNX1
2.71441	8.86557	HIC1
2.71441	10.7733	CIITA
-1.29352	11.7346	SREBF1
-1.29352	11.7034	TBX21
-1.29352	15.7215	STAT1
-1.29352	11.5072	ATF6
-1.29352	14.2996	IRF1
-1.29352	12.0622	TP53
-1.29352	11.4542	RUNX1
-1.29352	9.14707	HIC1
-1.29352	10.753	CIITA
-3.34121	12.6424	SREBF1
-3.34121	11.768	TBX21
-3.34121	14.387	STAT1
-3.34121	11.1431	ATF6
-3.34121	13.0446	IRF1
-3.34121	11.5441	TP53
-3.34121	11.5521	RUNX1
-3.34121	8.68288	HIC1
-3.34121	9.88472	CIITA
1.22184	11.9757	SREBF1
1.22184	13.3993	TBX21
1.22184	14.2038	STAT1
1.22184	10.8496	ATF6
1.22184	14.0752	IRF1
1.22184	11.1471	TP53
1.22184	11.6377	RUNX1
1.22184	9.11373	HIC1
1.22184	11.1007	CIITA
4.58629	12.3125	SREBF1
4.58629	14.08	TBX21
4.58629	14.5079	STAT1
4.58629	10.8004	ATF6
4.58629	13.6615	IRF1
4.58629	11.4683	TP53
4.58629	11.9867	RUNX1
4.58629	9.84112	HIC1
4.58629	10.1625	CIITA
-0.106127	11.7928	SREBF1
-0.106127	12.1395	TBX21
-0.106127	15.0057	STAT1
-0.106127	11.3882	ATF6
-0.106127	13.4021	IRF1
-0.106127	11.6486	TP53
-0.106127	11.7928	RUNX1
-0.106127	7.37209	HIC1
-0.106127	9.45718	CIITA
2.57271	10.1773	SREBF1
2.57271	12.3739	TBX21
2.57271	14.7052	STAT1
2.57271	11.2619	ATF6
2.57271	13.5843	IRF1
2.57271	11.2989	TP53
2.57271	11.8537	RUNX1
2.57271	7.95878	HIC1
2.57271	9.90759	CIITA
-1.96632	11.7991	SREBF1
-1.96632	12.0481	TBX21
-1.96632	14.7067	STAT1
-1.96632	10.9878	ATF6
-1.96632	13.4013	IRF1
-1.96632	11.5225	TP53
-1.96632	11.4826	RUNX1
-1.96632	8.68918	HIC1
-1.96632	10.1312	CIITA
8.87864	10.8119	SREBF1
8.87864	13.4158	TBX21
8.87864	14.8212	STAT1
8.87864	11.1303	ATF6
8.87864	14.0335	IRF1
8.87864	10.6945	TP53
8.87864	12.2395	RUNX1
8.87864	7.55466	HIC1
8.87864	8.8908	CIITA
5.92915	11.3621	SREBF1
5.92915	13.7879	TBX21
5.92915	13.9386	STAT1
5.92915	11.2897	ATF6
5.92915	14.0243	IRF1
5.92915	11.4251	TP53
5.92915	12.1439	RUNX1
5.92915	8.92124	HIC1
5.92915	9.34993	CIITA
3.26895	10.7551	SREBF1
3.26895	12.9161	TBX21
3.26895	14.1205	STAT1
3.26895	11.2937	ATF6
3.26895	13.8628	IRF1
3.26895	10.8476	TP53
3.26895	12.1823	RUNX1
3.26895	7.76647	HIC1
3.26895	10.431	CIITA
0.0528381	11.0576	SREBF1
0.0528381	12.045	TBX21
0.0528381	14.5374	STAT1
0.0528381	11.7856	ATF6
0.0528381	13.5175	IRF1
0.0528381	11.7266	TP53
0.0528381	12.4184	RUNX1
0.0528381	8.53349	HIC1
0.0528381	11.4205	CIITA
-7.49439	12.4875	SREBF1
-7.49439	10.7059	TBX21
-7.49439	14.4841	STAT1
-7.49439	11.3129	ATF6
-7.49439	12.6376	IRF1
-7.49439	11.5548	TP53
-7.49439	11.7068	RUNX1
-7.49439	8.03938	HIC1
-7.49439	7.98015	CIITA
-1.9941	11.0982	SREBF1
-1.9941	12.555	TBX21
-1.9941	14.4348	STAT1
-1.9941	11.6366	ATF6
-1.9941	13.8154	IRF1
-1.9941	11.4658	TP53
-1.9941	11.8296	RUNX1
-1.9941	8.09805	HIC1
-1.9941	9.85511	CIITA
0.240815	10.9929	SREBF1
0.240815	12.42	TBX21
0.240815	14.4943	STAT1
0.240815	11.0521	ATF6
0.240815	14.1041	IRF1
0.240815	11.0195	TP53
0.240815	11.9236	RUNX1
0.240815	8.32273	HIC1
0.240815	11.0543	CIITA
3.90598	10.8235	SREBF1
3.90598	12.8067	TBX21
3.90598	14.9608	STAT1
3.90598	11.4754	ATF6
3.90598	13.3974	IRF1
3.90598	11.4887	TP53
3.90598	12.0586	RUNX1
3.90598	7.8456	HIC1
3.90598	10.8688	CIITA
0.183062	11.5185	SREBF1
0.183062	12.2184	TBX21
0.183062	14.5797	STAT1
0.183062	11.2362	ATF6
0.183062	14.4527	IRF1
0.183062	11.0466	TP53
0.183062	12.1835	RUNX1
0.183062	8.36722	HIC1
0.183062	10.391	CIITA
2.83455	11.1228	SREBF1
2.83455	12.9237	TBX21
2.83455	15.0955	STAT1
2.83455	11.3509	ATF6
2.83455	13.6923	IRF1
2.83455	12.162	TP53
2.83455	12.1566	RUNX1
2.83455	8.98223	HIC1
2.83455	9.99899	CIITA
-1.45663	11.5883	SREBF1
-1.45663	12.864	TBX21
-1.45663	15.1978	STAT1
-1.45663	11.1013	ATF6
-1.45663	13.6542	IRF1
-1.45663	12.0657	TP53
-1.45663	11.7305	RUNX1
-1.45663	8.33186	HIC1
-1.45663	10.306	CIITA
8.25944	10.4258	SREBF1
8.25944	13.3893	TBX21
8.25944	14.1496	STAT1
8.25944	11.576	ATF6
8.25944	13.8765	IRF1
8.25944	11.2371	TP53
8.25944	11.891	RUNX1
8.25944	7.72483	HIC1
8.25944	8.93188	CIITA
0.75903	10.442	SREBF1
0.75903	12.127	TBX21
0.75903	14.9863	STAT1
0.75903	11.8847	ATF6
0.75903	14.0474	IRF1
0.75903	11.5453	TP53
0.75903	12.1674	RUNX1
0.75903	7.32836	HIC1
0.75903	9.97115	CIITA
-0.511796	12.0335	SREBF1
-0.511796	11.9367	TBX21
-0.511796	14.4017	STAT1
-0.511796	11.553	ATF6
-0.511796	13.3021	IRF1
-0.511796	11.5394	TP53
-0.511796	11.7894	RUNX1
-0.511796	7.34516	HIC1
-0.511796	8.78261	CIITA
2.0783	11.5888	SREBF1
2.0783	13.1387	TBX21
2.0783	15.8188	STAT1
2.0783	11.1261	ATF6
2.0783	14.6821	IRF1
2.0783	11.4825	TP53
2.0783	11.7411	RUNX1
2.0783	8.09149	HIC1
2.0783	10.8724	CIITA
4.84706	11.5519	SREBF1
4.84706	12.9354	TBX21
4.84706	15.0341	STAT1
4.84706	11.2653	ATF6
4.84706	14.6532	IRF1
4.84706	11.455	TP53
4.84706	12.1297	RUNX1
4.84706	8.82675	HIC1
4.84706	10.1269	CIITA
3.13587	11.0163	SREBF1
3.13587	13.0297	TBX21
3.13587	15.0961	STAT1
3.13587	11.1403	ATF6
3.13587	14.6231	IRF1
3.13587	11.7146	TP53
3.13587	12.407	RUNX1
3.13587	8.87363	HIC1
3.13587	10.8119	CIITA
7.17012	10.158	SREBF1
7.17012	12.8029	TBX21
7.17012	14.8174	STAT1
7.17012	11.5127	ATF6
7.17012	14.6529	IRF1
7.17012	10.8558	TP53
7.17012	12.4942	RUNX1
7.17012	8.0981	HIC1
7.17012	10.6144	CIITA
1.83878	9.73353	SREBF1
1.83878	12.7751	TBX21
1.83878	14.8773	STAT1
1.83878	11.7219	ATF6
1.83878	13.3413	IRF1
1.83878	11.6094	TP53
1.83878	12.7351	RUNX1
1.83878	6.80038	HIC1
1.83878	9.89901	CIITA
0.488788	10.3906	SREBF1
0.488788	11.7266	TBX21
0.488788	14.9448	STAT1
0.488788	11.4861	ATF6
0.488788	13.4042	IRF1
0.488788	11.4597	TP53
0.488788	12.4357	RUNX1
0.488788	7.18591	HIC1
0.488788	10.0316	CIITA
0.807942	12.0028	SREBF1
0.807942	13.3159	TBX21
0.807942	15.0513	STAT1
0.807942	11.0661	ATF6
0.807942	13.9025	IRF1
0.807942	11.6253	TP53
0.807942	11.7966	RUNX1
0.807942	7.80292	HIC1
0.807942	10.0705	CIITA
-2.66884	11.2242	SREBF1
-2.66884	11.9855	TBX21
-2.66884	14.7688	STAT1
-2.66884	11.0919	ATF6
-2.66884	13.4224	IRF1
-2.66884	11.4174	TP53
-2.66884	11.5123	RUNX1
-2.66884	7.87362	HIC1
-2.66884	11.2266	CIITA
5.76161	11.1454	SREBF1
5.76161	13.3724	TBX21
5.76161	14.4392	STAT1
5.76161	11.165	ATF6
5.76161	13.8785	IRF1
5.76161	11.745	TP53
5.76161	12.2978	RUNX1
5.76161	8.55426	HIC1
5.76161	10.4279	CIITA
0.461109	11.0757	SREBF1
0.461109	13.1939	TBX21
0.461109	14.2692	STAT1
0.461109	11.0723	ATF6
0.461109	13.891	IRF1
0.461109	12.0112	TP53
0.461109	11.7114	RUNX1
0.461109	7.97038	HIC1
0.461109	11.5736	CIITA
-0.314731	11.7775	SREBF1
-0.314731	12.2179	TBX21
-0.314731	14.6141	STAT1
-0.314731	11.556	ATF6
-0.314731	13.8053	IRF1
-0.314731	11.9549	TP53
-0.314731	11.7422	RUNX1
-0.314731	8.33793	HIC1
-0.314731	10.8999	CIITA
-4.43439	11.9234	SREBF1
-4.43439	12.0804	TBX21
-4.43439	13.5579	STAT1
-4.43439	10.9358	ATF6
-4.43439	13.0626	IRF1
-4.43439	11.4076	TP53
-4.43439	11.7489	RUNX1
-4.43439	7.81362	HIC1
-4.43439	9.9084	CIITA

## Sheet: ExtFig4c
TBX21	size_counts	size
12.8567	18	> 0.5%
12.8567	2491	< 0.5%
11.6463	24	> 0.5%
11.6463	2744	< 0.5%
13.094	30	> 0.5%
13.094	2483	< 0.5%
12.8089	25	> 0.5%
12.8089	2499	< 0.5%
11.6966	9	> 0.5%
11.6966	4667	< 0.5%
12.2307	13	> 0.5%
12.2307	3619	< 0.5%
11.8354	20	> 0.5%
11.8354	4408	< 0.5%
12.2703	21	> 0.5%
12.2703	2472	< 0.5%
12.9702	24	> 0.5%
12.9702	1436	< 0.5%
12.0908	11	> 0.5%
12.0908	4158	< 0.5%
13.1404	12	> 0.5%
13.1404	3341	< 0.5%
13.314	23	> 0.5%
13.314	3190	< 0.5%
12.9271	14	> 0.5%
12.9271	4859	< 0.5%
12.2961	10	> 0.5%
12.2961	6204	< 0.5%
13.5479	21	> 0.5%
13.5479	703	< 0.5%
12.6054	16	> 0.5%
12.6054	3820	< 0.5%
12.1092	11	> 0.5%
12.1092	5443	< 0.5%
11.1528	6	> 0.5%
11.1528	4224	< 0.5%
12.9252	23	> 0.5%
12.9252	708	< 0.5%
13.3752	17	> 0.5%
13.3752	2250	< 0.5%
13.3415	22	> 0.5%
13.3415	2416	< 0.5%
13.0165	26	> 0.5%
13.0165	3225	< 0.5%
11.6423	5	> 0.5%
11.6423	4966	< 0.5%
13.1015	26	> 0.5%
13.1015	1956	< 0.5%
13.4928	13	> 0.5%
13.4928	1716	< 0.5%
13.4984	23	> 0.5%
13.4984	1035	< 0.5%
12.7454	18	> 0.5%
12.7454	888	< 0.5%
12.955	18	> 0.5%
12.955	3605	< 0.5%
12.6097	17	> 0.5%
12.6097	2971	< 0.5%
13.2768	23	> 0.5%
13.2768	2238	< 0.5%
13.1576	24	> 0.5%
13.1576	2467	< 0.5%
13.1184	21	> 0.5%
13.1184	1629	< 0.5%
13.5544	20	> 0.5%
13.5544	1653	< 0.5%
11.6462	8	> 0.5%
11.6462	5988	< 0.5%
12.9767	25	> 0.5%
12.9767	2827	< 0.5%
13.2033	17	> 0.5%
13.2033	595	< 0.5%
12.3425	11	> 0.5%
12.3425	5447	< 0.5%
13.1548	26	> 0.5%
13.1548	2024	< 0.5%
12.6885	19	> 0.5%
12.6885	3293	< 0.5%
13.2468	27	> 0.5%
13.2468	1691	< 0.5%
12.2408	8	> 0.5%
12.2408	6597	< 0.5%
13.1125	30	> 0.5%
13.1125	1281	< 0.5%
12.6479	20	> 0.5%
12.6479	923	< 0.5%
13.7151	24	> 0.5%
13.7151	2481	< 0.5%
13.5935	20	> 0.5%
13.5935	1039	< 0.5%
12.6951	20	> 0.5%
12.6951	3364	< 0.5%
12.9865	18	> 0.5%
12.9865	2572	< 0.5%
13.4957	20	> 0.5%
13.4957	993	< 0.5%
11.5909	11	> 0.5%
11.5909	2681	< 0.5%
12.801	20	> 0.5%
12.801	4456	< 0.5%
12.9393	22	> 0.5%
12.9393	2153	< 0.5%
13.1569	17	> 0.5%
13.1569	2136	< 0.5%
13.473	27	> 0.5%
13.473	1609	< 0.5%
12.8606	18	> 0.5%
12.8606	907	< 0.5%
13.5858	30	> 0.5%
13.5858	1982	< 0.5%
13.3542	28	> 0.5%
13.3542	931	< 0.5%
12.4616	17	> 0.5%
12.4616	2393	< 0.5%
12.2719	15	> 0.5%
12.2719	1671	< 0.5%
13.4333	20	> 0.5%
13.4333	1610	< 0.5%
12.7899	23	> 0.5%
12.7899	599	< 0.5%
12.8841	12	> 0.5%
12.8841	3266	< 0.5%
12.8845	17	> 0.5%
12.8845	2153	< 0.5%
11.81	11	> 0.5%
11.81	3286	< 0.5%
12.0617	14	> 0.5%
12.0617	1021	< 0.5%
11.8726	4	> 0.5%
11.8726	4952	< 0.5%
11.2359	7	> 0.5%
11.2359	4371	< 0.5%
11.7461	8	> 0.5%
11.7461	6145	< 0.5%
13.1408	19	> 0.5%
13.1408	2311	< 0.5%
13.8309	23	> 0.5%
13.8309	1883	< 0.5%
12.878	17	> 0.5%
12.878	1551	< 0.5%
13.9667	20	> 0.5%
13.9667	1247	< 0.5%
13.0174	23	> 0.5%
13.0174	2596	< 0.5%
11.7069	5	> 0.5%
11.7069	3959	< 0.5%
13.0488	8	> 0.5%
13.0488	4197	< 0.5%
13.2277	25	> 0.5%
13.2277	2580	< 0.5%
12.7865	28	> 0.5%
12.7865	2358	< 0.5%
11.9583	15	> 0.5%
11.9583	4021	< 0.5%
13.0461	27	> 0.5%
13.0461	935	< 0.5%
12.897	27	> 0.5%
12.897	3850	< 0.5%
13.0573	21	> 0.5%
13.0573	2786	< 0.5%
12.6757	12	> 0.5%
12.6757	3407	< 0.5%
12.2889	14	> 0.5%
12.2889	3089	< 0.5%
12.5766	29	> 0.5%
12.5766	2520	< 0.5%
11.4222	4	> 0.5%
11.4222	6085	< 0.5%
13.3293	21	> 0.5%
13.3293	1108	< 0.5%
12.6474	21	> 0.5%
12.6474	1231	< 0.5%
11.8418	27	> 0.5%
11.8418	2580	< 0.5%
12.7724	16	> 0.5%
12.7724	4125	< 0.5%
11.7034	16	> 0.5%
11.7034	2256	< 0.5%
11.768	10	> 0.5%
11.768	7031	< 0.5%
13.3993	22	> 0.5%
13.3993	3355	< 0.5%
14.08	30	> 0.5%
14.08	2817	< 0.5%
12.3739	22	> 0.5%
12.3739	1027	< 0.5%
12.0481	16	> 0.5%
12.0481	2882	< 0.5%
13.4158	16	> 0.5%
13.4158	1697	< 0.5%
13.7879	19	> 0.5%
13.7879	1174	< 0.5%
12.9161	21	> 0.5%
12.9161	681	< 0.5%
12.045	23	> 0.5%
12.045	943	< 0.5%
10.7059	2	> 0.5%
10.7059	5792	< 0.5%
12.555	17	> 0.5%
12.555	1847	< 0.5%
12.6118	20	> 0.5%
12.6118	943	< 0.5%
12.42	25	> 0.5%
12.42	2695	< 0.5%
12.8067	32	> 0.5%
12.8067	502	< 0.5%
11.9606	11	> 0.5%
11.9606	1395	< 0.5%
12.2184	18	> 0.5%
12.2184	2310	< 0.5%
13.0286	13	> 0.5%
13.0286	1464	< 0.5%
12.9237	26	> 0.5%
12.9237	2872	< 0.5%
12.864	17	> 0.5%
12.864	3369	< 0.5%
13.0495	10	> 0.5%
13.0495	393	< 0.5%
13.3893	30	> 0.5%
13.3893	881	< 0.5%
12.127	18	> 0.5%
12.127	1589	< 0.5%
11.9367	10	> 0.5%
11.9367	3198	< 0.5%
13.1387	13	> 0.5%
13.1387	1515	< 0.5%
12.9354	11	> 0.5%
12.9354	3658	< 0.5%
13.0297	11	> 0.5%
13.0297	2033	< 0.5%
12.8029	22	> 0.5%
12.8029	1052	< 0.5%
12.7751	23	> 0.5%
12.7751	473	< 0.5%
11.7266	19	> 0.5%
11.7266	1749	< 0.5%
13.6628	13	> 0.5%
13.6628	326	< 0.5%
13.5964	31	> 0.5%
13.5964	854	< 0.5%
13.3159	23	> 0.5%
13.3159	1534	< 0.5%
11.9855	8	> 0.5%
11.9855	2281	< 0.5%
13.3724	23	> 0.5%
13.3724	1895	< 0.5%
13.1939	23	> 0.5%
13.1939	1708	< 0.5%
12.2179	14	> 0.5%
12.2179	2848	< 0.5%
13.1811	23	> 0.5%
13.1811	595	< 0.5%
12.0804	7	> 0.5%
12.0804	3556	< 0.5%
13.5141	24	> 0.5%
13.5141	657	< 0.5%
13.0704	27	> 0.5%
13.0704	638	< 0.5%
12.9865	32	> 0.5%
12.9865	797	< 0.5%
12.9614	23	> 0.5%
12.9614	427	< 0.5%
13.1217	27	> 0.5%
13.1217	1094	< 0.5%
12.7983	15	> 0.5%
12.7983	1276	< 0.5%
12.4101	28	> 0.5%
12.4101	1313	< 0.5%
12.6451	20	> 0.5%
12.6451	1455	< 0.5%
13.1442	25	> 0.5%
13.1442	498	< 0.5%
12.7567	23	> 0.5%
12.7567	1207	< 0.5%
13.5845	22	> 0.5%
13.5845	431	< 0.5%
13.5748	23	> 0.5%
13.5748	1680	< 0.5%
12.5297	16	> 0.5%
12.5297	1896	< 0.5%
11.8042	14	> 0.5%
11.8042	585	< 0.5%
12.4472	23	> 0.5%
12.4472	1067	< 0.5%
13.1722	29	> 0.5%
13.1722	927	< 0.5%
13.4556	25	> 0.5%
13.4556	1125	< 0.5%
12.9025	27	> 0.5%
12.9025	895	< 0.5%
12.2836	16	> 0.5%
12.2836	352	< 0.5%
12.3688	18	> 0.5%
12.3688	1894	< 0.5%
13.168	22	> 0.5%
13.168	800	< 0.5%
12.5136	30	> 0.5%
12.5136	1070	< 0.5%
13.4429	14	> 0.5%
13.4429	792	< 0.5%
12.9251	15	> 0.5%
12.9251	1187	< 0.5%
12.8387	25	> 0.5%
12.8387	859	< 0.5%
12.7734	30	> 0.5%
12.7734	1588	< 0.5%
13.7794	31	> 0.5%
13.7794	346	< 0.5%
12.813	19	> 0.5%
12.813	1299	< 0.5%
12.9581	25	> 0.5%
12.9581	932	< 0.5%
12.8842	31	> 0.5%
12.8842	753	< 0.5%
12.335	23	> 0.5%
12.335	1417	< 0.5%
13.3502	17	> 0.5%
13.3502	1329	< 0.5%
13.1134	27	> 0.5%
13.1134	874	< 0.5%
13.7083	30	> 0.5%
13.7083	1032	< 0.5%
13.6112	30	> 0.5%
13.6112	561	< 0.5%
11.6949	7	> 0.5%
11.6949	1659	< 0.5%
12.8502	18	> 0.5%
12.8502	2647	< 0.5%
12.9473	23	> 0.5%
12.9473	1417	< 0.5%
12.5226	24	> 0.5%
12.5226	1544	< 0.5%
12.2248	16	> 0.5%
12.2248	1478	< 0.5%
13.2904	16	> 0.5%
13.2904	905	< 0.5%
12.5433	8	> 0.5%
12.5433	3833	< 0.5%
12.1403	30	> 0.5%
12.1403	2393	< 0.5%
11.7641	12	> 0.5%
11.7641	1214	< 0.5%
12.4342	17	> 0.5%
12.4342	2705	< 0.5%
12.7158	20	> 0.5%
12.7158	1980	< 0.5%
12.1429	20	> 0.5%
12.1429	2352	< 0.5%
12.852	18	> 0.5%
12.852	978	< 0.5%
12.92	19	> 0.5%
12.92	762	< 0.5%
11.9792	20	> 0.5%
11.9792	1605	< 0.5%
12.2163	8	> 0.5%
12.2163	4334	< 0.5%
12.5575	10	> 0.5%
12.5575	1249	< 0.5%
11.6827	15	> 0.5%
11.6827	1199	< 0.5%

## Sheet: ExtFig4d
	X_umap_1	X_umap_2	Subset
Sample1A_AAACCTGAGTCCAGGA-1	2.75504	1.10836	Effector
Sample1A_AAACCTGCAAAGGCGT-1	-0.988902	3.42465	EM
Sample1A_AAACCTGCAAGGACTG-1	2.45735	1.24624	Effector
Sample1A_AAACCTGCACCAGGTC-1	-0.822823	0.416513	Effector
Sample1A_AAACCTGCATTGGTAC-1	0.00218171	-0.0523773	Effector
Sample1A_AAACCTGGTCGGATCC-1	1.55783	0.420075	Effector
Sample1A_AAACCTGTCTGGTGTA-1	1.30637	4.04666	EM
Sample1A_AAACGGGAGACTACAA-1	2.62017	1.41403	Effector
Sample1A_AAACGGGCAGCTGCAC-1	2.08358	2.47572	Effector
Sample1A_AAACGGGGTATGAAAC-1	3.03517	1.00254	Effector
Sample1A_AAACGGGTCATTGCCC-1	0.58087	4.58842	EM
Sample1A_AAACGGGTCGGATGGA-1	1.64688	3.42772	Effector
Sample1A_AAAGATGAGGGTCGAT-1	1.07189	2.8318	CM
Sample1A_AAAGATGAGTTTGCGT-1	-1.95994	0.737452	CM
Sample1A_AAAGATGCAAGCGCTC-1	2.98672	2.31134	Effector
Sample1A_AAAGATGCAGGTTTCA-1	2.85314	2.35469	EM
Sample1A_AAAGATGGTACCATCA-1	3.06098	1.94841	Effector
Sample1A_AAAGATGTCCATGCTC-1	-1.1488	2.55163	EM
Sample1A_AAAGATGTCCCAACGG-1	2.66368	2.6125	Effector
Sample1A_AAAGATGTCGATAGAA-1	-0.841127	0.25553	CM
Sample1A_AAAGATGTCGTTACGA-1	1.58727	3.71511	EM
Sample1A_AAAGCAAAGCAGACTG-1	2.93135	1.61013	Effector
Sample1A_AAAGCAAAGGAGTTGC-1	0.383103	0.792924	Effector
Sample1A_AAAGCAAAGGGATGGG-1	0.70763	0.984686	Effector
Sample1A_AAAGCAAAGGGTCTCC-1	0.403356	1.21872	Effector
Sample1A_AAAGCAAGTCACTGGC-1	3.2386	2.16663	Effector
Sample1A_AAAGCAAGTGCATCTA-1	2.96555	1.84064	Effector
Sample1A_AAAGCAAGTTACGACT-1	0.211695	1.28989	Effector
Sample1A_AAAGCAATCTCCAACC-1	0.228792	2.15118	EM
Sample1A_AAAGTAGAGTTTAGGA-1	-1.53826	-7.66187	Naive
Sample1A_AAAGTAGCACCCAGTG-1	2.70288	1.13917	Effector
Sample1A_AAAGTAGCATCACGAT-1	0.0610091	2.18113	Effector
Sample1A_AAAGTAGGTCATATGC-1	-1.46382	4.11201	EM
Sample1A_AAAGTAGTCTTGCATT-1	2.65339	2.96767	GD
Sample1A_AAATGCCAGCCATCGC-1	0.154076	1.31473	Effector
Sample1A_AAATGCCAGGAATTAC-1	0.0710665	0.901992	Effector
Sample1A_AAATGCCAGGCCCTCA-1	2.90509	2.07283	Effector
Sample1A_AAATGCCAGTGACATA-1	3.35838	2.00393	Effector
Sample1A_AAATGCCAGTTCGCGC-1	3.31141	1.79241	Effector
Sample1A_AAATGCCCAAGGACTG-1	2.02859	0.715705	Effector
Sample1A_AAATGCCTCTCGTTTA-1	2.47595	1.11697	Effector
Sample1A_AAATGCCTCTCTAGGA-1	-1.11411	1.70541	CM
Sample1A_AAATGCCTCTGCGTAA-1	1.22357	0.418601	Effector
Sample1A_AACACGTAGCTATGCT-1	0.898719	1.94454	Effector
Sample1A_AACACGTCAACCGCCA-1	-0.194715	2.33358	EM
Sample1A_AACACGTGTGCTCTTC-1	2.15899	1.49531	Effector
Sample1A_AACACGTTCCTATGTT-1	2.41385	0.476818	Effector
Sample1A_AACCATGAGACTGTAA-1	-0.878489	0.707764	Effector
Sample1A_AACCATGAGCCTCGTG-1	-0.266392	1.31392	CM
Sample1A_AACCATGAGCTAACTC-1	0.787948	3.44103	Effector
Sample1A_AACCATGGTCCGCTGA-1	0.512582	1.94651	Effector
Sample1A_AACCGCGAGGGATGGG-1	2.53272	0.78942	Effector
Sample1A_AACCGCGCACGAAGCA-1	2.67639	2.39873	Effector
Sample1A_AACCGCGCAGGTGGAT-1	1.44082	5.04028	EM
Sample1A_AACCGCGGTCTGCGGT-1	0.406692	0.50726	Effector
Sample1A_AACCGCGTCACGAAGG-1	-1.73656	-7.95959	Naive
Sample1A_AACGTTGAGACCACGA-1	0.247045	0.329599	CM
Sample1A_AACGTTGAGCCTCGTG-1	0.955894	1.79908	Effector
Sample1A_AACGTTGCAGAGTGTG-1	-2.3379	4.19227	DN
Sample1A_AACGTTGTCTTCATGT-1	2.60096	2.38463	EM
Sample1A_AACGTTGTCTTCCTTC-1	1.76223	2.38649	Effector
Sample1A_AACTCAGAGACTAGAT-1	2.87693	2.72339	Effector
Sample1A_AACTCAGAGAGCCTAG-1	3.29537	2.20839	Effector
Sample1A_AACTCAGAGCTTCGCG-1	2.15015	1.65923	Effector
Sample1A_AACTCAGAGGGTTCCC-1	2.74197	0.855968	Effector
Sample1A_AACTCAGCACCAGTTA-1	0.258928	0.313217	Effector
Sample1A_AACTCAGTCAACCAAC-1	2.73107	1.7126	Effector
Sample1A_AACTCAGTCCAGGGCT-1	3.06373	1.96698	Effector
Sample1A_AACTCAGTCGTAGGAG-1	-0.682202	0.978344	Effector
Sample1A_AACTCCCAGGATGGTC-1	2.90274	1.65153	Effector
Sample1A_AACTCCCAGGTCGGAT-1	2.12801	1.33406	Effector
Sample1A_AACTCCCGTACGCTGC-1	2.97421	1.78213	Effector
Sample1A_AACTCCCTCACCGTAA-1	3.08608	1.76186	Effector
Sample1A_AACTCTTAGGCACATG-1	3.00258	1.76344	Effector
Sample1A_AACTCTTAGTGTCTCA-1	2.0817	2.92879	Effector
Sample1A_AACTCTTCAAGTCTGT-1	-2.08522	3.26865	CM
Sample1A_AACTCTTGTGTAAGTA-1	1.42577	0.979721	Effector
Sample1A_AACTCTTGTTTACTCT-1	-1.87755	-8.11594	Naive
Sample1A_AACTCTTTCAACGGGA-1	2.52022	4.00223	Effector
Sample1A_AACTCTTTCTAGAGTC-1	0.620497	-0.303277	Effector
Sample1A_AACTGGTCAAAGGTGC-1	2.31491	0.967998	Effector
Sample1A_AACTGGTCATATGGTC-1	3.11204	1.3431	Effector
Sample1A_AACTGGTCATCGATGT-1	3.21623	2.15794	Effector
Sample1A_AACTGGTCATTATCTC-1	1.21171	0.743654	Effector
Sample1A_AACTGGTTCTGTCAAG-1	3.22553	2.21131	Effector
Sample1A_AACTTTCAGTCCGGTC-1	0.485839	-0.0401519	Effector
Sample1A_AACTTTCAGTTAGCGG-1	3.14573	0.764775	GD
Sample1A_AACTTTCCAGTACACT-1	1.37737	0.585713	Effector
Sample1A_AACTTTCCAGTATCTG-1	1.76379	2.7197	CM
Sample1A_AACTTTCGTAGAGCTG-1	0.397541	3.64005	EM
Sample1A_AAGACCTAGAAGGTTT-1	3.15923	2.15349	EM
Sample1A_AAGACCTAGCACCGCT-1	1.39346	1.36155	Effector
Sample1A_AAGACCTGTATGAAAC-1	2.69762	1.47182	Effector
Sample1A_AAGACCTTCTAACTTC-1	-0.280564	1.23155	Effector
Sample1A_AAGCCGCAGCCGATTT-1	3.08708	2.32229	Effector
Sample1A_AAGCCGCAGCTGCAAG-1	-0.976887	1.50811	Effector
Sample1A_AAGCCGCCAGCTCGCA-1	2.61753	1.22286	Effector
Sample1A_AAGCCGCCAGGTCTCG-1	3.13314	0.98387	Effector
Sample1A_AAGCCGCGTACATCCA-1	3.43894	1.99479	Effector
Sample1A_AAGCCGCGTCATGCCG-1	-2.86859	2.97149	CM
Sample1A_AAGCCGCTCCTTCAAT-1	0.327166	1.09797	Effector
Sample1A_AAGGAGCAGCACGCCT-1	1.58267	2.52485	Effector
Sample1A_AAGGAGCAGGCATGGT-1	3.34501	1.84467	Effector
Sample1A_AAGGAGCCAAGTCATC-1	2.28934	0.839831	Effector
Sample1A_AAGGAGCCACGAAGCA-1	3.02683	1.25109	Effector
Sample1A_AAGGAGCCAGGACCCT-1	3.67308	1.50903	Effector
Sample1A_AAGGAGCTCCCGACTT-1	0.0443654	1.61788	EM
Sample1A_AAGGCAGAGACTTGAA-1	-0.119831	-0.0676159	Effector
Sample1A_AAGGCAGCAAAGAATC-1	1.22199	1.02932	Effector
Sample1A_AAGGCAGGTGAGGGAG-1	1.68193	1.70325	Effector
Sample1A_AAGGCAGTCGCGTTTC-1	2.54747	2.02564	Effector
Sample1A_AAGGTTCAGAAACCTA-1	3.24649	1.62958	Effector
Sample1A_AAGGTTCAGGCCATAG-1	-0.433805	1.64845	Effector
Sample1A_AAGGTTCCAACACCTA-1	2.03474	0.90596	Effector
Sample1A_AAGGTTCCACAGGCCT-1	2.43454	2.26478	Effector
Sample1A_AAGGTTCCACCAGATT-1	0.875146	0.317402	Effector
Sample1A_AAGGTTCCATCCAACA-1	2.51499	1.71068	Effector
Sample1A_AAGGTTCCATGCAATC-1	0.375579	1.88903	Effector
Sample1A_AAGGTTCCATGCCCGA-1	-0.195347	1.70123	Effector
Sample1A_AAGGTTCGTGTATGGG-1	0.912247	1.48619	Effector
Sample1A_AAGGTTCGTTAGATGA-1	-1.51396	1.03525	CM
Sample1A_AAGGTTCTCACAACGT-1	2.60823	2.35899	EM
Sample1A_AAGGTTCTCTGATTCT-1	0.79482	1.77146	Effector
Sample1A_AAGTCTGAGGCTCATT-1	1.85492	0.901032	Effector
Sample1A_AAGTCTGGTCACTGGC-1	3.29761	1.26276	Effector
Sample1A_AAGTCTGGTTGAGGTG-1	2.33644	0.654327	Effector
Sample1A_AAGTCTGTCAGCTTAG-1	3.46472	1.67781	GD
Sample1A_AAGTCTGTCAGTTTGG-1	2.77687	1.29725	Effector
Sample1A_AAGTCTGTCGGCTACG-1	0.385543	0.266333	Effector
Sample1A_AATCCAGCACGTAAGG-1	2.9546	2.15523	Effector
Sample1A_AATCCAGCAGCCACCA-1	0.948579	0.45858	Effector
Sample1A_AATCCAGTCCACGTGG-1	1.24375	0.181057	Effector
Sample1A_AATCGGTAGCTAGTCT-1	2.70792	0.926307	Effector
Sample1A_AATCGGTCAACTTGAC-1	2.72776	0.484835	Effector
Sample1A_AATCGGTCACAGGAGT-1	-1.12216	1.94239	Effector
Sample1A_AATCGGTCATGCAATC-1	3.41657	1.64887	Effector
Sample1A_AATCGGTGTCTCTTTA-1	-0.648388	1.24954	EM
Sample1A_AATCGGTTCCCACTTG-1	2.62246	1.91616	EM
Sample1A_ACACCAAAGCCGCCTA-1	3.01669	1.82429	Effector
Sample1A_ACACCAAAGCTAGCCC-1	2.03885	1.35304	Effector
Sample1A_ACACCAAAGTGAATTG-1	2.45225	3.0329	Effector
Sample1A_ACACCAAAGTGGAGTC-1	0.201997	0.55772	Effector
Sample1A_ACACCAAAGTTCGATC-1	0.673263	1.73949	Effector
Sample1A_ACACCAACACATTCGA-1	1.03935	2.02934	Effector
Sample1A_ACACCAATCACCCGAG-1	2.86947	2.54668	Effector
Sample1A_ACACCAATCGCTAGCG-1	2.7635	2.21058	Effector
Sample1A_ACACCCTAGACAAGCC-1	3.10235	1.86428	Effector
Sample1A_ACACCCTCACGCCAGT-1	0.290453	0.780119	Effector
Sample1A_ACACCCTGTTGTCTTT-1	3.64817	-2.56143	Effector
Sample1A_ACACCCTTCGTAGGAG-1	1.84546	1.73135	Effector
Sample1A_ACACCGGCAGCGTTCG-1	2.09674	0.768229	Effector
Sample1A_ACACCGGGTCGATTGT-1	2.85034	2.19356	Effector
Sample1A_ACACCGGGTCGGATCC-1	3.29494	2.51954	EM
Sample1A_ACACCGGTCACCGTAA-1	-0.200322	2.56255	CM
Sample1A_ACACCGGTCAGTGTTG-1	1.36568	1.39281	Effector
Sample1A_ACACTGACACACATGT-1	2.15932	1.9659	Effector
Sample1A_ACACTGAGTCAGTGGA-1	2.44049	0.878607	Effector
Sample1A_ACACTGAGTCTGGAGA-1	-1.37257	2.00697	Effector
Sample1A_ACACTGATCTTTAGTC-1	-0.616606	0.758705	Effector
Sample1A_ACAGCCGAGAATCTCC-1	2.22921	1.40102	Effector
Sample1A_ACAGCCGTCGCCTGAG-1	3.06184	2.59666	CM
Sample1A_ACAGCCGTCTGTCTAT-1	0.247977	2.70349	EM
Sample1A_ACAGCTAAGCGATGAC-1	3.42704	1.71444	Effector
Sample1A_ACAGCTAAGCGTGAGT-1	2.25698	2.98945	Effector
Sample1A_ACAGCTACATCCAACA-1	3.06204	1.57182	Effector
Sample1A_ACAGCTACATGACGGA-1	-1.22615	2.35642	Effector
Sample1A_ACAGCTAGTCCGTCAG-1	2.2776	2.46016	Effector
Sample1A_ACAGCTAGTCCGTTAA-1	0.757792	0.860125	Effector
Sample1A_ACAGCTAGTTAAGACA-1	2.52746	1.98516	Effector
Sample1A_ACAGCTATCCATGAAC-1	-1.86098	3.92162	EM
Sample1A_ACATACGAGAATCTCC-1	-1.90316	3.63254	CM
Sample1A_ACATACGAGACTAGAT-1	3.48146	1.63942	Effector
Sample1A_ACATACGAGCTAACTC-1	2.91525	2.15044	Effector
Sample1A_ACATACGGTAAGAGAG-1	-0.0801851	0.790737	Effector
Sample1A_ACATACGGTAGCAAAT-1	-0.762581	-6.54093	Naive
Sample1A_ACATACGGTCGACTAT-1	3.0716	1.27142	Effector
Sample1A_ACATACGGTCTTTCAT-1	1.18881	1.46079	EM
Sample1A_ACATACGTCAAACAAG-1	1.46154	1.01245	Effector
Sample1A_ACATACGTCTACCTGC-1	1.66144	0.689677	Effector
Sample1A_ACATACGTCTTCCTTC-1	1.39925	0.968529	Effector
Sample1A_ACATCAGAGCCGCCTA-1	3.13019	1.87379	Effector
Sample1A_ACATCAGAGGCTCATT-1	2.68027	2.482	EM
Sample1A_ACATCAGCACGGTAAG-1	-0.0169382	0.181077	Effector
Sample1A_ACATGGTCAAGTTGTC-1	-1.46015	3.30979	CM
Sample1A_ACATGGTCATTAACCG-1	1.49014	2.27405	Effector
Sample1A_ACCAGTACAGATTGCT-1	3.25786	1.31981	Effector
Sample1A_ACCAGTATCAAAGACA-1	3.37777	1.29541	Effector
Sample1A_ACCCACTAGCTAGTTC-1	2.56019	2.19171	Effector
Sample1A_ACCCACTAGCTCCTCT-1	-0.428098	2.81857	EM
Sample1A_ACCCACTCACCAGCAC-1	2.24501	0.918794	Effector
Sample1A_ACCCACTTCCTTGACC-1	1.1519	0.330311	Effector
Sample1A_ACCCACTTCGGAGCAA-1	0.059563	1.43925	Effector
Sample1A_ACCGTAAAGCCATCGC-1	2.33094	1.99399	CM
Sample1A_ACCGTAACAGCCTGTG-1	2.49345	2.02948	Effector
Sample1A_ACCGTAACAGCGAACA-1	-1.64089	1.07191	CM
Sample1A_ACCGTAACATCTGGTA-1	3.11254	1.63175	Effector
Sample1A_ACCGTAATCTACGAGT-1	-0.949738	-7.92854	Naive
Sample1A_ACCTTTAAGAATCTCC-1	2.44827	2.48642	Effector
Sample1A_ACCTTTAGTTCAGGCC-1	3.16354	1.42617	Effector
Sample1A_ACCTTTATCTGTACGA-1	-0.359032	4.55195	EM
Sample1A_ACGAGCCAGCCGCCTA-1	2.23735	2.6255	EM
Sample1A_ACGAGCCAGCGCTTAT-1	2.21493	0.787152	Effector
Sample1A_ACGAGCCGTAGCAAAT-1	-3.2471	2.42087	CM
Sample1A_ACGAGCCGTGTTTGGT-1	3.57749	0.897521	Proliferating
Sample1A_ACGAGCCTCAGTGCAT-1	2.81694	3.25518	EM
Sample1A_ACGAGCCTCTCGTATT-1	1.69347	0.192327	Effector
Sample1A_ACGAGGAAGAATGTTG-1	2.52402	0.878895	Effector
Sample1A_ACGAGGAAGATCCCGC-1	2.25287	1.61322	Effector
Sample1A_ACGAGGAAGGCGTACA-1	1.87183	2.04382	CM
Sample1A_ACGAGGAAGGTAAACT-1	2.18261	1.44605	Effector
Sample1A_ACGAGGACAACTTGAC-1	3.20686	1.37168	Effector
Sample1A_ACGAGGACAGTCAGAG-1	2.11064	3.25372	Effector
Sample1A_ACGAGGAGTAATCACC-1	-1.41646	-8.78856	Naive
Sample1A_ACGAGGATCCGCAGTG-1	-1.12184	1.47666	CM
Sample1A_ACGATACAGCGGCTTC-1	0.822582	0.741806	EM
Sample1A_ACGATACCACATCCGG-1	1.94833	4.03991	EM
Sample1A_ACGATACCAGGTGCCT-1	1.36288	0.647261	Effector
Sample1A_ACGATACGTATCAGTC-1	-1.74313	-8.61872	Naive
Sample1A_ACGATACGTCCAGTGC-1	3.12807	2.45008	Effector
Sample1A_ACGATACTCCCGGATG-1	-1.72678	-8.56813	Naive
Sample1A_ACGATGTAGACATAAC-1	-0.462875	1.49544	Effector
Sample1A_ACGATGTCAATAGAGT-1	-0.940874	4.03857	EM
Sample1A_ACGATGTCACGCCAGT-1	-1.95923	-7.51862	Naive
Sample1A_ACGATGTCAGCGTCCA-1	0.0350608	0.419976	Effector
Sample1A_ACGATGTGTACCCAAT-1	2.5004	1.04569	Effector
Sample1A_ACGCAGCCAGACAGGT-1	-2.48758	3.14067	CM
Sample1A_ACGCAGCCAGCTTAAC-1	0.306071	1.89582	Effector
Sample1A_ACGCAGCGTACAAGTA-1	-0.574037	1.82834	CM
Sample1A_ACGCCAGAGAGGACGG-1	2.27399	3.45586	EM
Sample1A_ACGCCAGAGGCTAGGT-1	2.70947	0.984536	Effector
Sample1A_ACGCCAGCACGAAACG-1	-0.775541	-7.28111	Naive
Sample1A_ACGCCAGCAGTCCTTC-1	1.47333	0.472249	Effector
Sample1A_ACGCCGAAGAGACGAA-1	1.45217	2.67245	Effector
Sample1A_ACGCCGAGTAAACCTC-1	3.45933	1.76436	Effector
Sample1A_ACGCCGAGTGCCTGGT-1	2.82737	0.597122	Effector
Sample1A_ACGCCGATCCGTTGTC-1	2.62231	0.303815	Effector
Sample1A_ACGCCGATCGGCCGAT-1	0.212631	4.62569	EM
Sample1A_ACGGAGAAGATCGGGT-1	2.58654	3.18568	Effector
Sample1A_ACGGAGAAGCCCGAAA-1	1.07605	0.706632	CM
Sample1A_ACGGAGACAAGTACCT-1	3.01057	1.69786	Effector
Sample1A_ACGGAGACAGACAGGT-1	0.0727525	0.244101	Effector
Sample1A_ACGGAGACAGGAACGT-1	-1.31132	2.65305	CM
Sample1A_ACGGAGACAGTGGAGT-1	-1.53002	-6.57115	Naive
Sample1A_ACGGAGAGTCTTGTCC-1	0.0709398	1.37921	Effector
Sample1A_ACGGAGAGTTACCAGT-1	2.42938	3.09879	EM
Sample1A_ACGGAGATCGCATGAT-1	2.3666	1.09109	Effector
Sample1A_ACGGAGATCTCGTTTA-1	-0.4305	0.265194	Effector
Sample1A_ACGGCCAAGCGATAGC-1	3.22776	1.33932	Effector
Sample1A_ACGGCCAAGTCAATAG-1	2.68651	1.32421	Effector
Sample1A_ACGGCCACAAATACAG-1	2.58614	3.07879	Effector
Sample1A_ACGGCCACAAGGGTCA-1	2.25654	1.93103	Effector
Sample1A_ACGGCCACACCCAGTG-1	0.881215	2.91281	EM
Sample1A_ACGGCCAGTAAGTGGC-1	3.06563	2.23865	EM
Sample1A_ACGGCCATCACCGTAA-1	-1.60729	3.16687	EM
Sample1A_ACGGCCATCGCTTAGA-1	3.30254	1.5107	Effector
Sample1A_ACGGGCTAGCAGCCTC-1	2.18756	1.37181	Effector
Sample1A_ACGGGCTCATGAGCGA-1	-0.840364	2.81102	EM
Sample1A_ACGGGCTGTCGCGTGT-1	-1.00032	1.60095	EM
Sample1A_ACGGGCTGTGCTCTTC-1	-0.306082	0.867251	CM
Sample1A_ACGGGCTTCGATCCCT-1	3.15335	0.81353	Effector
Sample1A_ACGGGCTTCGTTGCCT-1	-1.84233	0.967566	CM
Sample1A_ACGGGCTTCTCGTATT-1	0.642728	0.788305	Effector
Sample1A_ACGGGCTTCTGTTTGT-1	1.96748	1.19022	Effector
Sample1A_ACGGGTCAGTCCAGGA-1	2.88458	1.77386	Effector
Sample1A_ACGGGTCTCTGGTGTA-1	2.80711	2.42081	Effector
Sample1A_ACGTCAAAGGCGCTCT-1	1.44869	3.3096	Effector
Sample1A_ACTATCTCAAGTTAAG-1	2.89563	2.67639	EM
Sample1A_ACTATCTCAATGAAAC-1	2.77248	1.57136	Effector
Sample1A_ACTATCTCACGCGAAA-1	-2.51499	3.30396	CM
Sample1A_ACTATCTCAGCTATTG-1	0.0600363	0.655465	Effector
Sample1A_ACTATCTCATAGTAAG-1	-2.26257	-6.99484	Naive
Sample1A_ACTATCTGTAAAGGAG-1	1.62922	3.36183	EM
Sample1A_ACTATCTGTTGCTCCT-1	-0.716988	0.935455	EM
Sample1A_ACTATCTTCATGCATG-1	3.13677	1.40984	Effector
Sample1A_ACTATCTTCGCGATCG-1	3.31821	1.04194	Effector
Sample1A_ACTGAACAGCTACCGC-1	0.134187	2.25411	EM
Sample1A_ACTGAACAGGCCCTTG-1	2.43118	2.38157	Effector
Sample1A_ACTGAACAGGGAAACA-1	2.37244	0.982426	Effector
Sample1A_ACTGAACAGGGAACGG-1	0.343897	0.677786	Effector
Sample1A_ACTGAACAGTCCATAC-1	-0.240279	3.756	EM
Sample1A_ACTGAACCAATGGAGC-1	3.2496	1.62082	Effector
Sample1A_ACTGAACTCGCATGAT-1	2.60626	1.9989	Effector
Sample1A_ACTGAACTCTAACTGG-1	-1.20921	1.09083	Effector
Sample1A_ACTGAACTCTGTGCAA-1	1.14057	0.991968	Effector
Sample1A_ACTGAGTAGACAATAC-1	-0.683986	1.13677	Effector
Sample1A_ACTGAGTAGTGTTAGA-1	2.56936	2.09883	CM
Sample1A_ACTGAGTCAACTGCTA-1	-0.954242	-7.34545	Naive
Sample1A_ACTGAGTGTACCGCTG-1	-0.85812	2.10724	CM
Sample1A_ACTGAGTGTGCAGACA-1	2.72043	0.830523	Effector
Sample1A_ACTGAGTTCGGTTAAC-1	1.24704	2.22509	Effector
Sample1A_ACTGATGAGCCTTGAT-1	2.8863	1.69262	Effector
Sample1A_ACTGATGCAATGGACG-1	1.11755	1.81322	Effector
Sample1A_ACTGATGGTCCCGACA-1	1.23026	1.33192	Effector
Sample1A_ACTGATGTCCGTTGCT-1	-1.16994	3.72143	EM
Sample1A_ACTGATGTCGCAGGCT-1	0.584058	3.98348	EM
Sample1A_ACTGATGTCGGCTTGG-1	2.78492	2.34404	Effector
Sample1A_ACTGCTCAGATAGCAT-1	-1.1519	-7.74159	Naive
Sample1A_ACTGCTCCAGCTGTGC-1	2.71642	2.59607	Effector
Sample1A_ACTGCTCGTGAGGGAG-1	3.14512	1.22569	Effector
Sample1A_ACTGCTCTCAGCTGGC-1	-1.665	1.64108	Effector
Sample1A_ACTGTCCAGATACACA-1	-0.97581	3.05669	CM
Sample1A_ACTGTCCCAAACTGTC-1	2.53075	0.710947	Effector
Sample1A_ACTGTCCCAGTGACAG-1	1.37988	2.4616	EM
Sample1A_ACTGTCCGTGTCTGAT-1	2.80621	3.09492	Effector
Sample1A_ACTGTCCTCTGAGTGT-1	2.72444	2.06017	Effector
Sample1A_ACTTACTCATTCTTAC-1	2.22503	3.94912	Effector
Sample1A_ACTTGTTAGAAACGAG-1	3.09112	1.75286	Effector
Sample1A_ACTTGTTAGCACGCCT-1	-0.0883201	1.87588	Effector
Sample1A_ACTTGTTAGCCGCCTA-1	0.1002	1.00098	Effector
Sample1A_ACTTGTTGTACAGACG-1	-0.815927	2.98531	EM
Sample1A_ACTTGTTTCCACGTTC-1	0.889297	0.662018	Effector
Sample1A_ACTTGTTTCGCGATCG-1	2.283	2.84561	Effector
Sample1A_ACTTTCAGTCACAAGG-1	-1.01014	3.58672	EM
Sample1A_ACTTTCAGTGTGGCTC-1	-0.952445	3.4616	EM
Sample1A_ACTTTCATCTCGATGA-1	2.24871	2.53536	Effector
Sample1A_AGAATAGAGCCCAACC-1	1.41569	3.80978	EM
Sample1A_AGAATAGAGCGATAGC-1	2.50716	2.08912	Effector
Sample1A_AGAATAGTCTTTACAC-1	3.13798	1.55114	Effector
Sample1A_AGACGTTGTACCCAAT-1	-0.799588	2.31493	CM
Sample1A_AGACGTTGTTATCGGT-1	3.06921	1.77355	Effector
Sample1A_AGACGTTTCACATGCA-1	0.198189	0.778593	Effector
Sample1A_AGAGCGAAGTACGACG-1	-1.40546	-7.78409	Naive
Sample1A_AGAGCGATCGGTCCGA-1	-0.374147	0.978497	Effector
Sample1A_AGAGCTTAGGTAGCTG-1	1.1241	1.41532	CM
Sample1A_AGAGCTTAGTTACGGG-1	0.159235	0.356901	Effector
Sample1A_AGAGCTTCACACTGCG-1	-0.475437	1.48145	Effector
Sample1A_AGAGCTTCAGGTTTCA-1	3.12237	0.926832	Effector
Sample1A_AGAGCTTCAGTTAACC-1	0.583671	1.23463	Effector
Sample1A_AGAGCTTCATCCTTGC-1	3.12138	2.08675	Effector
Sample1A_AGAGTGGCACGGTTTA-1	3.44025	1.78573	Effector
Sample1A_AGAGTGGCATAGAAAC-1	-0.208318	1.41025	Effector
Sample1A_AGAGTGGGTCGGCACT-1	2.68101	2.44744	Effector
Sample1A_AGAGTGGGTCTTCGTC-1	2.42419	1.30189	Effector
Sample1A_AGAGTGGGTGACTCAT-1	0.649806	0.928896	Effector
Sample1A_AGAGTGGTCTGTTGAG-1	3.47123	1.52241	Effector
Sample1A_AGATCTGAGGACTGGT-1	2.16016	2.67819	Effector
Sample1A_AGATTGCAGCAATCTC-1	0.586152	0.454531	Effector
Sample1A_AGATTGCAGGCACATG-1	-0.166199	1.00837	Effector
Sample1A_AGATTGCCAATGAATG-1	0.865048	3.19323	Effector
Sample1A_AGATTGCCATTGCGGC-1	2.38832	1.14439	Effector
Sample1A_AGATTGCGTTTAGCTG-1	-1.86936	-5.47095	Naive
Sample1A_AGATTGCTCCAAACAC-1	2.72575	0.652956	Effector
Sample1A_AGCAGCCAGATGCCAG-1	1.45699	1.04403	CM
Sample1A_AGCAGCCAGATTACCC-1	2.01366	0.725923	Effector
Sample1A_AGCAGCCAGCGTCTAT-1	3.04325	1.26342	Effector
Sample1A_AGCAGCCCAGATCTGT-1	3.66162	1.49211	Effector
Sample1A_AGCAGCCGTGCCTTGG-1	0.130131	4.64824	EM
Sample1A_AGCAGCCGTGTTGGGA-1	-1.12135	-7.99308	Naive
Sample1A_AGCATACAGCAGCCTC-1	3.07057	1.62547	Effector
Sample1A_AGCATACAGGTAGCCA-1	-1.50925	2.27506	CM
Sample1A_AGCATACCAATCCGAT-1	2.96646	1.87483	Effector
Sample1A_AGCATACCACCGAATT-1	2.06915	0.677805	Effector
Sample1A_AGCATACCAGCAGTTT-1	3.04496	2.12855	Effector
Sample1A_AGCATACGTAACGACG-1	0.535857	1.3647	Effector
Sample1A_AGCATACGTCTTGTCC-1	2.32445	0.695293	Effector
Sample1A_AGCATACTCCCTAACC-1	2.12016	1.15954	Effector
Sample1A_AGCATACTCTAAGCCA-1	2.86184	1.15463	Effector
Sample1A_AGCATACTCTCTGCTG-1	2.88608	1.40034	Effector
Sample1A_AGCCTAAAGGAATCGC-1	3.44471	1.43374	Effector
Sample1A_AGCCTAACACAGACTT-1	-0.149378	-0.477406	Effector
Sample1A_AGCCTAACAGCTCGAC-1	2.67394	0.693581	Effector
Sample1A_AGCCTAACATCAGTAC-1	2.81977	1.1102	Effector
Sample1A_AGCCTAAGTCAATACC-1	1.93431	0.877538	Effector
Sample1A_AGCCTAAGTTCAGTAC-1	3.05776	2.05279	Effector
Sample1A_AGCCTAATCCGTAGGC-1	-0.433085	1.31067	Effector
Sample1A_AGCGGTCCAGTTCCCT-1	3.39878	2.01444	Effector
Sample1A_AGCGGTCGTAGAAAGG-1	3.15937	2.05531	Effector
Sample1A_AGCGGTCGTGAAAGAG-1	-0.0838806	3.25985	EM
Sample1A_AGCGGTCTCCTAGTGA-1	3.09598	1.97895	Effector
Sample1A_AGCGTATGTTCCCTTG-1	1.25711	1.2381	Effector
Sample1A_AGCGTATTCTGATACG-1	-0.84702	2.76943	Effector
Sample1A_AGCGTATTCTGCGGCA-1	3.14413	1.94749	Effector
Sample1A_AGCGTCGCATGGTCTA-1	2.02851	1.09329	Effector
Sample1A_AGCGTCGGTTACCGAT-1	-0.394424	3.13147	EM
Sample1A_AGCGTCGTCCGGGTGT-1	0.091105	3.59185	EM
Sample1A_AGCGTCGTCCTTGACC-1	1.88949	2.01163	Effector
Sample1A_AGCTCCTGTATATCCG-1	2.40978	0.924561	Effector
Sample1A_AGCTCCTGTCTTCAAG-1	-3.61034	5.88206	Proliferating
Sample1A_AGCTCCTGTGAGTATA-1	2.70064	2.70888	Effector
Sample1A_AGCTCCTTCCATGCTC-1	-0.658234	1.64654	CM
Sample1A_AGCTCCTTCCTGCCAT-1	1.60465	2.02697	Effector
Sample1A_AGCTCCTTCTCTGAGA-1	1.99547	1.19953	Effector
Sample1A_AGCTCCTTCTGTTGAG-1	2.80995	2.16215	CM
Sample1A_AGCTCTCAGTGGAGAA-1	3.31756	1.81667	Effector
Sample1A_AGCTCTCCACATCCAA-1	0.449078	4.04958	EM
Sample1A_AGCTCTCGTCTCACCT-1	2.71942	0.902613	Effector
Sample1A_AGCTCTCTCCTTTCTC-1	-0.773807	0.811051	Effector
Sample1A_AGCTTGACACGTGAGA-1	0.477416	1.72717	Effector
Sample1A_AGCTTGACAGCCACCA-1	0.0544902	0.765705	Effector
Sample1A_AGCTTGACATCTCGCT-1	1.77731	2.52199	Effector
Sample1A_AGCTTGAGTACTTAGC-1	2.0973	3.12403	GD
Sample1A_AGCTTGAGTGCGAAAC-1	1.14614	0.468205	Effector
Sample1A_AGGCCACCAATCCAAC-1	0.828107	0.0144358	Effector
Sample1A_AGGCCACGTGATGTGG-1	2.71179	2.2684	Effector
Sample1A_AGGCCACGTGGACGAT-1	2.98925	2.02897	Effector
Sample1A_AGGCCACTCGTCGTTC-1	2.36099	3.46771	Effector
Sample1A_AGGCCACTCTATGTGG-1	1.92871	0.8167	Effector
Sample1A_AGGCCGTAGCCCAGCT-1	2.98404	1.77177	Effector
Sample1A_AGGCCGTTCCTGTAGA-1	3.14895	2.49363	EM
Sample1A_AGGGAGTCAGAAGCAC-1	2.05829	2.23767	Effector
Sample1A_AGGGAGTGTCAAGCGA-1	1.37638	2.10169	Effector
Sample1A_AGGGAGTGTCCGTGAC-1	1.93164	2.31676	EM
Sample1A_AGGGAGTTCAGCCTAA-1	3.52759	2.22696	EM
Sample1A_AGGGATGGTAAAGTCA-1	3.57955	1.89058	Effector
Sample1A_AGGGATGGTCACACGC-1	0.428448	1.35048	EM
Sample1A_AGGGTGAAGGATGGTC-1	3.43483	1.69892	Effector
Sample1A_AGGGTGAAGGCCCTCA-1	-1.28716	2.7776	CM
Sample1A_AGGGTGACATCCGGGT-1	1.37796	1.28791	Effector
Sample1A_AGGGTGAGTCTAGCCG-1	-1.94182	1.31904	CM
Sample1A_AGGGTGAGTTCCACTC-1	1.00146	1.18316	Effector
Sample1A_AGGTCATCAAGCTGGA-1	2.25771	1.62957	CM
Sample1A_AGGTCATCATGTCTCC-1	2.53103	2.35521	Effector
Sample1A_AGGTCATGTCTCTTAT-1	0.409922	0.204515	Effector
Sample1A_AGGTCATGTTTGGGCC-1	0.803283	2.11974	Effector
Sample1A_AGGTCCGAGCAACGGT-1	2.34804	2.01017	CM
Sample1A_AGGTCCGTCATTGCCC-1	0.280102	2.32249	Effector
Sample1A_AGGTCCGTCCCACTTG-1	0.301815	0.710039	Effector
Sample1A_AGGTCCGTCTGCCAGG-1	2.37903	1.80009	Effector
Sample1A_AGTAGTCAGACGACGT-1	2.9509	2.00306	Effector
Sample1A_AGTAGTCAGAGCTGCA-1	0.518953	0.736864	Effector
Sample1A_AGTAGTCCATCCGTGG-1	1.3087	-0.148869	Effector
Sample1A_AGTAGTCGTACTCAAC-1	0.267065	2.12037	CM
Sample1A_AGTAGTCTCTGTCCGT-1	2.96338	2.00746	Effector
Sample1A_AGTCTTTAGGGATCTG-1	-1.39295	-7.59469	Naive
Sample1A_AGTCTTTAGGGTATCG-1	2.25309	3.17527	EM
Sample1A_AGTCTTTCAAGTTCTG-1	3.26835	2.04611	Effector
Sample1A_AGTGAGGAGCTACCTA-1	1.72103	-3.2172	CM
Sample1A_AGTGAGGAGTGGGCTA-1	2.50634	0.926004	Effector
Sample1A_AGTGAGGCATTCCTCG-1	-0.290772	1.48282	CM
Sample1A_AGTGAGGGTGTTGAGG-1	3.4171	1.65737	Effector
Sample1A_AGTGAGGGTTCGTGAT-1	3.41571	1.54268	Effector
Sample1A_AGTGAGGTCGAATCCA-1	3.59231	1.67501	Effector
Sample1A_AGTGAGGTCGCAGGCT-1	1.50712	0.994385	Effector
Sample1A_AGTGAGGTCTCACATT-1	-1.6666	-8.73409	Naive
Sample1A_AGTGAGGTCTGAGTGT-1	3.12988	1.47799	Effector
Sample1A_AGTGGGAAGAGCCTAG-1	3.00521	1.46421	Effector
Sample1A_AGTGGGAAGATCACGG-1	-0.398725	2.80222	EM
Sample1A_AGTGGGACAAACTGCT-1	2.60982	1.28631	Effector
Sample1A_AGTGGGACAGGACCCT-1	0.265013	1.44366	EM
Sample1A_AGTGGGACAGTATGCT-1	2.45101	1.41578	Effector
Sample1A_AGTGGGAGTGCTAGCC-1	2.70568	1.35347	Effector
Sample1A_AGTGGGAGTGTGACGA-1	1.77464	4.6977	EM
Sample1A_AGTGGGAGTTGAACTC-1	0.131453	2.85596	Naive
Sample1A_AGTGGGATCTGGTATG-1	2.43366	2.89033	Effector
Sample1A_AGTGTCAAGAATGTGT-1	3.13039	1.1778	Effector
Sample1A_AGTGTCAAGCCCAGCT-1	-0.063837	2.61906	EM
Sample1A_AGTGTCAAGCTAGTCT-1	3.08301	1.34738	Effector
Sample1A_AGTGTCATCTGGAGCC-1	2.38112	1.60807	Effector
Sample1A_AGTTGGTCAATAGCAA-1	1.34098	1.83773	Effector
Sample1A_AGTTGGTCACGAAATA-1	2.11091	1.55472	Effector
Sample1A_AGTTGGTGTTATGCGT-1	0.392292	1.54938	Effector
Sample1A_AGTTGGTTCACATACG-1	2.82562	1.25098	CM
Sample1A_ATAACGCAGACAAGCC-1	1.81481	4.34445	EM
Sample1A_ATAACGCAGTAACCCT-1	0.917745	0.71052	Effector
Sample1A_ATAACGCCATAGGATA-1	1.08854	2.42956	Effector
Sample1A_ATAACGCGTGGCGAAT-1	-1.17402	-7.78233	Naive
Sample1A_ATAACGCGTTAAGGGC-1	0.373167	0.909615	CM
Sample1A_ATAACGCGTTAGTGGG-1	0.94555	1.40088	Effector
Sample1A_ATAACGCTCATGTCTT-1	-0.230085	0.00620954	Effector
Sample1A_ATAAGAGCAGGTGGAT-1	2.42616	3.04693	EM
Sample1A_ATAGACCAGCTGTCTA-1	2.92338	1.10792	Effector
Sample1A_ATAGACCCAAAGTGCG-1	0.351707	1.93675	Effector
Sample1A_ATAGACCGTAGCTAAA-1	-0.926157	1.48776	Effector
Sample1A_ATAGACCTCCTGCCAT-1	-0.173233	0.424346	Effector
Sample1A_ATCACGAAGGTTACCT-1	-1.9146	1.51732	CM
Sample1A_ATCACGATCGTCTGCT-1	1.3164	0.252729	Effector
Sample1A_ATCACGATCTCAAGTG-1	2.30255	1.99417	Naive
Sample1A_ATCACGATCTCCAACC-1	-1.34557	0.437398	CM
Sample1A_ATCACGATCTGACCTC-1	2.84457	0.484567	Effector
Sample1A_ATCATCTAGCTCTCGG-1	3.54209	1.71139	Effector
Sample1A_ATCATCTCACCAGGCT-1	0.94424	2.50752	Effector
Sample1A_ATCATCTGTGGGTATG-1	0.510481	0.452748	Effector
Sample1A_ATCATCTGTTCTGGTA-1	1.12552	1.30945	Effector
Sample1A_ATCATCTTCTAAGCCA-1	2.22786	1.77726	Effector
Sample1A_ATCATGGCAAGCGAGT-1	2.20556	3.36277	EM
Sample1A_ATCATGGCAAGTCTGT-1	0.808566	4.76749	EM
Sample1A_ATCATGGCAGCTGTTA-1	2.64089	0.814887	Effector
Sample1A_ATCATGGCATGATCCA-1	2.0663	1.09324	Effector
Sample1A_ATCATGGCATTGAGCT-1	2.92211	2.62645	Effector
Sample1A_ATCATGGGTTCGTTGA-1	-2.13246	0.840642	CM
Sample1A_ATCATGGTCACATGCA-1	1.48674	-0.382535	Effector
Sample1A_ATCATGGTCTGTCTCG-1	-0.0487875	-0.466481	Effector
Sample1A_ATCCACCCAAAGCAAT-1	1.01931	-0.0835418	Effector
Sample1A_ATCCACCCAAGTCATC-1	-0.0616287	4.62332	EM
Sample1A_ATCCACCCACATCCAA-1	3.06844	0.314341	Effector
Sample1A_ATCCACCCAGTAAGCG-1	-0.492862	1.64045	Effector
Sample1A_ATCCACCGTCCATCCT-1	3.79884	2.08224	Effector
Sample1A_ATCCACCGTCTCGTTC-1	2.7237	2.51865	Effector
Sample1A_ATCCACCGTTACCAGT-1	1.00167	1.58783	Effector
Sample1A_ATCCACCGTTCGAATC-1	2.3921	2.01924	EM
Sample1A_ATCCACCTCTCCTATA-1	-1.98154	3.1777	CM
Sample1A_ATCCGAAAGGTGATTA-1	0.434929	1.71877	CM
Sample1A_ATCCGAACACCCAGTG-1	-0.880818	0.52705	Effector
Sample1A_ATCCGAAGTCACTTCC-1	-1.03553	-8.00686	Naive
Sample1A_ATCCGAAGTCTAACGT-1	2.3417	2.4154	EM
Sample1A_ATCGAGTCAAGAGTCG-1	-0.433799	1.12241	Effector
Sample1A_ATCGAGTGTACACCGC-1	2.63999	0.986284	Effector
Sample1A_ATCGAGTGTTAAGGGC-1	-2.06442	0.504185	CM
Sample1A_ATCGAGTGTTCGCTAA-1	2.66034	1.33853	Effector
Sample1A_ATCTACTAGGCAAAGA-1	1.49659	0.876788	Effector
Sample1A_ATCTACTAGTGACATA-1	-0.941033	2.21008	CM
Sample1A_ATCTGCCCACGGTTTA-1	-1.63042	2.51735	Effector
Sample1A_ATCTGCCCATGTTGAC-1	-0.401442	0.0722271	Effector
Sample1A_ATCTGCCGTACCCAAT-1	1.72262	0.932608	Effector
Sample1A_ATCTGCCGTTCCACTC-1	0.217633	4.09598	EM
Sample1A_ATCTGCCTCTAACTGG-1	2.40718	1.78671	Effector
Sample1A_ATCTGCCTCTCCAGGG-1	3.01426	1.29658	Effector
Sample1A_ATGAGGGCAGACGTAG-1	-1.08344	0.623291	CM
Sample1A_ATGAGGGGTCTAGTCA-1	-2.10162	4.03072	EM
Sample1A_ATGAGGGTCATCGGAT-1	3.38426	0.906531	Effector
Sample1A_ATGCGATAGGTGGGTT-1	0.995037	1.37524	EM
Sample1A_ATGCGATAGTCGCCGT-1	2.56827	2.12885	Effector
Sample1A_ATGCGATCACGGTAGA-1	2.01859	1.62203	Effector
Sample1A_ATGCGATGTAACGTTC-1	0.5098	1.53462	EM
Sample1A_ATGCGATGTGTAAGTA-1	2.45221	1.20119	Effector
Sample1A_ATGCGATTCAGTTTGG-1	1.89685	2.95535	EM
Sample1A_ATGGGAGAGATCCTGT-1	1.15815	0.506546	Effector
Sample1A_ATGGGAGAGCCACGTC-1	0.625564	1.40864	EM
Sample1A_ATGGGAGGTGGTACAG-1	-1.72074	1.04772	CM
Sample1A_ATGGGAGTCAGAGACG-1	1.62101	1.65517	Effector
Sample1A_ATGGGAGTCCTTAATC-1	2.29356	3.36066	Effector
Sample1A_ATGTGTGAGACGCACA-1	-1.5092	-9.05457	Naive
Sample1A_ATGTGTGAGCACAGGT-1	2.17507	2.19212	Effector
Sample1A_ATGTGTGAGGGATACC-1	-0.786139	0.815851	Effector
Sample1A_ATGTGTGAGTGTACGG-1	2.34571	2.45697	EM
Sample1A_ATGTGTGGTAATTGGA-1	-0.17566	0.925302	Effector
Sample1A_ATGTGTGGTAGAAGGA-1	1.01072	2.34388	Effector
Sample1A_ATGTGTGGTCTACCTC-1	-1.97328	3.93673	CM
Sample1A_ATTACTCAGACAATAC-1	-0.653536	-6.62739	Naive
Sample1A_ATTACTCCAGCCAGAA-1	3.16522	1.92521	Effector
Sample1A_ATTACTCCAGCTGGCT-1	-0.128509	0.829254	Effector
Sample1A_ATTACTCCATACTACG-1	3.36926	1.71881	Effector
Sample1A_ATTACTCTCTAAGCCA-1	-1.76371	1.34161	CM
Sample1A_ATTATCCAGTGTCCCG-1	3.26116	1.41944	Effector
Sample1A_ATTATCCCAACACCCG-1	1.26171	3.49781	Effector
Sample1A_ATTATCCCACCACCAG-1	1.16827	1.63525	Effector
Sample1A_ATTATCCCAGGGTTAG-1	1.02167	2.35901	EM
Sample1A_ATTATCCGTGAGCGAT-1	1.60727	0.437764	Effector
Sample1A_ATTATCCTCCCATTAT-1	-3.03583	3.20457	DN
Sample1A_ATTATCCTCGACAGCC-1	-2.33029	0.774323	CM
Sample1A_ATTCTACAGTTAGCGG-1	2.82808	0.364596	Effector
Sample1A_ATTCTACCAATGGAGC-1	3.31841	0.964202	Effector
Sample1A_ATTCTACCACATGGGA-1	-0.839627	1.52169	Effector
Sample1A_ATTCTACGTCTCATCC-1	2.79561	1.74305	Effector
Sample1A_ATTCTACGTGTCAATC-1	1.32105	-0.112837	Effector
Sample1A_ATTCTACTCGGTGTTA-1	1.95967	1.99699	EM
Sample1A_ATTCTACTCGTGACAT-1	2.94708	2.09892	Effector
Sample1A_ATTCTACTCTCCTATA-1	2.36504	1.21923	Effector
Sample1A_ATTCTACTCTGTCAAG-1	-0.87414	0.514813	Effector
Sample1A_ATTGGACAGACGACGT-1	2.38293	0.223779	Effector
Sample1A_ATTGGACAGACTTTCG-1	3.42258	1.77188	Effector
Sample1A_ATTGGACCATACTCTT-1	2.6214	2.24545	Effector
Sample1A_ATTGGACGTATAGGGC-1	-2.65101	2.93001	CM
Sample1A_ATTGGACTCTTCCTTC-1	3.026	2.1922	Effector
Sample1A_ATTGGTGCATAGTAAG-1	-2.1057	3.71574	EM
Sample1A_ATTGGTGTCCTGTAGA-1	3.49104	1.11048	Effector
Sample1A_ATTGGTGTCGCACTCT-1	2.65525	2.59186	Effector
Sample1A_ATTGGTGTCTGCTGTC-1	2.34139	0.366357	Effector
Sample1A_ATTTCTGAGAGTACCG-1	3.43784	1.21059	Effector
Sample1A_ATTTCTGAGGAGCGAG-1	2.06312	1.08366	Effector
Sample1A_ATTTCTGAGGCTATCT-1	2.35021	1.86967	Effector
Sample1A_ATTTCTGCAAGCGCTC-1	-0.244288	2.58713	Effector
Sample1A_ATTTCTGCAATGGAAT-1	-0.255674	1.06414	EM
Sample1A_ATTTCTGCACATAACC-1	1.54141	1.79361	Effector
Sample1A_ATTTCTGGTACATCCA-1	3.97341	2.74308	Effector
Sample1A_CAACCAAAGCCACGCT-1	1.10004	2.27725	EM
Sample1A_CAACCAAAGTGACATA-1	2.81336	2.50187	Effector
Sample1A_CAACCAATCGCTTGTC-1	2.82825	1.23879	Effector
Sample1A_CAACCTCAGTACGACG-1	1.47821	2.79316	Effector
Sample1A_CAACCTCCACGCATCG-1	2.03506	2.00959	Effector
Sample1A_CAACCTCTCGTGTAGT-1	3.13553	1.14654	Effector
Sample1A_CAACTAGAGGAGTTTA-1	-1.35586	-7.81654	Naive
Sample1A_CAACTAGAGGCCCTTG-1	-1.52571	-8.19195	Naive
Sample1A_CAACTAGCAAAGTGCG-1	-0.560976	-6.84297	Naive
Sample1A_CAACTAGCAGACACTT-1	3.25219	0.903281	Effector
Sample1A_CAACTAGGTGCTTCTC-1	3.4499	1.30557	Effector
Sample1A_CAACTAGTCATCGGAT-1	1.42124	1.60447	Effector
Sample1A_CAAGAAAAGCAGCGTA-1	2.22459	2.39341	EM
Sample1A_CAAGAAATCCACGTTC-1	0.347903	0.893215	EM
Sample1A_CAAGAAATCCCTTGCA-1	2.61944	0.960925	Effector
Sample1A_CAAGATCCACCACGTG-1	-3.06423	2.54099	CM
Sample1A_CAAGATCCATTGGGCC-1	1.42899	4.34009	EM
Sample1A_CAAGATCGTACCGTTA-1	-0.378739	0.926144	Effector
Sample1A_CAAGATCGTTCCGTCT-1	-0.69624	1.34837	Effector
Sample1A_CAAGATCTCCGCGTTT-1	-1.45696	3.65663	EM
Sample1A_CAAGATCTCGACGGAA-1	-0.220806	1.9578	EM
Sample1A_CAAGGCCAGGCATTGG-1	0.877898	0.328385	Effector
Sample1A_CAAGGCCAGTGCTGCC-1	2.61738	1.07471	Effector
Sample1A_CAAGGCCCAAAGAATC-1	0.829166	0.960211	Effector
Sample1A_CAAGGCCCATCTCCCA-1	-1.70582	2.14357	CM
Sample1A_CAAGTTGAGATGTTAG-1	2.28691	2.25862	Effector
Sample1A_CAAGTTGCAATAGCAA-1	-3.24786	5.15442	Proliferating
Sample1A_CAAGTTGCACATTCGA-1	2.87255	1.94108	Effector
Sample1A_CAAGTTGCAGACGTAG-1	0.955996	0.683827	Effector
Sample1A_CAAGTTGGTGGTCCGT-1	0.954438	3.82576	EM
Sample1A_CAAGTTGTCCTAGGGC-1	-1.71379	2.2078	CM
Sample1A_CAAGTTGTCGCATGAT-1	1.36192	1.15539	CM
Sample1A_CAAGTTGTCTAAGCCA-1	1.48762	1.65828	Effector
Sample1A_CACAAACAGAATGTTG-1	-2.03531	0.952577	CM
Sample1A_CACAAACAGATACACA-1	1.10289	0.818815	Effector
Sample1A_CACAAACAGCGGATCA-1	0.410296	0.711695	Effector
Sample1A_CACAAACCAGTAAGAT-1	3.1575	1.33629	Effector
Sample1A_CACAAACCATGCAACT-1	3.3473	1.42263	Effector
Sample1A_CACAAACGTACATGTC-1	-0.842078	-7.51399	Naive
Sample1A_CACACAAAGCCTTGAT-1	3.44398	1.48603	Effector
Sample1A_CACACAAAGCGTAGTG-1	1.03183	4.26648	Proliferating
Sample1A_CACACAAAGTCTCAAC-1	1.10258	4.97792	EM
Sample1A_CACACAACATACGCTA-1	2.73899	1.41206	Effector
Sample1A_CACACAAGTAGAAGGA-1	3.19225	2.12456	Effector
Sample1A_CACACAATCACAACGT-1	0.972977	1.54076	Effector
Sample1A_CACACAATCCTGTAGA-1	-0.242275	1.26575	Effector
Sample1A_CACACAATCTTTAGTC-1	-2.0896	1.94882	CM
Sample1A_CACACCTAGACATAAC-1	3.48821	1.38935	Effector
Sample1A_CACACCTAGCGTAATA-1	3.29033	1.9654	Effector
Sample1A_CACACCTCACTCTGTC-1	0.0368236	1.90083	Effector
Sample1A_CACACCTGTTAGGGTG-1	-0.356188	1.25082	Effector
Sample1A_CACACTCCAACCGCCA-1	3.0504	1.52626	Effector
Sample1A_CACACTCTCCGCATAA-1	2.66608	1.29157	Effector
Sample1A_CACAGGCAGTTGAGTA-1	3.32058	2.22907	Effector
Sample1A_CACAGGCGTCATCCCT-1	-1.23913	4.24935	EM
Sample1A_CACAGGCGTCGTCTTC-1	-0.473721	3.06559	EM
Sample1A_CACAGGCGTTATTCTC-1	2.81016	1.14762	Effector
Sample1A_CACAGGCTCTTACCGC-1	2.44376	3.10597	Effector
Sample1A_CACAGTAGTAAAGGAG-1	0.931295	0.0333916	Effector
Sample1A_CACAGTAGTCAACTGT-1	0.100847	0.452497	Effector
Sample1A_CACAGTAGTGATAAGT-1	1.77009	3.51435	Effector
Sample1A_CACAGTAGTGTAACGG-1	-0.923005	-7.25769	Naive
Sample1A_CACATAGTCTACCTGC-1	1.50759	0.45733	Effector
Sample1A_CACATTTAGACTACAA-1	-1.38239	-7.80255	Naive
Sample1A_CACATTTAGATCTGCT-1	1.61099	1.74324	Effector
Sample1A_CACATTTCAATCCAAC-1	-1.76061	-7.96461	Naive
Sample1A_CACATTTTCACCGGGT-1	3.14809	1.89815	Effector
Sample1A_CACATTTTCTCACATT-1	3.18463	1.54434	Effector
Sample1A_CACATTTTCTTTAGTC-1	-2.15573	-0.133209	GD
Sample1A_CACCACTAGACTCGGA-1	2.85327	1.96542	Effector
Sample1A_CACCACTAGACTTGAA-1	-2.51218	3.17664	CM
Sample1A_CACCACTAGAGTAATC-1	-0.396403	1.60297	EM
Sample1A_CACCACTCAAATTGCC-1	-0.361524	1.80579	Effector
Sample1A_CACCACTGTCGGCACT-1	-0.364167	0.632819	Effector
Sample1A_CACCACTTCGCTAGCG-1	0.0330716	2.00637	CM
Sample1A_CACCAGGAGAGCCCAA-1	3.1471	1.47758	Effector
Sample1A_CACCAGGCACCCAGTG-1	-2.66363	2.78066	CM
Sample1A_CACCAGGGTACAGACG-1	2.65885	0.898553	Effector
Sample1A_CACCAGGTCAGCTCTC-1	1.63799	1.79535	Effector
Sample1A_CACCAGGTCATGTGGT-1	2.68108	0.874059	Effector
Sample1A_CACCTTGAGAGAGCTC-1	-0.249277	0.804676	Effector
Sample1A_CACCTTGGTCCGTTAA-1	2.21552	2.64215	EM
Sample1A_CACTCCAAGAGTACCG-1	0.773128	2.50038	Effector
Sample1A_CACTCCAAGGTGATTA-1	-1.05672	2.29153	Effector
Sample1A_CACTCCACACAACTGT-1	2.96689	2.11824	CM
Sample1A_CACTCCACAGGCAGTA-1	1.62775	2.05468	Effector
Sample1A_CACTCCATCATGTCCC-1	3.2351	1.78214	Effector
Sample1A_CAGAATCAGTCGCCGT-1	-0.0613729	2.67911	Effector
Sample1A_CAGAATCCACGAGGTA-1	0.0464255	0.179514	Effector
Sample1A_CAGAATCGTAGCGTGA-1	3.50292	1.74938	Effector
Sample1A_CAGAATCGTCATATCG-1	3.34228	1.28833	Effector
Sample1A_CAGAATCGTGGCGAAT-1	0.221543	1.46643	Effector
Sample1A_CAGAATCGTTTGACAC-1	2.5298	0.903505	Effector
Sample1A_CAGAATCTCTAGCACA-1	1.44794	1.43663	Effector
Sample1A_CAGAGAGAGATGGCGT-1	-0.527931	3.20351	EM
Sample1A_CAGAGAGCAAAGTGCG-1	2.236	2.44339	Effector
Sample1A_CAGAGAGCACAGCCCA-1	2.88472	0.974538	Effector
Sample1A_CAGAGAGCATTAACCG-1	-2.2185	3.78153	CM
Sample1A_CAGAGAGTCCGCGGTA-1	-0.492384	1.88026	EM
Sample1A_CAGAGAGTCGTTGACA-1	2.55719	2.27145	Effector
Sample1A_CAGATCAAGACTACAA-1	2.76071	2.08497	Effector
Sample1A_CAGATCAAGCCACGCT-1	3.1145	1.22509	Effector
Sample1A_CAGATCACATGGTTGT-1	-1.02998	1.65474	EM
Sample1A_CAGATCAGTCCAGTTA-1	-0.232167	1.90086	Effector
Sample1A_CAGCAGCAGTGGAGAA-1	-1.4874	-6.11537	Naive
Sample1A_CAGCAGCGTCATACTG-1	2.55636	0.70703	Effector
Sample1A_CAGCAGCTCTTACCGC-1	3.76752	1.2229	Effector
Sample1A_CAGCATAAGACACGAC-1	-0.285705	1.37352	EM
Sample1A_CAGCATAAGATAGCAT-1	0.843347	1.00219	Effector
Sample1A_CAGCATAAGCTATGCT-1	3.15784	1.39706	Effector
Sample1A_CAGCATACACGGCGTT-1	2.75234	1.90595	Effector
Sample1A_CAGCATACAGGAATCG-1	0.643676	2.14152	EM
Sample1A_CAGCATATCCAGGGCT-1	-0.272564	1.54052	EM
Sample1A_CAGCCGACAGCTGCTG-1	2.2216	1.64613	Effector
Sample1A_CAGCCGACATGTAGTC-1	0.364057	0.349894	Effector
Sample1A_CAGCCGAGTCATCCCT-1	2.73311	1.05553	Effector
Sample1A_CAGCGACAGCCAGTAG-1	-1.06782	-2.47927	Effector
Sample1A_CAGCGACAGTAGGTGC-1	1.49254	0.67154	CM
Sample1A_CAGCGACCAAGGTTTC-1	2.98273	1.13975	Effector
Sample1A_CAGCGACCAGGGAGAG-1	2.92736	1.18229	Effector
Sample1A_CAGCGACCATCCCACT-1	3.50674	1.63491	Effector
Sample1A_CAGCGACGTATAGTAG-1	3.39081	1.90037	Effector
Sample1A_CAGCGACTCCAAACAC-1	3.18605	1.25593	Effector
Sample1A_CAGCGACTCCCACTTG-1	3.02337	2.05793	Effector
Sample1A_CAGCTAAAGACCTAGG-1	-1.79797	0.58618	CM
Sample1A_CAGCTAAAGGGTGTGT-1	1.32888	1.91378	Effector
Sample1A_CAGCTAAGTAAGTGTA-1	2.35263	0.875325	Effector
Sample1A_CAGCTAATCGGTGTTA-1	-0.595609	-6.48187	Naive
Sample1A_CAGCTGGAGGTCATCT-1	2.00751	2.22001	Effector
Sample1A_CAGCTGGCACATAACC-1	-1.64692	4.11375	EM
Sample1A_CAGCTGGCACTTCGAA-1	-0.0280484	0.77298	Effector
Sample1A_CAGCTGGCAGTCACTA-1	3.34703	0.955375	Effector
Sample1A_CAGCTGGCATGCCTAA-1	-0.64432	1.35593	Effector
Sample1A_CAGCTGGTCAAGCCTA-1	-0.606647	-7.54211	Naive
Sample1A_CAGCTGGTCCGTACAA-1	-0.975898	0.387647	Effector
Sample1A_CAGGTGCAGCTCCTCT-1	0.514531	1.46355	Effector
Sample1A_CAGGTGCAGGAATCGC-1	1.59816	1.47039	Effector
Sample1A_CAGGTGCAGGCTAGGT-1	1.70488	1.102	Effector
Sample1A_CAGGTGCCACAAGTAA-1	2.40626	3.56077	EM
Sample1A_CAGGTGCGTAGCTCCG-1	-1.5229	4.31295	EM
Sample1A_CAGGTGCTCCAGAGGA-1	3.46526	1.67881	Effector
Sample1A_CAGTAACAGAAAGTGG-1	3.02905	1.29463	Effector
Sample1A_CAGTAACGTTTGTTGG-1	2.49128	1.15629	Effector
Sample1A_CAGTCCTCAAGACGTG-1	2.15558	0.410685	Effector
Sample1A_CAGTCCTCAGTTCATG-1	2.07342	3.41228	EM
Sample1A_CAGTCCTGTCGTCTTC-1	2.29053	1.6102	Effector
Sample1A_CAGTCCTTCATAAAGG-1	-1.24301	-8.30914	Naive
Sample1A_CAGTCCTTCCAACCAA-1	0.376784	-0.0292243	Effector
Sample1A_CAGTCCTTCTCTTATG-1	2.71137	2.5376	EM
Sample1A_CAGTCCTTCTTCCTTC-1	2.57869	1.58019	Effector
Sample1A_CATATGGTCGACAGCC-1	2.72238	1.7597	Effector
Sample1A_CATATTCAGAGCTGCA-1	-1.58219	2.4668	CM
Sample1A_CATATTCAGTTCGCGC-1	0.398177	2.01234	EM
Sample1A_CATATTCGTGCCTGCA-1	1.3349	2.21713	Effector
Sample1A_CATATTCTCGCTTGTC-1	3.18449	1.56449	Effector
Sample1A_CATATTCTCGGAAACG-1	0.780334	2.84322	EM
Sample1A_CATATTCTCGGCGCAT-1	-1.51384	-7.694	Naive
Sample1A_CATATTCTCTCTAAGG-1	2.38765	1.29758	Effector
Sample1A_CATCAAGAGCACCGTC-1	1.05381	0.451178	Effector
Sample1A_CATCAAGGTCTGCGGT-1	2.32701	1.21969	Effector
Sample1A_CATCAAGTCCCATTAT-1	1.66844	3.80271	EM
Sample1A_CATCAGAAGTAGCGGT-1	2.14656	2.74	EM
Sample1A_CATCAGACACCTCGTT-1	0.211945	1.51968	EM
Sample1A_CATCAGACACCTGGTG-1	3.20132	3.09183	Effector
Sample1A_CATCAGATCTTATCTG-1	0.883546	1.16453	Effector
Sample1A_CATCCACGTATTCTCT-1	1.47477	2.51869	Effector
Sample1A_CATCCACTCATAACCG-1	0.3605	-0.605623	Effector
Sample1A_CATCCACTCGGCGCAT-1	-1.30837	0.535207	CM
Sample1A_CATCCACTCGTACGGC-1	2.61135	0.772747	Effector
Sample1A_CATCGAAAGAAAGTGG-1	3.20929	1.7278	Effector
Sample1A_CATCGAAAGAAGCCCA-1	1.43727	1.63051	Effector
Sample1A_CATCGAAAGAAGGGTA-1	0.907868	3.87895	EM
Sample1A_CATCGAAAGAGACTTA-1	-0.276436	-2.17936	MAIT
Sample1A_CATCGAAAGATAGGAG-1	2.98982	2.47342	EM
Sample1A_CATCGAAAGATCGATA-1	3.41135	1.7098	Effector
Sample1A_CATCGAAAGGACGAAA-1	0.197641	0.579646	CM
Sample1A_CATCGAAAGTGCAAGC-1	3.05428	1.99235	Effector
Sample1A_CATCGAAGTATTAGCC-1	0.319651	1.24697	EM
Sample1A_CATCGAAGTGTTGGGA-1	1.14868	3.19427	Effector
Sample1A_CATCGAATCAACTCTT-1	2.49849	2.89241	EM
Sample1A_CATCGAATCAGCAACT-1	2.4091	1.46359	Effector
Sample1A_CATCGAATCTCACATT-1	-0.241281	1.60548	Effector
Sample1A_CATCGGGAGATATACG-1	2.70677	1.09943	Effector
Sample1A_CATCGGGAGGCTAGCA-1	1.52918	1.80754	Effector
Sample1A_CATCGGGCATATACGC-1	2.66433	1.41797	Effector
Sample1A_CATCGGGGTGAGGCTA-1	2.94358	2.54963	Effector
Sample1A_CATCGGGGTTTACTCT-1	2.9631	1.21348	Effector
Sample1A_CATCGGGGTTTGGGCC-1	-1.07138	0.763791	CM
Sample1A_CATCGGGTCATCATTC-1	-0.954647	2.16358	Effector
Sample1A_CATCGGGTCCTGCCAT-1	3.20712	1.64862	Effector
Sample1A_CATCGGGTCGGTGTTA-1	3.35443	1.67333	Effector
Sample1A_CATGACAAGGAACTGC-1	2.76949	0.902198	Effector
Sample1A_CATGACATCCATTCTA-1	3.62447	1.97694	Effector
Sample1A_CATGCCTGTGGTCCGT-1	-1.65428	1.31278	CM
Sample1A_CATGCCTTCATGGTCA-1	2.81022	2.48922	GD
Sample1A_CATGGCGAGTTTGCGT-1	2.12777	1.6532	Effector
Sample1A_CATGGCGCAGACAAGC-1	3.13366	1.16308	Effector
Sample1A_CATGGCGGTAAGTGGC-1	3.36383	0.994967	Effector
Sample1A_CATGGCGGTGTATGGG-1	1.7544	2.17974	CM
Sample1A_CATGGCGTCTCCAACC-1	2.40774	0.795824	Effector
Sample1A_CATTATCCACGGTGTC-1	2.09115	1.18063	Effector
Sample1A_CATTATCGTTGTTTGG-1	0.178297	0.769409	Effector
Sample1A_CATTATCTCAGTTAGC-1	0.73886	4.65067	DN
Sample1A_CATTATCTCTGAGTGT-1	3.03855	0.894602	Effector
Sample1A_CATTCGCAGGCGATAC-1	-0.259645	1.20551	Effector
Sample1A_CATTCGCAGGTCGGAT-1	3.08505	0.906096	Effector
Sample1A_CATTCGCGTGCCTGCA-1	0.50084	0.147994	Effector
Sample1A_CATTCGCTCACTTACT-1	-1.10836	-7.6816	Naive
Sample1A_CCAATCCAGAAGGGTA-1	0.748834	1.48137	Effector
Sample1A_CCAATCCAGCACCGTC-1	3.28882	2.33701	Effector
Sample1A_CCAATCCAGTAGCCGA-1	1.21133	0.603648	Effector
Sample1A_CCAATCCCAAACGTGG-1	3.56476	1.70675	Effector
Sample1A_CCAATCCCAAGCCGCT-1	1.98024	0.4291	Effector
Sample1A_CCAATCCCACCAGTTA-1	3.12039	1.44563	Effector
Sample1A_CCAATCCCACGACTCG-1	3.5404	1.86278	Effector
Sample1A_CCAATCCCACGCCAGT-1	-0.3476	1.00167	Effector
Sample1A_CCAATCCCATTACCTT-1	-1.41909	2.16244	CM
Sample1A_CCAATCCGTAAGTTCC-1	1.7082	2.10495	Effector
Sample1A_CCAATCCGTACATGTC-1	1.75631	3.81988	EM
Sample1A_CCAATCCGTATATGAG-1	0.34281	0.718351	Effector
Sample1A_CCAATCCGTCTCTTAT-1	2.71549	1.94298	Effector
Sample1A_CCACCTACACCTCGTT-1	0.878027	2.95886	EM
Sample1A_CCACCTACACGCGAAA-1	2.64803	3.2237	Effector
Sample1A_CCACCTACAGTTAACC-1	-0.230858	1.32794	Effector
Sample1A_CCACCTAGTTGATTCG-1	1.91134	2.58094	Effector
Sample1A_CCACCTAGTTTAGGAA-1	3.14046	2.48477	Effector
Sample1A_CCACCTATCCAGAGGA-1	0.0528204	0.572261	Effector
Sample1A_CCACCTATCGATAGAA-1	3.25041	2.01881	Effector
Sample1A_CCACCTATCGATCCCT-1	1.817	2.89872	EM
Sample1A_CCACCTATCGCCAGCA-1	2.75885	2.75027	GD
Sample1A_CCACCTATCGTTGCCT-1	2.06005	3.084	Effector
Sample1A_CCACCTATCTACCAGA-1	3.05435	1.71411	Effector
Sample1A_CCACGGAAGTCAAGCG-1	2.77758	2.5034	Effector
Sample1A_CCACGGAGTGTTGGGA-1	3.47636	1.83635	Effector
Sample1A_CCACTACAGACGCACA-1	3.385	1.05863	CM
Sample1A_CCACTACAGAGCTTCT-1	0.374042	-0.367463	Effector
Sample1A_CCACTACAGCACCGCT-1	2.16941	0.58921	Effector
Sample1A_CCACTACCACAAGCCC-1	-1.48424	1.98643	Effector
Sample1A_CCACTACGTACGAAAT-1	1.09243	1.26737	Effector
Sample1A_CCACTACGTGAAATCA-1	0.53874	1.08528	Effector
Sample1A_CCACTACTCAAACCGT-1	2.08475	0.519086	Effector
Sample1A_CCACTACTCCCATTTA-1	3.38055	1.98058	Effector
Sample1A_CCACTACTCCGCGGTA-1	-0.508854	1.56405	Effector
Sample1A_CCACTACTCTACCAGA-1	0.981817	1.85682	Effector
Sample1A_CCACTACTCTGTCTCG-1	3.20648	2.45663	Effector
Sample1A_CCAGCGAAGACACTAA-1	0.691685	0.931665	Effector
Sample1A_CCAGCGACAGGGAGAG-1	-1.82779	-0.332787	CM
Sample1A_CCAGCGAGTGGCAAAC-1	0.317977	1.28417	Effector
Sample1A_CCAGCGAGTTATCCGA-1	-0.571024	3.17868	CM
Sample1A_CCAGCGATCCCTCTTT-1	-1.41385	-8.09428	Naive
Sample1A_CCAGCGATCGTTACAG-1	2.58147	0.790812	Effector
Sample1A_CCAGCGATCTATCCTA-1	2.8653	2.89927	EM
Sample1A_CCATGTCAGCCAACAG-1	3.30545	1.70408	Effector
Sample1A_CCATGTCCAACCGCCA-1	2.55955	1.51212	Effector
Sample1A_CCATGTCCACCGAAAG-1	2.68757	1.16805	Effector
Sample1A_CCATGTCCACCGGAAA-1	1.64438	0.849945	Effector
Sample1A_CCATGTCCAGCCTTGG-1	2.01748	0.536934	Effector
Sample1A_CCATGTCTCGAGCCCA-1	0.223944	1.08467	Effector
Sample1A_CCATTCGAGGGATGGG-1	-0.81426	1.44492	Effector
Sample1A_CCATTCGCAAGGCTCC-1	0.909422	0.498422	Effector
Sample1A_CCATTCGCAATTGCTG-1	-0.277896	3.66716	EM
Sample1A_CCATTCGGTAGAGTGC-1	2.04242	1.66184	Effector
Sample1A_CCCAATCGTACTTAGC-1	2.43159	1.01269	Effector
Sample1A_CCCAATCGTTGAGGTG-1	3.40228	2.65339	Effector
Sample1A_CCCAATCTCCGCTGTT-1	0.117478	2.11187	EM
Sample1A_CCCAATCTCTAAGCCA-1	2.7177	3.25613	EM
Sample1A_CCCAGTTCAGCCTTTC-1	2.43879	1.74878	Effector
Sample1A_CCCAGTTCATCGTCGG-1	-0.0974428	2.1431	Effector
Sample1A_CCCAGTTGTCCGTGAC-1	-0.554822	1.62295	Effector
Sample1A_CCCAGTTTCTGTACGA-1	3.07891	1.54817	Effector
Sample1A_CCCTCCTCAACACCTA-1	-0.718896	3.06064	EM
Sample1A_CCCTCCTCACAGGTTT-1	-1.5226	4.37171	EM
Sample1A_CCCTCCTGTCACACGC-1	2.55392	2.35952	CM
Sample1A_CCGGGATCAGCTGTTA-1	1.42658	1.43709	CM
Sample1A_CCGGGATGTCCGACGT-1	0.942535	1.29862	Effector
Sample1A_CCGGGATGTCTTTCAT-1	2.49618	2.99983	Effector
Sample1A_CCGGTAGCAGCGAACA-1	0.934922	1.4671	CM
Sample1A_CCGGTAGGTCATATGC-1	3.47935	1.83483	Effector
Sample1A_CCGGTAGTCAGTTAGC-1	1.70993	1.86149	Effector
Sample1A_CCGGTAGTCCCTGACT-1	0.864499	0.483345	Effector
Sample1A_CCGTACTAGAGACTAT-1	3.01522	2.43309	EM
Sample1A_CCGTACTCACTCTGTC-1	2.03881	0.640925	Effector
Sample1A_CCGTACTGTTATCCGA-1	-2.68355	-8.19252	Naive
Sample1A_CCGTACTGTTTGTGTG-1	3.46633	1.92141	Effector
Sample1A_CCGTACTTCAGATAAG-1	-0.782061	0.630718	Effector
Sample1A_CCGTACTTCATTATCC-1	1.56088	0.447888	Effector
Sample1A_CCGTGGAAGAGACTAT-1	3.17764	1.67139	Effector
Sample1A_CCGTGGAAGATGTTAG-1	-3.70235	5.09964	Proliferating
Sample1A_CCGTGGAAGGGATCTG-1	2.64395	1.93783	Effector
Sample1A_CCGTGGAAGTTACGGG-1	-1.1448	-7.64347	Naive
Sample1A_CCGTGGAGTACTCAAC-1	0.124834	1.15615	Effector
Sample1A_CCGTGGAGTCGAAAGC-1	1.58291	3.20513	EM
Sample1A_CCGTGGAGTGAAGGCT-1	0.187249	0.646778	Effector
Sample1A_CCGTGGATCACTTATC-1	0.732073	1.48721	Effector
Sample1A_CCGTTCACACCGAATT-1	2.59252	0.866048	Effector
Sample1A_CCGTTCATCACGAAGG-1	-1.57344	3.20493	EM
Sample1A_CCGTTCATCCGCAGTG-1	3.18899	-2.21023	Effector
Sample1A_CCGTTCATCTGCTGTC-1	2.31826	0.660116	Effector
Sample1A_CCTAAAGAGAATTCCC-1	2.55748	1.12401	Effector
Sample1A_CCTAAAGAGCGTGTCC-1	2.89702	1.28402	Effector
Sample1A_CCTAAAGAGGAGCGAG-1	-0.303625	0.744166	Effector
Sample1A_CCTAAAGAGGGCTTGA-1	-2.61801	-7.66771	Naive
Sample1A_CCTAAAGCAGCTGTTA-1	-1.16164	0.131162	CM
Sample1A_CCTAAAGGTGGACGAT-1	1.51531	1.6354	Effector
Sample1A_CCTAAAGTCGGAATCT-1	2.77924	0.633291	Effector
Sample1A_CCTACACAGTATCGAA-1	2.95296	2.307	Effector
Sample1A_CCTACACCAGTCGATT-1	3.62799	2.88576	CM
Sample1A_CCTACACGTAAGTGGC-1	-0.816456	3.32208	EM
Sample1A_CCTACACGTCGCGTGT-1	-1.36409	1.1526	CM
Sample1A_CCTACACGTGGCTCCA-1	2.73128	2.82972	Effector
Sample1A_CCTACACTCCCAACGG-1	3.37099	1.80618	Effector
Sample1A_CCTACACTCTCTAGGA-1	-1.54889	2.29556	CM
Sample1A_CCTACCAAGAGCTATA-1	1.3102	0.601899	Effector
Sample1A_CCTACCAAGATATGGT-1	-0.437335	1.70873	Effector
Sample1A_CCTACCAGTTCGCTAA-1	0.314987	2.86787	Effector
Sample1A_CCTACCATCAGGTTCA-1	2.76695	1.14583	Effector
Sample1A_CCTACCATCATGTCCC-1	-0.319533	-2.8439	GD
Sample1A_CCTAGCTAGAAACGAG-1	3.65514	1.97867	Effector
Sample1A_CCTAGCTAGAAAGTGG-1	2.57018	2.21648	Effector
Sample1A_CCTAGCTAGCCGTCGT-1	2.63718	2.94993	Effector
Sample1A_CCTAGCTCAACGCACC-1	-0.289342	0.533942	Effector
Sample1A_CCTAGCTGTACCGTTA-1	3.54734	1.51014	Effector
Sample1A_CCTAGCTGTCGCGGTT-1	-1.66027	1.55445	CM
Sample1A_CCTAGCTTCATTATCC-1	2.41369	0.356576	Effector
Sample1A_CCTAGCTTCGCCTGAG-1	1.35366	3.61316	EM
Sample1A_CCTAGCTTCGGCGGTT-1	2.51997	2.51869	EM
Sample1A_CCTATTAAGTAACCCT-1	2.50841	1.2702	Effector
Sample1A_CCTATTACAGCCAGAA-1	2.91519	1.71854	Effector
Sample1A_CCTATTACATGATCCA-1	2.2815	1.91393	Effector
Sample1A_CCTATTAGTCTGATCA-1	-0.138287	-0.0194403	Effector
Sample1A_CCTATTAGTGCAACTT-1	2.72327	1.7878	Effector
Sample1A_CCTATTATCAGCCTAA-1	2.05672	0.964819	CM
Sample1A_CCTCAGTAGGAATGGA-1	1.59888	2.8369	Effector
Sample1A_CCTCAGTCAGCAGTTT-1	-2.10213	-6.89144	Naive
Sample1A_CCTCAGTCAGTATCTG-1	3.14511	1.82244	CM
Sample1A_CCTCTGAAGCTAAACA-1	-1.41448	0.362302	EM
Sample1A_CCTCTGACAAACCCAT-1	2.76729	2.57773	Effector
Sample1A_CCTCTGAGTGTCCTCT-1	0.804252	1.31431	Effector
Sample1A_CCTCTGATCTCACATT-1	-1.22421	-8.16184	Naive
Sample1A_CCTTACGAGATGTAAC-1	-0.467738	2.69269	Effector
Sample1A_CCTTACGAGCTAACAA-1	0.568121	0.683057	Effector
Sample1A_CCTTACGAGCTTTGGT-1	-0.425264	0.481422	Effector
Sample1A_CCTTACGAGTTACGGG-1	2.21926	1.71355	Effector
Sample1A_CCTTACGCAAGTTAAG-1	1.91259	0.616962	Effector
Sample1A_CCTTACGCATCGGGTC-1	0.0349344	1.44753	Effector
Sample1A_CCTTACGCATGTCGAT-1	2.78515	1.22137	Effector
Sample1A_CCTTACGGTACTTGAC-1	3.31764	1.93876	Effector
Sample1A_CCTTACGGTGGCAAAC-1	2.5606	1.14506	Effector
Sample1A_CCTTACGTCCCTTGTG-1	0.114101	2.3478	CM
Sample1A_CCTTCCCAGACAAAGG-1	2.71213	2.56995	EM
Sample1A_CCTTCCCAGCTCCCAG-1	-0.535481	0.683182	Effector
Sample1A_CCTTCCCAGTCAAGCG-1	2.64469	0.949513	Effector
Sample1A_CCTTCCCGTCACACGC-1	1.88879	0.130425	CM
Sample1A_CCTTCGAAGGCAATTA-1	0.376796	0.598874	Effector
Sample1A_CCTTCGAAGTATCGAA-1	2.75967	0.785735	Effector
Sample1A_CCTTTCTAGTAGCGGT-1	3.42956	1.37248	Effector
Sample1A_CCTTTCTGTCATCGGC-1	1.41169	1.98837	Effector
Sample1A_CCTTTCTTCACGGTTA-1	0.300624	1.56601	Effector
Sample1A_CCTTTCTTCAGAAATG-1	0.665072	1.1516	Effector
Sample1A_CCTTTCTTCATTGCGA-1	3.52696	1.66428	Effector
Sample1A_CGAACATAGAAGGTTT-1	3.0234	1.93079	Effector
Sample1A_CGAACATAGTCAATAG-1	0.614653	1.69688	Effector
Sample1A_CGAACATCAGATCTGT-1	1.7642	2.52876	Effector
Sample1A_CGAACATCAGCTCCGA-1	3.10855	1.54488	Effector
Sample1A_CGAACATGTAGCGTAG-1	-1.51498	3.83949	EM
Sample1A_CGAACATGTGACAAAT-1	0.217323	1.15422	Effector
Sample1A_CGAACATTCAGGATCT-1	-1.54537	3.33018	Effector
Sample1A_CGAACATTCAGTTCGA-1	3.55616	1.71501	Effector
Sample1A_CGAACATTCCAGTAGT-1	3.02765	1.44076	Effector
Sample1A_CGAACATTCGATAGAA-1	2.31629	3.0623	CM
Sample1A_CGAATGTAGCTCTCGG-1	2.67248	2.02553	Effector
Sample1A_CGAATGTAGGGCTTGA-1	1.13227	0.958858	Effector
Sample1A_CGAATGTAGTATGACA-1	2.11608	1.52003	Effector
Sample1A_CGAATGTTCATTGCGA-1	2.06461	0.798625	Effector
Sample1A_CGAATGTTCCAAACAC-1	1.40343	1.60641	Effector
Sample1A_CGACCTTAGTGCGATG-1	0.260555	1.30659	Effector
Sample1A_CGACCTTCAATAAGCA-1	2.34919	1.23107	Effector
Sample1A_CGACCTTGTAGGGACT-1	1.51447	1.62489	Effector
Sample1A_CGACCTTGTCCGTCAG-1	1.00107	1.52326	Effector
Sample1A_CGACCTTTCTGCTGCT-1	-3.75677	5.0477	Proliferating
Sample1A_CGACTTCAGGGCTTGA-1	1.68406	0.277468	Effector
Sample1A_CGACTTCCAATCAGAA-1	3.28359	0.557523	Effector
Sample1A_CGACTTCTCTATGTGG-1	2.1538	0.771582	Effector
Sample1A_CGACTTCTCTGTTTGT-1	-1.37915	0.0889523	CM
Sample1A_CGAGAAGAGGGCTCTC-1	1.74708	2.56889	EM
Sample1A_CGAGAAGCAGACTCGC-1	3.32236	0.40526	Effector
Sample1A_CGAGAAGGTAGGCTGA-1	0.991271	1.03123	Effector
Sample1A_CGAGAAGGTTTGCATG-1	-0.476446	-6.92591	Naive
Sample1A_CGAGAAGTCCCATTTA-1	2.62194	2.25768	Effector
Sample1A_CGAGAAGTCCTGTACC-1	1.18531	0.54881	Effector
Sample1A_CGAGAAGTCTACTTAC-1	1.00963	1.06885	Effector
Sample1A_CGAGCACAGCGGATCA-1	2.70302	0.92467	Effector
Sample1A_CGAGCACAGGATTCGG-1	-0.282261	3.74947	CM
Sample1A_CGAGCACCAACACCTA-1	3.09075	1.99402	GD
Sample1A_CGAGCACCACCACCAG-1	-0.933826	0.600724	Effector
Sample1A_CGAGCACCACGTGAGA-1	3.06396	2.02247	Effector
Sample1A_CGAGCACTCAATACCG-1	-0.0647669	2.36209	Effector
Sample1A_CGAGCACTCGCAGGCT-1	2.80113	1.60987	Effector
Sample1A_CGAGCCACACATTTCT-1	2.70982	2.18288	Effector
Sample1A_CGAGCCACATGGGAAC-1	2.61637	1.93712	EM
Sample1A_CGAGCCAGTTGCGTTA-1	3.28219	2.03547	Effector
Sample1A_CGAGCCATCCCTCTTT-1	2.05929	1.50977	Effector
Sample1A_CGATCGGAGAGACTTA-1	1.25197	2.31359	EM
Sample1A_CGATCGGAGCTAGTTC-1	2.52015	1.15139	Effector
Sample1A_CGATCGGCAACTGGCC-1	0.19439	-2.29978	MAIT
Sample1A_CGATCGGCATTTCACT-1	2.23934	0.811068	Effector
Sample1A_CGATCGGGTCGAGATG-1	0.631932	2.3654	EM
Sample1A_CGATCGGTCTCGCTTG-1	3.23197	2.39261	Effector
Sample1A_CGATGGCAGCGATCCC-1	1.81075	0.77684	Effector
Sample1A_CGATGGCGTACCATCA-1	-0.427298	1.72312	Effector
Sample1A_CGATGGCGTTGTACAC-1	-3.85395	4.72506	Proliferating
Sample1A_CGATGGCTCTCTGAGA-1	-2.00269	3.20936	CM
Sample1A_CGATGGCTCTTGACGA-1	1.55432	1.89104	Effector
Sample1A_CGATGTAAGAATCTCC-1	1.64467	0.981283	EM
Sample1A_CGATGTAAGGCATTGG-1	1.97589	2.49569	CM
Sample1A_CGATGTACAAGCGCTC-1	2.82826	1.88319	Effector
Sample1A_CGATGTACAGGGAGAG-1	2.19402	3.91502	Effector
Sample1A_CGATGTAGTGGTACAG-1	2.84815	2.21442	Effector
Sample1A_CGATGTAGTTACGCGC-1	1.56279	3.21287	EM
Sample1A_CGATGTATCCCGACTT-1	3.56552	1.36458	Effector
Sample1A_CGATGTATCTAACGGT-1	2.50193	2.07859	EM
Sample1A_CGATTGACACATGTGT-1	-1.502	-8.61754	CM
Sample1A_CGATTGACACCCATTC-1	1.67746	3.2326	MAIT
Sample1A_CGATTGACAGTGGAGT-1	2.29288	2.32613	Effector
Sample1A_CGATTGACATGTAAGA-1	2.2406	1.96296	Effector
Sample1A_CGATTGAGTGAAGGCT-1	-0.423441	3.84953	EM
Sample1A_CGATTGATCCAGAAGG-1	-0.21785	1.0277	Effector
Sample1A_CGATTGATCGATCCCT-1	-0.0260895	3.40774	Effector
Sample1A_CGCCAAGAGCTAGTCT-1	1.82819	1.82371	Effector
Sample1A_CGCCAAGGTCCGCTGA-1	-1.57058	4.17629	EM
Sample1A_CGCCAAGGTCGGCACT-1	2.15473	1.21309	Effector
Sample1A_CGCCAAGGTCTCTTAT-1	1.69563	3.4564	Effector
Sample1A_CGCCAAGGTGGTCCGT-1	1.07845	1.54528	Effector
Sample1A_CGCCAAGTCCCTCAGT-1	2.44362	0.510028	Effector
Sample1A_CGCGGTACAAACCCAT-1	3.18773	1.59933	Effector
Sample1A_CGCGGTACATGCATGT-1	-0.216867	0.746219	Effector
Sample1A_CGCGTTTCAATGACCT-1	3.61665	1.48451	Effector
Sample1A_CGCGTTTGTGGCCCTA-1	3.09038	1.81559	EM
Sample1A_CGCGTTTTCCATTCTA-1	2.70767	2.37188	Effector
Sample1A_CGCGTTTTCTACCTGC-1	1.46915	2.0196	Effector
Sample1A_CGCTATCAGGATATAC-1	3.24553	1.96096	Effector
Sample1A_CGCTGGAAGTACGTTC-1	3.22736	2.18108	Effector
Sample1A_CGCTGGAAGTGGCACA-1	0.307379	0.186815	Effector
Sample1A_CGCTGGACAATAACGA-1	2.91697	1.31751	Effector
Sample1A_CGCTGGAGTCTGCGGT-1	1.49785	0.722014	Effector
Sample1A_CGCTGGAGTGAAATCA-1	2.94549	1.61347	Effector
Sample1A_CGCTGGAGTGTGAATA-1	-0.918542	4.86947	EM
Sample1A_CGCTGGAGTTGGTTTG-1	-0.781277	2.57724	CM
Sample1A_CGCTGGATCATAAAGG-1	0.213947	0.190084	Effector
Sample1A_CGCTGGATCTTCTGGC-1	0.613645	1.5322	Effector
Sample1A_CGCTTCAAGAGAGCTC-1	3.6126	1.8276	Effector
Sample1A_CGCTTCAAGCTAACTC-1	-0.68628	1.25176	Effector
Sample1A_CGCTTCAGTCTAGTGT-1	2.50906	3.05268	Effector
Sample1A_CGCTTCATCTGATTCT-1	3.08255	1.43371	Effector
Sample1A_CGCTTCATCTTCGAGA-1	2.41754	2.58033	Effector
Sample1A_CGGACACAGATCCCAT-1	-0.608709	3.13195	EM
Sample1A_CGGACACCAAGGTTTC-1	-3.2442	2.13831	CM
Sample1A_CGGACACTCCTATTCA-1	-0.565383	3.03147	EM
Sample1A_CGGACGTGTGCACGAA-1	3.06726	1.99888	Effector
Sample1A_CGGACGTGTGTTGAGG-1	0.891634	0.38488	Effector
Sample1A_CGGACGTGTTACAGAA-1	0.356454	-0.183136	Effector
Sample1A_CGGACTGCATAGAAAC-1	1.51552	0.547998	Effector
Sample1A_CGGACTGCATGTCTCC-1	-1.88744	2.26267	CM
Sample1A_CGGACTGGTCAATACC-1	-0.596743	4.02979	CM
Sample1A_CGGAGCTAGCCAACAG-1	-0.170787	-3.9926	MAIT
Sample1A_CGGAGCTAGGCATGGT-1	-0.768174	4.21444	EM
Sample1A_CGGAGCTCAGGCGATA-1	0.647133	0.450713	Effector
Sample1A_CGGAGCTCATGACGGA-1	2.89654	2.20927	Effector
Sample1A_CGGAGCTGTAATAGCA-1	0.39946	1.85492	Effector
Sample1A_CGGAGTCCAACACGCC-1	-0.238585	1.92974	Effector
Sample1A_CGGAGTCCATTCTTAC-1	-2.58311	1.7265	CM
Sample1A_CGGAGTCGTACACCGC-1	3.08952	1.4815	Effector
Sample1A_CGGAGTCGTCTGCAAT-1	0.675177	0.224704	Effector
Sample1A_CGGAGTCTCATGCATG-1	-0.950402	-6.64516	Naive
Sample1A_CGGAGTCTCCTCAACC-1	2.63785	2.22469	Effector
Sample1A_CGGAGTCTCGCCGTGA-1	1.68714	2.76788	Effector
Sample1A_CGGCTAGCACGTCAGC-1	3.56017	1.96198	Effector
Sample1A_CGGCTAGCAGTTTACG-1	-0.700588	4.14539	EM
Sample1A_CGGCTAGGTTAAAGAC-1	0.477095	1.88821	Effector
Sample1A_CGGCTAGTCATCTGTT-1	1.53018	0.397282	Effector
Sample1A_CGGCTAGTCGAGCCCA-1	0.0663119	2.5004	Effector
Sample1A_CGGGTCAAGACGACGT-1	1.61942	1.98108	Effector
Sample1A_CGGGTCAAGCGTAATA-1	3.14212	2.02306	Effector
Sample1A_CGGGTCATCGATGAGG-1	1.15622	3.76973	EM
Sample1A_CGGTTAAAGAGTTGGC-1	1.53077	0.902872	Effector
Sample1A_CGGTTAACAAGCCATT-1	-2.1229	0.410245	CM
Sample1A_CGGTTAATCCGCGCAA-1	-0.745662	-7.13805	Naive
Sample1A_CGGTTAATCTGGCGAC-1	-1.4382	-5.77467	Naive
Sample1A_CGTAGCGCAGGACCCT-1	2.39199	2.87167	EM
Sample1A_CGTAGCGTCTCGTATT-1	1.67092	0.520406	Effector
Sample1A_CGTAGCGTCTTCAACT-1	3.23823	2.16799	Effector
Sample1A_CGTAGGCAGCCAGGAT-1	1.19334	3.65811	Effector
Sample1A_CGTAGGCAGCCCAGCT-1	2.30112	1.06687	Effector
Sample1A_CGTAGGCAGCTAAGAT-1	-2.98485	2.0264	CM
Sample1A_CGTAGGCAGTTCCACA-1	1.58358	2.60633	Effector
Sample1A_CGTAGGCCACTTGGAT-1	-0.602498	-7.64926	Naive
Sample1A_CGTAGGCCATCCTAGA-1	1.02721	1.68466	GD
Sample1A_CGTAGGCGTCGATTGT-1	-3.1637	3.48586	Proliferating
Sample1A_CGTAGGCGTCTGGTCG-1	-1.367	2.06667	EM
Sample1A_CGTAGGCTCGCTTAGA-1	-0.0470692	4.83492	EM
Sample1A_CGTCACTGTACATCCA-1	0.574857	-0.206889	Effector
Sample1A_CGTCACTGTCTAACGT-1	2.87971	1.24257	Effector
Sample1A_CGTCACTGTGCAGTAG-1	-0.655644	-2.41233	MAIT
Sample1A_CGTCACTGTTATCGGT-1	-0.116281	4.44815	EM
Sample1A_CGTCAGGCAAACCCAT-1	-0.695048	2.11512	EM
Sample1A_CGTCAGGCAGTATCTG-1	2.73991	2.09475	Effector
Sample1A_CGTCAGGTCTACCTGC-1	3.22545	1.34028	EM
Sample1A_CGTCCATAGCCCTAAT-1	-2.47236	0.751635	CM
Sample1A_CGTCCATTCAATAAGG-1	1.73817	1.21031	Effector
Sample1A_CGTCCATTCCGCGGTA-1	2.82607	1.80346	Effector
Sample1A_CGTCCATTCGTTGACA-1	0.696484	4.84114	EM
Sample1A_CGTCCATTCTCAAGTG-1	-0.149991	0.834124	Effector
Sample1A_CGTCTACAGTGGTAAT-1	2.81569	2.51731	EM
Sample1A_CGTGAGCAGAAACCAT-1	2.95165	1.84647	Effector
Sample1A_CGTGAGCTCAGAAATG-1	2.93364	1.97769	Effector
Sample1A_CGTGAGCTCTGCAGTA-1	2.13303	2.37849	Effector
Sample1A_CGTGAGCTCTGGAGCC-1	1.15561	1.05424	Effector
Sample1A_CGTGTAAAGAAAGTGG-1	2.74639	2.06502	Effector
Sample1A_CGTGTAAAGCTACCTA-1	-0.155528	0.336707	Effector
Sample1A_CGTGTAAAGTTAAGTG-1	1.42319	3.77009	Effector
Sample1A_CGTGTAACAATCGGTT-1	2.92638	1.90927	Effector
Sample1A_CGTGTAACACAGACAG-1	3.09733	1.73175	Effector
Sample1A_CGTGTAACATGAACCT-1	2.3286	0.787802	Effector
Sample1A_CGTGTAAGTCAGAATA-1	1.24695	1.57417	CM
Sample1A_CGTGTAAGTGGCGAAT-1	2.7856	1.03771	Effector
Sample1A_CGTGTAAGTGGTGTAG-1	-0.103852	-0.276718	Effector
Sample1A_CGTGTAATCATGCTCC-1	2.11271	0.38148	Effector
Sample1A_CGTGTAATCCTCGCAT-1	3.18791	1.41288	Effector
Sample1A_CGTGTCTAGAAACCAT-1	3.35958	2.90289	Effector
Sample1A_CGTGTCTAGGGTCTCC-1	1.97869	3.06393	EM
Sample1A_CGTGTCTGTAAGGGAA-1	2.27484	2.70672	Effector
Sample1A_CGTTAGAAGAACTCGG-1	0.388988	0.779637	Effector
Sample1A_CGTTAGAAGTCCAGGA-1	1.69052	2.68783	Effector
Sample1A_CGTTAGAAGTGAAGAG-1	0.645057	0.200817	Effector
Sample1A_CGTTAGACAACTGCGC-1	-0.458503	2.0672	Effector
Sample1A_CGTTAGACACAGGCCT-1	2.89396	1.55338	GD
Sample1A_CGTTAGACACGAGAGT-1	2.12928	0.734535	Effector
Sample1A_CGTTAGAGTATGAATG-1	1.08923	0.460937	Effector
Sample1A_CGTTAGAGTCATACTG-1	2.23033	0.773702	Effector
Sample1A_CGTTAGAGTTAGATGA-1	1.49708	2.06652	Effector
Sample1A_CGTTAGATCATCGGAT-1	3.04816	1.37862	Effector
Sample1A_CGTTCTGAGAGTAAGG-1	2.7796	1.1684	Effector
Sample1A_CGTTCTGAGGAATGGA-1	3.16087	2.33307	Effector
Sample1A_CGTTCTGCACAGACAG-1	0.322771	-0.0767731	Effector
Sample1A_CGTTCTGCAGTCAGAG-1	3.00024	1.68587	Effector
Sample1A_CGTTCTGCATGTTCCC-1	1.02264	3.74062	EM
Sample1A_CGTTCTGTCAATACCG-1	-2.65969	3.87332	DN
Sample1A_CGTTCTGTCACCACCT-1	2.40023	1.48365	Effector
Sample1A_CGTTCTGTCGTGGTCG-1	1.31045	4.9019	EM
Sample1A_CGTTGGGAGAGTGAGA-1	2.05556	1.40149	Effector
Sample1A_CGTTGGGAGGGCATGT-1	2.99737	2.40268	Effector
Sample1A_CGTTGGGCATCCCACT-1	3.01982	2.30507	Effector
Sample1A_CGTTGGGTCCCATTAT-1	2.40022	0.67268	Effector
Sample1A_CGTTGGGTCCCATTTA-1	-0.429428	2.56684	Effector
Sample1A_CGTTGGGTCGTACGGC-1	3.45609	1.52095	Effector
Sample1A_CTAACTTCACTTAACG-1	2.6119	1.74365	CM
Sample1A_CTAACTTCAGTCTTCC-1	-2.56144	0.647127	CM
Sample1A_CTAACTTGTCATGCCG-1	3.17189	1.78016	Effector
Sample1A_CTAAGACAGAGCAATT-1	-1.50962	3.2254	CM
Sample1A_CTAAGACAGCTGAACG-1	-0.797696	2.66384	EM
Sample1A_CTAAGACAGGGCACTA-1	-0.814005	1.73766	Naive
Sample1A_CTAAGACCATTCGACA-1	3.47992	1.70844	Effector
Sample1A_CTAAGACGTCTCCCTA-1	-1.09046	3.39281	EM
Sample1A_CTAAGACTCAACGGCC-1	-2.31081	-8.17546	Naive
Sample1A_CTAAGACTCCGTTGCT-1	2.17702	1.13121	Effector
Sample1A_CTAAGACTCGCCGTGA-1	1.99199	0.980568	Effector
Sample1A_CTAATGGCACGGACAA-1	-0.000547606	2.47367	EM
Sample1A_CTAATGGCACTGCCAG-1	1.43901	3.85484	EM
Sample1A_CTAATGGCAGGGTTAG-1	0.342335	-0.617542	GD
Sample1A_CTAATGGCATGCTGGC-1	-2.18767	-8.41501	Naive
Sample1A_CTAATGGTCGTGGGAA-1	3.89676	2.31748	Effector
Sample1A_CTAATGGTCTGATTCT-1	2.83323	1.41903	Effector
Sample1A_CTACACCAGCGATGAC-1	1.99836	0.772877	Effector
Sample1A_CTACACCGTTACGCGC-1	-1.10583	1.13494	CM
Sample1A_CTACACCGTTACGGAG-1	2.36494	1.23393	Effector
Sample1A_CTACACCTCTCGAGTA-1	0.765033	3.00019	Effector
Sample1A_CTACATTGTACAGTTC-1	-1.95312	0.839283	CM
Sample1A_CTACATTGTCTCATCC-1	1.28661	1.14149	Effector
Sample1A_CTACCCAAGCTTTGGT-1	-2.69533	2.00698	CM
Sample1A_CTACCCACAAGCGTAG-1	0.537073	0.825421	Effector
Sample1A_CTACCCAGTCATACTG-1	2.61785	3.32894	EM
Sample1A_CTACCCAGTTATCACG-1	1.8728	3.77776	EM
Sample1A_CTACCCATCTGCAGTA-1	3.58587	1.16186	Effector
Sample1A_CTACGTCAGAGCTATA-1	-1.93245	3.57276	CM
Sample1A_CTACGTCGTACTCTCC-1	1.61264	1.18848	CM
Sample1A_CTACGTCGTGTGACGA-1	-0.924271	1.93801	EM
Sample1A_CTAGAGTAGAATTCCC-1	2.7983	1.73408	Effector
Sample1A_CTAGAGTGTGGGTATG-1	2.19129	0.620728	Effector
Sample1A_CTAGAGTGTGTTTGGT-1	3.43986	1.74015	Effector
Sample1A_CTAGAGTTCCCATTAT-1	1.31332	1.21518	Effector
Sample1A_CTAGCCTAGCAGCGTA-1	3.56052	1.62429	Effector
Sample1A_CTAGCCTCACATCCAA-1	2.25868	1.42167	Effector
Sample1A_CTAGCCTTCCCTAACC-1	2.97469	1.35723	Effector
Sample1A_CTAGTGAAGCACAGGT-1	0.486805	0.296819	Effector
Sample1A_CTAGTGAAGTTCGATC-1	3.56768	1.68424	Effector
Sample1A_CTAGTGACAACTGGCC-1	-1.12225	-8.0353	Naive
Sample1A_CTAGTGACATTCACTT-1	3.05196	1.79917	Effector
Sample1A_CTAGTGACATTCCTCG-1	-1.25672	-6.8833	Naive
Sample1A_CTAGTGACATTGGGCC-1	2.96065	2.00198	Effector
Sample1A_CTAGTGAGTCTCACCT-1	1.6026	3.76422	EM
Sample1A_CTAGTGATCGATAGAA-1	-0.363851	0.525655	Effector
Sample1A_CTCACACCATAAGACA-1	2.87839	1.56778	CM
Sample1A_CTCACACCATTAACCG-1	2.78146	2.39865	Effector
Sample1A_CTCACACCATTCACTT-1	3.11143	1.69729	Effector
Sample1A_CTCACACTCAGCTCTC-1	-0.929746	-8.36276	Naive
Sample1A_CTCAGAAAGAGTCTGG-1	-0.5603	5.9781	Proliferating
Sample1A_CTCAGAAAGGCTATCT-1	-0.318857	0.758904	Effector
Sample1A_CTCAGAACACAGCCCA-1	2.64283	0.814639	Effector
Sample1A_CTCAGAAGTCCGTCAG-1	1.21981	2.86705	EM
Sample1A_CTCAGAAGTGGTTTCA-1	2.97422	2.72425	EM
Sample1A_CTCAGAAGTGTTGGGA-1	-1.30235	2.53753	CM
Sample1A_CTCAGAATCAGTGTTG-1	0.782577	0.914493	Effector
Sample1A_CTCAGAATCCTGCCAT-1	2.2558	0.492992	Effector
Sample1A_CTCATTAAGTGATCGG-1	0.773922	2.57256	GD
Sample1A_CTCATTACAACTGCGC-1	-0.443009	2.44455	CM
Sample1A_CTCATTAGTGTCGCTG-1	2.70346	1.96799	Effector
Sample1A_CTCATTATCTGATTCT-1	3.08613	2.14698	Effector
Sample1A_CTCCTAGAGCCGTCGT-1	-0.168024	1.28583	Effector
Sample1A_CTCCTAGCACGTCTCT-1	-0.433062	2.13371	EM
Sample1A_CTCCTAGCAGCTTAAC-1	3.4488	1.57267	Effector
Sample1A_CTCCTAGGTAGATTAG-1	-0.42091	0.395932	EM
Sample1A_CTCCTAGTCATCGCTC-1	1.93916	0.686426	Effector
Sample1A_CTCCTAGTCCACTGGG-1	-0.0711902	1.33561	EM
Sample1A_CTCCTAGTCCAGTATG-1	-0.640011	-0.0364775	Effector
Sample1A_CTCCTAGTCTATCCTA-1	0.813222	1.98094	Effector
Sample1A_CTCGAAAAGTGGGCTA-1	3.17635	1.32185	Effector
Sample1A_CTCGAAACAAAGCGGT-1	0.562606	1.25735	Effector
Sample1A_CTCGAAACACACCGCA-1	3.52149	2.06436	Effector
Sample1A_CTCGAAAGTTAAGAAC-1	2.69951	3.0279	Effector
Sample1A_CTCGAAAGTTGAGGTG-1	1.4975	3.75916	Effector
Sample1A_CTCGAAATCTGTCTAT-1	-1.31051	-8.2911	Naive
Sample1A_CTCGAGGAGGTGCACA-1	-0.31328	0.042572	Effector
Sample1A_CTCGAGGCATGGTCTA-1	2.54607	1.44237	Effector
Sample1A_CTCGAGGGTCACAAGG-1	-0.0254087	0.269557	Effector
Sample1A_CTCGGAGAGAACTCGG-1	0.160003	1.37829	Effector
Sample1A_CTCGGAGTCTGCTGTC-1	0.829454	1.629	Effector
Sample1A_CTCGGGACAGGGTATG-1	-1.75274	4.00197	CM
Sample1A_CTCGGGAGTATAAACG-1	-0.68081	2.70951	EM
Sample1A_CTCGGGAGTCACACGC-1	1.43083	0.205933	Effector
Sample1A_CTCGGGAGTGTGCCTG-1	2.81882	1.55477	EM
Sample1A_CTCGGGATCCCTCAGT-1	2.60473	1.40856	Effector
Sample1A_CTCGTACAGAGAACAG-1	-0.392978	0.847495	Effector
Sample1A_CTCGTACAGATCGATA-1	2.61855	1.32031	Effector
Sample1A_CTCGTACAGCTAGGCA-1	3.55056	1.19475	Effector
Sample1A_CTCGTACAGGGCTTGA-1	-1.50986	1.09136	CM
Sample1A_CTCGTACCATACGCTA-1	2.41896	0.830771	CM
Sample1A_CTCGTACGTATGCTTG-1	3.11731	1.4671	Effector
Sample1A_CTCGTACGTGAGCGAT-1	2.76297	0.58572	Effector
Sample1A_CTCGTACGTTCCACTC-1	3.31219	1.66104	Effector
Sample1A_CTCGTACTCCTAGAAC-1	2.95091	2.20047	EM
Sample1A_CTCGTCAAGACCACGA-1	2.39083	1.96858	Effector
Sample1A_CTCGTCAAGCTCCCAG-1	1.6889	1.07152	Effector
Sample1A_CTCGTCACATCGTCGG-1	0.18053	0.269818	Effector
Sample1A_CTCGTCAGTAACGCGA-1	0.428038	3.27282	Effector
Sample1A_CTCGTCAGTTCCCTTG-1	1.5337	0.911333	CM
Sample1A_CTCTAATCAAAGCGGT-1	2.1393	2.47025	Effector
Sample1A_CTCTAATCATCCTAGA-1	2.33805	1.87004	Effector
Sample1A_CTCTAATTCCATGCTC-1	3.46359	1.487	Effector
Sample1A_CTCTAATTCGCATGAT-1	-1.63778	-8.86764	Naive
Sample1A_CTCTACGAGCGTTTAC-1	2.93535	0.848535	Effector
Sample1A_CTCTACGCAAACCCAT-1	-0.716711	2.81729	Effector
Sample1A_CTCTACGGTCCAACTA-1	-0.840157	-8.56505	Naive
Sample1A_CTCTACGGTGTTTGTG-1	1.94992	4.09059	Effector
Sample1A_CTCTACGGTTACGACT-1	2.80469	2.96631	Effector
Sample1A_CTCTGGTAGTTTAGGA-1	2.6331	1.32496	Effector
Sample1A_CTCTGGTCAGTGACAG-1	3.61507	1.32606	Effector
Sample1A_CTCTGGTGTAAACACA-1	0.893394	2.4652	CM
Sample1A_CTCTGGTTCTCTGAGA-1	3.23258	1.67021	Effector
Sample1A_CTGAAACAGACATAAC-1	0.962713	1.93926	EM
Sample1A_CTGAAACAGGGTATCG-1	0.142573	-0.0158976	Effector
Sample1A_CTGAAACCAGGCAGTA-1	-0.434794	3.61233	EM
Sample1A_CTGAAACGTGTGTGCC-1	1.8281	1.03254	EM
Sample1A_CTGAAACTCAACGAAA-1	3.1276	1.85442	Effector
Sample1A_CTGAAACTCGGAGGTA-1	3.03126	2.08624	EM
Sample1A_CTGAAGTAGAACTCGG-1	-3.20202	0.290933	CM
Sample1A_CTGAAGTCACTTCTGC-1	-0.34056	0.211244	Effector
Sample1A_CTGAAGTGTACGAAAT-1	2.25358	4.5652	Effector
Sample1A_CTGAAGTGTGGACGAT-1	3.47511	1.97395	CM
Sample1A_CTGAAGTTCACATACG-1	1.58244	2.99154	EM
Sample1A_CTGAAGTTCATGCTCC-1	1.28253	1.61515	Effector
Sample1A_CTGAAGTTCGGCTACG-1	1.05993	3.05057	CM
Sample1A_CTGATAGAGACACTAA-1	-2.52731	3.07587	DN
Sample1A_CTGATAGAGTTCGCAT-1	1.66221	1.90535	Effector
Sample1A_CTGATAGGTAATAGCA-1	1.47417	1.38863	Effector
Sample1A_CTGATAGGTATAAACG-1	2.07634	3.24969	EM
Sample1A_CTGATAGGTCCCTACT-1	2.32393	0.882105	Effector
Sample1A_CTGATAGTCGTCACGG-1	3.01568	1.51139	Effector
Sample1A_CTGATCCAGCTCCCAG-1	-0.718181	2.08271	CM
Sample1A_CTGATCCAGCTTATCG-1	0.0969403	3.26295	Effector
Sample1A_CTGATCCCAAGGTGTG-1	0.20574	3.24479	EM
Sample1A_CTGATCCCAGGTTTCA-1	-3.25363	5.16841	Proliferating
Sample1A_CTGATCCGTAAACGCG-1	3.39688	2.16025	Effector
Sample1A_CTGATCCTCCGATATG-1	2.49612	1.11795	EM
Sample1A_CTGATCCTCGGCTTGG-1	2.77286	1.39514	Effector
Sample1A_CTGCCTAAGGGTCGAT-1	1.82104	2.9245	Effector
Sample1A_CTGCCTAAGTGAACGC-1	3.33157	1.83898	Effector
Sample1A_CTGCCTACATACGCCG-1	3.16092	1.7674	CM
Sample1A_CTGCCTACATCTACGA-1	1.95993	1.12804	CM
Sample1A_CTGCGGAAGATAGGAG-1	0.655753	0.958212	Effector
Sample1A_CTGCGGACAATGGTCT-1	1.6905	2.73473	EM
Sample1A_CTGCGGACAGGGTATG-1	1.55322	1.12076	Effector
Sample1A_CTGCGGAGTTACGGAG-1	-0.780418	-6.05161	Naive
Sample1A_CTGCGGAGTTCGCGAC-1	3.06314	1.75408	Effector
Sample1A_CTGCGGATCTACTTAC-1	3.16758	4.04723	Effector
Sample1A_CTGCTGTAGACTAGAT-1	0.28555	2.74227	EM
Sample1A_CTGCTGTCACAAGTAA-1	-0.473915	2.24599	Effector
Sample1A_CTGCTGTCACGACGAA-1	2.065	2.16871	Effector
Sample1A_CTGCTGTCATTACGAC-1	3.0202	0.840633	Effector
Sample1A_CTGCTGTTCACCTTAT-1	2.50696	2.32384	Effector
Sample1A_CTGCTGTTCAGCCTAA-1	-0.877567	-7.94254	Naive
Sample1A_CTGGTCTCACGCATCG-1	0.831119	1.13455	Effector
Sample1A_CTGGTCTGTCCATCCT-1	2.30051	1.74444	Effector
Sample1A_CTGGTCTGTGACGGTA-1	2.76614	3.65273	Effector
Sample1A_CTGGTCTGTGGCCCTA-1	-0.865705	3.10991	EM
Sample1A_CTGGTCTTCACGCGGT-1	3.32383	1.5214	Effector
Sample1A_CTGTGCTAGATGTCGG-1	-0.803222	2.12784	CM
Sample1A_CTGTGCTCAATTGCTG-1	3.67986	1.67641	EM
Sample1A_CTGTGCTGTCACACGC-1	3.81141	2.87822	Effector
Sample1A_CTGTGCTGTCGCGTGT-1	1.49756	2.48225	CM
Sample1A_CTGTGCTGTTCAACCA-1	-0.176933	-0.550465	Effector
Sample1A_CTGTGCTTCTGTTGAG-1	2.23484	1.41285	Effector
Sample1A_CTGTTTAAGTGAAGAG-1	2.14227	1.42627	Effector
Sample1A_CTGTTTAAGTGCGATG-1	-1.10586	2.02047	Effector
Sample1A_CTGTTTAGTACGCACC-1	1.66119	1.81491	CM
Sample1A_CTGTTTATCCGATATG-1	3.0405	1.43762	Effector
Sample1A_CTTAACTAGTAAGTAC-1	2.57819	2.08729	Effector
Sample1A_CTTAACTCACGTGAGA-1	-3.39193	3.39722	Proliferating
Sample1A_CTTAACTGTTCAGCGC-1	1.92636	0.588029	Effector
Sample1A_CTTAACTTCCTAGAAC-1	-0.512902	1.76701	EM
Sample1A_CTTACCGAGTGGGCTA-1	3.3301	1.76437	GD
Sample1A_CTTACCGCACACCGCA-1	-0.0777903	-0.293273	Effector
Sample1A_CTTACCGCATCTCGCT-1	2.46197	2.44934	EM
Sample1A_CTTACCGTCGCATGGC-1	3.18878	1.05755	Effector
Sample1A_CTTAGGAAGAAGGTTT-1	3.07304	2.04638	Effector
Sample1A_CTTAGGAAGCCAGAAC-1	-0.137651	1.77132	Effector
Sample1A_CTTAGGAAGTAGGTGC-1	-1.0468	-8.13534	Naive
Sample1A_CTTAGGACAAGGGTCA-1	-1.35937	-8.65238	Naive
Sample1A_CTTAGGACATCCAACA-1	1.83386	1.77154	Effector
Sample1A_CTTAGGACATCCCACT-1	0.387103	0.359611	Effector
Sample1A_CTTAGGATCCTATGTT-1	3.45862	1.80992	Effector
Sample1A_CTTAGGATCGGAATCT-1	-0.295377	1.39367	CM
Sample1A_CTTAGGATCTCGGACG-1	2.15703	1.7144	Effector
Sample1A_CTTCTCTCACCTTGTC-1	0.165604	-0.127186	Effector
Sample1A_CTTGGCTAGAATTGTG-1	0.9336	3.3644	Effector
Sample1A_CTTGGCTCAGATCTGT-1	-2.89376	2.35239	CM
Sample1A_CTTGGCTGTAAACACA-1	3.23157	1.14268	Effector
Sample1A_CTTGGCTGTGGACGAT-1	2.41165	2.16894	EM
Sample1A_CTTTGCGAGAGGTAGA-1	-0.107196	0.769545	Effector
Sample1A_CTTTGCGCACGGTGTC-1	0.26176	1.07237	Effector
Sample1A_CTTTGCGGTACCGCTG-1	-1.0084	3.17561	CM
Sample1A_CTTTGCGTCGGATGGA-1	3.3962	1.61561	Effector
Sample1A_GAAACTCGTTTGTTGG-1	2.8492	1.31773	Effector
Sample1A_GAAACTCTCAAGGTAA-1	3.61866	1.46815	Effector
Sample1A_GAAATGAAGCCAGGAT-1	2.39105	2.48964	Effector
Sample1A_GAAATGAAGTACGATA-1	0.90671	2.18364	EM
Sample1A_GAAATGACACCCATTC-1	3.14662	1.76754	Effector
Sample1A_GAAATGACACTGTGTA-1	0.0232092	1.86138	Effector
Sample1A_GAAATGAGTACTCTCC-1	1.16524	1.59305	Effector
Sample1A_GAAATGAGTTTCGCTC-1	1.841	2.23225	Effector
Sample1A_GAACATCAGCTCTCGG-1	-2.33177	2.84632	CM
Sample1A_GAACATCCATGATCCA-1	-3.62426	4.9524	Proliferating
Sample1A_GAACATCGTCATTAGC-1	-0.111658	3.65733	EM
Sample1A_GAACATCGTTCCTCCA-1	1.63583	4.57935	EM
Sample1A_GAACATCTCACCGGGT-1	3.41626	2.06759	Effector
Sample1A_GAACATCTCAGCTGGC-1	2.62454	1.79534	Effector
Sample1A_GAACATCTCGTAGATC-1	1.90684	4.48205	EM
Sample1A_GAACCTAGTCACCTAA-1	2.20581	1.84645	EM
Sample1A_GAACCTAGTGCGCTTG-1	3.17017	2.24102	Effector
Sample1A_GAACGGAAGCATGGCA-1	3.31783	2.02732	Effector
Sample1A_GAACGGAAGGACTGGT-1	2.47881	3.52597	Effector
Sample1A_GAACGGAAGTCTCGGC-1	2.94201	1.58554	Effector
Sample1A_GAACGGAAGTTAACGA-1	1.3688	2.10939	EM
Sample1A_GAACGGACAAGGCTCC-1	1.71438	1.26285	CM
Sample1A_GAACGGACAGAGTGTG-1	2.33904	1.63878	Effector
Sample1A_GAACGGACATCGGTTA-1	0.518467	0.379331	Effector
Sample1A_GAACGGATCCCATTAT-1	2.59663	2.37979	EM
Sample1A_GAACGGATCGGACAAG-1	-0.199579	0.914416	Effector
Sample1A_GAACGGATCTGATACG-1	-0.666405	-7.45071	Naive
Sample1A_GAACGGATCTTGCATT-1	2.71227	1.13999	Effector
Sample1A_GAAGCAGAGACATAAC-1	2.19321	0.868775	Effector
Sample1A_GAAGCAGAGGGTTTCT-1	2.99141	1.97332	Effector
Sample1A_GAAGCAGGTAATCGTC-1	-0.543863	0.540011	CM
Sample1A_GAATAAGCAGATAATG-1	2.7514	0.734522	Effector
Sample1A_GAATAAGCATATACCG-1	0.90477	4.29734	EM
Sample1A_GAATAAGGTCTCACCT-1	0.291033	3.51398	CM
Sample1A_GAATAAGGTGAGTATA-1	0.442141	1.78883	Effector
Sample1A_GAATGAAAGCGAGAAA-1	3.02393	2.26996	Effector
Sample1A_GAATGAACAGTGAGTG-1	1.61626	1.49403	Effector
Sample1A_GAATGAAGTTCCACAA-1	2.63523	2.39347	EM
Sample1A_GAATGAAGTTTGTGTG-1	2.83694	2.70075	EM
Sample1A_GACACGCCATTTGCTT-1	2.24417	1.47995	Effector
Sample1A_GACACGCGTACGACCC-1	-2.10269	2.91727	CM
Sample1A_GACAGAGAGCGAAGGG-1	2.41386	0.943244	Effector
Sample1A_GACAGAGCAAGCCCAC-1	0.0896407	2.86521	Effector
Sample1A_GACAGAGGTAAACCTC-1	0.738175	0.883388	Effector
Sample1A_GACAGAGGTCGTGGCT-1	3.46994	1.95596	EM
Sample1A_GACAGAGGTTATCCGA-1	1.88385	1.02454	Effector
Sample1A_GACAGAGTCAGCATGT-1	-0.143501	4.48287	CM
Sample1A_GACAGAGTCCAAACAC-1	2.22435	2.83665	GD
Sample1A_GACCAATCAACACGCC-1	3.05754	1.38192	Effector
Sample1A_GACCAATCACAAGTAA-1	-3.72417	5.5631	Proliferating
Sample1A_GACCAATCACACATGT-1	-0.549189	5.135	EM
Sample1A_GACCAATCACATCTTT-1	3.52285	2.02606	Effector
Sample1A_GACCAATGTCTGCGGT-1	2.76315	2.48221	Effector
Sample1A_GACCAATTCACCGTAA-1	-0.22938	1.31157	Effector
Sample1A_GACCAATTCCGCGCAA-1	0.75104	2.76716	Effector
Sample1A_GACCAATTCGGCTACG-1	2.36862	2.12451	Effector
Sample1A_GACCTGGCAAGCCATT-1	2.99935	2.01017	Effector
Sample1A_GACCTGGGTGAGCGAT-1	-0.586069	0.221633	Effector
Sample1A_GACGCGTAGCGTAATA-1	0.838228	0.130182	Effector
Sample1A_GACGCGTAGGATGCGT-1	1.05612	1.2022	CM
Sample1A_GACGCGTCAAACCCAT-1	1.26354	1.5684	Effector
Sample1A_GACGCGTCAAGTCATC-1	2.51075	0.879853	CM
Sample1A_GACGCGTCATGAGCGA-1	-2.74412	4.1003	Proliferating
Sample1A_GACGCGTGTCTAAACC-1	2.66463	1.75378	Effector
Sample1A_GACGCGTTCGCTTAGA-1	-0.397547	1.97774	CM
Sample1A_GACGGCTAGTGGTAAT-1	3.22516	1.53596	Effector
Sample1A_GACGGCTCATGAAGTA-1	3.51588	1.74755	Effector
Sample1A_GACGGCTGTAGCTTGT-1	-0.909077	2.77691	EM
Sample1A_GACGGCTTCAGGCCCA-1	2.70871	1.04012	Effector
Sample1A_GACGGCTTCATCGGAT-1	-0.891099	-8.49307	Naive
Sample1A_GACGGCTTCTACCTGC-1	1.88299	2.57069	EM
Sample1A_GACGTGCAGCTGCGAA-1	0.976358	2.15167	Effector
Sample1A_GACGTTAAGGGTGTTG-1	1.25545	0.683173	Effector
Sample1A_GACGTTAGTATGCTTG-1	3.53526	1.26971	Effector
Sample1A_GACGTTAGTGAGCGAT-1	1.96395	-0.322554	Effector
Sample1A_GACGTTATCCCAAGAT-1	3.33917	1.936	Effector
Sample1A_GACGTTATCGCCTGTT-1	2.94372	2.46316	Effector
Sample1A_GACTAACGTCCGCTGA-1	2.02837	2.19038	Effector
Sample1A_GACTAACGTTGATTCG-1	0.768887	1.87451	Effector
Sample1A_GACTAACTCACCATAG-1	2.79755	1.7773	Effector
Sample1A_GACTAACTCCTACAGA-1	3.09094	2.33283	Effector
Sample1A_GACTACAAGCAGACTG-1	0.262565	0.864963	CM
Sample1A_GACTACAAGTCACGCC-1	2.67726	1.01541	Effector
Sample1A_GACTACAAGTGTACTC-1	2.38444	1.54943	Effector
Sample1A_GACTACAGTCCGAATT-1	1.56341	0.97549	Effector
Sample1A_GACTACAGTGATAAAC-1	3.39948	2.07994	Effector
Sample1A_GACTACATCGTACCGG-1	-1.15182	0.863755	CM
Sample1A_GACTGCGAGAGGACGG-1	2.58699	1.87471	Effector
Sample1A_GACTGCGCACACGCTG-1	1.92253	1.12185	Effector
Sample1A_GACTGCGCAGTACACT-1	1.79507	0.669296	Effector
Sample1A_GACTGCGGTAGCTCCG-1	-0.453996	1.16403	Effector
Sample1A_GACTGCGTCCGTAGGC-1	-1.59499	-0.0916857	CM
Sample1A_GACTGCGTCGATGAGG-1	0.525392	0.160194	Effector
Sample1A_GAGCAGACAAAGTCAA-1	3.60268	1.46375	Effector
Sample1A_GAGCAGACACGGACAA-1	2.91439	2.13987	Effector
Sample1A_GAGCAGACAGGACCCT-1	0.411799	2.56049	EM
Sample1A_GAGCAGAGTATATCCG-1	0.141292	1.57975	Effector
Sample1A_GAGCAGATCTCCGGTT-1	0.825832	0.339175	Effector
Sample1A_GAGCAGATCTGTCTAT-1	1.5016	1.59655	Effector
Sample1A_GAGGTGAAGTGCGATG-1	3.16247	2.15816	Effector
Sample1A_GAGGTGACACAGCCCA-1	1.02609	0.973304	Effector
Sample1A_GAGGTGACAGCTATTG-1	2.69097	2.22539	Effector
Sample1A_GAGGTGACATGGTCAT-1	3.29732	1.40904	Effector
Sample1A_GAGGTGATCCCTTGCA-1	2.20235	3.30976	EM
Sample1A_GAGGTGATCCTTGGTC-1	1.30889	0.522735	Effector
Sample1A_GAGTCCGAGACTGGGT-1	1.18869	4.23605	EM
Sample1A_GAGTCCGAGCAGGTCA-1	3.05096	1.75555	Effector
Sample1A_GAGTCCGGTACATCCA-1	-1.12315	1.3589	EM
Sample1A_GAGTCCGGTGTGACGA-1	0.524324	1.8501	EM
Sample1A_GATCGATAGTTACCCA-1	-0.439111	1.2337	Effector
Sample1A_GATCGATGTTACGCGC-1	2.58394	0.7978	Effector
Sample1A_GATCGATTCACGACTA-1	2.66061	2.11063	Effector
Sample1A_GATCGATTCCTGCTTG-1	3.20691	1.75651	Effector
Sample1A_GATCGCGAGCTTCGCG-1	2.25879	2.95819	EM
Sample1A_GATCGCGCAGATCTGT-1	1.31953	0.723846	Effector
Sample1A_GATCGCGGTGATAAGT-1	0.472541	2.28376	Effector
Sample1A_GATCGCGTCCTGTACC-1	1.41725	0.621163	Effector
Sample1A_GATCGCGTCTCCAGGG-1	0.484806	1.1081	Effector
Sample1A_GATCGTACACCAGATT-1	2.71373	1.05119	Effector
Sample1A_GATCGTACATCCCATC-1	0.779876	1.58597	Effector
Sample1A_GATCGTACATCGTCGG-1	0.276167	3.46939	EM
Sample1A_GATCGTACATGGTTGT-1	2.23304	2.44768	Effector
Sample1A_GATCGTAGTGCTCTTC-1	-0.0479447	2.79292	CM
Sample1A_GATCGTAGTGGGTATG-1	-0.607276	2.52171	EM
Sample1A_GATCTAGAGACAAGCC-1	1.06907	1.85948	CM
Sample1A_GATCTAGAGATGTGTA-1	1.56888	2.431	Effector
Sample1A_GATCTAGAGGCCCGTT-1	3.38863	1.68958	Effector
Sample1A_GATCTAGCACCTGGTG-1	2.18692	1.72207	Effector
Sample1A_GATCTAGCAGCGAACA-1	-3.2555	0.307991	CM
Sample1A_GATCTAGTCTCGGACG-1	1.93024	1.88805	Effector
Sample1A_GATGAAAAGGCAGTCA-1	-2.32545	3.18477	CM
Sample1A_GATGAGGAGTGTTTGC-1	0.213508	0.80329	Effector
Sample1A_GATGAGGCACATCTTT-1	1.94423	2.60901	Effector
Sample1A_GATGAGGGTATTACCG-1	-1.22209	-8.09663	Naive
Sample1A_GATGAGGGTGATAAAC-1	3.18405	1.25167	Effector
Sample1A_GATGAGGTCATCATTC-1	2.23629	1.65997	Effector
Sample1A_GATGAGGTCGCTTAGA-1	3.62962	1.8506	Effector
Sample1A_GATGCTACACTTGGAT-1	-1.61903	-7.9942	Naive
Sample1A_GATGCTAGTAGCTTGT-1	-2.10914	1.41448	CM
Sample1A_GATGCTATCAGCCTAA-1	2.03537	2.59966	Effector
Sample1A_GATTCAGAGAGACTAT-1	3.49752	1.89767	Effector
Sample1A_GATTCAGCAATAGCAA-1	2.94743	0.807966	Effector
Sample1A_GATTCAGCACTGTGTA-1	-0.400394	3.01209	Effector
Sample1A_GATTCAGTCCAAGCCG-1	2.39865	0.45933	Effector
Sample1A_GATTCAGTCCCATTAT-1	0.0169678	2.55349	Effector
Sample1A_GATTCAGTCCCTAATT-1	2.92159	1.65804	Effector
Sample1A_GATTCAGTCTTACCTA-1	0.776412	2.14954	Effector
Sample1A_GATTCAGTCTTGCCGT-1	3.35059	1.77613	EM
Sample1A_GCAAACTCAAACGTGG-1	1.60314	1.93609	Effector
Sample1A_GCAAACTTCACATGCA-1	3.62075	1.99931	Effector
Sample1A_GCAAACTTCAGGTTCA-1	3.10867	1.59413	Effector
Sample1A_GCAAACTTCGCTTGTC-1	3.12864	2.2574	Effector
Sample1A_GCAATCAAGGGCTTCC-1	1.0435	0.673546	CM
Sample1A_GCAATCACAACACCCG-1	0.926894	1.60015	Effector
Sample1A_GCAATCACAAGTTAAG-1	3.12291	2.24361	Effector
Sample1A_GCAATCACAATTCCTT-1	-1.23966	-7.86338	Naive
Sample1A_GCAATCAGTAAGGGCT-1	2.05536	1.64777	Effector
Sample1A_GCAATCAGTAGCGCTC-1	3.09248	1.45106	Effector
Sample1A_GCAATCAGTAGCGTCC-1	1.57091	0.985654	Effector
Sample1A_GCAATCAGTATCACCA-1	3.33824	1.66742	Effector
Sample1A_GCAATCAGTCCCTACT-1	-1.55363	4.31158	EM
Sample1A_GCAATCATCCTTAATC-1	3.27368	1.94408	Effector
Sample1A_GCAATCATCGAACGGA-1	3.38376	2.03108	Effector
Sample1A_GCAATCATCGCGATCG-1	-0.649492	1.65991	EM
Sample1A_GCAATCATCTCTAGGA-1	2.86923	1.47175	CM
Sample1A_GCACATAAGTACGCCC-1	2.70494	2.11793	Effector
Sample1A_GCACATAGTACTCAAC-1	-2.72496	1.70931	CM
Sample1A_GCACTCTAGACATAAC-1	3.48219	-0.109106	Effector
Sample1A_GCACTCTAGCTAAACA-1	-0.33557	2.09408	Effector
Sample1A_GCACTCTCAAGTTGTC-1	-1.72297	2.49065	EM
Sample1A_GCACTCTCAATGAATG-1	2.91105	2.31002	Effector
Sample1A_GCACTCTGTATGGTTC-1	2.71065	1.35693	Effector
Sample1A_GCACTCTGTCGTGGCT-1	-0.903285	1.40627	Effector
Sample1A_GCAGCCAAGAGCTGGT-1	1.45077	0.984128	Effector
Sample1A_GCAGCCAAGATGTTAG-1	2.84452	4.49183	Effector
Sample1A_GCAGCCAAGCGAAGGG-1	0.886566	0.405707	Effector
Sample1A_GCAGCCACACACCGCA-1	-0.961562	-7.49346	Naive
Sample1A_GCAGCCATCCCGGATG-1	2.53984	1.54713	Effector
Sample1A_GCAGCCATCTGTGCAA-1	1.03173	2.0313	Effector
Sample1A_GCAGTTAGTGCGGTAA-1	0.196169	3.01467	EM
Sample1A_GCATACAAGTGAACAT-1	2.41803	0.33706	Effector
Sample1A_GCATACACACAGTCGC-1	0.229991	2.46945	EM
Sample1A_GCATACACAGGAATCG-1	0.170562	1.32062	Effector
Sample1A_GCATACAGTACATCCA-1	-2.41062	0.780627	CM
Sample1A_GCATACAGTACTCTCC-1	0.108119	2.34975	Effector
Sample1A_GCATACAGTTGCGCAC-1	2.42527	0.899045	Effector
Sample1A_GCATGATCATGGTAGG-1	-0.583139	0.802849	Effector
Sample1A_GCATGATGTCAGGACA-1	1.19882	0.506361	Effector
Sample1A_GCATGATGTGGCGAAT-1	-0.824076	-7.63589	Naive
Sample1A_GCATGATGTTGGGACA-1	-1.86376	-8.14221	Naive
Sample1A_GCATGATTCGCTTGTC-1	-0.269053	2.10051	EM
Sample1A_GCATGCGAGAGCCCAA-1	1.54187	2.07274	Effector
Sample1A_GCATGCGCAGGTGCCT-1	1.22848	0.398629	Effector
Sample1A_GCATGCGGTTTAGGAA-1	2.90259	2.07927	Effector
Sample1A_GCATGTAAGCTAAACA-1	0.812503	1.3302	Effector
Sample1A_GCATGTAGTATGAAAC-1	2.60433	1.09268	Effector
Sample1A_GCATGTAGTCCTCCAT-1	1.47259	0.556196	Effector
Sample1A_GCATGTAGTGACGCCT-1	0.805267	0.472373	Effector
Sample1A_GCATGTATCACCCGAG-1	-0.873948	1.73591	CM
Sample1A_GCCAAATAGGACATTA-1	3.1239	1.80803	Effector
Sample1A_GCCAAATAGTGGTAGC-1	2.92566	1.12212	Effector
Sample1A_GCCAAATCAATCACAC-1	3.43826	1.99489	Effector
Sample1A_GCCAAATGTAGTAGTA-1	2.03672	2.77405	Effector
Sample1A_GCCAAATGTAGTGAAT-1	-1.03435	-7.85015	Naive
Sample1A_GCCAAATGTCGAATCT-1	0.560477	0.175126	Effector
Sample1A_GCCAAATTCAGAGCTT-1	1.33475	1.07537	Effector
Sample1A_GCCAAATTCTGCTGTC-1	2.55054	2.43111	Effector
Sample1A_GCCTCTAAGATCCCGC-1	2.72156	1.92277	Effector
Sample1A_GCCTCTAAGATGGCGT-1	2.25053	1.61203	Effector
Sample1A_GCCTCTAAGGACAGCT-1	4.09609	0.955288	Effector
Sample1A_GCCTCTAAGTGGAGTC-1	3.14066	1.47512	Effector
Sample1A_GCCTCTAGTCTAAACC-1	3.51943	1.21586	Effector
Sample1A_GCCTCTAGTTCGTCTC-1	0.569484	0.914646	CM
Sample1A_GCCTCTAGTTGATTGC-1	2.83549	2.13822	Effector
Sample1A_GCGACCAAGATCGGGT-1	2.48374	1.83598	Effector
Sample1A_GCGACCAAGCTATGCT-1	0.942854	0.688615	Effector
Sample1A_GCGACCAAGTAGATGT-1	0.910173	0.501209	Effector
Sample1A_GCGACCAAGTGCGATG-1	1.88203	1.11266	Effector
Sample1A_GCGACCAGTAGCGTAG-1	1.1676	3.23871	Effector
Sample1A_GCGACCAGTTACGGAG-1	1.23983	2.4819	Effector
Sample1A_GCGACCATCAAGGTAA-1	2.99938	2.16824	Effector
Sample1A_GCGACCATCACCTCGT-1	-1.38598	2.45065	EM
Sample1A_GCGACCATCCTCAATT-1	3.32011	1.49504	Effector
Sample1A_GCGACCATCGCAGGCT-1	2.7464	1.98924	Effector
Sample1A_GCGAGAACAAGTTAAG-1	1.69197	1.28994	Effector
Sample1A_GCGAGAACAGGCTCAC-1	-3.42699	3.54158	Proliferating
Sample1A_GCGAGAAGTATATGAG-1	3.33356	1.31181	Effector
Sample1A_GCGAGAAGTCCGAACC-1	3.21883	1.85347	Effector
Sample1A_GCGAGAAGTCTAAAGA-1	3.02477	1.6125	Effector
Sample1A_GCGAGAATCCTATGTT-1	-3.08645	3.53854	Proliferating
Sample1A_GCGCAACAGAGCAATT-1	3.65691	1.28239	Effector
Sample1A_GCGCAACTCGGAATCT-1	2.12735	0.711879	Effector
Sample1A_GCGCAGTAGAGACTAT-1	-0.343457	0.390154	Effector
Sample1A_GCGCAGTAGCTGCAAG-1	1.53005	0.948002	Effector
Sample1A_GCGCAGTAGGCATGTG-1	3.25403	2.13283	Effector
Sample1A_GCGCAGTCATCCTAGA-1	1.75066	0.918699	Effector
Sample1A_GCGCAGTTCAGCGACC-1	-2.17572	4.07221	CM
Sample1A_GCGCCAAAGACTGTAA-1	2.53179	0.893383	Effector
Sample1A_GCGCCAAAGATGCGAC-1	-2.34179	3.32907	CM
Sample1A_GCGCCAAAGTGTACTC-1	1.71189	1.72219	Effector
Sample1A_GCGCCAACAAACCTAC-1	0.988448	2.50555	Effector
Sample1A_GCGCCAACACAGACTT-1	1.43135	1.45003	Effector
Sample1A_GCGCCAACATATGCTG-1	-1.99695	0.957711	Naive
Sample1A_GCGCCAACATCACCCT-1	-0.991706	3.2789	GD
Sample1A_GCGCCAATCACAGTAC-1	2.98296	1.6665	Effector
Sample1A_GCGCCAATCTGCCCTA-1	-1.36294	-8.0982	Naive
Sample1A_GCGCGATAGGGTTCCC-1	2.43269	2.69721	EM
Sample1A_GCGGGTTAGTGGAGAA-1	1.81414	3.86882	Effector
Sample1A_GCGGGTTCAATCTGCA-1	1.54725	1.29567	Effector
Sample1A_GCGGGTTGTTCTGAAC-1	1.82158	2.02752	Effector
Sample1A_GCTCCTAAGGAGCGTT-1	2.76197	2.37584	Effector
Sample1A_GCTCCTACAAGACACG-1	3.42061	1.77025	Effector
Sample1A_GCTCCTACAGCCTGTG-1	2.85481	1.09206	Effector
Sample1A_GCTCCTAGTACATCCA-1	1.04958	3.28841	Effector
Sample1A_GCTCCTAGTGACGCCT-1	-2.29023	4.22915	DN
Sample1A_GCTCCTATCAGGATCT-1	3.07028	0.795935	Effector
Sample1A_GCTCCTATCAGTGCAT-1	1.35927	0.622645	Effector
Sample1A_GCTCCTATCCAAGTAC-1	3.55436	1.13428	EM
Sample1A_GCTCCTATCCCAGGTG-1	-1.34112	-2.13848	MAIT
Sample1A_GCTCTGTAGACATAAC-1	-0.18395	1.60058	Effector
Sample1A_GCTCTGTGTGTGACGA-1	0.867349	2.76124	Effector
Sample1A_GCTCTGTGTGTGTGCC-1	2.00922	2.80249	Effector
Sample1A_GCTCTGTGTTCAGACT-1	1.85159	2.19886	Effector
Sample1A_GCTGCAGAGGACAGCT-1	2.01179	0.959751	Effector
Sample1A_GCTGCAGCAAGGACTG-1	1.9812	2.57885	EM
Sample1A_GCTGCAGTCATGCATG-1	2.21654	3.1857	Effector
Sample1A_GCTGCAGTCTAACTTC-1	2.44306	1.50847	Effector
Sample1A_GCTGCGAAGCCACGTC-1	1.87785	0.828917	Effector
Sample1A_GCTGCGACACTTGGAT-1	0.820498	0.159742	Effector
Sample1A_GCTGCGAGTGCTCTTC-1	0.853994	0.585499	Effector
Sample1A_GCTGCGATCATTGCCC-1	2.12608	0.710796	Effector
Sample1A_GCTGCGATCCAGAGGA-1	2.05941	0.400061	Effector
Sample1A_GCTGCGATCTTGACGA-1	2.51368	1.01048	Effector
Sample1A_GCTGCTTAGGCCGAAT-1	-0.414296	2.1927	Effector
Sample1A_GCTGCTTCAGCCAATT-1	3.40866	1.96214	Effector
Sample1A_GCTGCTTGTAACGTTC-1	-2.57719	0.493886	CM
Sample1A_GCTGCTTGTGTAAGTA-1	0.7359	1.0844	Effector
Sample1A_GCTGCTTTCGTCCGTT-1	2.46126	2.01347	Effector
Sample1A_GCTGGGTAGCGATTCT-1	-3.63708	4.36558	Proliferating
Sample1A_GCTGGGTAGGAGCGTT-1	2.50569	2.94544	EM
Sample1A_GCTGGGTCATGTTGAC-1	1.61391	0.29232	Effector
Sample1A_GCTGGGTGTACTTGAC-1	0.532747	4.5372	Effector
Sample1A_GCTGGGTTCTGTTTGT-1	3.09537	2.23078	Effector
Sample1A_GCTGGGTTCTTAGCCC-1	0.454186	0.590671	Effector
Sample1A_GCTTCCAAGGAGTTGC-1	0.265621	1.49958	Effector
Sample1A_GCTTCCAAGTCCCACG-1	1.51903	0.308846	Effector
Sample1A_GCTTCCACACTATCTT-1	-1.81764	3.24326	CM
Sample1A_GCTTCCAGTGGACGAT-1	2.30249	0.835101	Effector
Sample1A_GCTTCCAGTTGCTCCT-1	2.8935	1.63691	Effector
Sample1A_GCTTCCATCTAACGGT-1	-0.529821	0.11782	Effector
Sample1A_GCTTGAAAGCTCCCAG-1	3.42272	1.70694	Effector
Sample1A_GCTTGAAAGGGTGTTG-1	0.942215	0.63154	Effector
Sample1A_GCTTGAAAGGTAGCTG-1	2.21115	2.66651	Effector
Sample1A_GCTTGAAAGTATCTCG-1	2.62424	2.86279	Effector
Sample1A_GCTTGAAAGTGTACCT-1	-1.94119	-8.30214	Naive
Sample1A_GCTTGAACAGTCAGAG-1	3.30674	1.66152	Effector
Sample1A_GCTTGAAGTCACTTCC-1	0.834102	1.04554	Effector
Sample1A_GCTTGAATCAGAGGTG-1	1.22999	1.33426	CM
Sample1A_GGAAAGCGTAATCACC-1	-1.52008	-8.09428	Naive
Sample1A_GGAAAGCGTACTCAAC-1	1.49928	3.42749	EM
Sample1A_GGAAAGCGTGCTTCTC-1	1.15368	0.698617	Effector
Sample1A_GGAACTTAGACAGAGA-1	2.33096	1.22448	Effector
Sample1A_GGAACTTAGGTGATAT-1	2.2114	1.6628	Effector
Sample1A_GGAACTTCACTTACGA-1	1.638	1.88915	Effector
Sample1A_GGAACTTGTCAACTGT-1	1.50015	1.49433	EM
Sample1A_GGAACTTGTCCAGTTA-1	-0.0975806	1.4466	Effector
Sample1A_GGAACTTGTTTGTGTG-1	-1.33774	-7.4876	Naive
Sample1A_GGAACTTTCCAGATCA-1	2.59512	1.35368	Effector
Sample1A_GGAATAAAGCCAGAAC-1	1.11983	4.45655	Effector
Sample1A_GGAATAACACGTCAGC-1	2.89675	1.2513	CM
Sample1A_GGAATAACAGTTCCCT-1	2.77357	2.23863	Effector
Sample1A_GGAATAAGTTTAGGAA-1	-1.87774	1.92625	CM
Sample1A_GGAATAATCCTGCTTG-1	0.978074	1.45845	Effector
Sample1A_GGAATAATCGAACGGA-1	3.59006	1.7214	Effector
Sample1A_GGAATAATCGGGAGTA-1	3.18145	1.95112	Effector
Sample1A_GGACAAGAGACTAGGC-1	1.00941	0.540247	Effector
Sample1A_GGACAAGCAGTAACGG-1	0.326305	2.51425	Effector
Sample1A_GGACAAGGTTGGTTTG-1	-1.51381	-8.18698	Naive
Sample1A_GGACAAGTCCCACTTG-1	2.34937	1.31673	Effector
Sample1A_GGACAAGTCGCCTGAG-1	0.572174	1.95046	EM
Sample1A_GGACAGAAGTGAACAT-1	2.98657	0.640778	Effector
Sample1A_GGACAGAAGTGACATA-1	2.76247	1.87763	CM
Sample1A_GGACAGATCTATGTGG-1	2.78079	1.31466	Effector
Sample1A_GGACATTAGAATGTGT-1	2.04168	1.42073	Effector
Sample1A_GGACATTGTTTGTGTG-1	-0.413528	2.3967	EM
Sample1A_GGACATTTCAGGCGAA-1	-0.0607309	3.96084	EM
Sample1A_GGACGTCAGTGGTAAT-1	2.03212	1.78979	Effector
Sample1A_GGACGTCAGTTAACGA-1	1.5582	2.36542	Effector
Sample1A_GGACGTCCACGGCCAT-1	3.18477	1.03415	Effector
Sample1A_GGACGTCTCGATGAGG-1	1.44911	4.88973	Effector
Sample1A_GGACGTCTCGTAGATC-1	2.74112	1.62415	Effector
Sample1A_GGAGCAAAGGTGATTA-1	-1.92814	4.17272	EM
Sample1A_GGAGCAAAGTACGACG-1	1.51062	1.45267	Effector
Sample1A_GGAGCAACAAACAACA-1	-2.73807	0.98397	CM
Sample1A_GGAGCAACATCATCCC-1	1.31271	1.41186	Effector
Sample1A_GGATGTTAGCACGCCT-1	2.42273	3.17504	EM
Sample1A_GGATGTTAGTCGATAA-1	-1.05068	2.19982	Effector
Sample1A_GGATGTTAGTTAGGTA-1	-1.40885	1.49587	CM
Sample1A_GGATGTTTCAAGGTAA-1	-0.727746	3.04046	EM
Sample1A_GGATTACAGCACCGCT-1	3.32027	2.17581	Effector
Sample1A_GGATTACCAATGGATA-1	2.44972	3.16277	EM
Sample1A_GGATTACGTAAGGGAA-1	1.19855	4.7494	EM
Sample1A_GGATTACTCGGCGGTT-1	1.62995	1.83694	Effector
Sample1A_GGATTACTCTGTGCAA-1	-0.466891	-6.98417	Naive
Sample1A_GGCAATTAGGATATAC-1	2.71161	1.80641	Effector
Sample1A_GGCAATTAGGCATGTG-1	3.88904	3.30908	Effector
Sample1A_GGCAATTAGTCAAGGC-1	3.05623	1.31285	Effector
Sample1A_GGCAATTCAATGGTCT-1	2.23793	1.3409	Effector
Sample1A_GGCAATTGTGTCTGAT-1	2.77847	1.78906	Effector
Sample1A_GGCAATTGTTCGTGAT-1	0.378374	2.74009	EM
Sample1A_GGCAATTTCCGAACGC-1	2.34663	1.87102	Effector
Sample1A_GGCAATTTCTGAGGGA-1	2.326	4.21875	Effector
Sample1A_GGCAATTTCTTCTGGC-1	3.09862	2.06022	Effector
Sample1A_GGCCGATCATCACCCT-1	2.95091	2.15023	Effector
Sample1A_GGCCGATCATTATCTC-1	3.32925	1.77952	Effector
Sample1A_GGCCGATGTTCCATGA-1	2.37287	2.52764	Effector
Sample1A_GGCGACTAGGACATTA-1	1.18047	1.149	CM
Sample1A_GGCGACTAGTTAACGA-1	1.5198	1.30087	Effector
Sample1A_GGCGACTGTGAGTATA-1	0.243648	2.22771	Effector
Sample1A_GGCGTGTAGATATACG-1	1.18619	0.13434	Effector
Sample1A_GGCGTGTAGTGCGATG-1	-0.397055	1.57674	Effector
Sample1A_GGCGTGTCAGTATCTG-1	1.73618	0.755481	Effector
Sample1A_GGCGTGTCAGTCACTA-1	2.29819	0.886255	Effector
Sample1A_GGCGTGTGTAGTACCT-1	2.17381	1.3159	Effector
Sample1A_GGCGTGTTCAGGATCT-1	1.78468	1.8033	Effector
Sample1A_GGCTCGAAGATCACGG-1	2.45399	0.605037	Effector
Sample1A_GGCTCGAAGCGTCTAT-1	-1.9096	2.89765	CM
Sample1A_GGCTCGAGTGCACTTA-1	-1.32644	-8.14829	CM
Sample1A_GGCTGGTAGATCCGAG-1	2.48196	1.93069	Effector
Sample1A_GGCTGGTAGCGATGAC-1	-0.792701	2.1405	Effector
Sample1A_GGCTGGTAGTTAGCGG-1	3.03754	0.861476	Effector
Sample1A_GGGAATGAGAATTGTG-1	-0.731392	3.02772	CM
Sample1A_GGGAATGGTTAAAGAC-1	2.89955	2.15799	EM
Sample1A_GGGAATGGTTAGTGGG-1	-0.851599	4.28868	Effector
Sample1A_GGGAATGGTTCTGGTA-1	2.63962	1.73483	EM
Sample1A_GGGAATGTCATGCTCC-1	0.82854	2.98227	Effector
Sample1A_GGGAATGTCTAACTTC-1	0.929047	1.59813	EM
Sample1A_GGGACCTAGACTAGAT-1	2.82957	1.49138	Effector
Sample1A_GGGAGATAGGTAAACT-1	0.184255	2.91002	CM
Sample1A_GGGAGATGTCCGAACC-1	-0.41801	1.14511	Effector
Sample1A_GGGAGATGTTGCGTTA-1	-2.00167	3.03383	CM
Sample1A_GGGATGAAGATGGGTC-1	-1.79544	4.25927	EM
Sample1A_GGGATGACATGAGCGA-1	3.31537	1.21394	Effector
Sample1A_GGGATGATCAACGGGA-1	0.21139	4.78567	EM
Sample1A_GGGATGATCTTCGAGA-1	0.501845	2.67057	EM
Sample1A_GGGCACTAGAGATGAG-1	-1.05854	1.01909	Effector
Sample1A_GGGCACTCACTGTTAG-1	3.50392	1.17869	Effector
Sample1A_GGGCACTCATTATCTC-1	3.45066	1.64982	Effector
Sample1A_GGGCACTGTGGCTCCA-1	-0.138305	1.07809	Effector
Sample1A_GGGCACTTCCTTGCCA-1	0.935928	3.81467	EM
Sample1A_GGGCACTTCTGAGGGA-1	1.5316	0.887543	Effector
Sample1A_GGGCATCAGGATTCGG-1	3.03412	2.40192	EM
Sample1A_GGGCATCAGTGTCCAT-1	1.26103	1.15416	CM
Sample1A_GGGCATCCACGCCAGT-1	-2.01756	-8.36661	Naive
Sample1A_GGGCATCCAGATTGCT-1	3.74609	1.74199	Effector
Sample1A_GGGCATCTCACTTACT-1	2.02656	1.23136	Effector
Sample1A_GGGCATCTCTAACTCT-1	2.84921	1.52738	Effector
Sample1A_GGGTCTGGTCTAACGT-1	-4.00392	0.0830246	CM
Sample1A_GGGTCTGGTTACGACT-1	2.31921	1.42987	Effector
Sample1A_GGGTCTGGTTGAGTTC-1	3.00852	2.3231	EM
Sample1A_GGGTCTGTCCAGTAGT-1	1.59282	2.14509	CM
Sample1A_GGGTCTGTCCTAGTGA-1	1.92213	2.53394	Effector
Sample1A_GGGTTGCAGCCGCCTA-1	-0.112911	1.54614	Effector
Sample1A_GGGTTGCAGGTGCAAC-1	-3.84076	4.18446	Proliferating
Sample1A_GGGTTGCCAAGTAGTA-1	0.641365	0.265269	Effector
Sample1A_GGGTTGCCACTCAGGC-1	-3.54396	4.9632	Proliferating
Sample1A_GGGTTGCGTTCGAATC-1	1.62663	3.59704	Effector
Sample1A_GGGTTGCTCTCTAGGA-1	1.32109	1.43232	CM
Sample1A_GGTATTGAGAATGTTG-1	-0.918409	1.75851	CM
Sample1A_GGTATTGAGTACGTTC-1	2.51791	4.39422	Effector
Sample1A_GGTATTGCACGTGAGA-1	-0.25474	-2.33461	MAIT
Sample1A_GGTATTGCATGCTGGC-1	0.622715	3.63734	EM
Sample1A_GGTGAAGAGTGGTCCC-1	3.55325	1.77281	Effector
Sample1A_GGTGAAGGTCAACTGT-1	-0.59652	1.03762	Effector
Sample1A_GGTGAAGGTGGCGAAT-1	3.22264	1.75643	Effector
Sample1A_GGTGAAGGTGGTTTCA-1	2.17115	1.83945	Effector
Sample1A_GGTGAAGGTTATCACG-1	0.501604	2.30385	EM
Sample1A_GGTGAAGGTTATCCGA-1	0.649859	1.08652	Effector
Sample1A_GGTGAAGTCCTTTCGG-1	0.655492	0.279342	CM
Sample1A_GGTGCGTAGATAGTCA-1	-0.0421602	3.06336	CM
Sample1A_GGTGCGTAGATCCCAT-1	-0.0824915	4.27004	EM
Sample1A_GGTGCGTAGCACCGCT-1	3.35699	2.11358	Effector
Sample1A_GGTGCGTCAAGGGTCA-1	-1.12	1.90906	Effector
Sample1A_GGTGCGTGTAGCTAAA-1	0.606115	2.34308	Effector
Sample1A_GGTGCGTTCGTATCAG-1	3.1002	1.45891	Effector
Sample1A_GGTGCGTTCGTCACGG-1	3.37922	1.99252	Effector
Sample1A_GGTGCGTTCTAGAGTC-1	2.41079	0.956852	Effector
Sample1A_GGTGTTAAGTCGAGTG-1	2.53713	3.97633	Effector
Sample1A_GGTGTTAGTCTGGAGA-1	3.17664	1.62034	Effector
Sample1A_GGTGTTATCCACGTTC-1	0.514925	2.08832	Effector
Sample1A_GGTGTTATCTAACTCT-1	-1.3195	4.1399	EM
Sample1A_GTAACGTCACGAAACG-1	-0.26223	1.34208	Effector
Sample1A_GTAACGTGTAATAGCA-1	-3.17571	5.30152	Proliferating
Sample1A_GTAACGTTCAGCATGT-1	2.57118	1.69284	Effector
Sample1A_GTAACGTTCATAGCAC-1	-0.275641	1.70506	CM
Sample1A_GTAACGTTCTTGGGTA-1	-1.48867	2.05046	CM
Sample1A_GTAACTGAGAACTCGG-1	2.16133	1.64672	Effector
Sample1A_GTAACTGGTAGCTAAA-1	3.26325	1.51312	Effector
Sample1A_GTACGTAAGTGATCGG-1	1.12167	3.62791	EM
Sample1A_GTACGTACAAACTGTC-1	-0.614308	1.72857	Effector
Sample1A_GTACGTAGTTATTCTC-1	1.36015	1.38814	Effector
Sample1A_GTACGTAGTTCCGTCT-1	0.563312	1.52192	Effector
Sample1A_GTACGTATCATCGCTC-1	1.76488	0.804912	Effector
Sample1A_GTACTCCTCAATAAGG-1	2.52109	1.36776	Effector
Sample1A_GTACTTTCAGACAAAT-1	1.55227	1.36045	Effector
Sample1A_GTACTTTCATCGGAAG-1	0.522804	3.67412	EM
Sample1A_GTACTTTGTACACCGC-1	-2.56897	0.89674	CM
Sample1A_GTAGGCCAGCCAGGAT-1	2.89161	1.01987	Effector
Sample1A_GTAGGCCAGGACATTA-1	-2.31731	2.95722	CM
Sample1A_GTAGGCCAGGTTCCTA-1	-0.0130828	4.47657	Effector
Sample1A_GTAGGCCCATCCGTGG-1	-0.558799	3.62786	EM
Sample1A_GTAGGCCGTTTGGGCC-1	1.23363	0.780603	Effector
Sample1A_GTAGGCCTCCGTTGTC-1	2.5066	3.15845	EM
Sample1A_GTAGGCCTCGCCGTGA-1	1.41562	2.8651	EM
Sample1A_GTAGGCCTCTATCCTA-1	1.16328	1.60001	Effector
Sample1A_GTAGTCAAGAGTACCG-1	-0.166344	1.18768	Effector
Sample1A_GTAGTCAAGATCCCAT-1	-1.45074	-8.313	Naive
Sample1A_GTAGTCAAGGGTCGAT-1	3.55352	1.95793	Effector
Sample1A_GTAGTCACAGTAAGAT-1	0.482906	-0.511692	Effector
Sample1A_GTAGTCACATACGCTA-1	3.38547	1.22679	Effector
Sample1A_GTAGTCAGTCGTCTTC-1	2.47395	1.80173	Effector
Sample1A_GTAGTCATCAACTCTT-1	2.31979	1.8664	Effector
Sample1A_GTATCTTAGCCCAGCT-1	-0.273488	0.969717	Effector
Sample1A_GTATCTTAGGTAAACT-1	0.797094	1.28655	EM
Sample1A_GTATCTTAGTGGACGT-1	1.31204	1.94958	Effector
Sample1A_GTATCTTAGTGGGCTA-1	3.3545	1.74914	Effector
Sample1A_GTATCTTGTAGTAGTA-1	2.70928	2.1204	Effector
Sample1A_GTATCTTGTCTAAAGA-1	3.02746	1.76817	Effector
Sample1A_GTATCTTGTGGCGAAT-1	-0.772698	3.58659	EM
Sample1A_GTATCTTGTTAAGAAC-1	3.60833	1.20935	Effector
Sample1A_GTATCTTGTTCACCTC-1	2.49444	2.39789	Effector
Sample1A_GTATCTTTCAATACCG-1	0.208527	1.23492	Effector
Sample1A_GTATCTTTCCCAACGG-1	3.28098	1.46054	Effector
Sample1A_GTATCTTTCGTACGGC-1	1.84246	1.86561	CM
Sample1A_GTATCTTTCTCAAACG-1	0.0651385	1.42801	EM
Sample1A_GTATTCTAGCCTATGT-1	2.60792	1.40743	Effector
Sample1A_GTATTCTAGCGTGAGT-1	-0.0272527	1.653	Effector
Sample1A_GTATTCTAGGACAGCT-1	2.98544	2.07282	Effector
Sample1A_GTATTCTCAAGCTGAG-1	-1.72359	-8.7164	Naive
Sample1A_GTATTCTCACAAGACG-1	-0.979927	4.50918	CM
Sample1A_GTATTCTGTCGCTTTC-1	-1.54733	2.45225	CM
Sample1A_GTATTCTTCAGGTAAA-1	0.655104	1.73987	Effector
Sample1A_GTATTCTTCCTAAGTG-1	2.58892	2.36001	Effector
Sample1A_GTATTCTTCTTGCCGT-1	1.55529	1.47094	Effector
Sample1A_GTCAAGTAGAATTGTG-1	2.18756	0.872605	Effector
Sample1A_GTCAAGTCACGCATCG-1	3.10134	1.40153	Effector
Sample1A_GTCAAGTGTCAAGCGA-1	-0.537034	0.720445	Effector
Sample1A_GTCAAGTTCCTCAATT-1	-0.0801546	2.46596	EM
Sample1A_GTCAAGTTCTAAGCCA-1	0.407381	0.118317	Effector
Sample1A_GTCACAAAGCCGGTAA-1	-0.700572	1.32844	Effector
Sample1A_GTCACAAAGCTGCCCA-1	0.323831	0.550433	Effector
Sample1A_GTCACAACATCGATTG-1	3.41415	1.58696	Effector
Sample1A_GTCACAAGTAGAAAGG-1	1.41832	3.42516	EM
Sample1A_GTCACAATCCAAACTG-1	3.11254	1.87204	Effector
Sample1A_GTCACGGAGCTGTCTA-1	1.82673	0.918312	Effector
Sample1A_GTCACGGAGTACGTAA-1	0.74946	1.635	Effector
Sample1A_GTCACGGCAAGAGTCG-1	3.26341	1.94575	Effector
Sample1A_GTCACGGGTCTCCCTA-1	1.1455	1.14888	Effector
Sample1A_GTCATTTAGAAACCAT-1	0.962468	1.18151	Effector
Sample1A_GTCATTTAGCCAGAAC-1	-0.873177	0.992142	Effector
Sample1A_GTCATTTGTACTTCTT-1	1.21035	0.7027	CM
Sample1A_GTCATTTGTCTAACGT-1	0.975104	1.63716	Effector
Sample1A_GTCATTTGTCTCCCTA-1	3.17256	0.975987	Effector
Sample1A_GTCATTTGTTGGTTTG-1	-1.34561	2.46786	EM
Sample1A_GTCCTCAAGACACGAC-1	2.9844	1.62053	Effector
Sample1A_GTCCTCACACTGTCGG-1	1.31142	0.971516	Effector
Sample1A_GTCCTCACATCTCGCT-1	-0.598147	2.98491	CM
Sample1A_GTCCTCAGTAAAGTCA-1	2.52199	0.500144	Effector
Sample1A_GTCCTCAGTAGAAAGG-1	-1.17313	-7.4344	Naive
Sample1A_GTCCTCAGTCCTAGCG-1	3.33885	2.40136	Effector
Sample1A_GTCGGGTAGTGTCCCG-1	1.1304	2.15068	Effector
Sample1A_GTCGGGTGTAAACCTC-1	2.18909	2.5072	Effector
Sample1A_GTCGGGTGTAGGGACT-1	2.02715	1.36127	CM
Sample1A_GTCGGGTGTTCCGGCA-1	1.81244	0.620232	Effector
Sample1A_GTCGTAAAGAACTCGG-1	2.05597	2.07523	Effector
Sample1A_GTCGTAAAGCCGCCTA-1	2.23292	2.52045	Effector
Sample1A_GTCGTAACACTATCTT-1	0.635722	1.21252	CM
Sample1A_GTCGTAAGTTCAGACT-1	-2.67816	3.21992	CM
Sample1A_GTCGTAATCCCTTGCA-1	1.2068	0.840815	Effector
Sample1A_GTCGTAATCTATGTGG-1	1.86289	1.77318	Effector
Sample1A_GTCTCGTCAGCCAATT-1	3.24611	1.41006	Effector
Sample1A_GTCTCGTGTGTTTGGT-1	0.325203	1.83271	Effector
Sample1A_GTCTTCGGTCTCTTAT-1	0.682402	0.236668	Effector
Sample1A_GTCTTCGTCGTGGGAA-1	-0.147194	-0.642408	Effector
Sample1A_GTGAAGGCACGCGAAA-1	1.58827	1.39069	Effector
Sample1A_GTGAAGGCAGACTCGC-1	1.81432	0.836743	Effector
Sample1A_GTGAAGGGTGGTACAG-1	-0.584764	0.791797	Effector
Sample1A_GTGAAGGGTTAAAGTG-1	1.67603	0.995399	Effector
Sample1A_GTGAAGGGTTCGTTGA-1	1.43834	2.7084	EM
Sample1A_GTGCAGCCAATGGAGC-1	0.812943	-0.217836	Effector
Sample1A_GTGCAGCCACAGGTTT-1	3.50617	0.717022	Effector
Sample1A_GTGCAGCCATTACCTT-1	3.12821	1.87058	Effector
Sample1A_GTGCAGCGTACTCTCC-1	0.776205	3.49589	EM
Sample1A_GTGCAGCGTCAGCTAT-1	1.10105	4.56214	EM
Sample1A_GTGCAGCTCTTGACGA-1	1.82647	1.20236	Effector
Sample1A_GTGCATAAGCAAATCA-1	-0.0405862	0.925832	Effector
Sample1A_GTGCATACATACCATG-1	-0.414449	3.28479	EM
Sample1A_GTGCATAGTCTCATCC-1	2.11435	1.25778	Effector
Sample1A_GTGCATATCATCGGAT-1	0.522823	0.947219	Effector
Sample1A_GTGCGGTGTTAGGGTG-1	2.51189	2.36561	Effector
Sample1A_GTGCGGTGTTCCATGA-1	-0.607314	2.45938	EM
Sample1A_GTGCGGTTCCGCTGTT-1	0.692422	-0.136635	Effector
Sample1A_GTGCGGTTCTTCTGGC-1	3.09603	2.50916	EM
Sample1A_GTGCTTCGTAATCGTC-1	-0.0462791	1.14345	Effector
Sample1A_GTGCTTCTCAACCATG-1	2.97579	2.30494	CM
Sample1A_GTGGGTCAGCGATTCT-1	3.17673	0.952894	Effector
Sample1A_GTGGGTCAGGTGCAAC-1	0.589881	1.87968	Effector
Sample1A_GTGGGTCCATACAGCT-1	1.71786	-3.57792	Effector
Sample1A_GTGGGTCGTGAGTATA-1	0.314112	0.50932	Effector
Sample1A_GTGGGTCTCCCTAATT-1	2.57115	2.58339	Effector
Sample1A_GTGGGTCTCTTGTTTG-1	2.27569	0.0252328	Effector
Sample1A_GTGTGCGAGACTGTAA-1	2.81369	0.681667	Effector
Sample1A_GTGTGCGGTAGCCTAT-1	2.2837	2.56743	EM
Sample1A_GTGTGCGGTCCGACGT-1	3.13552	1.47873	Effector
Sample1A_GTGTGCGGTTACGGAG-1	3.44587	1.35264	Effector
Sample1A_GTGTGCGTCATCTGCC-1	2.58236	0.970881	CM
Sample1A_GTGTGCGTCCATGCTC-1	1.83523	2.45197	Effector
Sample1A_GTGTTAGAGCGGATCA-1	2.89183	1.74142	Effector
Sample1A_GTGTTAGCATGTTCCC-1	-1.45837	-6.97762	Naive
Sample1A_GTGTTAGTCATAACCG-1	2.00014	2.28208	Effector
Sample1A_GTGTTAGTCCCATTTA-1	3.36753	2.0207	Effector
Sample1A_GTTAAGCAGGGAGTAA-1	1.15908	0.331768	Effector
Sample1A_GTTAAGCCAGTAGAGC-1	-1.16669	1.6754	Effector
Sample1A_GTTAAGCGTCCGAGTC-1	2.94808	1.87776	Effector
Sample1A_GTTAAGCTCACTCTTA-1	2.29728	2.33233	Effector
Sample1A_GTTAAGCTCCTGCCAT-1	2.41921	1.59583	Effector
Sample1A_GTTACAGAGCACACAG-1	3.22203	1.1774	Effector
Sample1A_GTTACAGCACGTGAGA-1	2.6506	1.60804	Effector
Sample1A_GTTACAGCAGGACCCT-1	2.9853	2.12967	Effector
Sample1A_GTTACAGGTATGAATG-1	2.04038	3.11394	EM
Sample1A_GTTACAGGTCAGCTAT-1	1.24496	3.71191	EM
Sample1A_GTTACAGGTCCGACGT-1	-1.4737	4.31132	EM
Sample1A_GTTACAGGTTTAAGCC-1	-0.637047	1.85715	Effector
Sample1A_GTTCATTAGAAGGTTT-1	2.61303	1.16999	Effector
Sample1A_GTTCATTAGCGTCAAG-1	2.9375	1.30848	Effector
Sample1A_GTTCATTAGTACTTGC-1	-1.50494	-8.32879	Naive
Sample1A_GTTCATTTCGGCCGAT-1	2.5119	1.18787	Effector
Sample1A_GTTCATTTCTGCGGCA-1	2.21639	1.73633	Effector
Sample1A_GTTCGGGCAGTCCTTC-1	0.376939	1.04871	Effector
Sample1A_GTTCGGGGTGCTGTAT-1	2.01065	2.91426	Effector
Sample1A_GTTCGGGTCACAATGC-1	2.07022	0.836187	Effector
Sample1A_GTTCTCGAGAGAACAG-1	2.35243	2.00709	Effector
Sample1A_GTTTCTAAGTGGCACA-1	-2.80698	2.2653	CM
Sample1A_GTTTCTACAAGTTGTC-1	0.156073	2.20818	EM
Sample1A_GTTTCTACACGGCGTT-1	1.3084	3.05908	Effector
Sample1A_GTTTCTATCCTTTACA-1	2.74267	2.39312	Effector
Sample1A_TAAACCGAGCCAACAG-1	2.22629	2.74832	EM
Sample1A_TAAACCGGTGCACGAA-1	1.26815	1.18955	Effector
Sample1A_TAAACCGTCTCGATGA-1	3.01773	2.30267	Effector
Sample1A_TAAGAGAAGGATATAC-1	3.1817	1.97172	Effector
Sample1A_TAAGAGACAAGGGTCA-1	-0.161367	0.396096	Effector
Sample1A_TAAGAGACACAGCGTC-1	3.13557	1.53909	Effector
Sample1A_TAAGAGACATCCGGGT-1	2.49764	1.23875	Effector
Sample1A_TAAGAGAGTAAAGGAG-1	2.8366	1.95517	Effector
Sample1A_TAAGAGAGTCGATTGT-1	2.27127	3.25372	Effector
Sample1A_TAAGCGTCAAAGTCAA-1	2.8048	1.66405	Effector
Sample1A_TAAGCGTGTCTCATCC-1	3.4927	1.56819	Effector
Sample1A_TAAGCGTGTTGCGCAC-1	2.13809	1.46318	Effector
Sample1A_TAAGTGCAGAAAGTGG-1	1.74671	1.79339	CM
Sample1A_TAAGTGCCATCATCCC-1	-1.20426	0.756483	CM
Sample1A_TAAGTGCGTAATCACC-1	-0.292809	0.260458	Effector
Sample1A_TACACGACACATCCGG-1	1.34201	0.563954	Effector
Sample1A_TACACGACATCAGTAC-1	3.0543	1.41698	Effector
Sample1A_TACACGAGTACAGACG-1	-0.546574	1.91276	EM
Sample1A_TACACGAGTCGGCATC-1	1.87139	2.5844	Effector
Sample1A_TACACGAGTTACGACT-1	-2.09025	1.42114	CM
Sample1A_TACAGTGCAAGCCGCT-1	-0.253537	3.34247	EM
Sample1A_TACAGTGCACGGCCAT-1	-1.18596	3.83792	EM
Sample1A_TACAGTGCATTGCGGC-1	-0.318385	1.34018	Effector
Sample1A_TACAGTGGTAGGGACT-1	2.84782	1.19688	Effector
Sample1A_TACAGTGGTATAGGTA-1	0.375319	0.61318	Effector
Sample1A_TACAGTGGTCATATGC-1	3.21235	2.18585	Effector
Sample1A_TACAGTGGTTGGACCC-1	0.55739	1.04081	Effector
Sample1A_TACAGTGTCTGCTGTC-1	0.136695	-0.392989	Effector
Sample1A_TACCTATAGCAAATCA-1	-1.76548	1.88129	Effector
Sample1A_TACCTATAGCAACGGT-1	-0.472096	2.95073	DN
Sample1A_TACCTATCACGCCAGT-1	3.8081	1.80559	Effector
Sample1A_TACCTATCATGTTGAC-1	3.51516	1.29622	Effector
Sample1A_TACCTATGTATAGGTA-1	-0.305634	1.03483	Effector
Sample1A_TACCTATGTCCCTTGT-1	2.92692	1.44264	Effector
Sample1A_TACCTATGTGAGTATA-1	0.553907	3.70356	EM
Sample1A_TACCTATGTGATAAAC-1	-2.50739	3.20189	CM
Sample1A_TACCTATTCAGTACGT-1	2.59157	1.34186	Effector
Sample1A_TACCTTAAGCGCTCCA-1	2.88961	2.22601	Effector
Sample1A_TACCTTACACGAGAGT-1	-1.73857	1.89715	CM
Sample1A_TACCTTACATCGATGT-1	-2.41732	2.2511	CM
Sample1A_TACCTTAGTATCTGCA-1	2.26012	2.55883	Effector
Sample1A_TACCTTATCACAAACC-1	0.47203	1.82644	Effector
Sample1A_TACCTTATCTCTGAGA-1	2.72268	3.13116	EM
Sample1A_TACGGATAGCGATCCC-1	1.1481	0.443728	CM
Sample1A_TACGGATAGCTTTGGT-1	1.49571	3.11461	EM
Sample1A_TACGGATCACCCATTC-1	2.5549	1.9952	Effector
Sample1A_TACGGATCACGTAAGG-1	0.616321	1.0144	Effector
Sample1A_TACGGATCAGACTCGC-1	2.67301	2.0772	Effector
Sample1A_TACGGATGTACTCAAC-1	0.691342	-0.463179	Effector
Sample1A_TACGGATGTGACTACT-1	2.21077	0.746146	Effector
Sample1A_TACGGATTCTCAACTT-1	1.76503	3.15669	EM
Sample1A_TACGGGCAGAATGTGT-1	1.52668	1.03218	Effector
Sample1A_TACGGGCAGGGTCGAT-1	2.35403	2.97895	EM
Sample1A_TACGGGCAGTAGCCGA-1	-1.92059	3.82786	EM
Sample1A_TACGGGCCAGACGCAA-1	2.50404	2.05431	Effector
Sample1A_TACGGGCCAGGGCATA-1	-1.23888	-8.78252	Naive
Sample1A_TACGGGCCATTTGCCC-1	2.01878	1.30316	Effector
Sample1A_TACGGGCTCGCGTTTC-1	2.91895	2.5139	Effector
Sample1A_TACGGTAAGGATGGTC-1	-1.4029	-8.08777	Naive
Sample1A_TACGGTAAGTTGAGTA-1	0.867064	2.72288	Effector
Sample1A_TACGGTACAAGTAGTA-1	0.324026	3.31036	EM
Sample1A_TACGGTACAGTAAGAT-1	0.906961	2.96019	Effector
Sample1A_TACGGTAGTTCATGGT-1	3.06654	1.44852	Effector
Sample1A_TACGGTATCCTAGGGC-1	2.18819	3.15684	EM
Sample1A_TACGGTATCTGTGCAA-1	-1.04883	2.50994	CM
Sample1A_TACTCATGTAATTGGA-1	0.0518511	1.36631	Effector
Sample1A_TACTCATTCACGACTA-1	3.34238	1.57255	Effector
Sample1A_TACTCGCAGAGTCGGT-1	3.29299	1.25002	Effector
Sample1A_TACTCGCAGTCATCCA-1	1.20867	0.474246	Effector
Sample1A_TACTCGCCAATAAGCA-1	0.0539677	1.63865	Effector
Sample1A_TACTCGCGTATTCGTG-1	1.54551	1.95284	Effector
Sample1A_TACTCGCTCGTGGACC-1	2.31091	2.45248	EM
Sample1A_TACTTACAGGTTCCTA-1	-1.08461	-7.09143	Naive
Sample1A_TACTTACCATTATCTC-1	3.28775	1.37582	Effector
Sample1A_TACTTGTAGATCCGAG-1	2.71137	-0.346882	EM
Sample1A_TACTTGTAGTTACCCA-1	2.59875	0.816882	Effector
Sample1A_TACTTGTCACCTGGTG-1	2.16367	0.921497	Effector
Sample1A_TACTTGTGTAAGTTCC-1	-1.91819	3.5994	CM
Sample1A_TACTTGTGTAGCGCTC-1	2.33654	1.009	Effector
Sample1A_TACTTGTGTTGGGACA-1	-2.8837	3.715	Proliferating
Sample1A_TAGACCAAGCTGAACG-1	2.95656	1.10462	Effector
Sample1A_TAGACCAGTACAGTGG-1	0.497283	1.11858	Effector
Sample1A_TAGACCAGTCCAGTAT-1	2.07052	2.05808	Effector
Sample1A_TAGACCAGTTCCCGAG-1	1.69071	2.09741	Effector
Sample1A_TAGAGCTAGAGTAATC-1	1.97391	1.16098	Effector
Sample1A_TAGAGCTCACTACAGT-1	3.16415	1.22922	Effector
Sample1A_TAGAGCTCAGATCGGA-1	3.23439	2.3704	Effector
Sample1A_TAGAGCTCATATACGC-1	0.411061	2.09767	EM
Sample1A_TAGAGCTCATCCTAGA-1	0.756626	0.907457	Effector
Sample1A_TAGAGCTGTATGCTTG-1	1.87929	0.523884	Effector
Sample1A_TAGAGCTGTGACTACT-1	-1.90974	1.10751	CM
Sample1A_TAGAGCTTCAGGCCCA-1	-0.555812	2.76484	EM
Sample1A_TAGCCGGAGAGTGACC-1	2.76741	2.62693	EM
Sample1A_TAGCCGGAGCTAAGAT-1	-0.331479	0.162002	Effector
Sample1A_TAGCCGGAGCTGTCTA-1	-2.47293	4.21104	DN
Sample1A_TAGCCGGCAAGCCTAT-1	1.3735	2.18005	EM
Sample1A_TAGCCGGGTCACACGC-1	-1.82115	-6.43037	Naive
[truncated: 47,400 more rows]

## Sheet: ExtFig4e
	CM	DN	EM	Effector	GD	MAIT	Naive	Proliferating
ARHGAP15	0.652465	0.0744358	-0.112446	-0.257899	-0.0719056	-0.145229	-0.0821323	-0.253814
CCL4	-0.516469	-0.535035	0.338778	0.362834	0.0837995	-0.209874	-0.673609	-0.339365
CCR7	0.138702	0.51262	-0.142575	-0.365061	-0.225195	-0.341003	1.3945	-0.215835
CD27	0.21661	2.01189	0.210356	-0.46364	0.0187847	-0.0246124	0.519669	0.152415
CD74	-0.20048	0.878112	0.579891	0.0277648	-0.0871496	-0.252434	-0.864886	0.648289
CMC1	-0.461246	-0.278435	0.750705	0.0667775	-0.122551	-0.123895	-0.617951	-0.259709
COTL1	0.452909	1.29764	0.164162	-0.320635	-0.436311	-0.568332	-0.108724	1.2528
DUSP1	0.0500156	-0.369303	0.0383912	-0.201747	0.779749	1.37174	-0.164498	-0.305614
DUSP2	-0.260351	-0.454642	0.614692	-0.0678788	0.603902	0.770334	-0.782075	-0.444827
FCMR	-0.0603764	1.68251	0.134284	-0.120186	-0.102383	-0.119783	0.209613	-0.201005
FGFBP2	-0.571265	-0.513261	-0.274631	0.813657	-0.302393	-0.647659	-0.643415	-0.274
FXYD2	0.267803	3.30952	-0.0711101	-0.186209	-0.0474188	-0.142194	-0.0177977	0.14424
GNLY	-0.572378	-0.642701	-0.367243	0.841728	0.302109	-0.14233	-0.871006	-0.331182
GZMB	-0.605986	-0.57643	-0.238408	0.823289	-0.103664	-0.650846	-0.698573	-0.328905
GZMH	-0.716914	-0.821088	-0.0193372	0.875226	-0.376406	-0.855254	-0.908102	-0.351712
GZMK	-0.0526208	1.7764	0.878923	-0.423067	0.238601	0.523511	-0.632635	0.176436
HIST1H4C	0.040371	0.40244	-0.0130646	-0.0876327	-0.0218799	0.102695	0.0349767	0.802165
HMGB2	0.0180011	0.460097	0.0175972	0.0369963	-0.0991243	-0.204052	-0.32187	1.25742
IL7R	0.773012	-0.858311	-0.168071	-0.520559	0.53336	0.957107	0.215983	-0.65952
KLRB1	-0.378635	-0.383264	0.0349809	-0.0389895	1.58665	2.47335	-0.495634	-0.335047
LEF1	0.375935	0.801393	-0.265356	-0.363639	-0.276915	-0.507153	1.1997	-0.0808298
LGALS3	0.22396	2.48202	-0.144012	-0.142244	0.0441877	0.585554	-0.247821	0.452223
LINC02446	0.107213	-0.545886	-0.339074	-0.0195899	-0.405349	-0.642477	0.92428	-0.0849892
LTB	0.96432	0.22865	-0.264817	-0.716649	0.13038	0.744351	0.712444	-0.414238
MAL	0.599646	-0.271875	-0.300115	-0.36999	-0.255965	-0.374973	0.922549	-0.289434
MTRNR2L12	-0.0819041	-0.439453	-0.164431	-0.279313	0.977558	1.20923	0.741484	-0.0830225
MTRNR2L8	0.0264754	-0.31217	-0.0975025	-0.210561	0.290388	0.805015	0.466329	-0.0660282
NCR3	0.00150502	-0.321176	-0.159897	-0.0767078	0.58343	1.67671	-0.23916	-0.112917
NKG7	-0.878355	-0.731321	0.344472	0.754412	0.350298	0.172619	-1.50578	-0.199325
PLP2	0.608866	-0.00622388	-0.215536	-0.24424	-0.113531	-0.0291275	0.0616435	0.105809
PRKCQ-AS1	0.214224	0.407185	-0.245537	-0.305871	-0.0576736	-0.0421403	1.10153	-0.25388
STMN1	-0.171148	0.704361	-0.0478199	0.000687307	-0.120333	-0.173924	0.109967	2.20664
TRAV1-2	-0.0923605	0.0284296	-0.110114	-0.131627	0.448301	1.99908	-0.120231	-0.0975921
TRDC	-0.0830449	-0.0759989	-0.073792	0.0354766	1.63856	-0.0986775	-0.0999021	0.0926033
TRDV2	-0.0848798	-0.0956812	-0.072549	-0.0629504	2.9293	-0.0485494	-0.0887165	-0.0314895
TRGV9	-0.131326	-0.199294	-0.0177405	0.0619693	1.27266	0.294563	-0.248178	-0.111686
TUBA1B	0.0103194	-0.0462635	-0.0576104	0.0561686	-0.188437	-0.0704096	-0.235983	1.34069

## Sheet: ExtFig4f
	X_umap_1	X_umap_2	TBX21
Sample1A_AAACCTGAGTCCAGGA-1	2.75504	1.10836	0
Sample1A_AAACCTGCAAAGGCGT-1	-0.988902	3.42465	0
Sample1A_AAACCTGCAAGGACTG-1	2.45735	1.24624	0
Sample1A_AAACCTGCACCAGGTC-1	-0.822823	0.416513	0
Sample1A_AAACCTGCATTGGTAC-1	0.00218171	-0.0523773	0
Sample1A_AAACCTGGTCGGATCC-1	1.55783	0.420075	0
Sample1A_AAACCTGTCTGGTGTA-1	1.30637	4.04666	1.64055
Sample1A_AAACGGGAGACTACAA-1	2.62017	1.41403	0
Sample1A_AAACGGGCAGCTGCAC-1	2.08358	2.47572	0
Sample1A_AAACGGGGTATGAAAC-1	3.03517	1.00254	0
Sample1A_AAACGGGTCATTGCCC-1	0.58087	4.58842	0
Sample1A_AAACGGGTCGGATGGA-1	1.64688	3.42772	0
Sample1A_AAAGATGAGGGTCGAT-1	1.07189	2.8318	1.75521
Sample1A_AAAGATGAGTTTGCGT-1	-1.95994	0.737452	0
Sample1A_AAAGATGCAAGCGCTC-1	2.98672	2.31134	1.86956
Sample1A_AAAGATGCAGGTTTCA-1	2.85314	2.35469	0
Sample1A_AAAGATGGTACCATCA-1	3.06098	1.94841	1.65993
Sample1A_AAAGATGTCCATGCTC-1	-1.1488	2.55163	1.41258
Sample1A_AAAGATGTCCCAACGG-1	2.66368	2.6125	0
Sample1A_AAAGATGTCGATAGAA-1	-0.841127	0.25553	0
Sample1A_AAAGATGTCGTTACGA-1	1.58727	3.71511	0
Sample1A_AAAGCAAAGCAGACTG-1	2.93135	1.61013	1.60944
Sample1A_AAAGCAAAGGAGTTGC-1	0.383103	0.792924	0
Sample1A_AAAGCAAAGGGATGGG-1	0.70763	0.984686	2.43729
Sample1A_AAAGCAAAGGGTCTCC-1	0.403356	1.21872	0
Sample1A_AAAGCAAGTCACTGGC-1	3.2386	2.16663	1.62204
Sample1A_AAAGCAAGTGCATCTA-1	2.96555	1.84064	2.2803
Sample1A_AAAGCAAGTTACGACT-1	0.211695	1.28989	1.2665
Sample1A_AAAGCAATCTCCAACC-1	0.228792	2.15118	0
Sample1A_AAAGTAGAGTTTAGGA-1	-1.53826	-7.66187	0
Sample1A_AAAGTAGCACCCAGTG-1	2.70288	1.13917	1.43655
Sample1A_AAAGTAGCATCACGAT-1	0.0610091	2.18113	1.55834
Sample1A_AAAGTAGGTCATATGC-1	-1.46382	4.11201	2.48399
Sample1A_AAAGTAGTCTTGCATT-1	2.65339	2.96767	0
Sample1A_AAATGCCAGCCATCGC-1	0.154076	1.31473	0
Sample1A_AAATGCCAGGAATTAC-1	0.0710665	0.901992	2.05923
Sample1A_AAATGCCAGGCCCTCA-1	2.90509	2.07283	2.37813
Sample1A_AAATGCCAGTGACATA-1	3.35838	2.00393	2.24975
Sample1A_AAATGCCAGTTCGCGC-1	3.31141	1.79241	0
Sample1A_AAATGCCCAAGGACTG-1	2.02859	0.715705	0
Sample1A_AAATGCCTCTCGTTTA-1	2.47595	1.11697	0
Sample1A_AAATGCCTCTCTAGGA-1	-1.11411	1.70541	0
Sample1A_AAATGCCTCTGCGTAA-1	1.22357	0.418601	1.31153
Sample1A_AACACGTAGCTATGCT-1	0.898719	1.94454	0
Sample1A_AACACGTCAACCGCCA-1	-0.194715	2.33358	2.57255
Sample1A_AACACGTGTGCTCTTC-1	2.15899	1.49531	0
Sample1A_AACACGTTCCTATGTT-1	2.41385	0.476818	0
Sample1A_AACCATGAGACTGTAA-1	-0.878489	0.707764	0.746688
Sample1A_AACCATGAGCCTCGTG-1	-0.266392	1.31392	0
Sample1A_AACCATGAGCTAACTC-1	0.787948	3.44103	1.27554
Sample1A_AACCATGGTCCGCTGA-1	0.512582	1.94651	2.07582
Sample1A_AACCGCGAGGGATGGG-1	2.53272	0.78942	0
Sample1A_AACCGCGCACGAAGCA-1	2.67639	2.39873	0
Sample1A_AACCGCGCAGGTGGAT-1	1.44082	5.04028	0
Sample1A_AACCGCGGTCTGCGGT-1	0.406692	0.50726	0
Sample1A_AACCGCGTCACGAAGG-1	-1.73656	-7.95959	0
Sample1A_AACGTTGAGACCACGA-1	0.247045	0.329599	1.30887
Sample1A_AACGTTGAGCCTCGTG-1	0.955894	1.79908	1.94728
Sample1A_AACGTTGCAGAGTGTG-1	-2.3379	4.19227	0
Sample1A_AACGTTGTCTTCATGT-1	2.60096	2.38463	0
Sample1A_AACGTTGTCTTCCTTC-1	1.76223	2.38649	0
Sample1A_AACTCAGAGACTAGAT-1	2.87693	2.72339	1.30552
Sample1A_AACTCAGAGAGCCTAG-1	3.29537	2.20839	0
Sample1A_AACTCAGAGCTTCGCG-1	2.15015	1.65923	0
Sample1A_AACTCAGAGGGTTCCC-1	2.74197	0.855968	1.45616
Sample1A_AACTCAGCACCAGTTA-1	0.258928	0.313217	1.47252
Sample1A_AACTCAGTCAACCAAC-1	2.73107	1.7126	2.156
Sample1A_AACTCAGTCCAGGGCT-1	3.06373	1.96698	3.01762
Sample1A_AACTCAGTCGTAGGAG-1	-0.682202	0.978344	0
Sample1A_AACTCCCAGGATGGTC-1	2.90274	1.65153	0.957782
Sample1A_AACTCCCAGGTCGGAT-1	2.12801	1.33406	1.49118
Sample1A_AACTCCCGTACGCTGC-1	2.97421	1.78213	0
Sample1A_AACTCCCTCACCGTAA-1	3.08608	1.76186	1.53023
Sample1A_AACTCTTAGGCACATG-1	3.00258	1.76344	0
Sample1A_AACTCTTAGTGTCTCA-1	2.0817	2.92879	1.4021
Sample1A_AACTCTTCAAGTCTGT-1	-2.08522	3.26865	1.62793
Sample1A_AACTCTTGTGTAAGTA-1	1.42577	0.979721	1.60529
Sample1A_AACTCTTGTTTACTCT-1	-1.87755	-8.11594	0
Sample1A_AACTCTTTCAACGGGA-1	2.52022	4.00223	0
Sample1A_AACTCTTTCTAGAGTC-1	0.620497	-0.303277	0
Sample1A_AACTGGTCAAAGGTGC-1	2.31491	0.967998	2.01799
Sample1A_AACTGGTCATATGGTC-1	3.11204	1.3431	2.05181
Sample1A_AACTGGTCATCGATGT-1	3.21623	2.15794	2.01573
Sample1A_AACTGGTCATTATCTC-1	1.21171	0.743654	2.41566
Sample1A_AACTGGTTCTGTCAAG-1	3.22553	2.21131	2.62378
Sample1A_AACTTTCAGTCCGGTC-1	0.485839	-0.0401519	1.4772
Sample1A_AACTTTCAGTTAGCGG-1	3.14573	0.764775	0
Sample1A_AACTTTCCAGTACACT-1	1.37737	0.585713	2.17571
Sample1A_AACTTTCCAGTATCTG-1	1.76379	2.7197	1.91551
Sample1A_AACTTTCGTAGAGCTG-1	0.397541	3.64005	0
Sample1A_AAGACCTAGAAGGTTT-1	3.15923	2.15349	0
Sample1A_AAGACCTAGCACCGCT-1	1.39346	1.36155	0
Sample1A_AAGACCTGTATGAAAC-1	2.69762	1.47182	1.62826
Sample1A_AAGACCTTCTAACTTC-1	-0.280564	1.23155	0
Sample1A_AAGCCGCAGCCGATTT-1	3.08708	2.32229	0
Sample1A_AAGCCGCAGCTGCAAG-1	-0.976887	1.50811	2.32651
Sample1A_AAGCCGCCAGCTCGCA-1	2.61753	1.22286	1.55509
Sample1A_AAGCCGCCAGGTCTCG-1	3.13314	0.98387	1.49385
Sample1A_AAGCCGCGTACATCCA-1	3.43894	1.99479	1.50712
Sample1A_AAGCCGCGTCATGCCG-1	-2.86859	2.97149	1.32534
Sample1A_AAGCCGCTCCTTCAAT-1	0.327166	1.09797	0
Sample1A_AAGGAGCAGCACGCCT-1	1.58267	2.52485	1.66617
Sample1A_AAGGAGCAGGCATGGT-1	3.34501	1.84467	0
Sample1A_AAGGAGCCAAGTCATC-1	2.28934	0.839831	0
Sample1A_AAGGAGCCACGAAGCA-1	3.02683	1.25109	0
Sample1A_AAGGAGCCAGGACCCT-1	3.67308	1.50903	1.66235
Sample1A_AAGGAGCTCCCGACTT-1	0.0443654	1.61788	0
Sample1A_AAGGCAGAGACTTGAA-1	-0.119831	-0.0676159	0
Sample1A_AAGGCAGCAAAGAATC-1	1.22199	1.02932	1.93299
Sample1A_AAGGCAGGTGAGGGAG-1	1.68193	1.70325	0.92508
Sample1A_AAGGCAGTCGCGTTTC-1	2.54747	2.02564	0
Sample1A_AAGGTTCAGAAACCTA-1	3.24649	1.62958	1.56579
Sample1A_AAGGTTCAGGCCATAG-1	-0.433805	1.64845	0
Sample1A_AAGGTTCCAACACCTA-1	2.03474	0.90596	2.09902
Sample1A_AAGGTTCCACAGGCCT-1	2.43454	2.26478	0
Sample1A_AAGGTTCCACCAGATT-1	0.875146	0.317402	1.439
Sample1A_AAGGTTCCATCCAACA-1	2.51499	1.71068	2.0937
Sample1A_AAGGTTCCATGCAATC-1	0.375579	1.88903	0
Sample1A_AAGGTTCCATGCCCGA-1	-0.195347	1.70123	1.37104
Sample1A_AAGGTTCGTGTATGGG-1	0.912247	1.48619	0
Sample1A_AAGGTTCGTTAGATGA-1	-1.51396	1.03525	0
Sample1A_AAGGTTCTCACAACGT-1	2.60823	2.35899	0
Sample1A_AAGGTTCTCTGATTCT-1	0.79482	1.77146	0
Sample1A_AAGTCTGAGGCTCATT-1	1.85492	0.901032	0
Sample1A_AAGTCTGGTCACTGGC-1	3.29761	1.26276	0
Sample1A_AAGTCTGGTTGAGGTG-1	2.33644	0.654327	0
Sample1A_AAGTCTGTCAGCTTAG-1	3.46472	1.67781	2.15364
Sample1A_AAGTCTGTCAGTTTGG-1	2.77687	1.29725	1.64088
Sample1A_AAGTCTGTCGGCTACG-1	0.385543	0.266333	1.34887
Sample1A_AATCCAGCACGTAAGG-1	2.9546	2.15523	1.57514
Sample1A_AATCCAGCAGCCACCA-1	0.948579	0.45858	1.10899
Sample1A_AATCCAGTCCACGTGG-1	1.24375	0.181057	0
Sample1A_AATCGGTAGCTAGTCT-1	2.70792	0.926307	0
Sample1A_AATCGGTCAACTTGAC-1	2.72776	0.484835	0
Sample1A_AATCGGTCACAGGAGT-1	-1.12216	1.94239	1.36493
Sample1A_AATCGGTCATGCAATC-1	3.41657	1.64887	1.42015
Sample1A_AATCGGTGTCTCTTTA-1	-0.648388	1.24954	1.38368
Sample1A_AATCGGTTCCCACTTG-1	2.62246	1.91616	0
Sample1A_ACACCAAAGCCGCCTA-1	3.01669	1.82429	1.9006
Sample1A_ACACCAAAGCTAGCCC-1	2.03885	1.35304	0
Sample1A_ACACCAAAGTGAATTG-1	2.45225	3.0329	0
Sample1A_ACACCAAAGTGGAGTC-1	0.201997	0.55772	1.42878
Sample1A_ACACCAAAGTTCGATC-1	0.673263	1.73949	0
Sample1A_ACACCAACACATTCGA-1	1.03935	2.02934	2.06372
Sample1A_ACACCAATCACCCGAG-1	2.86947	2.54668	2.23695
Sample1A_ACACCAATCGCTAGCG-1	2.7635	2.21058	0
Sample1A_ACACCCTAGACAAGCC-1	3.10235	1.86428	0
Sample1A_ACACCCTCACGCCAGT-1	0.290453	0.780119	1.3658
Sample1A_ACACCCTGTTGTCTTT-1	3.64817	-2.56143	1.91798
Sample1A_ACACCCTTCGTAGGAG-1	1.84546	1.73135	0
Sample1A_ACACCGGCAGCGTTCG-1	2.09674	0.768229	1.40581
Sample1A_ACACCGGGTCGATTGT-1	2.85034	2.19356	1.51565
Sample1A_ACACCGGGTCGGATCC-1	3.29494	2.51954	2.20509
Sample1A_ACACCGGTCACCGTAA-1	-0.200322	2.56255	0
Sample1A_ACACCGGTCAGTGTTG-1	1.36568	1.39281	0
Sample1A_ACACTGACACACATGT-1	2.15932	1.9659	0
Sample1A_ACACTGAGTCAGTGGA-1	2.44049	0.878607	0
Sample1A_ACACTGAGTCTGGAGA-1	-1.37257	2.00697	0
Sample1A_ACACTGATCTTTAGTC-1	-0.616606	0.758705	0
Sample1A_ACAGCCGAGAATCTCC-1	2.22921	1.40102	0
Sample1A_ACAGCCGTCGCCTGAG-1	3.06184	2.59666	0
Sample1A_ACAGCCGTCTGTCTAT-1	0.247977	2.70349	1.27647
Sample1A_ACAGCTAAGCGATGAC-1	3.42704	1.71444	0
Sample1A_ACAGCTAAGCGTGAGT-1	2.25698	2.98945	1.87049
Sample1A_ACAGCTACATCCAACA-1	3.06204	1.57182	0
Sample1A_ACAGCTACATGACGGA-1	-1.22615	2.35642	1.48613
Sample1A_ACAGCTAGTCCGTCAG-1	2.2776	2.46016	1.4702
Sample1A_ACAGCTAGTCCGTTAA-1	0.757792	0.860125	2.42703
Sample1A_ACAGCTAGTTAAGACA-1	2.52746	1.98516	1.41165
Sample1A_ACAGCTATCCATGAAC-1	-1.86098	3.92162	0
Sample1A_ACATACGAGAATCTCC-1	-1.90316	3.63254	0.773028
Sample1A_ACATACGAGACTAGAT-1	3.48146	1.63942	1.46685
Sample1A_ACATACGAGCTAACTC-1	2.91525	2.15044	2.3254
Sample1A_ACATACGGTAAGAGAG-1	-0.0801851	0.790737	1.84853
Sample1A_ACATACGGTAGCAAAT-1	-0.762581	-6.54093	0
Sample1A_ACATACGGTCGACTAT-1	3.0716	1.27142	1.94317
Sample1A_ACATACGGTCTTTCAT-1	1.18881	1.46079	1.36212
Sample1A_ACATACGTCAAACAAG-1	1.46154	1.01245	1.43047
Sample1A_ACATACGTCTACCTGC-1	1.66144	0.689677	0
Sample1A_ACATACGTCTTCCTTC-1	1.39925	0.968529	2.92736
Sample1A_ACATCAGAGCCGCCTA-1	3.13019	1.87379	0
Sample1A_ACATCAGAGGCTCATT-1	2.68027	2.482	1.83734
Sample1A_ACATCAGCACGGTAAG-1	-0.0169382	0.181077	2.42312
Sample1A_ACATGGTCAAGTTGTC-1	-1.46015	3.30979	1.72576
Sample1A_ACATGGTCATTAACCG-1	1.49014	2.27405	0
Sample1A_ACCAGTACAGATTGCT-1	3.25786	1.31981	1.61136
Sample1A_ACCAGTATCAAAGACA-1	3.37777	1.29541	1.90814
Sample1A_ACCCACTAGCTAGTTC-1	2.56019	2.19171	1.33633
Sample1A_ACCCACTAGCTCCTCT-1	-0.428098	2.81857	1.36147
Sample1A_ACCCACTCACCAGCAC-1	2.24501	0.918794	0
Sample1A_ACCCACTTCCTTGACC-1	1.1519	0.330311	0
Sample1A_ACCCACTTCGGAGCAA-1	0.059563	1.43925	0
Sample1A_ACCGTAAAGCCATCGC-1	2.33094	1.99399	1.44442
Sample1A_ACCGTAACAGCCTGTG-1	2.49345	2.02948	0
Sample1A_ACCGTAACAGCGAACA-1	-1.64089	1.07191	1.29503
Sample1A_ACCGTAACATCTGGTA-1	3.11254	1.63175	2.13764
Sample1A_ACCGTAATCTACGAGT-1	-0.949738	-7.92854	0
Sample1A_ACCTTTAAGAATCTCC-1	2.44827	2.48642	1.78224
Sample1A_ACCTTTAGTTCAGGCC-1	3.16354	1.42617	0
Sample1A_ACCTTTATCTGTACGA-1	-0.359032	4.55195	2.00342
Sample1A_ACGAGCCAGCCGCCTA-1	2.23735	2.6255	0
Sample1A_ACGAGCCAGCGCTTAT-1	2.21493	0.787152	2.04358
Sample1A_ACGAGCCGTAGCAAAT-1	-3.2471	2.42087	1.37082
Sample1A_ACGAGCCGTGTTTGGT-1	3.57749	0.897521	0
Sample1A_ACGAGCCTCAGTGCAT-1	2.81694	3.25518	1.73917
Sample1A_ACGAGCCTCTCGTATT-1	1.69347	0.192327	0
Sample1A_ACGAGGAAGAATGTTG-1	2.52402	0.878895	0
Sample1A_ACGAGGAAGATCCCGC-1	2.25287	1.61322	0
Sample1A_ACGAGGAAGGCGTACA-1	1.87183	2.04382	0
Sample1A_ACGAGGAAGGTAAACT-1	2.18261	1.44605	0
Sample1A_ACGAGGACAACTTGAC-1	3.20686	1.37168	1.67528
Sample1A_ACGAGGACAGTCAGAG-1	2.11064	3.25372	1.9262
Sample1A_ACGAGGAGTAATCACC-1	-1.41646	-8.78856	0
Sample1A_ACGAGGATCCGCAGTG-1	-1.12184	1.47666	1.79426
Sample1A_ACGATACAGCGGCTTC-1	0.822582	0.741806	0
Sample1A_ACGATACCACATCCGG-1	1.94833	4.03991	1.50466
Sample1A_ACGATACCAGGTGCCT-1	1.36288	0.647261	0
Sample1A_ACGATACGTATCAGTC-1	-1.74313	-8.61872	0
Sample1A_ACGATACGTCCAGTGC-1	3.12807	2.45008	0
Sample1A_ACGATACTCCCGGATG-1	-1.72678	-8.56813	0
Sample1A_ACGATGTAGACATAAC-1	-0.462875	1.49544	0
Sample1A_ACGATGTCAATAGAGT-1	-0.940874	4.03857	2.15724
Sample1A_ACGATGTCACGCCAGT-1	-1.95923	-7.51862	0
Sample1A_ACGATGTCAGCGTCCA-1	0.0350608	0.419976	0
Sample1A_ACGATGTGTACCCAAT-1	2.5004	1.04569	0
Sample1A_ACGCAGCCAGACAGGT-1	-2.48758	3.14067	0
Sample1A_ACGCAGCCAGCTTAAC-1	0.306071	1.89582	0
Sample1A_ACGCAGCGTACAAGTA-1	-0.574037	1.82834	1.32832
Sample1A_ACGCCAGAGAGGACGG-1	2.27399	3.45586	2.74082
Sample1A_ACGCCAGAGGCTAGGT-1	2.70947	0.984536	0
Sample1A_ACGCCAGCACGAAACG-1	-0.775541	-7.28111	0
Sample1A_ACGCCAGCAGTCCTTC-1	1.47333	0.472249	1.91157
Sample1A_ACGCCGAAGAGACGAA-1	1.45217	2.67245	0
Sample1A_ACGCCGAGTAAACCTC-1	3.45933	1.76436	0
Sample1A_ACGCCGAGTGCCTGGT-1	2.82737	0.597122	1.92146
Sample1A_ACGCCGATCCGTTGTC-1	2.62231	0.303815	1.70889
Sample1A_ACGCCGATCGGCCGAT-1	0.212631	4.62569	1.60561
Sample1A_ACGGAGAAGATCGGGT-1	2.58654	3.18568	2.0804
Sample1A_ACGGAGAAGCCCGAAA-1	1.07605	0.706632	0
Sample1A_ACGGAGACAAGTACCT-1	3.01057	1.69786	1.45516
Sample1A_ACGGAGACAGACAGGT-1	0.0727525	0.244101	0
Sample1A_ACGGAGACAGGAACGT-1	-1.31132	2.65305	2.34421
Sample1A_ACGGAGACAGTGGAGT-1	-1.53002	-6.57115	0
Sample1A_ACGGAGAGTCTTGTCC-1	0.0709398	1.37921	0
Sample1A_ACGGAGAGTTACCAGT-1	2.42938	3.09879	1.47226
Sample1A_ACGGAGATCGCATGAT-1	2.3666	1.09109	1.97885
Sample1A_ACGGAGATCTCGTTTA-1	-0.4305	0.265194	0
Sample1A_ACGGCCAAGCGATAGC-1	3.22776	1.33932	0
Sample1A_ACGGCCAAGTCAATAG-1	2.68651	1.32421	0
Sample1A_ACGGCCACAAATACAG-1	2.58614	3.07879	2.70646
Sample1A_ACGGCCACAAGGGTCA-1	2.25654	1.93103	1.2676
Sample1A_ACGGCCACACCCAGTG-1	0.881215	2.91281	0
Sample1A_ACGGCCAGTAAGTGGC-1	3.06563	2.23865	1.25941
Sample1A_ACGGCCATCACCGTAA-1	-1.60729	3.16687	0
Sample1A_ACGGCCATCGCTTAGA-1	3.30254	1.5107	2.20043
Sample1A_ACGGGCTAGCAGCCTC-1	2.18756	1.37181	0
Sample1A_ACGGGCTCATGAGCGA-1	-0.840364	2.81102	0
Sample1A_ACGGGCTGTCGCGTGT-1	-1.00032	1.60095	0
Sample1A_ACGGGCTGTGCTCTTC-1	-0.306082	0.867251	1.4346
Sample1A_ACGGGCTTCGATCCCT-1	3.15335	0.81353	0
Sample1A_ACGGGCTTCGTTGCCT-1	-1.84233	0.967566	0
Sample1A_ACGGGCTTCTCGTATT-1	0.642728	0.788305	1.77244
Sample1A_ACGGGCTTCTGTTTGT-1	1.96748	1.19022	1.5545
Sample1A_ACGGGTCAGTCCAGGA-1	2.88458	1.77386	0
Sample1A_ACGGGTCTCTGGTGTA-1	2.80711	2.42081	0
Sample1A_ACGTCAAAGGCGCTCT-1	1.44869	3.3096	2.60888
Sample1A_ACTATCTCAAGTTAAG-1	2.89563	2.67639	0
Sample1A_ACTATCTCAATGAAAC-1	2.77248	1.57136	0
Sample1A_ACTATCTCACGCGAAA-1	-2.51499	3.30396	0
Sample1A_ACTATCTCAGCTATTG-1	0.0600363	0.655465	0
Sample1A_ACTATCTCATAGTAAG-1	-2.26257	-6.99484	0
Sample1A_ACTATCTGTAAAGGAG-1	1.62922	3.36183	1.37236
Sample1A_ACTATCTGTTGCTCCT-1	-0.716988	0.935455	2.05953
Sample1A_ACTATCTTCATGCATG-1	3.13677	1.40984	1.70778
Sample1A_ACTATCTTCGCGATCG-1	3.31821	1.04194	0
Sample1A_ACTGAACAGCTACCGC-1	0.134187	2.25411	0
Sample1A_ACTGAACAGGCCCTTG-1	2.43118	2.38157	0
Sample1A_ACTGAACAGGGAAACA-1	2.37244	0.982426	1.37016
Sample1A_ACTGAACAGGGAACGG-1	0.343897	0.677786	0
Sample1A_ACTGAACAGTCCATAC-1	-0.240279	3.756	0
Sample1A_ACTGAACCAATGGAGC-1	3.2496	1.62082	0
Sample1A_ACTGAACTCGCATGAT-1	2.60626	1.9989	1.67141
Sample1A_ACTGAACTCTAACTGG-1	-1.20921	1.09083	0
Sample1A_ACTGAACTCTGTGCAA-1	1.14057	0.991968	1.59865
Sample1A_ACTGAGTAGACAATAC-1	-0.683986	1.13677	0
Sample1A_ACTGAGTAGTGTTAGA-1	2.56936	2.09883	1.33385
Sample1A_ACTGAGTCAACTGCTA-1	-0.954242	-7.34545	0
Sample1A_ACTGAGTGTACCGCTG-1	-0.85812	2.10724	0
Sample1A_ACTGAGTGTGCAGACA-1	2.72043	0.830523	0
Sample1A_ACTGAGTTCGGTTAAC-1	1.24704	2.22509	0
Sample1A_ACTGATGAGCCTTGAT-1	2.8863	1.69262	0
Sample1A_ACTGATGCAATGGACG-1	1.11755	1.81322	1.80713
Sample1A_ACTGATGGTCCCGACA-1	1.23026	1.33192	0
Sample1A_ACTGATGTCCGTTGCT-1	-1.16994	3.72143	0
Sample1A_ACTGATGTCGCAGGCT-1	0.584058	3.98348	0
Sample1A_ACTGATGTCGGCTTGG-1	2.78492	2.34404	0.979789
Sample1A_ACTGCTCAGATAGCAT-1	-1.1519	-7.74159	0
Sample1A_ACTGCTCCAGCTGTGC-1	2.71642	2.59607	0
Sample1A_ACTGCTCGTGAGGGAG-1	3.14512	1.22569	2.06703
Sample1A_ACTGCTCTCAGCTGGC-1	-1.665	1.64108	0
Sample1A_ACTGTCCAGATACACA-1	-0.97581	3.05669	1.32082
Sample1A_ACTGTCCCAAACTGTC-1	2.53075	0.710947	0
Sample1A_ACTGTCCCAGTGACAG-1	1.37988	2.4616	0
Sample1A_ACTGTCCGTGTCTGAT-1	2.80621	3.09492	1.414
Sample1A_ACTGTCCTCTGAGTGT-1	2.72444	2.06017	2.03717
Sample1A_ACTTACTCATTCTTAC-1	2.22503	3.94912	0
Sample1A_ACTTGTTAGAAACGAG-1	3.09112	1.75286	0
Sample1A_ACTTGTTAGCACGCCT-1	-0.0883201	1.87588	0
Sample1A_ACTTGTTAGCCGCCTA-1	0.1002	1.00098	1.46711
Sample1A_ACTTGTTGTACAGACG-1	-0.815927	2.98531	1.37877
Sample1A_ACTTGTTTCCACGTTC-1	0.889297	0.662018	1.47538
Sample1A_ACTTGTTTCGCGATCG-1	2.283	2.84561	2.64702
Sample1A_ACTTTCAGTCACAAGG-1	-1.01014	3.58672	0
Sample1A_ACTTTCAGTGTGGCTC-1	-0.952445	3.4616	1.94625
Sample1A_ACTTTCATCTCGATGA-1	2.24871	2.53536	0
Sample1A_AGAATAGAGCCCAACC-1	1.41569	3.80978	1.59676
Sample1A_AGAATAGAGCGATAGC-1	2.50716	2.08912	0
Sample1A_AGAATAGTCTTTACAC-1	3.13798	1.55114	0
Sample1A_AGACGTTGTACCCAAT-1	-0.799588	2.31493	1.99076
Sample1A_AGACGTTGTTATCGGT-1	3.06921	1.77355	0
Sample1A_AGACGTTTCACATGCA-1	0.198189	0.778593	2.04299
Sample1A_AGAGCGAAGTACGACG-1	-1.40546	-7.78409	0
Sample1A_AGAGCGATCGGTCCGA-1	-0.374147	0.978497	0
Sample1A_AGAGCTTAGGTAGCTG-1	1.1241	1.41532	0
Sample1A_AGAGCTTAGTTACGGG-1	0.159235	0.356901	1.53851
Sample1A_AGAGCTTCACACTGCG-1	-0.475437	1.48145	1.61522
Sample1A_AGAGCTTCAGGTTTCA-1	3.12237	0.926832	1.75363
Sample1A_AGAGCTTCAGTTAACC-1	0.583671	1.23463	0
Sample1A_AGAGCTTCATCCTTGC-1	3.12138	2.08675	0
Sample1A_AGAGTGGCACGGTTTA-1	3.44025	1.78573	1.56669
Sample1A_AGAGTGGCATAGAAAC-1	-0.208318	1.41025	2.64479
Sample1A_AGAGTGGGTCGGCACT-1	2.68101	2.44744	1.48323
Sample1A_AGAGTGGGTCTTCGTC-1	2.42419	1.30189	0
Sample1A_AGAGTGGGTGACTCAT-1	0.649806	0.928896	0
Sample1A_AGAGTGGTCTGTTGAG-1	3.47123	1.52241	1.61008
Sample1A_AGATCTGAGGACTGGT-1	2.16016	2.67819	0
Sample1A_AGATTGCAGCAATCTC-1	0.586152	0.454531	0
Sample1A_AGATTGCAGGCACATG-1	-0.166199	1.00837	0
Sample1A_AGATTGCCAATGAATG-1	0.865048	3.19323	0
Sample1A_AGATTGCCATTGCGGC-1	2.38832	1.14439	0
Sample1A_AGATTGCGTTTAGCTG-1	-1.86936	-5.47095	0
Sample1A_AGATTGCTCCAAACAC-1	2.72575	0.652956	0
Sample1A_AGCAGCCAGATGCCAG-1	1.45699	1.04403	1.2634
Sample1A_AGCAGCCAGATTACCC-1	2.01366	0.725923	0
Sample1A_AGCAGCCAGCGTCTAT-1	3.04325	1.26342	1.4539
Sample1A_AGCAGCCCAGATCTGT-1	3.66162	1.49211	2.06552
Sample1A_AGCAGCCGTGCCTTGG-1	0.130131	4.64824	0
Sample1A_AGCAGCCGTGTTGGGA-1	-1.12135	-7.99308	0
Sample1A_AGCATACAGCAGCCTC-1	3.07057	1.62547	0
Sample1A_AGCATACAGGTAGCCA-1	-1.50925	2.27506	1.1984
Sample1A_AGCATACCAATCCGAT-1	2.96646	1.87483	2.05566
Sample1A_AGCATACCACCGAATT-1	2.06915	0.677805	0
Sample1A_AGCATACCAGCAGTTT-1	3.04496	2.12855	0
Sample1A_AGCATACGTAACGACG-1	0.535857	1.3647	0
Sample1A_AGCATACGTCTTGTCC-1	2.32445	0.695293	1.64492
Sample1A_AGCATACTCCCTAACC-1	2.12016	1.15954	0
Sample1A_AGCATACTCTAAGCCA-1	2.86184	1.15463	0
Sample1A_AGCATACTCTCTGCTG-1	2.88608	1.40034	1.71784
Sample1A_AGCCTAAAGGAATCGC-1	3.44471	1.43374	1.53023
Sample1A_AGCCTAACACAGACTT-1	-0.149378	-0.477406	1.3318
Sample1A_AGCCTAACAGCTCGAC-1	2.67394	0.693581	1.55775
Sample1A_AGCCTAACATCAGTAC-1	2.81977	1.1102	0
Sample1A_AGCCTAAGTCAATACC-1	1.93431	0.877538	0
Sample1A_AGCCTAAGTTCAGTAC-1	3.05776	2.05279	1.48905
Sample1A_AGCCTAATCCGTAGGC-1	-0.433085	1.31067	2.63003
Sample1A_AGCGGTCCAGTTCCCT-1	3.39878	2.01444	0
Sample1A_AGCGGTCGTAGAAAGG-1	3.15937	2.05531	0
Sample1A_AGCGGTCGTGAAAGAG-1	-0.0838806	3.25985	0
Sample1A_AGCGGTCTCCTAGTGA-1	3.09598	1.97895	0
Sample1A_AGCGTATGTTCCCTTG-1	1.25711	1.2381	0
Sample1A_AGCGTATTCTGATACG-1	-0.84702	2.76943	0
Sample1A_AGCGTATTCTGCGGCA-1	3.14413	1.94749	0
Sample1A_AGCGTCGCATGGTCTA-1	2.02851	1.09329	2.78296
Sample1A_AGCGTCGGTTACCGAT-1	-0.394424	3.13147	0
Sample1A_AGCGTCGTCCGGGTGT-1	0.091105	3.59185	0
Sample1A_AGCGTCGTCCTTGACC-1	1.88949	2.01163	2.15296
Sample1A_AGCTCCTGTATATCCG-1	2.40978	0.924561	3.10659
Sample1A_AGCTCCTGTCTTCAAG-1	-3.61034	5.88206	0.484548
Sample1A_AGCTCCTGTGAGTATA-1	2.70064	2.70888	0
Sample1A_AGCTCCTTCCATGCTC-1	-0.658234	1.64654	0
Sample1A_AGCTCCTTCCTGCCAT-1	1.60465	2.02697	0
Sample1A_AGCTCCTTCTCTGAGA-1	1.99547	1.19953	1.49305
Sample1A_AGCTCCTTCTGTTGAG-1	2.80995	2.16215	1.28492
Sample1A_AGCTCTCAGTGGAGAA-1	3.31756	1.81667	1.59519
Sample1A_AGCTCTCCACATCCAA-1	0.449078	4.04958	1.87562
Sample1A_AGCTCTCGTCTCACCT-1	2.71942	0.902613	1.29831
Sample1A_AGCTCTCTCCTTTCTC-1	-0.773807	0.811051	1.35802
Sample1A_AGCTTGACACGTGAGA-1	0.477416	1.72717	0
Sample1A_AGCTTGACAGCCACCA-1	0.0544902	0.765705	1.35524
Sample1A_AGCTTGACATCTCGCT-1	1.77731	2.52199	2.27168
Sample1A_AGCTTGAGTACTTAGC-1	2.0973	3.12403	0
Sample1A_AGCTTGAGTGCGAAAC-1	1.14614	0.468205	1.37346
Sample1A_AGGCCACCAATCCAAC-1	0.828107	0.0144358	0
Sample1A_AGGCCACGTGATGTGG-1	2.71179	2.2684	1.89722
Sample1A_AGGCCACGTGGACGAT-1	2.98925	2.02897	2.62467
Sample1A_AGGCCACTCGTCGTTC-1	2.36099	3.46771	0
Sample1A_AGGCCACTCTATGTGG-1	1.92871	0.8167	1.35953
Sample1A_AGGCCGTAGCCCAGCT-1	2.98404	1.77177	1.45996
Sample1A_AGGCCGTTCCTGTAGA-1	3.14895	2.49363	0
Sample1A_AGGGAGTCAGAAGCAC-1	2.05829	2.23767	1.35931
Sample1A_AGGGAGTGTCAAGCGA-1	1.37638	2.10169	2.35537
Sample1A_AGGGAGTGTCCGTGAC-1	1.93164	2.31676	2.41134
Sample1A_AGGGAGTTCAGCCTAA-1	3.52759	2.22696	1.85669
Sample1A_AGGGATGGTAAAGTCA-1	3.57955	1.89058	1.44442
Sample1A_AGGGATGGTCACACGC-1	0.428448	1.35048	1.31144
Sample1A_AGGGTGAAGGATGGTC-1	3.43483	1.69892	0
Sample1A_AGGGTGAAGGCCCTCA-1	-1.28716	2.7776	0
Sample1A_AGGGTGACATCCGGGT-1	1.37796	1.28791	0
Sample1A_AGGGTGAGTCTAGCCG-1	-1.94182	1.31904	0
Sample1A_AGGGTGAGTTCCACTC-1	1.00146	1.18316	1.40942
Sample1A_AGGTCATCAAGCTGGA-1	2.25771	1.62957	0
Sample1A_AGGTCATCATGTCTCC-1	2.53103	2.35521	2.07369
Sample1A_AGGTCATGTCTCTTAT-1	0.409922	0.204515	1.50548
Sample1A_AGGTCATGTTTGGGCC-1	0.803283	2.11974	0
Sample1A_AGGTCCGAGCAACGGT-1	2.34804	2.01017	0
Sample1A_AGGTCCGTCATTGCCC-1	0.280102	2.32249	0
Sample1A_AGGTCCGTCCCACTTG-1	0.301815	0.710039	1.54312
Sample1A_AGGTCCGTCTGCCAGG-1	2.37903	1.80009	0
Sample1A_AGTAGTCAGACGACGT-1	2.9509	2.00306	0
Sample1A_AGTAGTCAGAGCTGCA-1	0.518953	0.736864	1.94292
Sample1A_AGTAGTCCATCCGTGG-1	1.3087	-0.148869	0
Sample1A_AGTAGTCGTACTCAAC-1	0.267065	2.12037	0
Sample1A_AGTAGTCTCTGTCCGT-1	2.96338	2.00746	0
Sample1A_AGTCTTTAGGGATCTG-1	-1.39295	-7.59469	0
Sample1A_AGTCTTTAGGGTATCG-1	2.25309	3.17527	0
Sample1A_AGTCTTTCAAGTTCTG-1	3.26835	2.04611	0
Sample1A_AGTGAGGAGCTACCTA-1	1.72103	-3.2172	0
Sample1A_AGTGAGGAGTGGGCTA-1	2.50634	0.926004	1.59238
Sample1A_AGTGAGGCATTCCTCG-1	-0.290772	1.48282	0
Sample1A_AGTGAGGGTGTTGAGG-1	3.4171	1.65737	1.35162
Sample1A_AGTGAGGGTTCGTGAT-1	3.41571	1.54268	1.85669
Sample1A_AGTGAGGTCGAATCCA-1	3.59231	1.67501	0
Sample1A_AGTGAGGTCGCAGGCT-1	1.50712	0.994385	0
Sample1A_AGTGAGGTCTCACATT-1	-1.6666	-8.73409	0
Sample1A_AGTGAGGTCTGAGTGT-1	3.12988	1.47799	0
Sample1A_AGTGGGAAGAGCCTAG-1	3.00521	1.46421	0
Sample1A_AGTGGGAAGATCACGG-1	-0.398725	2.80222	0
Sample1A_AGTGGGACAAACTGCT-1	2.60982	1.28631	1.42325
Sample1A_AGTGGGACAGGACCCT-1	0.265013	1.44366	1.48244
Sample1A_AGTGGGACAGTATGCT-1	2.45101	1.41578	0
Sample1A_AGTGGGAGTGCTAGCC-1	2.70568	1.35347	0
Sample1A_AGTGGGAGTGTGACGA-1	1.77464	4.6977	0
Sample1A_AGTGGGAGTTGAACTC-1	0.131453	2.85596	0
Sample1A_AGTGGGATCTGGTATG-1	2.43366	2.89033	0
Sample1A_AGTGTCAAGAATGTGT-1	3.13039	1.1778	0
Sample1A_AGTGTCAAGCCCAGCT-1	-0.063837	2.61906	1.16096
Sample1A_AGTGTCAAGCTAGTCT-1	3.08301	1.34738	1.57302
Sample1A_AGTGTCATCTGGAGCC-1	2.38112	1.60807	1.56849
Sample1A_AGTTGGTCAATAGCAA-1	1.34098	1.83773	2.13369
Sample1A_AGTTGGTCACGAAATA-1	2.11091	1.55472	1.42902
Sample1A_AGTTGGTGTTATGCGT-1	0.392292	1.54938	0
Sample1A_AGTTGGTTCACATACG-1	2.82562	1.25098	1.37988
Sample1A_ATAACGCAGACAAGCC-1	1.81481	4.34445	1.40302
Sample1A_ATAACGCAGTAACCCT-1	0.917745	0.71052	1.21133
Sample1A_ATAACGCCATAGGATA-1	1.08854	2.42956	1.27536
Sample1A_ATAACGCGTGGCGAAT-1	-1.17402	-7.78233	0
Sample1A_ATAACGCGTTAAGGGC-1	0.373167	0.909615	1.2836
Sample1A_ATAACGCGTTAGTGGG-1	0.94555	1.40088	0
Sample1A_ATAACGCTCATGTCTT-1	-0.230085	0.00620954	2.1028
Sample1A_ATAAGAGCAGGTGGAT-1	2.42616	3.04693	0
Sample1A_ATAGACCAGCTGTCTA-1	2.92338	1.10792	0
Sample1A_ATAGACCCAAAGTGCG-1	0.351707	1.93675	1.45616
Sample1A_ATAGACCGTAGCTAAA-1	-0.926157	1.48776	1.27703
Sample1A_ATAGACCTCCTGCCAT-1	-0.173233	0.424346	0
Sample1A_ATCACGAAGGTTACCT-1	-1.9146	1.51732	0
Sample1A_ATCACGATCGTCTGCT-1	1.3164	0.252729	1.52066
Sample1A_ATCACGATCTCAAGTG-1	2.30255	1.99417	0
Sample1A_ATCACGATCTCCAACC-1	-1.34557	0.437398	1.29909
Sample1A_ATCACGATCTGACCTC-1	2.84457	0.484567	0
Sample1A_ATCATCTAGCTCTCGG-1	3.54209	1.71139	1.57423
Sample1A_ATCATCTCACCAGGCT-1	0.94424	2.50752	1.5871
Sample1A_ATCATCTGTGGGTATG-1	0.510481	0.452748	0
Sample1A_ATCATCTGTTCTGGTA-1	1.12552	1.30945	0
Sample1A_ATCATCTTCTAAGCCA-1	2.22786	1.77726	2.54128
Sample1A_ATCATGGCAAGCGAGT-1	2.20556	3.36277	0
Sample1A_ATCATGGCAAGTCTGT-1	0.808566	4.76749	0
Sample1A_ATCATGGCAGCTGTTA-1	2.64089	0.814887	0
Sample1A_ATCATGGCATGATCCA-1	2.0663	1.09324	0
Sample1A_ATCATGGCATTGAGCT-1	2.92211	2.62645	2.485
Sample1A_ATCATGGGTTCGTTGA-1	-2.13246	0.840642	0.933614
Sample1A_ATCATGGTCACATGCA-1	1.48674	-0.382535	0
Sample1A_ATCATGGTCTGTCTCG-1	-0.0487875	-0.466481	2.43097
Sample1A_ATCCACCCAAAGCAAT-1	1.01931	-0.0835418	0
Sample1A_ATCCACCCAAGTCATC-1	-0.0616287	4.62332	0
Sample1A_ATCCACCCACATCCAA-1	3.06844	0.314341	2.42281
Sample1A_ATCCACCCAGTAAGCG-1	-0.492862	1.64045	2.0746
Sample1A_ATCCACCGTCCATCCT-1	3.79884	2.08224	1.46352
Sample1A_ATCCACCGTCTCGTTC-1	2.7237	2.51865	0
Sample1A_ATCCACCGTTACCAGT-1	1.00167	1.58783	0
Sample1A_ATCCACCGTTCGAATC-1	2.3921	2.01924	0
Sample1A_ATCCACCTCTCCTATA-1	-1.98154	3.1777	0
Sample1A_ATCCGAAAGGTGATTA-1	0.434929	1.71877	2.66476
Sample1A_ATCCGAACACCCAGTG-1	-0.880818	0.52705	1.54225
Sample1A_ATCCGAAGTCACTTCC-1	-1.03553	-8.00686	0
Sample1A_ATCCGAAGTCTAACGT-1	2.3417	2.4154	0
Sample1A_ATCGAGTCAAGAGTCG-1	-0.433799	1.12241	0
Sample1A_ATCGAGTGTACACCGC-1	2.63999	0.986284	2.54164
Sample1A_ATCGAGTGTTAAGGGC-1	-2.06442	0.504185	0
Sample1A_ATCGAGTGTTCGCTAA-1	2.66034	1.33853	0
Sample1A_ATCTACTAGGCAAAGA-1	1.49659	0.876788	0
Sample1A_ATCTACTAGTGACATA-1	-0.941033	2.21008	2.65739
Sample1A_ATCTGCCCACGGTTTA-1	-1.63042	2.51735	1.29062
Sample1A_ATCTGCCCATGTTGAC-1	-0.401442	0.0722271	0
Sample1A_ATCTGCCGTACCCAAT-1	1.72262	0.932608	2.05864
Sample1A_ATCTGCCGTTCCACTC-1	0.217633	4.09598	0
Sample1A_ATCTGCCTCTAACTGG-1	2.40718	1.78671	1.75206
Sample1A_ATCTGCCTCTCCAGGG-1	3.01426	1.29658	0
Sample1A_ATGAGGGCAGACGTAG-1	-1.08344	0.623291	1.21665
Sample1A_ATGAGGGGTCTAGTCA-1	-2.10162	4.03072	0
Sample1A_ATGAGGGTCATCGGAT-1	3.38426	0.906531	1.81807
Sample1A_ATGCGATAGGTGGGTT-1	0.995037	1.37524	0
Sample1A_ATGCGATAGTCGCCGT-1	2.56827	2.12885	1.63288
Sample1A_ATGCGATCACGGTAGA-1	2.01859	1.62203	0
Sample1A_ATGCGATGTAACGTTC-1	0.5098	1.53462	0
Sample1A_ATGCGATGTGTAAGTA-1	2.45221	1.20119	1.43168
Sample1A_ATGCGATTCAGTTTGG-1	1.89685	2.95535	1.41659
Sample1A_ATGGGAGAGATCCTGT-1	1.15815	0.506546	1.35481
Sample1A_ATGGGAGAGCCACGTC-1	0.625564	1.40864	0
Sample1A_ATGGGAGGTGGTACAG-1	-1.72074	1.04772	1.77285
Sample1A_ATGGGAGTCAGAGACG-1	1.62101	1.65517	0
Sample1A_ATGGGAGTCCTTAATC-1	2.29356	3.36066	0
Sample1A_ATGTGTGAGACGCACA-1	-1.5092	-9.05457	0
Sample1A_ATGTGTGAGCACAGGT-1	2.17507	2.19212	0
Sample1A_ATGTGTGAGGGATACC-1	-0.786139	0.815851	2.19557
Sample1A_ATGTGTGAGTGTACGG-1	2.34571	2.45697	0
Sample1A_ATGTGTGGTAATTGGA-1	-0.17566	0.925302	0
Sample1A_ATGTGTGGTAGAAGGA-1	1.01072	2.34388	1.84068
Sample1A_ATGTGTGGTCTACCTC-1	-1.97328	3.93673	1.53108
Sample1A_ATTACTCAGACAATAC-1	-0.653536	-6.62739	0
Sample1A_ATTACTCCAGCCAGAA-1	3.16522	1.92521	0
Sample1A_ATTACTCCAGCTGGCT-1	-0.128509	0.829254	0
Sample1A_ATTACTCCATACTACG-1	3.36926	1.71881	1.53165
Sample1A_ATTACTCTCTAAGCCA-1	-1.76371	1.34161	0
Sample1A_ATTATCCAGTGTCCCG-1	3.26116	1.41944	2.34806
Sample1A_ATTATCCCAACACCCG-1	1.26171	3.49781	0
Sample1A_ATTATCCCACCACCAG-1	1.16827	1.63525	0
Sample1A_ATTATCCCAGGGTTAG-1	1.02167	2.35901	0
Sample1A_ATTATCCGTGAGCGAT-1	1.60727	0.437764	1.78616
Sample1A_ATTATCCTCCCATTAT-1	-3.03583	3.20457	0
Sample1A_ATTATCCTCGACAGCC-1	-2.33029	0.774323	0
Sample1A_ATTCTACAGTTAGCGG-1	2.82808	0.364596	0
Sample1A_ATTCTACCAATGGAGC-1	3.31841	0.964202	2.64458
Sample1A_ATTCTACCACATGGGA-1	-0.839627	1.52169	2.20941
Sample1A_ATTCTACGTCTCATCC-1	2.79561	1.74305	1.57819
Sample1A_ATTCTACGTGTCAATC-1	1.32105	-0.112837	1.38772
Sample1A_ATTCTACTCGGTGTTA-1	1.95967	1.99699	0
Sample1A_ATTCTACTCGTGACAT-1	2.94708	2.09892	0
Sample1A_ATTCTACTCTCCTATA-1	2.36504	1.21923	0
Sample1A_ATTCTACTCTGTCAAG-1	-0.87414	0.514813	1.62727
Sample1A_ATTGGACAGACGACGT-1	2.38293	0.223779	1.50032
Sample1A_ATTGGACAGACTTTCG-1	3.42258	1.77188	1.48086
Sample1A_ATTGGACCATACTCTT-1	2.6214	2.24545	0
Sample1A_ATTGGACGTATAGGGC-1	-2.65101	2.93001	0
Sample1A_ATTGGACTCTTCCTTC-1	3.026	2.1922	2.01657
Sample1A_ATTGGTGCATAGTAAG-1	-2.1057	3.71574	2.3502
Sample1A_ATTGGTGTCCTGTAGA-1	3.49104	1.11048	2.31821
Sample1A_ATTGGTGTCGCACTCT-1	2.65525	2.59186	1.45289
Sample1A_ATTGGTGTCTGCTGTC-1	2.34139	0.366357	1.73801
Sample1A_ATTTCTGAGAGTACCG-1	3.43784	1.21059	0
Sample1A_ATTTCTGAGGAGCGAG-1	2.06312	1.08366	1.4759
Sample1A_ATTTCTGAGGCTATCT-1	2.35021	1.86967	2.02938
Sample1A_ATTTCTGCAAGCGCTC-1	-0.244288	2.58713	0
Sample1A_ATTTCTGCAATGGAAT-1	-0.255674	1.06414	0
Sample1A_ATTTCTGCACATAACC-1	1.54141	1.79361	2.485
Sample1A_ATTTCTGGTACATCCA-1	3.97341	2.74308	2.46803
Sample1A_CAACCAAAGCCACGCT-1	1.10004	2.27725	0.929233
Sample1A_CAACCAAAGTGACATA-1	2.81336	2.50187	0
Sample1A_CAACCAATCGCTTGTC-1	2.82825	1.23879	2.10946
Sample1A_CAACCTCAGTACGACG-1	1.47821	2.79316	1.90489
Sample1A_CAACCTCCACGCATCG-1	2.03506	2.00959	2.76978
Sample1A_CAACCTCTCGTGTAGT-1	3.13553	1.14654	0
Sample1A_CAACTAGAGGAGTTTA-1	-1.35586	-7.81654	0
Sample1A_CAACTAGAGGCCCTTG-1	-1.52571	-8.19195	0
Sample1A_CAACTAGCAAAGTGCG-1	-0.560976	-6.84297	0
Sample1A_CAACTAGCAGACACTT-1	3.25219	0.903281	1.65273
Sample1A_CAACTAGGTGCTTCTC-1	3.4499	1.30557	1.45642
Sample1A_CAACTAGTCATCGGAT-1	1.42124	1.60447	0
Sample1A_CAAGAAAAGCAGCGTA-1	2.22459	2.39341	2.24032
Sample1A_CAAGAAATCCACGTTC-1	0.347903	0.893215	2.13501
Sample1A_CAAGAAATCCCTTGCA-1	2.61944	0.960925	1.82328
Sample1A_CAAGATCCACCACGTG-1	-3.06423	2.54099	0
Sample1A_CAAGATCCATTGGGCC-1	1.42899	4.34009	0
Sample1A_CAAGATCGTACCGTTA-1	-0.378739	0.926144	0
Sample1A_CAAGATCGTTCCGTCT-1	-0.69624	1.34837	0
Sample1A_CAAGATCTCCGCGTTT-1	-1.45696	3.65663	0
Sample1A_CAAGATCTCGACGGAA-1	-0.220806	1.9578	1.26304
Sample1A_CAAGGCCAGGCATTGG-1	0.877898	0.328385	1.87352
Sample1A_CAAGGCCAGTGCTGCC-1	2.61738	1.07471	2.11981
Sample1A_CAAGGCCCAAAGAATC-1	0.829166	0.960211	1.85806
Sample1A_CAAGGCCCATCTCCCA-1	-1.70582	2.14357	1.54385
Sample1A_CAAGTTGAGATGTTAG-1	2.28691	2.25862	0
Sample1A_CAAGTTGCAATAGCAA-1	-3.24786	5.15442	2.13844
Sample1A_CAAGTTGCACATTCGA-1	2.87255	1.94108	0
Sample1A_CAAGTTGCAGACGTAG-1	0.955996	0.683827	1.51399
Sample1A_CAAGTTGGTGGTCCGT-1	0.954438	3.82576	0
Sample1A_CAAGTTGTCCTAGGGC-1	-1.71379	2.2078	0
Sample1A_CAAGTTGTCGCATGAT-1	1.36192	1.15539	0
Sample1A_CAAGTTGTCTAAGCCA-1	1.48762	1.65828	0
Sample1A_CACAAACAGAATGTTG-1	-2.03531	0.952577	1.2933
Sample1A_CACAAACAGATACACA-1	1.10289	0.818815	0
Sample1A_CACAAACAGCGGATCA-1	0.410296	0.711695	0
Sample1A_CACAAACCAGTAAGAT-1	3.1575	1.33629	0
Sample1A_CACAAACCATGCAACT-1	3.3473	1.42263	0
Sample1A_CACAAACGTACATGTC-1	-0.842078	-7.51399	0
Sample1A_CACACAAAGCCTTGAT-1	3.44398	1.48603	0
Sample1A_CACACAAAGCGTAGTG-1	1.03183	4.26648	0
Sample1A_CACACAAAGTCTCAAC-1	1.10258	4.97792	0
Sample1A_CACACAACATACGCTA-1	2.73899	1.41206	0
Sample1A_CACACAAGTAGAAGGA-1	3.19225	2.12456	1.2912
Sample1A_CACACAATCACAACGT-1	0.972977	1.54076	0
Sample1A_CACACAATCCTGTAGA-1	-0.242275	1.26575	0
Sample1A_CACACAATCTTTAGTC-1	-2.0896	1.94882	0
Sample1A_CACACCTAGACATAAC-1	3.48821	1.38935	2.08966
Sample1A_CACACCTAGCGTAATA-1	3.29033	1.9654	1.50439
Sample1A_CACACCTCACTCTGTC-1	0.0368236	1.90083	1.08871
Sample1A_CACACCTGTTAGGGTG-1	-0.356188	1.25082	2.31204
Sample1A_CACACTCCAACCGCCA-1	3.0504	1.52626	2.0001
Sample1A_CACACTCTCCGCATAA-1	2.66608	1.29157	0
Sample1A_CACAGGCAGTTGAGTA-1	3.32058	2.22907	1.48428
Sample1A_CACAGGCGTCATCCCT-1	-1.23913	4.24935	0
Sample1A_CACAGGCGTCGTCTTC-1	-0.473721	3.06559	0
Sample1A_CACAGGCGTTATTCTC-1	2.81016	1.14762	0
Sample1A_CACAGGCTCTTACCGC-1	2.44376	3.10597	0
Sample1A_CACAGTAGTAAAGGAG-1	0.931295	0.0333916	1.46327
Sample1A_CACAGTAGTCAACTGT-1	0.100847	0.452497	0
Sample1A_CACAGTAGTGATAAGT-1	1.77009	3.51435	1.7951
Sample1A_CACAGTAGTGTAACGG-1	-0.923005	-7.25769	0
Sample1A_CACATAGTCTACCTGC-1	1.50759	0.45733	0
Sample1A_CACATTTAGACTACAA-1	-1.38239	-7.80255	0
Sample1A_CACATTTAGATCTGCT-1	1.61099	1.74324	1.50958
Sample1A_CACATTTCAATCCAAC-1	-1.76061	-7.96461	0
Sample1A_CACATTTTCACCGGGT-1	3.14809	1.89815	0
Sample1A_CACATTTTCTCACATT-1	3.18463	1.54434	0
Sample1A_CACATTTTCTTTAGTC-1	-2.15573	-0.133209	0
Sample1A_CACCACTAGACTCGGA-1	2.85327	1.96542	1.37016
Sample1A_CACCACTAGACTTGAA-1	-2.51218	3.17664	0
Sample1A_CACCACTAGAGTAATC-1	-0.396403	1.60297	0
Sample1A_CACCACTCAAATTGCC-1	-0.361524	1.80579	1.25098
Sample1A_CACCACTGTCGGCACT-1	-0.364167	0.632819	1.3069
Sample1A_CACCACTTCGCTAGCG-1	0.0330716	2.00637	0
Sample1A_CACCAGGAGAGCCCAA-1	3.1471	1.47758	0
Sample1A_CACCAGGCACCCAGTG-1	-2.66363	2.78066	1.95038
Sample1A_CACCAGGGTACAGACG-1	2.65885	0.898553	0
Sample1A_CACCAGGTCAGCTCTC-1	1.63799	1.79535	1.79343
Sample1A_CACCAGGTCATGTGGT-1	2.68108	0.874059	2.67414
Sample1A_CACCTTGAGAGAGCTC-1	-0.249277	0.804676	1.43071
Sample1A_CACCTTGGTCCGTTAA-1	2.21552	2.64215	0
Sample1A_CACTCCAAGAGTACCG-1	0.773128	2.50038	2.43571
Sample1A_CACTCCAAGGTGATTA-1	-1.05672	2.29153	0
Sample1A_CACTCCACACAACTGT-1	2.96689	2.11824	0
Sample1A_CACTCCACAGGCAGTA-1	1.62775	2.05468	1.39453
Sample1A_CACTCCATCATGTCCC-1	3.2351	1.78214	1.5715
Sample1A_CAGAATCAGTCGCCGT-1	-0.0613729	2.67911	0
Sample1A_CAGAATCCACGAGGTA-1	0.0464255	0.179514	0
Sample1A_CAGAATCGTAGCGTGA-1	3.50292	1.74938	2.13764
Sample1A_CAGAATCGTCATATCG-1	3.34228	1.28833	0
Sample1A_CAGAATCGTGGCGAAT-1	0.221543	1.46643	0
Sample1A_CAGAATCGTTTGACAC-1	2.5298	0.903505	1.44864
Sample1A_CAGAATCTCTAGCACA-1	1.44794	1.43663	0
Sample1A_CAGAGAGAGATGGCGT-1	-0.527931	3.20351	0
Sample1A_CAGAGAGCAAAGTGCG-1	2.236	2.44339	0
Sample1A_CAGAGAGCACAGCCCA-1	2.88472	0.974538	1.63355
Sample1A_CAGAGAGCATTAACCG-1	-2.2185	3.78153	1.18358
Sample1A_CAGAGAGTCCGCGGTA-1	-0.492384	1.88026	0
Sample1A_CAGAGAGTCGTTGACA-1	2.55719	2.27145	0
Sample1A_CAGATCAAGACTACAA-1	2.76071	2.08497	2.24899
Sample1A_CAGATCAAGCCACGCT-1	3.1145	1.22509	2.36448
Sample1A_CAGATCACATGGTTGT-1	-1.02998	1.65474	0
Sample1A_CAGATCAGTCCAGTTA-1	-0.232167	1.90086	1.32002
Sample1A_CAGCAGCAGTGGAGAA-1	-1.4874	-6.11537	0
Sample1A_CAGCAGCGTCATACTG-1	2.55636	0.70703	1.49493
Sample1A_CAGCAGCTCTTACCGC-1	3.76752	1.2229	0
Sample1A_CAGCATAAGACACGAC-1	-0.285705	1.37352	1.42397
Sample1A_CAGCATAAGATAGCAT-1	0.843347	1.00219	0
Sample1A_CAGCATAAGCTATGCT-1	3.15784	1.39706	0
Sample1A_CAGCATACACGGCGTT-1	2.75234	1.90595	0
Sample1A_CAGCATACAGGAATCG-1	0.643676	2.14152	1.31641
Sample1A_CAGCATATCCAGGGCT-1	-0.272564	1.54052	0
Sample1A_CAGCCGACAGCTGCTG-1	2.2216	1.64613	0
Sample1A_CAGCCGACATGTAGTC-1	0.364057	0.349894	0
Sample1A_CAGCCGAGTCATCCCT-1	2.73311	1.05553	0
Sample1A_CAGCGACAGCCAGTAG-1	-1.06782	-2.47927	0
Sample1A_CAGCGACAGTAGGTGC-1	1.49254	0.67154	0
Sample1A_CAGCGACCAAGGTTTC-1	2.98273	1.13975	2.03428
Sample1A_CAGCGACCAGGGAGAG-1	2.92736	1.18229	2.88275
Sample1A_CAGCGACCATCCCACT-1	3.50674	1.63491	1.84988
Sample1A_CAGCGACGTATAGTAG-1	3.39081	1.90037	0
Sample1A_CAGCGACTCCAAACAC-1	3.18605	1.25593	2.41814
Sample1A_CAGCGACTCCCACTTG-1	3.02337	2.05793	2.19403
Sample1A_CAGCTAAAGACCTAGG-1	-1.79797	0.58618	0
Sample1A_CAGCTAAAGGGTGTGT-1	1.32888	1.91378	1.88173
Sample1A_CAGCTAAGTAAGTGTA-1	2.35263	0.875325	1.48113
Sample1A_CAGCTAATCGGTGTTA-1	-0.595609	-6.48187	0
Sample1A_CAGCTGGAGGTCATCT-1	2.00751	2.22001	1.43387
Sample1A_CAGCTGGCACATAACC-1	-1.64692	4.11375	1.77542
Sample1A_CAGCTGGCACTTCGAA-1	-0.0280484	0.77298	2.02252
Sample1A_CAGCTGGCAGTCACTA-1	3.34703	0.955375	1.52487
Sample1A_CAGCTGGCATGCCTAA-1	-0.64432	1.35593	0
Sample1A_CAGCTGGTCAAGCCTA-1	-0.606647	-7.54211	0
Sample1A_CAGCTGGTCCGTACAA-1	-0.975898	0.387647	0
Sample1A_CAGGTGCAGCTCCTCT-1	0.514531	1.46355	2.74663
Sample1A_CAGGTGCAGGAATCGC-1	1.59816	1.47039	0
Sample1A_CAGGTGCAGGCTAGGT-1	1.70488	1.102	2.23471
Sample1A_CAGGTGCCACAAGTAA-1	2.40626	3.56077	0
Sample1A_CAGGTGCGTAGCTCCG-1	-1.5229	4.31295	0
Sample1A_CAGGTGCTCCAGAGGA-1	3.46526	1.67881	1.82284
Sample1A_CAGTAACAGAAAGTGG-1	3.02905	1.29463	0
Sample1A_CAGTAACGTTTGTTGG-1	2.49128	1.15629	0
Sample1A_CAGTCCTCAAGACGTG-1	2.15558	0.410685	1.92121
Sample1A_CAGTCCTCAGTTCATG-1	2.07342	3.41228	0
Sample1A_CAGTCCTGTCGTCTTC-1	2.29053	1.6102	1.21498
Sample1A_CAGTCCTTCATAAAGG-1	-1.24301	-8.30914	0
Sample1A_CAGTCCTTCCAACCAA-1	0.376784	-0.0292243	0
Sample1A_CAGTCCTTCTCTTATG-1	2.71137	2.5376	1.1225
Sample1A_CAGTCCTTCTTCCTTC-1	2.57869	1.58019	2.5207
Sample1A_CATATGGTCGACAGCC-1	2.72238	1.7597	1.5308
Sample1A_CATATTCAGAGCTGCA-1	-1.58219	2.4668	1.56072
Sample1A_CATATTCAGTTCGCGC-1	0.398177	2.01234	1.75799
Sample1A_CATATTCGTGCCTGCA-1	1.3349	2.21713	0
Sample1A_CATATTCTCGCTTGTC-1	3.18449	1.56449	1.58524
Sample1A_CATATTCTCGGAAACG-1	0.780334	2.84322	1.62563
Sample1A_CATATTCTCGGCGCAT-1	-1.51384	-7.694	0
Sample1A_CATATTCTCTCTAAGG-1	2.38765	1.29758	0
Sample1A_CATCAAGAGCACCGTC-1	1.05381	0.451178	2.63452
Sample1A_CATCAAGGTCTGCGGT-1	2.32701	1.21969	1.3801
Sample1A_CATCAAGTCCCATTAT-1	1.66844	3.80271	0
Sample1A_CATCAGAAGTAGCGGT-1	2.14656	2.74	1.4746
Sample1A_CATCAGACACCTCGTT-1	0.211945	1.51968	1.49065
Sample1A_CATCAGACACCTGGTG-1	3.20132	3.09183	1.79888
Sample1A_CATCAGATCTTATCTG-1	0.883546	1.16453	0
Sample1A_CATCCACGTATTCTCT-1	1.47477	2.51869	0
Sample1A_CATCCACTCATAACCG-1	0.3605	-0.605623	1.97456
Sample1A_CATCCACTCGGCGCAT-1	-1.30837	0.535207	0
Sample1A_CATCCACTCGTACGGC-1	2.61135	0.772747	2.33153
Sample1A_CATCGAAAGAAAGTGG-1	3.20929	1.7278	0
Sample1A_CATCGAAAGAAGCCCA-1	1.43727	1.63051	1.41565
Sample1A_CATCGAAAGAAGGGTA-1	0.907868	3.87895	1.46225
Sample1A_CATCGAAAGAGACTTA-1	-0.276436	-2.17936	0.754839
Sample1A_CATCGAAAGATAGGAG-1	2.98982	2.47342	0
Sample1A_CATCGAAAGATCGATA-1	3.41135	1.7098	2.75438
Sample1A_CATCGAAAGGACGAAA-1	0.197641	0.579646	0
Sample1A_CATCGAAAGTGCAAGC-1	3.05428	1.99235	1.62334
Sample1A_CATCGAAGTATTAGCC-1	0.319651	1.24697	1.62236
Sample1A_CATCGAAGTGTTGGGA-1	1.14868	3.19427	0
Sample1A_CATCGAATCAACTCTT-1	2.49849	2.89241	1.37456
Sample1A_CATCGAATCAGCAACT-1	2.4091	1.46359	0
Sample1A_CATCGAATCTCACATT-1	-0.241281	1.60548	2.36056
Sample1A_CATCGGGAGATATACG-1	2.70677	1.09943	1.96924
Sample1A_CATCGGGAGGCTAGCA-1	1.52918	1.80754	1.11363
Sample1A_CATCGGGCATATACGC-1	2.66433	1.41797	1.69787
Sample1A_CATCGGGGTGAGGCTA-1	2.94358	2.54963	0
Sample1A_CATCGGGGTTTACTCT-1	2.9631	1.21348	2.14261
Sample1A_CATCGGGGTTTGGGCC-1	-1.07138	0.763791	0
Sample1A_CATCGGGTCATCATTC-1	-0.954647	2.16358	1.34508
Sample1A_CATCGGGTCCTGCCAT-1	3.20712	1.64862	1.27984
Sample1A_CATCGGGTCGGTGTTA-1	3.35443	1.67333	2.11971
Sample1A_CATGACAAGGAACTGC-1	2.76949	0.902198	0
Sample1A_CATGACATCCATTCTA-1	3.62447	1.97694	0
Sample1A_CATGCCTGTGGTCCGT-1	-1.65428	1.31278	1.34403
Sample1A_CATGCCTTCATGGTCA-1	2.81022	2.48922	0
Sample1A_CATGGCGAGTTTGCGT-1	2.12777	1.6532	0
Sample1A_CATGGCGCAGACAAGC-1	3.13366	1.16308	2.02025
Sample1A_CATGGCGGTAAGTGGC-1	3.36383	0.994967	0
Sample1A_CATGGCGGTGTATGGG-1	1.7544	2.17974	0
Sample1A_CATGGCGTCTCCAACC-1	2.40774	0.795824	0
Sample1A_CATTATCCACGGTGTC-1	2.09115	1.18063	0
Sample1A_CATTATCGTTGTTTGG-1	0.178297	0.769409	0
Sample1A_CATTATCTCAGTTAGC-1	0.73886	4.65067	0
Sample1A_CATTATCTCTGAGTGT-1	3.03855	0.894602	0
Sample1A_CATTCGCAGGCGATAC-1	-0.259645	1.20551	1.9924
Sample1A_CATTCGCAGGTCGGAT-1	3.08505	0.906096	0
Sample1A_CATTCGCGTGCCTGCA-1	0.50084	0.147994	2.00509
Sample1A_CATTCGCTCACTTACT-1	-1.10836	-7.6816	0
Sample1A_CCAATCCAGAAGGGTA-1	0.748834	1.48137	1.27647
Sample1A_CCAATCCAGCACCGTC-1	3.28882	2.33701	0
Sample1A_CCAATCCAGTAGCCGA-1	1.21133	0.603648	0
Sample1A_CCAATCCCAAACGTGG-1	3.56476	1.70675	0
Sample1A_CCAATCCCAAGCCGCT-1	1.98024	0.4291	1.51344
Sample1A_CCAATCCCACCAGTTA-1	3.12039	1.44563	0
Sample1A_CCAATCCCACGACTCG-1	3.5404	1.86278	0
Sample1A_CCAATCCCACGCCAGT-1	-0.3476	1.00167	1.16519
Sample1A_CCAATCCCATTACCTT-1	-1.41909	2.16244	1.5966
Sample1A_CCAATCCGTAAGTTCC-1	1.7082	2.10495	1.40697
Sample1A_CCAATCCGTACATGTC-1	1.75631	3.81988	0
Sample1A_CCAATCCGTATATGAG-1	0.34281	0.718351	1.36168
Sample1A_CCAATCCGTCTCTTAT-1	2.71549	1.94298	1.42182
Sample1A_CCACCTACACCTCGTT-1	0.878027	2.95886	0
Sample1A_CCACCTACACGCGAAA-1	2.64803	3.2237	2.33153
Sample1A_CCACCTACAGTTAACC-1	-0.230858	1.32794	1.37412
Sample1A_CCACCTAGTTGATTCG-1	1.91134	2.58094	2.12132
Sample1A_CCACCTAGTTTAGGAA-1	3.14046	2.48477	1.64627
Sample1A_CCACCTATCCAGAGGA-1	0.0528204	0.572261	0
Sample1A_CCACCTATCGATAGAA-1	3.25041	2.01881	0
Sample1A_CCACCTATCGATCCCT-1	1.817	2.89872	1.56969
Sample1A_CCACCTATCGCCAGCA-1	2.75885	2.75027	0
Sample1A_CCACCTATCGTTGCCT-1	2.06005	3.084	0
Sample1A_CCACCTATCTACCAGA-1	3.05435	1.71411	0
Sample1A_CCACGGAAGTCAAGCG-1	2.77758	2.5034	1.3893
Sample1A_CCACGGAGTGTTGGGA-1	3.47636	1.83635	0
Sample1A_CCACTACAGACGCACA-1	3.385	1.05863	0
Sample1A_CCACTACAGAGCTTCT-1	0.374042	-0.367463	0
Sample1A_CCACTACAGCACCGCT-1	2.16941	0.58921	2.04183
Sample1A_CCACTACCACAAGCCC-1	-1.48424	1.98643	1.53593
Sample1A_CCACTACGTACGAAAT-1	1.09243	1.26737	1.53851
Sample1A_CCACTACGTGAAATCA-1	0.53874	1.08528	1.40767
Sample1A_CCACTACTCAAACCGT-1	2.08475	0.519086	0
Sample1A_CCACTACTCCCATTTA-1	3.38055	1.98058	0
Sample1A_CCACTACTCCGCGGTA-1	-0.508854	1.56405	0
Sample1A_CCACTACTCTACCAGA-1	0.981817	1.85682	1.87468
Sample1A_CCACTACTCTGTCTCG-1	3.20648	2.45663	2.11296
Sample1A_CCAGCGAAGACACTAA-1	0.691685	0.931665	0
Sample1A_CCAGCGACAGGGAGAG-1	-1.82779	-0.332787	0
Sample1A_CCAGCGAGTGGCAAAC-1	0.317977	1.28417	2.00592
Sample1A_CCAGCGAGTTATCCGA-1	-0.571024	3.17868	0
Sample1A_CCAGCGATCCCTCTTT-1	-1.41385	-8.09428	0
Sample1A_CCAGCGATCGTTACAG-1	2.58147	0.790812	2.45983
Sample1A_CCAGCGATCTATCCTA-1	2.8653	2.89927	0
Sample1A_CCATGTCAGCCAACAG-1	3.30545	1.70408	0
Sample1A_CCATGTCCAACCGCCA-1	2.55955	1.51212	1.52515
Sample1A_CCATGTCCACCGAAAG-1	2.68757	1.16805	1.69351
Sample1A_CCATGTCCACCGGAAA-1	1.64438	0.849945	2.03312
Sample1A_CCATGTCCAGCCTTGG-1	2.01748	0.536934	1.42613
Sample1A_CCATGTCTCGAGCCCA-1	0.223944	1.08467	0
Sample1A_CCATTCGAGGGATGGG-1	-0.81426	1.44492	1.16337
Sample1A_CCATTCGCAAGGCTCC-1	0.909422	0.498422	2.17031
Sample1A_CCATTCGCAATTGCTG-1	-0.277896	3.66716	0
Sample1A_CCATTCGGTAGAGTGC-1	2.04242	1.66184	0
Sample1A_CCCAATCGTACTTAGC-1	2.43159	1.01269	0
Sample1A_CCCAATCGTTGAGGTG-1	3.40228	2.65339	1.61846
Sample1A_CCCAATCTCCGCTGTT-1	0.117478	2.11187	0
Sample1A_CCCAATCTCTAAGCCA-1	2.7177	3.25613	1.60593
Sample1A_CCCAGTTCAGCCTTTC-1	2.43879	1.74878	2.04563
Sample1A_CCCAGTTCATCGTCGG-1	-0.0974428	2.1431	1.36082
Sample1A_CCCAGTTGTCCGTGAC-1	-0.554822	1.62295	0
Sample1A_CCCAGTTTCTGTACGA-1	3.07891	1.54817	0
Sample1A_CCCTCCTCAACACCTA-1	-0.718896	3.06064	1.34194
Sample1A_CCCTCCTCACAGGTTT-1	-1.5226	4.37171	2.49719
Sample1A_CCCTCCTGTCACACGC-1	2.55392	2.35952	1.8185
Sample1A_CCGGGATCAGCTGTTA-1	1.42658	1.43709	0
Sample1A_CCGGGATGTCCGACGT-1	0.942535	1.29862	0
Sample1A_CCGGGATGTCTTTCAT-1	2.49618	2.99983	1.54981
Sample1A_CCGGTAGCAGCGAACA-1	0.934922	1.4671	0.944907
Sample1A_CCGGTAGGTCATATGC-1	3.47935	1.83483	2.23919
Sample1A_CCGGTAGTCAGTTAGC-1	1.70993	1.86149	2.15904
Sample1A_CCGGTAGTCCCTGACT-1	0.864499	0.483345	1.99624
Sample1A_CCGTACTAGAGACTAT-1	3.01522	2.43309	0
Sample1A_CCGTACTCACTCTGTC-1	2.03881	0.640925	0
Sample1A_CCGTACTGTTATCCGA-1	-2.68355	-8.19252	0
Sample1A_CCGTACTGTTTGTGTG-1	3.46633	1.92141	1.98262
Sample1A_CCGTACTTCAGATAAG-1	-0.782061	0.630718	1.46608
Sample1A_CCGTACTTCATTATCC-1	1.56088	0.447888	0
Sample1A_CCGTGGAAGAGACTAT-1	3.17764	1.67139	1.94471
Sample1A_CCGTGGAAGATGTTAG-1	-3.70235	5.09964	0
Sample1A_CCGTGGAAGGGATCTG-1	2.64395	1.93783	1.99049
Sample1A_CCGTGGAAGTTACGGG-1	-1.1448	-7.64347	0
Sample1A_CCGTGGAGTACTCAAC-1	0.124834	1.15615	2.82214
Sample1A_CCGTGGAGTCGAAAGC-1	1.58291	3.20513	0
Sample1A_CCGTGGAGTGAAGGCT-1	0.187249	0.646778	1.57181
Sample1A_CCGTGGATCACTTATC-1	0.732073	1.48721	0
Sample1A_CCGTTCACACCGAATT-1	2.59252	0.866048	0
Sample1A_CCGTTCATCACGAAGG-1	-1.57344	3.20493	1.43168
Sample1A_CCGTTCATCCGCAGTG-1	3.18899	-2.21023	0
Sample1A_CCGTTCATCTGCTGTC-1	2.31826	0.660116	0
Sample1A_CCTAAAGAGAATTCCC-1	2.55748	1.12401	0
Sample1A_CCTAAAGAGCGTGTCC-1	2.89702	1.28402	0
Sample1A_CCTAAAGAGGAGCGAG-1	-0.303625	0.744166	0
Sample1A_CCTAAAGAGGGCTTGA-1	-2.61801	-7.66771	0
Sample1A_CCTAAAGCAGCTGTTA-1	-1.16164	0.131162	0
Sample1A_CCTAAAGGTGGACGAT-1	1.51531	1.6354	1.38099
Sample1A_CCTAAAGTCGGAATCT-1	2.77924	0.633291	2.58929
Sample1A_CCTACACAGTATCGAA-1	2.95296	2.307	1.28643
Sample1A_CCTACACCAGTCGATT-1	3.62799	2.88576	1.36493
Sample1A_CCTACACGTAAGTGGC-1	-0.816456	3.32208	1.63621
Sample1A_CCTACACGTCGCGTGT-1	-1.36409	1.1526	0
Sample1A_CCTACACGTGGCTCCA-1	2.73128	2.82972	1.89074
Sample1A_CCTACACTCCCAACGG-1	3.37099	1.80618	1.3717
Sample1A_CCTACACTCTCTAGGA-1	-1.54889	2.29556	0
Sample1A_CCTACCAAGAGCTATA-1	1.3102	0.601899	0
Sample1A_CCTACCAAGATATGGT-1	-0.437335	1.70873	1.2665
Sample1A_CCTACCAGTTCGCTAA-1	0.314987	2.86787	2.07369
Sample1A_CCTACCATCAGGTTCA-1	2.76695	1.14583	1.77042
Sample1A_CCTACCATCATGTCCC-1	-0.319533	-2.8439	0
Sample1A_CCTAGCTAGAAACGAG-1	3.65514	1.97867	1.55953
Sample1A_CCTAGCTAGAAAGTGG-1	2.57018	2.21648	2.05864
Sample1A_CCTAGCTAGCCGTCGT-1	2.63718	2.94993	1.49978
Sample1A_CCTAGCTCAACGCACC-1	-0.289342	0.533942	1.82677
Sample1A_CCTAGCTGTACCGTTA-1	3.54734	1.51014	2.10565
Sample1A_CCTAGCTGTCGCGGTT-1	-1.66027	1.55445	0
Sample1A_CCTAGCTTCATTATCC-1	2.41369	0.356576	1.2761
Sample1A_CCTAGCTTCGCCTGAG-1	1.35366	3.61316	0
Sample1A_CCTAGCTTCGGCGGTT-1	2.51997	2.51869	2.48668
Sample1A_CCTATTAAGTAACCCT-1	2.50841	1.2702	0
Sample1A_CCTATTACAGCCAGAA-1	2.91519	1.71854	0
Sample1A_CCTATTACATGATCCA-1	2.2815	1.91393	2.17479
Sample1A_CCTATTAGTCTGATCA-1	-0.138287	-0.0194403	0
Sample1A_CCTATTAGTGCAACTT-1	2.72327	1.7878	2.27676
Sample1A_CCTATTATCAGCCTAA-1	2.05672	0.964819	1.64156
Sample1A_CCTCAGTAGGAATGGA-1	1.59888	2.8369	0
Sample1A_CCTCAGTCAGCAGTTT-1	-2.10213	-6.89144	0
Sample1A_CCTCAGTCAGTATCTG-1	3.14511	1.82244	0
Sample1A_CCTCTGAAGCTAAACA-1	-1.41448	0.362302	0
Sample1A_CCTCTGACAAACCCAT-1	2.76729	2.57773	1.77569
Sample1A_CCTCTGAGTGTCCTCT-1	0.804252	1.31431	0
Sample1A_CCTCTGATCTCACATT-1	-1.22421	-8.16184	0
Sample1A_CCTTACGAGATGTAAC-1	-0.467738	2.69269	1.81613
Sample1A_CCTTACGAGCTAACAA-1	0.568121	0.683057	0
Sample1A_CCTTACGAGCTTTGGT-1	-0.425264	0.481422	0
Sample1A_CCTTACGAGTTACGGG-1	2.21926	1.71355	1.47382
Sample1A_CCTTACGCAAGTTAAG-1	1.91259	0.616962	2.12261
Sample1A_CCTTACGCATCGGGTC-1	0.0349344	1.44753	1.46865
Sample1A_CCTTACGCATGTCGAT-1	2.78515	1.22137	1.38166
Sample1A_CCTTACGGTACTTGAC-1	3.31764	1.93876	1.9006
Sample1A_CCTTACGGTGGCAAAC-1	2.5606	1.14506	2.24445
Sample1A_CCTTACGTCCCTTGTG-1	0.114101	2.3478	0
Sample1A_CCTTCCCAGACAAAGG-1	2.71213	2.56995	0
Sample1A_CCTTCCCAGCTCCCAG-1	-0.535481	0.683182	1.41071
Sample1A_CCTTCCCAGTCAAGCG-1	2.64469	0.949513	1.29139
Sample1A_CCTTCCCGTCACACGC-1	1.88879	0.130425	1.42565
Sample1A_CCTTCGAAGGCAATTA-1	0.376796	0.598874	0
Sample1A_CCTTCGAAGTATCGAA-1	2.75967	0.785735	0
Sample1A_CCTTTCTAGTAGCGGT-1	3.42956	1.37248	0
Sample1A_CCTTTCTGTCATCGGC-1	1.41169	1.98837	0
Sample1A_CCTTTCTTCACGGTTA-1	0.300624	1.56601	1.51068
Sample1A_CCTTTCTTCAGAAATG-1	0.665072	1.1516	2.15465
Sample1A_CCTTTCTTCATTGCGA-1	3.52696	1.66428	0
Sample1A_CGAACATAGAAGGTTT-1	3.0234	1.93079	0
Sample1A_CGAACATAGTCAATAG-1	0.614653	1.69688	1.56399
Sample1A_CGAACATCAGATCTGT-1	1.7642	2.52876	1.23657
Sample1A_CGAACATCAGCTCCGA-1	3.10855	1.54488	0
Sample1A_CGAACATGTAGCGTAG-1	-1.51498	3.83949	0
Sample1A_CGAACATGTGACAAAT-1	0.217323	1.15422	0
Sample1A_CGAACATTCAGGATCT-1	-1.54537	3.33018	1.21182
Sample1A_CGAACATTCAGTTCGA-1	3.55616	1.71501	1.26669
Sample1A_CGAACATTCCAGTAGT-1	3.02765	1.44076	1.55539
Sample1A_CGAACATTCGATAGAA-1	2.31629	3.0623	1.2958
Sample1A_CGAATGTAGCTCTCGG-1	2.67248	2.02553	2.54506
Sample1A_CGAATGTAGGGCTTGA-1	1.13227	0.958858	0
Sample1A_CGAATGTAGTATGACA-1	2.11608	1.52003	1.1193
Sample1A_CGAATGTTCATTGCGA-1	2.06461	0.798625	0
Sample1A_CGAATGTTCCAAACAC-1	1.40343	1.60641	1.54225
Sample1A_CGACCTTAGTGCGATG-1	0.260555	1.30659	1.17593
Sample1A_CGACCTTCAATAAGCA-1	2.34919	1.23107	1.32486
Sample1A_CGACCTTGTAGGGACT-1	1.51447	1.62489	1.42637
Sample1A_CGACCTTGTCCGTCAG-1	1.00107	1.52326	1.9401
Sample1A_CGACCTTTCTGCTGCT-1	-3.75677	5.0477	0
Sample1A_CGACTTCAGGGCTTGA-1	1.68406	0.277468	1.34887
Sample1A_CGACTTCCAATCAGAA-1	3.28359	0.557523	0
Sample1A_CGACTTCTCTATGTGG-1	2.1538	0.771582	1.42469
Sample1A_CGACTTCTCTGTTTGT-1	-1.37915	0.0889523	0
Sample1A_CGAGAAGAGGGCTCTC-1	1.74708	2.56889	0
Sample1A_CGAGAAGCAGACTCGC-1	3.32236	0.40526	2.70549
Sample1A_CGAGAAGGTAGGCTGA-1	0.991271	1.03123	1.35386
Sample1A_CGAGAAGGTTTGCATG-1	-0.476446	-6.92591	0
Sample1A_CGAGAAGTCCCATTTA-1	2.62194	2.25768	1.27369
Sample1A_CGAGAAGTCCTGTACC-1	1.18531	0.54881	1.60529
Sample1A_CGAGAAGTCTACTTAC-1	1.00963	1.06885	0
Sample1A_CGAGCACAGCGGATCA-1	2.70302	0.92467	0
Sample1A_CGAGCACAGGATTCGG-1	-0.282261	3.74947	0
Sample1A_CGAGCACCAACACCTA-1	3.09075	1.99402	0.882125
Sample1A_CGAGCACCACCACCAG-1	-0.933826	0.600724	1.414
Sample1A_CGAGCACCACGTGAGA-1	3.06396	2.02247	0
Sample1A_CGAGCACTCAATACCG-1	-0.0647669	2.36209	2.34308
Sample1A_CGAGCACTCGCAGGCT-1	2.80113	1.60987	1.37258
Sample1A_CGAGCCACACATTTCT-1	2.70982	2.18288	0
Sample1A_CGAGCCACATGGGAAC-1	2.61637	1.93712	0
Sample1A_CGAGCCAGTTGCGTTA-1	3.28219	2.03547	0
Sample1A_CGAGCCATCCCTCTTT-1	2.05929	1.50977	0
Sample1A_CGATCGGAGAGACTTA-1	1.25197	2.31359	1.81247
Sample1A_CGATCGGAGCTAGTTC-1	2.52015	1.15139	1.87937
Sample1A_CGATCGGCAACTGGCC-1	0.19439	-2.29978	0
Sample1A_CGATCGGCATTTCACT-1	2.23934	0.811068	1.41541
Sample1A_CGATCGGGTCGAGATG-1	0.631932	2.3654	0
Sample1A_CGATCGGTCTCGCTTG-1	3.23197	2.39261	0
Sample1A_CGATGGCAGCGATCCC-1	1.81075	0.77684	0
Sample1A_CGATGGCGTACCATCA-1	-0.427298	1.72312	2.05063
Sample1A_CGATGGCGTTGTACAC-1	-3.85395	4.72506	0.385632
Sample1A_CGATGGCTCTCTGAGA-1	-2.00269	3.20936	0
Sample1A_CGATGGCTCTTGACGA-1	1.55432	1.89104	0
Sample1A_CGATGTAAGAATCTCC-1	1.64467	0.981283	0
Sample1A_CGATGTAAGGCATTGG-1	1.97589	2.49569	0
Sample1A_CGATGTACAAGCGCTC-1	2.82826	1.88319	0
Sample1A_CGATGTACAGGGAGAG-1	2.19402	3.91502	0
Sample1A_CGATGTAGTGGTACAG-1	2.84815	2.21442	1.38278
Sample1A_CGATGTAGTTACGCGC-1	1.56279	3.21287	0
Sample1A_CGATGTATCCCGACTT-1	3.56552	1.36458	0
Sample1A_CGATGTATCTAACGGT-1	2.50193	2.07859	0
Sample1A_CGATTGACACATGTGT-1	-1.502	-8.61754	0
Sample1A_CGATTGACACCCATTC-1	1.67746	3.2326	0
Sample1A_CGATTGACAGTGGAGT-1	2.29288	2.32613	0
Sample1A_CGATTGACATGTAAGA-1	2.2406	1.96296	2.18069
Sample1A_CGATTGAGTGAAGGCT-1	-0.423441	3.84953	0
Sample1A_CGATTGATCCAGAAGG-1	-0.21785	1.0277	1.40767
Sample1A_CGATTGATCGATCCCT-1	-0.0260895	3.40774	0
Sample1A_CGCCAAGAGCTAGTCT-1	1.82819	1.82371	1.44615
Sample1A_CGCCAAGGTCCGCTGA-1	-1.57058	4.17629	0
Sample1A_CGCCAAGGTCGGCACT-1	2.15473	1.21309	2.56587
Sample1A_CGCCAAGGTCTCTTAT-1	1.69563	3.4564	1.96501
Sample1A_CGCCAAGGTGGTCCGT-1	1.07845	1.54528	0
Sample1A_CGCCAAGTCCCTCAGT-1	2.44362	0.510028	1.39043
Sample1A_CGCGGTACAAACCCAT-1	3.18773	1.59933	2.07582
Sample1A_CGCGGTACATGCATGT-1	-0.216867	0.746219	0
[truncated: 48,398 more rows]

## Sheet: ExtFig4g
cycle	tbet	CMV
[truncated: 38 more rows]
