# Supplementary material for: CMV serostatus is associated with improved survival and delayed toxicity onset following anti-PD-1 checkpoint blockade
Source: Nat Med. 2025 Apr 23;31(7):2350–64. doi: 10.1038/s41591-025-03647-1 (PMC12283384; doi:10.1038/s41591-025-03647-1)
Supplement: Supplementary file 14 — Extended Data Fig. 5a. Overall survival data and bulk CD8+ RNA-seq data. Extended Data Fig. 5b. Progression-free survival data and bulk CD8+ RNA-seq data. [file 41591_2025_3647_MOESM14_ESM.xlsx]

## Sheet: ExtFig5a
months_death	death_status	DichotTBX21
90	0	> Median TBX21
90	0	> Median TBX21
13.7331	1	> Median TBX21
90	0	< Median TBX21
13.4702	1	< Median TBX21
13.7002	1	> Median TBX21
8.11499	1	< Median TBX21
18.3326	1	< Median TBX21
69.2895	1	> Median TBX21
27.0719	1	< Median TBX21
3.67967	1	> Median TBX21
14.7844	1	< Median TBX21
84.3696	1	> Median TBX21
2.69405	1	< Median TBX21
90	0	> Median TBX21
87.3265	0	< Median TBX21
15.1458	1	< Median TBX21
30.2259	1	> Median TBX21
4.92813	1	> Median TBX21
90	0	> Median TBX21
90	0	> Median TBX21
14.3573	1	> Median TBX21
60.4517	1	> Median TBX21
90	0	> Median TBX21
27.8932	1	> Median TBX21
4.92813	1	< Median TBX21
34.4312	1	< Median TBX21
81.5441	1	< Median TBX21
88.8706	0	> Median TBX21
90	0	> Median TBX21
88.6407	0	> Median TBX21
32.1314	1	< Median TBX21
3.05544	1	< Median TBX21
7.58932	1	< Median TBX21
90	0	> Median TBX21
11.499	1	> Median TBX21
86.9322	0	> Median TBX21
62.0945	0	< Median TBX21
86.3409	0	> Median TBX21
5.32238	1	< Median TBX21
85.4209	0	> Median TBX21
83.9425	0	> Median TBX21
27.8604	1	< Median TBX21
80.8214	0	< Median TBX21
13.6016	1	> Median TBX21
33.4127	1	< Median TBX21
83.4497	0	> Median TBX21
79.5729	0	> Median TBX21
83.2197	0	< Median TBX21
48.6242	0	> Median TBX21
5.91376	1	> Median TBX21
63.1129	1	> Median TBX21
63.7043	1	< Median TBX21
77.7659	0	< Median TBX21
77.6345	0	> Median TBX21
62.193	1	< Median TBX21
14.1273	1	< Median TBX21
80	0	> Median TBX21
3.61396	1	< Median TBX21
43.2361	1	< Median TBX21
19.1869	1	< Median TBX21
3.41684	1	< Median TBX21
11.0719	1	< Median TBX21
73.6263	0	< Median TBX21
77.0103	0	> Median TBX21
76.7474	0	< Median TBX21
73.0349	0	< Median TBX21
76.5503	0	< Median TBX21
72.5421	0	> Median TBX21
72.345	0	< Median TBX21
72.0164	0	> Median TBX21
71.885	0	< Median TBX21
71.885	0	< Median TBX21
26.7433	1	< Median TBX21
30.883	1	< Median TBX21
5.61807	1	< Median TBX21
36.2053	0	> Median TBX21
69.4867	0	< Median TBX21
60.8789	1	> Median TBX21
69.5852	0	> Median TBX21
68.7639	0	> Median TBX21
56.345	1	< Median TBX21
28.5175	1	> Median TBX21
71.3593	0	< Median TBX21
50.9569	1	< Median TBX21
5.12526	1	< Median TBX21
9.19918	1	> Median TBX21
15.5072	1	> Median TBX21
65.6756	0	> Median TBX21
23.885	1	< Median TBX21
65.577	0	> Median TBX21
53.9795	1	> Median TBX21
65.117	0	> Median TBX21
64.5257	0	> Median TBX21
67.8768	0	< Median TBX21
64.1971	0	> Median TBX21
63.9671	0	> Median TBX21
52.5339	1	> Median TBX21
11.1704	1	> Median TBX21
31.4415	1	< Median TBX21
62.883	0	> Median TBX21
62.6858	0	< Median TBX21
62.0945	0	> Median TBX21
11.6304	1	< Median TBX21
61.8973	0	> Median TBX21
65.3799	0	< Median TBX21
61.4374	0	> Median TBX21
32.2957	1	> Median TBX21
61.2402	0	> Median TBX21
57.5277	0	< Median TBX21
10.1191	1	> Median TBX21
2.95688	1	> Median TBX21
10.3162	1	< Median TBX21
55.7864	0	< Median TBX21
3.71253	1	> Median TBX21
28.5832	1	> Median TBX21
7.65503	1	> Median TBX21
1.70842	1	> Median TBX21
12.1561	1	> Median TBX21
57.0021	0	< Median TBX21
52.7967	0	< Median TBX21
4.76386	1	> Median TBX21
47.7043	0	< Median TBX21
21.5852	1	> Median TBX21
9.65914	1	> Median TBX21
50.5298	0	< Median TBX21
24.7064	1	< Median TBX21
1.37988	1	< Median TBX21
46.6858	0	< Median TBX21
42.4476	0	> Median TBX21
41.8891	0	> Median TBX21
44.2218	1	> Median TBX21
41.2649	0	> Median TBX21
40.8378	0	< Median TBX21
7.8193	1	> Median TBX21
40.4764	0	> Median TBX21
39.6879	1	< Median TBX21
3.31828	1	< Median TBX21
43.7618	0	> Median TBX21
5.97947	1	> Median TBX21
42.5133	0	< Median TBX21
18.037	1	< Median TBX21
37.7495	0	< Median TBX21
6.14374	1	< Median TBX21
37.0595	0	> Median TBX21
13.0431	1	< Median TBX21
36.7639	0	< Median TBX21
15.7043	1	< Median TBX21
20.9281	1	< Median TBX21
29.4702	0	< Median TBX21
33.0842	0	> Median TBX21
29.306	0	> Median TBX21
15.9671	1	< Median TBX21
1.28131	1	< Median TBX21
32	0	< Median TBX21
31.5729	0	> Median TBX21
26.7433	0	> Median TBX21
25.7906	0	> Median TBX21
9.23203	1	< Median TBX21
24.1807	0	< Median TBX21
23.1294	0	< Median TBX21
8.70637	1	< Median TBX21
1.28131	1	< Median TBX21
17.9713	0	< Median TBX21
18.7926	0	> Median TBX21
15.0472	0	> Median TBX21
3.64682	1	> Median TBX21
12.7474	0	< Median TBX21
12.386	0	< Median TBX21
12.3532	0	> Median TBX21
12.2218	0	> Median TBX21
10.0534	1	> Median TBX21
12.0903	0	< Median TBX21
15.3429	0	< Median TBX21
11.2033	0	< Median TBX21
6.86653	0	> Median TBX21
9.42916	0	< Median TBX21
9.16632	0	> Median TBX21
8.27926	0	> Median TBX21
4.92813	1	< Median TBX21
7.52361	0	< Median TBX21

## Sheet: ExtFig5b
covariate	HR	lower	upper	p_value	Significant	Alpha
Female vs	1.6179	1.06745	2.4522	0.023355	Significant	1
Male
Age	1.02176	1.00273	1.04116	0.0248478	Significant	1
sICB vs	0.538836	0.31753	0.914383	0.0219236	Significant	1
cICB
BRAF Wild-Type vs	0.791194	0.513291	1.21956	0.288742	Not significant	0.5
Mutant
CMV+ vs	1.17837	0.743482	1.86763	0.484861	Not significant	0.5
CMV-
TBX21 expression	0.664259	0.450135	0.980239	0.0393513	Significant	1
