# Supplementary material for: CMV serostatus is associated with improved survival and delayed toxicity onset following anti-PD-1 checkpoint blockade
Source: Nat Med. 2025 Apr 23;31(7):2350–64. doi: 10.1038/s41591-025-03647-1 (PMC12283384; doi:10.1038/s41591-025-03647-1)
Supplement: Supplementary file 15 — Extended Data Fig. 6a. Clinical data and UKB data. Extended Data Fig. 6b. BRAF data. [file 41591_2025_3647_MOESM15_ESM.xlsx]

## Sheet: ExtFig6a
Center	Odds_Ratio	Lower_CI	Upper_CI	pval	Participants	Significant	Alpha	Lower_CI_flag
11016	0.429548	0.284616	0.644501	2.27257e-05	453	Significant	1	FALSE
11021	0.540398	0.350556	0.828599	0.00395005	303	Significant	1	FALSE
11009	0.361651	0.243141	0.534629	1.01527e-07	669	Significant	1	FALSE
11020	0.543259	0.353045	0.831485	0.0040987	311	Significant	1	FALSE
11018	0.750312	0.489236	1.14519	0.184143	324	Not significant	0.5	FALSE
11013	0.541341	0.363677	0.801083	0.00131971	603	Significant	1	FALSE
11006	0.617436	0.405357	0.935491	0.0212039	363	Significant	1	FALSE
11017	0.478916	0.316744	0.720044	0.000263491	427	Significant	1	FALSE
11005	0.562744	0.364207	0.864915	0.00714529	292	Significant	1	FALSE
11011	0.668379	0.452222	0.982034	0.033098	737	Significant	1	FALSE
11007	0.643303	0.430129	0.956662	0.0275933	528	Significant	1	FALSE
11008	0.416686	0.275332	0.626862	1.27857e-05	433	Significant	1	FALSE
11014	0.351769	0.231969	0.530199	1.79347e-07	436	Significant	1	FALSE
11002	0.57511	0.368221	0.893704	0.0110062	252	Significant	1	FALSE
11012	0.460238	0.266502	0.788594	0.00323709	110	Significant	1	FALSE
11010	0.533454	0.36066	0.784345	0.000812549	729	Significant	1	FALSE
11004	0.588489	0.385509	0.893514	0.00917748	351	Significant	1	FALSE
11001	0.529971	0.334365	0.835609	0.00452486	214	Significant	1	FALSE
11022	0.553842	0.29235	1.04192	0.0520048	66	Not significant	0.5	FALSE
11003	0.453429	0.291599	0.701075	0.000243377	276	Significant	1	FALSE
11023	0.223136	0.1	1.3058	0.0679814	8	Not significant	0.5	TRUE

## Sheet: ExtFig6b
age_mel	cmv	BRAF_status
51	CMV-	Wild-type
36	CMV+	Wild-type
45	CMV+	Wild-type
84	CMV+	Wild-type
38	CMV-	Mutant
15	CMV-	Wild-type
79	CMV-	Wild-type
60	CMV+	Mutant
73	CMV+	Wild-type
74	CMV-	Mutant
59	CMV+	Mutant
70	CMV-	Mutant
57	CMV-	Mutant
60	CMV-	Wild-type
63	CMV-	Mutant
66	CMV-	Mutant
70	CMV+	Wild-type
42	CMV-	Mutant
67	CMV+	Wild-type
37	CMV-	Mutant
84	CMV+	Wild-type
46	CMV-	Wild-type
35	CMV-	Mutant
66	CMV-	Wild-type
72	CMV+	Mutant
79	CMV+	Wild-type
70	CMV+	Wild-type
69	CMV-	Wild-type
76	CMV+	Mutant
78	CMV-	Mutant
83	CMV+	Wild-type
75	CMV+	Wild-type
49	CMV-	Mutant
69	CMV-	Wild-type
62	CMV-	Mutant
70	CMV+	Mutant
31	CMV+	Mutant
79	CMV+	Wild-type
79	CMV+	Wild-type
71	CMV-	Wild-type
56	CMV+	Wild-type
44	CMV+	Wild-type
42	CMV+	Mutant
65	CMV-	Mutant
60	CMV-	Wild-type
66	CMV-	Wild-type
81	CMV-	Wild-type
63	CMV-	Mutant
44	CMV-	Wild-type
79	CMV+	Wild-type
50	CMV-	Mutant
77	CMV+	Wild-type
70	CMV-	Mutant
52	CMV-	Mutant
61	CMV+	Mutant
57	CMV+	Wild-type
71	CMV-	Wild-type
65	CMV+	Wild-type
57	CMV-	Mutant
53	CMV-	Wild-type
28	CMV-	Mutant
48	CMV+	Wild-type
62	CMV+	Wild-type
75	CMV+	Wild-type
60	CMV+	Wild-type
44	CMV-	Wild-type
87	CMV+	Wild-type
59	CMV-	Wild-type
59	CMV+	Wild-type
65	CMV+	Wild-type
53	CMV+	Wild-type
72	CMV+	Wild-type
70	CMV+	Wild-type
43	CMV-	Wild-type
68	CMV+	Mutant
72	CMV+	Wild-type
70	CMV-	Wild-type
48	CMV-	Wild-type
59	CMV-	Mutant
67	CMV-	Wild-type
74	CMV+	Wild-type
54	CMV-	Mutant
36	CMV-	Mutant
90	CMV+	Wild-type
84	CMV-	Wild-type
54	CMV-	Wild-type
30	CMV-	Mutant
48	CMV-	Wild-type
67	CMV-	Wild-type
56	CMV+	Wild-type
80	CMV+	Wild-type
67	CMV+	Wild-type
72	CMV+	Wild-type
51	CMV+	Wild-type
93	CMV+	Wild-type
75	CMV-	Mutant
81	CMV-	Wild-type
56	CMV+	Mutant
36	CMV+	Mutant
63	CMV+	Mutant
44	CMV+	Wild-type
41	CMV-	Wild-type
42	CMV+	Mutant
72	CMV-	Mutant
29	CMV-	Wild-type
59	CMV+	Wild-type
48	CMV+	Wild-type
44	CMV+	Wild-type
77	CMV+	Mutant
69	CMV-	Wild-type
38	CMV+	Wild-type
61	CMV+	Wild-type
52	CMV-	Mutant
43	CMV-	Mutant
50	CMV-	Mutant
49	CMV-	Wild-type
70	CMV+	Mutant
48	CMV+	Mutant
58	CMV-	Wild-type
26	CMV-	Wild-type
61	CMV-	Wild-type
72	CMV+	Wild-type
55	CMV-	Mutant
47	CMV+	Mutant
67	CMV+	Wild-type
72	CMV-	Mutant
63	CMV-	Mutant
57	CMV-	Mutant
36	CMV-	Mutant
63	CMV-	Wild-type
67	CMV-	Wild-type
42	CMV-	Wild-type
62	CMV-	Wild-type
39	CMV-	Wild-type
43	CMV+	Mutant
50	CMV-	Mutant
61	CMV+	Wild-type
30	CMV-	Wild-type
45	CMV+	Mutant
76	CMV-	Wild-type
62	CMV+	Wild-type
34	CMV+	Mutant
60	CMV-	Mutant
40	CMV+	Wild-type
59	CMV-	Wild-type
69	CMV+	Wild-type
77	CMV-	Wild-type
67	CMV+	Wild-type
51	CMV-	Mutant
18	CMV-	Wild-type
62	CMV-	Wild-type
72	CMV+	Wild-type
31	CMV-	Mutant
56	CMV-	Mutant
62	CMV-	Wild-type
58	CMV-	Mutant
72	CMV+	Wild-type
72	CMV-	Mutant
75	CMV+	Wild-type
76	CMV-	Wild-type
62	CMV-	Wild-type
61	CMV+	Mutant
74	CMV+	Wild-type
44	CMV+	Wild-type
42	CMV+	Mutant
53	CMV-	Mutant
64	CMV-	Mutant
29	CMV+	Mutant
75	CMV+	Wild-type
47	CMV+	Wild-type
67	CMV+	Wild-type
64	CMV-	Mutant
22	CMV-	Mutant
49	CMV+	Mutant
54	CMV+	Wild-type
37	CMV+	Mutant
69	CMV-	Wild-type
79	CMV+	Wild-type
76	CMV+	Wild-type
69	CMV-	Wild-type
83	CMV+	Wild-type
43	CMV-	Wild-type
53	CMV+	Mutant
52	CMV+	Wild-type
77	CMV+	Wild-type
70	CMV-	Mutant
78	CMV+	Wild-type
55	CMV-	Wild-type
71	CMV-	Mutant
79	CMV+	Wild-type
34	CMV+	Mutant
70	CMV-	Mutant
69	CMV+	Wild-type
79	CMV-	Wild-type
57	CMV-	Mutant
55	CMV-	Wild-type
39	CMV-	Wild-type
66	CMV-	Mutant
83	CMV-	Wild-type
83	CMV+	Wild-type
84	CMV+	Wild-type
63	CMV+	Wild-type
72	CMV-	Wild-type
41	CMV-	Wild-type
