# Supplementary material for: CMV serostatus is associated with improved survival and delayed toxicity onset following anti-PD-1 checkpoint blockade
Source: Nat Med. 2025 Apr 23;31(7):2350–64. doi: 10.1038/s41591-025-03647-1 (PMC12283384; doi:10.1038/s41591-025-03647-1)
Supplement: Supplementary file 16 — Extended Data Table 1. Clinical data. [file 41591_2025_3647_MOESM16_ESM.xlsx]

## Sheet: ExtTab1
CMV status	BRAF status	Age	Sex	Treatment	Treatment intent	Substage Palliative	Substage Adjuvant	LDH
NA	Mutant	42	Female	sICB	Palliative	M1c	NA	NA
CMV-	Wild-type	53	Female	sICB	Palliative	M1a	NA	NA
NA	Wild-type	79	Female	sICB	Palliative	M1c	NA	NA
NA	Wild-type	68	Female	sICB	Palliative	M1d	NA	NA
NA	Wild-type	74	Female	sICB	Palliative	M1c	NA	Raised
NA	Wild-type	88	Female	sICB	Palliative	M1a	NA	Raised
NA	Mutant	61	Male	sICB	Palliative	M1c	NA	NA
NA	Wild-type	78	Female	sICB	Palliative	M1c	NA	NA
NA	Wild-type	72	Male	sICB	Palliative	M1d	NA	NA
NA	Wild-type	71	Male	sICB	Palliative	M1c	NA	Normal
NA	Mutant	79	Male	sICB	Palliative	M1a	NA	NA
NA	Wild-type	61	Male	sICB	Palliative	M1c	NA	Raised
NA	Wild-type	52	Female	sICB	Palliative	M1a	NA	Normal
NA	Wild-type	75	Male	sICB	Palliative	M1a	NA	NA
NA	Wild-type	60	Male	sICB	Palliative	M1d	NA	Normal
NA	Wild-type	79	Female	sICB	Palliative	M1b	NA	NA
CMV+	Wild-type	42	Male	sICB	Palliative	M1a	NA	NA
NA	Wild-type	77	Male	sICB	Palliative	M1a	NA	NA
NA	Mutant	29	Male	sICB	Palliative	M1c	NA	Normal
NA	Wild-type	69	Female	sICB	Palliative	M1c	NA	NA
NA	Mutant	43	Female	sICB	Palliative	M1d	NA	NA
NA	Mutant	76	Male	sICB	Palliative	M1c	NA	NA
NA	Wild-type	80	Female	sICB	Palliative	M1c	NA	NA
NA	Wild-type	59	Male	sICB	Palliative	M1d	NA	NA
NA	Mutant	75	Female	sICB	Palliative	M1c	NA	NA
CMV+	Wild-type	47	Male	sICB	Palliative	M1c	NA	NA
NA	Mutant	76	Male	sICB	Palliative	M1c	NA	Normal
NA	Wild-type	59	Male	sICB	Palliative	IV	NA	NA
NA	Wild-type	73	Male	sICB	Palliative	M1b	NA	Raised
NA	Wild-type	79	Female	sICB	Palliative	M1c	NA	NA
CMV+	Wild-type	87	Male	sICB	Palliative	M1b	NA	Raised
CMV-	Wild-type	64	Female	cICB	Palliative	M1c	NA	Normal
CMV-	Mutant	40	Female	cICB	Palliative	M1c	NA	Normal
CMV-	Wild-type	21	Female	cICB	Palliative	M1c	NA	Normal
CMV-	Wild-type	79	Male	sICB	Palliative	M1b	NA	NA
CMV+	Wild-type	77	Female	sICB	Palliative	M1c	NA	Normal
CMV+	Mutant	65	Male	cICB	Palliative	M1d	NA	Normal
CMV+	Wild-type	75	Female	sICB	Palliative	M1b	NA	Normal
CMV-	Mutant	75	Male	sICB	Palliative	M1b	NA	Raised
NA	Mutant	53	Male	sICB	Palliative	M1d	NA	Raised
CMV+	Mutant	59	Female	cICB	Palliative	M1b	NA	Raised
CMV-	Mutant	72	Female	sICB	Palliative	M1a	NA	Normal
CMV-	Mutant	71	Female	sICB	Palliative	M1a	NA	Normal
CMV-	Wild-type	70	Male	cICB	Palliative	M1d	NA	Raised
CMV-	Mutant	68	Female	sICB	Palliative	M1d	NA	Normal
CMV-	Mutant	68	Female	sICB	Palliative	M1a	NA	NA
CMV-	Mutant	74	Female	sICB	Palliative	M1d	NA	NA
CMV+	Wild-type	70	Male	sICB	Palliative	M1d	NA	NA
CMV-	Mutant	44	Female	cICB	Palliative	M1d	NA	Raised
CMV+	Wild-type	68	Female	sICB	Palliative	M1a	NA	NA
CMV-	Mutant	49	Male	cICB	Palliative	M1b	NA	Normal
CMV+	Wild-type	63	Male	cICB	Palliative	M1b	NA	NA
CMV+	Wild-type	86	Male	sICB	Palliative	M1c	NA	Raised
CMV-	Wild-type	67	Male	cICB	Palliative	M1b	NA	Normal
CMV-	Wild-type	47	Male	cICB	Palliative	M1d	NA	Raised
CMV-	Mutant	46	Male	cICB	Palliative	M1c	NA	Raised
CMV+	Wild-type	67	Male	cICB	Palliative	M1c	NA	Normal
CMV-	Wild-type	66	Male	cICB	Palliative	M1c	NA	Raised
CMV-	Wild-type	66	Female	cICB	Palliative	M1c	NA	Raised
CMV+	Mutant	72	Male	cICB	Palliative	M1a	NA	Raised
CMV-	Wild-type	67	Female	sICB	Palliative	M1d	NA	Normal
CMV+	Wild-type	80	Male	sICB	Palliative	III (unresectable)	NA	Normal
CMV+	Wild-type	72	Male	sICB	Palliative	M1a	NA	NA
CMV-	Wild-type	70	Male	sICB	Palliative	M1c	NA	Raised
CMV+	Mutant	83	Female	sICB	Palliative	M1a	NA	Normal
CMV-	NA	65	Female	cICB	Palliative	M1d	NA	NA
CMV-	Mutant	83	Female	sICB	Palliative	M1a	NA	NA
NA	Mutant	29	Female	cICB	Palliative	M1c	NA	Raised
CMV+	Wild-type	84	Male	sICB	Palliative	III (unresectable)	NA	Normal
CMV+	Wild-type	84	Female	sICB	Palliative	M1c	NA	Raised
CMV-	Mutant	50	Male	cICB	Palliative	III (unresectable)	NA	Normal
NA	Wild-type	70	Female	sICB	Palliative	M1b	NA	Normal
CMV-	Wild-type	71	Male	sICB	Palliative	M1b	NA	Raised
CMV-	Mutant	67	Female	sICB	Palliative	M1b	NA	NA
CMV+	Mutant	70	Male	cICB	Palliative	III (unresectable)	NA	Normal
CMV-	Mutant	57	Male	cICB	Palliative	M1d	NA	Raised
CMV+	Mutant	32	Female	cICB	Palliative	M1a	NA	NA
CMV+	Wild-type	81	Female	sICB	Palliative	M1b	NA	Normal
CMV+	Wild-type	82	Male	sICB	Palliative	M1d	NA	Normal
CMV-	Wild-type	72	Female	sICB	Palliative	M1a	NA	Normal
CMV+	Wild-type	57	Male	cICB	Palliative	M1b	NA	NA
CMV+	Wild-type	45	Female	cICB	Palliative	M1d	NA	NA
CMV+	Mutant	43	Female	sICB	Palliative	M1a	NA	NA
CMV-	Mutant	56	Male	cICB	Palliative	M1c	NA	NA
CMV-	Mutant	65	Female	cICB	Palliative	M1c	NA	NA
CMV-	Wild-type	68	Male	cICB	Palliative	M1d	NA	Raised
CMV-	Wild-type	69	Male	sICB	Palliative	M1b	NA	NA
CMV-	Wild-type	82	Male	sICB	Palliative	M1d	NA	NA
CMV-	Mutant	66	Male	cICB	Palliative	M1c	NA	NA
CMV-	Wild-type	47	Female	cICB	Palliative	M1c	NA	Normal
CMV+	Wild-type	59	Female	cICB	Palliative	III (unresectable)	NA	NA
CMV+	Wild-type	41	Female	sICB	Palliative	M1a	NA	NA
CMV+	Wild-type	81	Female	sICB	Palliative	M1a	NA	NA
CMV-	Mutant	52	Male	cICB	Palliative	M1d	NA	Normal
CMV+	Wild-type	78	Male	sICB	Palliative	M1c	NA	Normal
CMV-	Mutant	70	Female	cICB	Palliative	M1c	NA	NA
CMV-	Mutant	58	Female	cICB	Palliative	M1d	NA	NA
CMV+	Mutant	62	Female	cICB	Palliative	M1a	NA	NA
CMV+	Wild-type	58	Female	cICB	Palliative	M1c	NA	NA
CMV-	Wild-type	71	Female	sICB	Palliative	M1b	NA	NA
CMV+	Wild-type	80	Female	sICB	Palliative	M1c	NA	Raised
CMV-	Mutant	59	Female	cICB	Palliative	M1d	NA	Normal
CMV-	Wild-type	55	Male	cICB	Palliative	M1a	NA	NA
CMV-	Mutant	29	Female	cICB	Palliative	M1a	NA	Normal
CMV+	Wild-type	51	Female	cICB	Palliative	M1a	NA	Normal
NA	Mutant	44	Male	cICB	Palliative	M1c	NA	Normal
CMV+	Wild-type	63	Male	cICB	Palliative	M1c	NA	NA
CMV-	Wild-type	64	Male	cICB	Palliative	M1c	NA	Raised
CMV+	Wild-type	79	Female	sICB	Palliative	M1b	NA	NA
CMV+	Wild-type	69	Female	sICB	Palliative	M1a	NA	NA
CMV-	Wild-type	51	Male	cICB	Palliative	M1d	NA	Raised
CMV-	Wild-type	31	Female	cICB	Palliative	M1b	NA	NA
CMV+	Wild-type	88	Male	sICB	Palliative	M1b	NA	Normal
CMV-	Wild-type	60	Male	cICB	Palliative	M1d	NA	Raised
CMV+	Wild-type	60	Male	cICB	Palliative	M1b	NA	NA
CMV+	Wild-type	68	Female	cICB	Palliative	M1c	NA	NA
CMV+	Wild-type	54	Female	cICB	Palliative	M1c	NA	Raised
CMV-	Wild-type	80	Male	sICB	Palliative	III (unresectable)	NA	NA
CMV+	Wild-type	74	Female	cICB	Palliative	M1c	NA	NA
CMV-	Wild-type	63	Female	cICB	Palliative	M1a	NA	NA
CMV+	Wild-type	71	Male	cICB	Palliative	M1c	NA	NA
NA	Wild-type	86	Male	sICB	Palliative	M1c	NA	Normal
CMV-	Wild-type	61	Male	cICB	Palliative	M1b	NA	NA
CMV-	Wild-type	55	Male	cICB	Palliative	M1a	NA	NA
CMV+	Wild-type	74	Male	sICB	Palliative	M1c	NA	Normal
CMV+	Mutant	74	Male	sICB	Adjuvant	NA	IIIB	Normal
CMV+	Mutant	74	Female	cICB	Palliative	M1d	NA	Raised
CMV+	Wild-type	74	Male	cICB	Palliative	M1b	NA	Normal
CMV-	Wild-type	70	Male	cICB	Palliative	M1c	NA	Raised
CMV-	Wild-type	48	Male	cICB	Palliative	M1c	NA	Raised
CMV-	Mutant	79	Male	sICB	Palliative	M1a	NA	NA
NA	Mutant	74	Female	cICB	Palliative	M1b	NA	NA
CMV-	Wild-type	68	Male	cICB	Palliative	M1b	NA	Normal
CMV+	Wild-type	75	Male	sICB	Palliative	M1b	NA	Normal
CMV+	Wild-type	95	Male	sICB	Palliative	III (unresectable)	NA	Raised
CMV-	Mutant	56	Female	cICB	Palliative	M1c	NA	Normal
CMV-	Mutant	60	Male	cICB	Palliative	M1c	NA	Normal
CMV-	Mutant	44	Male	cICB	Palliative	M1d	NA	NA
CMV+	Wild-type	90	Female	sICB	Palliative	M1b	NA	Normal
CMV-	Wild-type	87	Male	sICB	Palliative	M1a	NA	Normal
CMV-	Wild-type	71	Male	sICB	Adjuvant	NA	IIIA	Raised
CMV-	Wild-type	55	Female	cICB	Palliative	M1c	NA	Normal
CMV+	Wild-type	80	Male	sICB	Palliative	M1a	NA	NA
CMV-	Mutant	34	Female	cICB	Palliative	M1d	NA	NA
CMV+	Wild-type	37	Male	sICB	Adjuvant	NA	IIIA	Normal
CMV-	Wild-type	69	Male	cICB	Palliative	M1a	NA	Raised
CMV+	Wild-type	55	Male	sICB	Adjuvant	NA	IIIA	Normal
CMV-	Wild-type	57	Female	cICB	Palliative	M1a	NA	Raised
CMV-	Wild-type	68	Male	sICB	Adjuvant	NA	IIIC	Normal
CMV-	Wild-type	70	Male	cICB	Palliative	M1d	NA	Normal
CMV+	Wild-type	58	Female	cICB	Palliative	M1d	NA	Raised
CMV+	Wild-type	77	Male	sICB	Adjuvant	NA	IIIC	NA
CMV+	Wild-type	81	Male	sICB	Palliative	M1b	NA	NA
CMV+	Wild-type	71	Male	cICB	Palliative	M1c	NA	Normal
CMV+	Wild-type	72	Female	sICB	Palliative	M1c	NA	Normal
CMV-	Wild-type	68	Male	cICB	Palliative	M1a	NA	Raised
CMV+	Wild-type	58	Female	cICB	Palliative	M1d	NA	Raised
CMV+	Wild-type	96	Female	sICB	Palliative	M1b	NA	NA
CMV-	Mutant	78	Female	sICB	Palliative	III (unresectable)	NA	NA
CMV-	Wild-type	83	Female	sICB	Palliative	M1c	NA	NA
CMV-	Wild-type	70	Female	sICB	Adjuvant	NA	IIIC	Normal
CMV+	Mutant	60	Male	cICB	Palliative	M1b	NA	Normal
CMV+	Mutant	40	Male	cICB	Palliative	M1d	NA	Raised
CMV+	Mutant	68	Female	cICB	Palliative	M1b	NA	Normal
CMV+	Wild-type	47	Male	cICB	Palliative	M1a	NA	NA
CMV-	Wild-type	51	Male	cICB	Palliative	M1a	NA	NA
CMV+	Mutant	44	Male	cICB	Palliative	M1d	NA	Raised
CMV-	Mutant	73	Female	cICB	Palliative	M1d	NA	Normal
CMV-	NA	85	Male	sICB	Palliative	III (unresectable)	NA	NA
CMV-	Wild-type	32	Female	cICB	Palliative	M1a	NA	NA
CMV-	Wild-type	81	Male	sICB	Palliative	M1c	NA	Normal
CMV+	Wild-type	60	Male	cICB	Palliative	M1d	NA	Raised
CMV+	Wild-type	68	Male	cICB	Palliative	M1c	NA	Raised
CMV+	Wild-type	47	Male	cICB	Palliative	M1c	NA	Normal
CMV+	Mutant	80	Male	sICB	Palliative	M1a	NA	NA
CMV-	NA	79	Male	sICB	Palliative	M1a	NA	NA
CMV-	Wild-type	71	Female	cICB	Palliative	M1b	NA	NA
CMV-	Wild-type	57	Male	cICB	Palliative	M1c	NA	NA
CMV+	Wild-type	47	Male	cICB	Palliative	M1b	NA	Normal
CMV+	Mutant	74	Male	sICB	Adjuvant	NA	IIIC	NA
CMV+	Wild-type	63	Female	cICB	Palliative	M1b	NA	Normal
CMV-	Mutant	59	Male	cICB	Palliative	M1d	NA	Raised
CMV-	Mutant	47	Female	cICB	Palliative	III (unresectable)	NA	NA
CMV+	Mutant	51	Female	cICB	Palliative	M1d	NA	NA
CMV+	Wild-type	65	Female	sICB	Adjuvant	NA	IV	Normal
CMV-	Wild-type	36	Female	cICB	Palliative	M1c	NA	Normal
CMV-	Mutant	70	Female	cICB	Palliative	III (unresectable)	NA	NA
CMV+	Wild-type	72	Male	cICB	Palliative	M1b	NA	Raised
CMV+	Wild-type	48	Female	sICB	Adjuvant	NA	IV	Normal
CMV-	Wild-type	54	Male	cICB	Palliative	M1b	NA	Normal
CMV+	Mutant	74	Female	cICB	Palliative	III (unresectable)	NA	NA
CMV+	Mutant	48	Female	cICB	Palliative	III (unresectable)	NA	Normal
CMV-	Mutant	59	Male	cICB	Palliative	M1b	NA	Raised
CMV-	Wild-type	62	Female	cICB	Palliative	M1b	NA	NA
CMV-	Wild-type	29	Male	cICB	Palliative	M1b	NA	Raised
CMV-	Wild-type	69	Male	cICB	Palliative	M1d	NA	Normal
CMV+	Wild-type	73	Male	cICB	Palliative	M1b	NA	NA
CMV-	Mutant	57	Male	cICB	Palliative	M1d	NA	Raised
CMV+	Mutant	50	Female	cICB	Palliative	M1a	NA	NA
CMV+	Wild-type	70	Male	cICB	Palliative	M1c	NA	NA
CMV-	Mutant	72	Male	cICB	Palliative	M1c	NA	NA
CMV-	Mutant	71	Female	cICB	Palliative	M1a	NA	NA
CMV-	Mutant	61	Female	cICB	Palliative	M1d	NA	Normal
CMV-	Mutant	67	Male	cICB	Palliative	M1d	NA	Normal
CMV-	Mutant	46	Female	cICB	Palliative	M1c	NA	Normal
CMV+	Wild-type	69	Female	sICB	Adjuvant	NA	IIIB	NA
CMV-	Wild-type	81	Male	sICB	Palliative	M1c	NA	Raised
CMV-	Wild-type	63	Male	cICB	Palliative	M1b	NA	NA
CMV-	Wild-type	68	Male	cICB	Palliative	M1c	NA	Normal
CMV-	Wild-type	51	Female	cICB	Palliative	M1d	NA	Normal
CMV+	Wild-type	73	Female	cICB	Palliative	M1a	NA	Normal
CMV-	Wild-type	64	Male	cICB	Palliative	M1a	NA	Raised
CMV-	Wild-type	55	Male	cICB	Palliative	M1d	NA	Raised
CMV+	Mutant	47	Female	cICB	Palliative	M1b	NA	Normal
CMV-	Wild-type	80	Male	cICB	Palliative	M1c	NA	Normal
CMV-	Mutant	61	Male	cICB	Palliative	M1c	NA	NA
CMV+	Wild-type	63	Male	cICB	Palliative	M1c	NA	Normal
CMV-	Mutant	32	Male	cICB	Palliative	M1d	NA	Normal
CMV+	Wild-type	70	Male	cICB	Palliative	M1a	NA	Normal
CMV-	Wild-type	33	Male	cICB	Palliative	M1b	NA	Normal
CMV+	Mutant	58	Female	cICB	Palliative	M1b	NA	Normal
CMV-	Wild-type	81	Female	sICB	Palliative	M1c	NA	Raised
CMV+	Wild-type	82	Female	sICB	Palliative	III (unresectable)	NA	Normal
CMV+	Mutant	72	Male	sICB	Adjuvant	NA	IIIC	Normal
CMV-	Wild-type	63	Female	cICB	Palliative	III (unresectable)	NA	NA
CMV+	Mutant	42	Female	cICB	Palliative	M1d	NA	Raised
CMV-	Mutant	64	Female	cICB	Palliative	M1a	NA	NA
CMV+	Wild-type	40	Male	cICB	Palliative	M1c	NA	Normal
CMV+	Wild-type	77	Male	sICB	Adjuvant	NA	IIIB	Normal
CMV-	Wild-type	76	Male	sICB	Adjuvant	NA	IIIC	Normal
CMV+	Wild-type	43	Female	cICB	Palliative	M1d	NA	Normal
CMV+	Mutant	60	Male	cICB	Palliative	M1d	NA	Normal
CMV-	Wild-type	65	Female	cICB	Palliative	M1a	NA	Normal
CMV-	Wild-type	57	Female	sICB	Adjuvant	NA	IIIC	Normal
CMV+	Wild-type	84	Female	sICB	Palliative	M1c	NA	Raised
CMV+	Wild-type	76	Male	sICB	Palliative	M1a	NA	Normal
CMV-	Mutant	50	Female	cICB	Palliative	M1c	NA	Raised
CMV-	Wild-type	79	Male	sICB	Palliative	M1a	NA	NA
CMV+	Wild-type	73	Female	cICB	Palliative	M1b	NA	Normal
CMV+	Mutant	48	Female	sICB	Adjuvant	NA	IIIC	Normal
CMV-	Mutant	53	Female	cICB	Palliative	M1a	NA	Normal
CMV-	Wild-type	68	Female	cICB	Palliative	M1c	NA	Raised
CMV+	Wild-type	52	Female	sICB	Adjuvant	NA	IIIC	Normal
CMV-	Wild-type	18	Female	cICB	Palliative	M1b	NA	Normal
CMV-	Wild-type	63	Male	cICB	Palliative	M1b	NA	Normal
CMV+	Wild-type	83	Female	sICB	Palliative	M1a	NA	NA
CMV+	Wild-type	68	Male	cICB	Palliative	III (unresectable)	NA	NA
CMV-	Wild-type	54	Male	cICB	Palliative	M1a	NA	Raised
CMV-	Mutant	43	Male	cICB	Palliative	M1d	NA	NA
CMV-	Wild-type	75	Male	sICB	Adjuvant	NA	IIID	Normal
CMV-	Mutant	56	Male	cICB	Palliative	M1c	NA	Normal
CMV-	Wild-type	64	Male	sICB	Adjuvant	NA	IIIC	NA
CMV-	Wild-type	36	Female	sICB	Adjuvant	NA	IIIB	NA
CMV-	Wild-type	64	Male	cICB	Palliative	M1b	NA	NA
CMV+	Mutant	67	Male	sICB	Adjuvant	NA	IIIC	Normal
CMV-	Mutant	63	Female	cICB	Palliative	M1c	NA	Raised
CMV+	Wild-type	73	Female	cICB	Palliative	M1a	NA	NA
CMV-	Mutant	73	Male	cICB	Palliative	M1c	NA	Raised
CMV+	Wild-type	85	Female	sICB	Palliative	M1c	NA	Raised
CMV-	Wild-type	76	Male	cICB	Palliative	III (unresectable)	NA	Normal
CMV-	Wild-type	62	Male	cICB	Palliative	M1b	NA	Raised
CMV+	Wild-type	67	Female	sICB	Adjuvant	NA	IIIC	NA
CMV+	Mutant	66	Female	cICB	Palliative	M1c	NA	Raised
CMV+	Wild-type	80	Male	sICB	Palliative	M1c	NA	Raised
CMV+	Wild-type	76	Male	cICB	Palliative	M1a	NA	NA
CMV+	Wild-type	74	Female	sICB	Adjuvant	NA	IV	Normal
CMV+	Wild-type	53	Male	cICB	Palliative	M1d	NA	Raised
CMV+	Mutant	79	Male	cICB	Palliative	M1d	NA	NA
CMV+	Mutant	49	Female	cICB	Palliative	M1c	NA	Raised
CMV-	Mutant	57	Female	cICB	Palliative	M1c	NA	Normal
CMV-	Wild-type	39	Male	cICB	Palliative	M1d	NA	Normal
CMV-	Mutant	41	Male	cICB	Palliative	M1a	NA	NA
CMV+	Wild-type	34	Male	sICB	Adjuvant	NA	IIIB	Normal
CMV-	Mutant	69	Female	cICB	Palliative	M1d	NA	Raised
CMV+	Mutant	29	Male	cICB	Palliative	M1b	NA	Raised
CMV+	Wild-type	76	Male	sICB	Palliative	M1c	NA	Raised
CMV+	Wild-type	47	Female	sICB	Adjuvant	NA	IIIB	Normal
CMV+	Wild-type	54	Male	cICB	Palliative	M1c	NA	Raised
CMV+	Wild-type	75	Male	cICB	Palliative	M1d	NA	Normal
CMV-	Mutant	66	Male	cICB	Palliative	M1d	NA	NA
CMV-	Mutant	23	Male	cICB	Palliative	M1d	NA	Normal
CMV+	Mutant	54	Male	cICB	Palliative	M1d	NA	Normal
CMV+	Wild-type	81	Female	sICB	Palliative	III (unresectable)	NA	Normal
CMV+	Mutant	38	Female	cICB	Palliative	M1c	NA	Raised
CMV-	Wild-type	72	Female	cICB	Palliative	M1b	NA	Normal
CMV+	NA	76	Male	cICB	Palliative	M1b	NA	NA
CMV+	Wild-type	77	Female	cICB	Palliative	M1d	NA	Raised
CMV+	Wild-type	80	Male	cICB	Palliative	M1d	NA	NA
CMV+	Wild-type	65	Female	sICB	Adjuvant	NA	IIB	Normal
CMV-	Wild-type	79	Female	cICB	Palliative	III (unresectable)	NA	Normal
CMV+	Mutant	66	Female	cICB	Palliative	M1c	NA	Raised
CMV+	NA	80	Female	sICB	Palliative	M1c	NA	Normal
CMV+	NA	49	Female	cICB	Palliative	M1a	NA	NA
CMV+	Wild-type	77	Female	cICB	Palliative	M1a	NA	Raised
CMV-	Mutant	75	Male	cICB	Palliative	M1c	NA	Raised
CMV-	Wild-type	72	Male	cICB	Palliative	M1d	NA	NA
CMV+	Wild-type	84	Male	sICB	Palliative	M1c	NA	Normal
CMV-	Wild-type	65	Male	cICB	Palliative	M1c	NA	NA
CMV-	Wild-type	44	Male	cICB	Palliative	M1c	NA	NA
CMV+	Mutant	56	Male	cICB	Palliative	M1d	NA	Raised
CMV+	Wild-type	53	Male	cICB	Palliative	M1a	NA	Normal
CMV+	Wild-type	78	Female	cICB	Palliative	M1c	NA	Normal
CMV-	Mutant	73	Male	cICB	Palliative	M1b	NA	Normal
CMV+	Wild-type	82	Female	sICB	Palliative	M1a	NA	NA
CMV-	Wild-type	53	Female	cICB	Palliative	III (unresectable)	NA	NA
CMV-	Wild-type	57	Female	cICB	Palliative	III (unresectable)	NA	NA
CMV-	Mutant	76	Male	cICB	Palliative	M1d	NA	Normal
CMV+	Mutant	80	Female	cICB	Palliative	M1b	NA	Raised
CMV+	Wild-type	79	Female	cICB	Palliative	M1a	NA	NA
CMV-	Mutant	58	Male	sICB	Adjuvant	NA	IIIC	Raised
CMV+	Wild-type	56	Male	sICB	Adjuvant	NA	IIID	Raised
CMV+	Mutant	51	Female	cICB	Palliative	M1a	NA	Normal
CMV-	Mutant	75	Female	cICB	Palliative	M1a	NA	Normal
CMV-	Wild-type	55	Female	sICB	Adjuvant	NA	IIB	NA
CMV+	Wild-type	70	Male	cICB	Palliative	M1c	NA	Normal
CMV-	Wild-type	80	Male	sICB	Palliative	M1b	NA	Raised
CMV+	Wild-type	62	Female	sICB	Adjuvant	NA	IIIC	Normal
CMV-	Mutant	62	Male	cICB	Palliative	M1d	NA	Normal
CMV-	Wild-type	67	Female	cICB	Palliative	M1c	NA	Raised
CMV-	Wild-type	39	Male	cICB	Palliative	M1b	NA	Normal
CMV-	Mutant	72	Male	cICB	Palliative	M1a	NA	Normal
CMV+	NA	73	Male	cICB	Palliative	M1b	NA	NA
CMV-	Mutant	72	Male	cICB	Palliative	M1d	NA	Raised
CMV-	Wild-type	74	Male	cICB	Palliative	M1d	NA	Raised
CMV-	Wild-type	88	Male	sICB	Palliative	M1c	NA	Normal
CMV+	Wild-type	84	Male	sICB	Palliative	M1b	NA	NA
CMV+	Wild-type	64	Male	sICB	Adjuvant	NA	IIB	Normal
CMV+	Wild-type	86	Female	sICB	Palliative	M1c	NA	NA
CMV+	Wild-type	64	Female	cICB	Palliative	M1d	NA	NA
CMV-	Mutant	83	Female	cICB	Palliative	M1d	NA	Raised
CMV-	Wild-type	75	Male	cICB	Palliative	M1d	NA	Normal
CMV-	Wild-type	49	Male	cICB	Palliative	M1d	NA	NA
CMV+	Wild-type	77	Male	sICB	Adjuvant	NA	IIIC	Raised
CMV+	Wild-type	77	Female	sICB	Adjuvant	NA	IIIC	Normal
CMV-	Mutant	66	Male	sICB	Adjuvant	NA	IIB	Normal
CMV-	Mutant	62	Male	sICB	Adjuvant	NA	IIIB	NA
CMV-	Mutant	64	Male	sICB	Adjuvant	NA	IIIB	NA
CMV-	Mutant	56	Female	sICB	Adjuvant	NA	IIIB	Normal
CMV+	Mutant	31	Female	sICB	Adjuvant	NA	IV	NA
CMV-	Wild-type	66	Male	sICB	Adjuvant	NA	IIIC	Raised
CMV-	Wild-type	78	Male	sICB	Palliative	M1c	NA	NA
