# Supplementary material for: CMV serostatus is associated with improved survival and delayed toxicity onset following anti-PD-1 checkpoint blockade
Source: Nat Med. 2025 Apr 23;31(7):2350–64. doi: 10.1038/s41591-025-03647-1 (PMC12283384; doi:10.1038/s41591-025-03647-1)
Supplement: Supplementary file 17 — Extended Data Table 2. Clinical data for nonmelanoma cohort. [file 41591_2025_3647_MOESM17_ESM.xlsx]

## Sheet: ExtTab2
Cancer	Age	Sex	CMV status
RCC	58	Female	CMV+
RCC	62	Male	CMV+
RCC	57	Male	CMV-
RCC	70	Male	CMV-
RCC	53	Male	CMV-
RCC	71	Male	CMV-
RCC	69	Male	CMV+
RCC	69	Female	CMV-
RCC	54	Female	CMV-
RCC	69	Male	CMV-
RCC	64	Male	CMV+
RCC	52	Male	CMV-
RCC	57	Male	CMV-
RCC	74	Male	CMV+
RCC	56	Male	CMV-
RCC	84	Male	CMV-
cSCC	93	Male	CMV+
Mesothelioma	76	Male	CMV-
Colon	52	Male	CMV+
RCC	75	Male	CMV+
Colon	67	Female	CMV-
Colon	74	Female	CMV+
Colon	84	Female	CMV+
Colon	71	Female	CMV+
RCC	49	Female	CMV+
RCC	41	Male	CMV-
Colon	84	Male	CMV-
RCC	38	Male	CMV+
cSCC	84	Male	CMV-
Colon	44	Female	CMV+
cSCC	68	Male	CMV+
RCC	67	Male	CMV+
Colon	61	Male	CMV+
Mesothelioma	80	Male	CMV-
Colon	54	Female	CMV-
Mesothelioma	72	Male	CMV+
RCC	66	Female	CMV+
cSCC	77	Male	CMV-
Colon	70	Male	CMV-
Mesothelioma	78	Male	CMV-
Mesothelioma	74	Male	CMV-
cSCC	90	Male	CMV+
Mesothelioma	83	Male	CMV+
Mesothelioma	88	Male	CMV-
Mesothelioma	79	Female	CMV-
RCC	53	Male	CMV+
Mesothelioma	68	Male	CMV+
RCC	77	Female	CMV-
RCC	41	Male	CMV-
RCC	53	Male	CMV-
RCC	77	Male	CMV-
Mesothelioma	77	Male	CMV+
RCC	73	Male	CMV-
cSCC	86	Male	CMV+
Mesothelioma	85	Female	CMV+
cSCC	79	Male	CMV-
Mesothelioma	47	Female	CMV-
Mesothelioma	78	Male	CMV-
